# Supplementary material for: Identification of Potential Biomarkers for Patients with DWI-Negative Ischemic Stroke
Source: J Mol Neurosci. 2024 Jul 12;74(3):68. doi: 10.1007/s12031-024-02229-z (PMC11245437; doi:10.1007/s12031-024-02229-z)
Supplement: Supplementary file 2 — Supplementary file2 (XLS 21590 KB) [file 12031_2024_2229_MOESM2_ESM.xls]

## Sheet: 01.expr
	GSM416528	GSM416529	GSM416530	GSM416531	GSM416532	GSM416533	GSM416534	GSM416535	GSM416536	GSM416537	GSM416538	GSM416539	GSM416540	GSM416541	GSM416542	GSM416543	GSM416544	GSM416545	GSM416546	GSM416547	GSM416548	GSM416549	GSM416550	GSM416551	GSM416552	GSM416553	GSM416554	GSM416555	GSM416556	GSM416557	GSM416558	GSM416559	GSM416560	GSM416561	GSM416562	GSM416563	GSM416564	GSM416565	GSM416566	GSM416567	GSM416568	GSM416569	GSM416570	GSM416571	GSM416572	GSM416573	GSM416574	GSM416575	GSM416576
Group	DWI negative	DWI negative	DWI negative	DWI negative	DWI negative	DWI negative	DWI negative	DWI negative	DWI negative	DWI negative	DWI negative	DWI negative	DWI negative	DWI negative	DWI negative	DWI negative	DWI negative	DWI negative	DWI negative	DWI negative	DWI negative	DWI negative	DWI negative	DWI negative	DWI negative	DWI negative	DWI negative	DWI negative	DWI negative	DWI negative	DWI negative	DWI negative	DWI negative	DWI negative	DWI negative	DWI negative	DWI negative	DWI negative	DWI negative	DWI positive	DWI positive	DWI positive	DWI positive	DWI positive	DWI positive	DWI positive	DWI positive	DWI positive	DWI positive
15E1.2	0.0220132	0.190456	0.469427	0.116737	-0.699963	-0.478397	-0.318018	-0.208519	-0.345568	-0.0567765	0.0910702	-0.302657	-0.381425	-0.504762	-0.386471	0.0943513	-0.758722	0.112586	0.031651	-0.234292	0.0325604	0.050117	0.17248	-0.0884428	0.0535865	0.0740933	-0.413808	0.152572	0.0840344	0.194967	NA	0.205493	-0.119312	-0.113844	-0.1153	0.109764	-0.159538	-0.132803	-0.223391	0.295331	0.298213	-0.0913711	0.210176	-0.371085	-0.186481	-0.458075	0.0361304	-0.650574	-0.000718594
2'-PDE	-0.30821	-0.0923777	-0.238029	-0.200707	-0.00510025	0.364626	0.35442	0.182956	0.477714	0.243682	-0.299673	0.00864315	-0.114489	0.268062	0.531219	0.361876	0.44317	0.450423	0.0376377	-0.177883	0.121291	0.0722761	-0.0919457	-0.320289	-0.0213013	-0.229272	-0.261179	0.162331	0.244913	0.445852	-0.33105	0.118499	0.130139	0.0230999	0.202082	0.386924	0.0785923	-0.0474854	0.157869	0.0795116	-0.416909	-0.314314	-0.295032	0.0538769	0.101785	-0.0564728	-0.136997	0.159331	-0.0478344
7A5	0.231243	0.716422	0.584303	0.348969	-0.232339	-0.4331	-0.246338	-0.00361347	-0.0969105	-0.139331	0.295425	-0.182422	-0.261745	-0.309865	-0.52447	0.15669	-0.721849	0.0808954	0.172382	0.0049777	0.255229	-0.819237	0.170418	0.0533862	-0.639751	0.053905	-0.123723	0.464999	0.182916	0.068471	0.100921	-0.313919	0.212468	0.228988	-0.411081	0.35903	0.530479	-0.208286	-0.136183	0.701905	0.137778	-0.0761571	0.61051	-0.746741	-0.174491	-0.640257	-0.100314	-0.628088	-0.084126
A1BG	0.0569587	0.623819	0.475457	0.578134	-0.161864	-0.350654	-0.246458	0.0279007	-0.155984	-0.0892067	0.26293	-0.053236	-0.142034	-0.248516	-0.15836	0.0470796	-0.782099	0.25595	NA	0.077271	0.310247	-0.693969	0.559497	0.0470757	-0.771517	0.044528	0.31669	0.381425	0.242918	0.00518036	0.435189	-0.437686	0.372948	0.153007	-0.240293	0.348096	0.438978	-0.201178	-0.0146136	0.745462	0.0568094	-0.182072	0.630791	-0.364724	-0.246197	-0.372049	-0.00128889	-0.833504	-0.0648875
A2BP1	0.0984627	0.660536	0.502383	0.321414	-0.253372	-0.448543	-0.295969	-0.0660532	-0.046288	0.068593	0.304178	-0.20601	-0.37049	-0.363763	-0.520793	0.105675	-0.785896	0.165903	0.0898594	0.134619	0.157908	-0.84586	0.242166	0.0550177	-0.786761	0.140315	-0.0377928	0.376889	NA	NA	0.304878	-0.369677	0.0436544	0.208779	-0.505436	0.264168	0.365285	-0.211531	-0.0955207	0.559652	0.101275	-0.256525	0.44998	-0.709148	-0.259502	-0.578261	-0.157647	-0.762841	-0.00469458
A2M	0.0953631	0.573779	0.64885	0.293824	-0.381717	-0.324605	-0.228066	-0.0256286	0.111938	NA	0.282966	-0.0707064	-0.130942	-0.192049	-0.40661	0.137249	-0.740914	0.127899	0.0928049	0.0678778	0.102241	-1.01955	0.162433	-0.0789213	-0.635136	0.185353	-0.301909	0.565287	-0.1159	0.0765047	0.273233	-0.442072	0.165192	0.170948	-0.0605779	0.201402	0.26826	0.0255685	-0.118324	0.639517	-0.00957727	-0.159035	0.295554	-0.429791	-0.227876	0.012898	0.014185	-0.517304	0.280786
A2ML1	NA	0.762708	0.751655	0.554398	-0.308987	-0.426473	-0.330358	0.0775337	-0.177351	0.0804481	0.240368	-0.142966	-0.260178	-0.161657	-0.576824	0.0800195	-0.92662	0.234231	-0.0168209	0.135979	0.333214	-0.901741	0.171663	0.126197	-0.656821	0.448467	-0.0709758	0.348007	0.306073	0.142641	0.328442	-0.275504	0.0276709	0.02632	-0.398667	0.399893	0.627795	-0.141239	-0.0279331	0.751325	0.162221	-0.149397	0.674437	-0.595795	-0.30385	-0.575917	-0.206344	-0.941956	0.100223
A3GALT2	0.106164	0.611323	0.674651	0.358948	-0.257287	-0.401342	-0.222943	NA	-0.00663686	0.0270095	0.319703	-0.28223	-0.365714	-0.366206	-0.680747	0.0774093	-0.801608	0.0863152	0.0606761	0.229376	0.225992	-0.87972	0.274005	0.175685	-0.622515	0.17535	-0.021718	0.384542	0.285879	-0.0367672	0.197131	-0.276092	0.187992	0.17951	-0.281439	0.328676	0.392884	-0.210522	-0.112659	0.583836	0.176775	-0.187593	0.733558	-0.674444	-0.418923	-0.708738	-0.271399	-0.759385	NA
A4GALT	-0.0230098	0.609546	0.819407	0.529217	-0.411305	-0.53426	-0.33427	-0.00762749	0.0168018	NA	0.437622	-0.221286	-0.242565	-0.323492	-0.671998	0.0700736	-0.689492	0.173538	0.029242	0.136146	0.151773	-0.852803	0.311119	0.292665	-0.810489	0.229159	-0.175498	0.309764	0.362143	-0.0821452	0.239574	-0.309546	0.100646	0.26473	-0.296418	0.31323	0.490302	-0.163292	-0.170694	0.737029	0.17932	-0.258186	0.606732	-0.511813	-0.238909	-0.611921	-0.249749	-0.59262	0.00147581
A4GNT	0.165794	0.399464	0.47718	0.2991	-0.119363	-0.0719175	-0.214943	0.0807128	0.216325	0.00240326	0.293873	-0.106041	-0.288164	-0.0325489	-0.457425	0.0203924	-0.760828	0.033452	0.129921	0.0479765	0.140997	-0.607933	0.216753	0.135087	-0.605742	-0.0427995	0.164261	0.139064	0.0238485	-0.104056	0.18448	-0.332343	0.223484	0.164782	-0.451059	0.319977	0.342316	-0.265947	NA	0.392114	-0.0440817	-0.0486455	0.488511	-0.477195	-0.0875373	-0.526757	-0.0910468	-0.7663	0.0905623
AAA1	0.102569	0.644003	0.700049	0.363232	-0.291494	-0.420906	-0.306029	-0.00552664	0.000957869	0.0836094	0.308021	-0.174968	-0.298115	-0.324106	-0.636539	0.105512	-0.748042	NA	NA	0.0557772	0.174907	-0.807876	0.254517	0.077827	-0.667408	0.162227	NA	0.403699	0.175419	-0.00161619	0.224591	-0.298238	0.0909273	0.223141	-0.402894	0.307284	0.326502	-0.159045	NA	0.653625	0.178207	-0.192436	0.548446	-0.692522	-0.254619	-0.610271	-0.189731	-0.724178	NA
AAAS	0.058342	0.371162	0.408521	0.223176	0.0796876	-0.091536	-0.0206132	-0.22087	-0.00806332	-0.0764866	0.440455	-0.00724554	0.204835	-0.118171	-0.140104	0.261163	0.0668931	-0.164942	-0.310521	-0.0884466	-0.010891	-0.682447	0.124178	-0.153535	-0.401923	0.102209	-0.153876	0.198541	-0.0270743	-0.0684142	0.274045	-0.294973	0.269958	0.156638	-0.251651	0.0632305	0.125821	-0.0237432	0.0530067	0.475527	0.210646	-0.115877	0.505838	-0.170645	0.146	0.0499358	0.0609612	0.250375	0.188501
AACS	-0.00208664	0.679974	0.427096	0.248414	-0.10494	-0.38497	-0.015727	-0.141244	-0.124359	-0.239314	0.125999	-0.435526	-0.555213	-0.250608	-0.89173	-0.30203	-0.493976	0.162991	0.0988121	0.261143	0.157927	-0.200405	0.185283	0.228305	-0.499334	0.146863	0.314087	0.181849	0.134848	NA	-0.00347805	-0.277164	0.241542	0.0555429	-0.570392	0.227159	0.179979	-0.259149	-0.271556	0.668728	0.16926	-0.0288191	0.705459	-0.274529	-0.293978	-0.24546	-0.341262	-0.12048	-0.167104
AADAC	0.0307918	0.682224	0.710473	0.411345	-0.19503	-0.375383	-0.355365	-0.164592	0.00773191	0.00940037	0.228966	-0.0840645	-0.372293	-0.367941	-0.580997	-0.0364685	-0.929579	0.0740762	-0.020803	NA	0.0893865	-0.833243	0.15477	-0.0631609	-0.650315	0.123312	-0.225741	0.310131	0.135311	-0.197018	0.270937	-0.182896	0.167978	0.0930924	-0.480058	0.465398	0.26806	-0.070704	0.0561385	0.64794	0.201758	-0.312116	0.577322	-0.784449	-0.209337	-0.526084	-0.251727	-0.811765	0.0857062
AADACL1	-0.0286474	0.187681	0.356586	0.0707769	-0.0416498	0.44163	0.172652	0.509914	0.44529	0.24792	0.315846	0.90215	0.314629	-0.03899	0.0563364	0.100333	0.407959	0.126677	-0.133296	-0.032198	0.481492	-0.560797	NA	-0.359604	-0.448921	-0.0903044	0.22871	-0.0957775	0.235031	0.360473	0.0122252	0.146827	0.215753	-0.0613441	0.536411	0.282077	0.111624	-0.0602808	1.16907	-0.0541601	-0.393159	-0.154743	0.142537	-0.139445	-0.377953	-0.667889	-0.339513	-0.0386572	-0.231566
AADACL2	-0.116598	0.738732	0.700974	0.279708	-0.383331	-0.352365	-0.195842	-0.062058	-0.00426197	-0.034637	0.306125	-0.283079	-0.193029	-0.28704	-0.653525	0.161653	-0.654445	0.290506	0.200416	0.0789251	0.205764	-0.723811	0.192357	0.196965	-0.775746	0.233992	-0.164044	0.523966	0.149152	0.105395	0.306411	-0.268566	0.0698981	0.0519519	-0.576438	0.321676	0.502237	-0.037879	-0.0971413	0.561137	0.218029	-0.189061	0.614857	-0.760366	-0.489979	-0.631611	-0.091918	-0.789477	0.141908
AADAT	0.11019	0.573666	0.549888	0.461058	-0.309226	-0.443416	-0.261652	-0.066637	-0.0967531	-0.0427799	0.276442	-0.2245	-0.230283	-0.435689	-0.444096	0.162409	-0.775795	0.251588	0.0698535	0.15351	0.150125	-0.761767	0.237068	0.0812111	-0.564894	0.0613615	-0.0511594	0.405184	0.0574191	-0.0315247	0.262484	-0.474995	0.262283	0.238931	-0.35306	0.325874	0.394858	-0.25924	NA	0.596491	0.139726	-0.230294	0.524189	-0.738524	-0.351123	-0.658862	-0.307357	-0.74604	-0.0446647
AAK1	0.155363	0.428695	0.60557	0.337755	-0.283066	-0.565193	-0.22546	-0.00620031	-0.241577	-0.0251985	0.147371	-0.362202	-0.349287	-0.316743	-0.647535	0.0177569	-0.916492	0.352525	0.2367	-0.0375285	0.107264	-0.483578	0.433062	0.108603	-0.619756	0.222386	NA	0.320051	0.108145	0.0291429	0.381983	-0.316763	0.12276	0.301831	-0.556668	0.221416	0.212959	-0.118918	0.0235977	0.537392	0.220842	-0.204557	0.517176	-0.405621	-0.400689	-0.679989	-0.291826	-0.845046	-0.0726433
AAMP	-0.0648489	-0.0609264	0.322615	-0.112909	-0.101192	-0.150999	0.122844	0.104029	0.270313	0.0913887	0.264837	-0.162819	0.0574741	0.443945	-0.091258	0.28224	-0.192547	-0.242049	-0.0724678	-0.0279188	0.261939	-0.288376	0.0976448	-0.217265	0.0108604	0.0584774	-0.127273	0.116005	-0.187482	-0.087409	0.0416565	-0.392007	0.267466	0.0808201	-0.24736	0.0386238	-0.086483	-0.142746	0.174979	0.303189	0.0215139	0.0588007	0.210299	0.108235	NA	-0.0273247	0.308621	0.145738	-0.196596
AANAT	-0.0345902	0.490915	0.855002	0.277404	-0.336825	-0.405013	-0.39709	-0.0260835	-0.124943	0.0411215	0.409987	-0.311299	-0.474411	-0.291589	-0.576707	0.24117	-0.807984	0.0685701	-0.0169568	0.151018	0.214277	-0.787631	0.238758	0.0115662	-0.74884	0.0556831	-0.120095	0.333561	0.213517	0.0679951	0.341549	-0.365793	0.0637159	0.230089	-0.428984	0.535465	0.477421	-0.0725803	0.019515	0.584123	0.250637	-0.244528	0.55471	-0.545686	-0.281499	-0.556705	-0.15298	-0.806995	NA
AARS	0.795151	-0.400482	0.409662	0.317111	0.137833	0.497662	-0.584903	-0.951225	-0.370197	-0.0508671	0.303971	0.139009	-0.159643	-0.930306	0.141155	-0.853215	-0.420434	-0.219525	0.0429325	0.29591	-0.517726	0.723063	0.144116	0.421299	0.423998	0.0838728	-0.549673	-0.624529	-0.446674	-0.318659	-0.609715	0.350465	-0.712293	0.105222	NA	-0.441843	-0.462885	0.219464	-0.542721	-0.277313	-0.218775	0.412385	0.386642	-0.0294466	-0.53988	-0.161133	0.105625	-0.105003	-0.239861
AARSD1	-0.0424261	-0.370377	-0.0202513	0.0852175	-0.197701	-0.147881	-0.317225	-0.33899	0.093935	-0.0787983	0.0436182	-0.388668	-0.196248	-0.416786	NA	-0.259117	-0.459578	0.0411749	-0.0852966	0.161072	-0.0363684	-0.0273972	-0.128935	0.124899	0.0815601	-0.0657043	-0.620525	-0.121919	0.0662775	0.0283022	-0.121223	0.165245	-0.357285	0.0425148	-0.235189	-0.107	-0.269139	0.0131941	0.0723295	0.156095	-0.030014	0.10612	-0.00175667	0.11385	-0.0952473	0.00348377	0.0319347	-0.21924	-0.119897
AARSL	0.304997	-0.0153394	0.0604229	0.0691834	0.0241652	-0.26397	-0.168393	-0.238654	0.0437355	-0.206847	-0.0822334	-0.29575	0.0797243	-0.211184	-0.0741634	-0.151341	-0.0782261	-0.0349484	0.153527	-0.00503826	-0.210363	-0.109464	-0.177014	0.0616751	0.00494957	-0.108618	-0.411537	-0.188675	-0.00493145	0.0755196	0.00391102	-0.104416	-0.0492363	0.0198116	-0.0452862	-0.189062	-0.324999	-0.11195	-0.0698185	0.117388	0.00720596	0.140963	0.180083	0.0644712	-0.106353	0.401968	0.239116	-0.0537872	0.531379
AASDH	NA	-0.358041	-0.155072	0.0273533	-0.104791	0.308706	-0.104618	-0.501291	-0.106008	0.0140238	-0.14676	0.160819	0.0745802	-0.651524	0.0434561	-0.295536	0.240254	0.0985842	0.361814	-0.211423	-0.495302	0.00546932	-0.222157	-0.250602	0.0512972	-0.136179	-0.601836	0.124676	0.154277	-0.0376463	-0.00714397	0.534088	-0.143544	-0.0401115	0.107157	-0.127645	-0.406294	0.395196	-0.0958328	-0.314652	-0.160092	0.149926	-0.0780096	0.237266	-0.0224218	0.21837	0.418574	-0.0279312	0.107976
AASDHPPT	-0.213345	-0.535766	-0.660725	-0.705438	0.029048	0.85813	0.508728	0.0452461	0.377588	0.206722	-0.521595	0.355156	0.160095	-0.115804	0.690594	0.0472889	0.616147	-0.197021	-0.168988	-0.7598	-0.46365	-0.226391	-0.918795	-0.828398	-0.13968	-0.537563	-1.06429	0.201118	0.191627	0.195938	-0.648041	0.0782042	NA	-0.258795	0.313795	-0.03831	-0.236714	0.44085	0.209626	-0.662336	-0.00966167	0.184713	-0.441864	0.428322	0.519287	0.370884	0.728717	0.820991	0.0353804
AASS	0.0814376	0.56776	0.614813	0.248945	-0.315533	-0.289934	-0.355063	-0.199101	-0.155798	NA	0.22992	-0.366528	-0.471553	-0.475815	-0.647701	-0.0526481	-0.939765	0.206667	0.21313	0.12726	0.152161	-0.964628	0.147639	0.118831	-0.769691	0.12446	0.221248	0.247771	0.0276065	0.0240664	0.303675	-0.211667	0.00356054	0.216223	-0.688397	0.235972	0.284792	-0.0344143	-0.073401	0.50045	0.124595	-0.222686	0.509038	-0.7829	-0.349754	-0.627823	-0.237549	-0.758558	-0.0266008
AATF	0.679979	-0.186314	0.183131	-0.0472403	0.463512	-0.0990458	0.0749855	-0.258114	-0.118174	-0.205263	0.167425	0.0214529	-0.287838	0.25829	-0.502806	NA	-0.0296745	-0.392962	-0.454798	0.558882	0.0122767	0.34648	0.705295	0.303162	0.484681	0.28136	1.05499	-0.0658855	-0.433192	-0.643239	0.412987	0.144183	-0.180994	0.399789	-0.0941763	-0.108614	0.142687	0.0345545	-0.130715	-0.13734	0.0216265	-0.0878162	0.175081	-0.0639915	-0.279546	-0.205757	-0.541717	-0.123168	-0.550626
AATK	0.0580456	0.517752	0.426444	0.402556	-0.193296	-0.410482	-0.374183	0.0806508	-0.0838404	-0.0129704	0.18254	-0.0478184	-0.200962	-0.0238714	-0.57918	-0.0383227	-0.694627	0.0481775	0.106304	0.106526	0.185835	-0.618272	0.309609	0.113373	-0.69457	0.286587	0.430009	0.197905	0.185285	-0.0794807	0.300509	-0.262174	0.202476	0.125971	-0.570191	0.228018	0.64641	-0.198285	NA	0.530698	0.0285196	-0.324828	0.460093	-0.689465	-0.291135	-0.654307	-0.249638	-0.646355	-0.154769
ABAT	0.00272147	0.498133	0.453953	0.328194	0.337941	0.0204314	NA	0.183898	-0.094432	0.0970025	0.452253	0.324716	0.0946654	0.263649	-0.063539	0.213676	0.0828323	-0.0285026	-0.0910252	0.0780638	-0.0824685	-0.852299	0.136439	-0.084987	-0.725101	0.00736856	-0.060329	0.250574	0.0914118	-0.12425	0.210107	NA	0.164303	0.125396	-0.323209	0.253222	0.438408	-0.0928763	-0.21234	0.281995	-0.0827978	-0.246779	0.366042	-0.299605	0.0686533	-0.297641	-0.0542224	-0.271176	NA
ABC1	-0.0194092	0.0872383	0.383271	0.506284	-0.254348	-0.274409	-0.109804	-0.233985	0.173277	-0.109937	0.202126	-0.247908	-0.108519	-0.512708	-0.492099	-0.0620451	-0.535639	0.208669	0.0785227	0.111347	0.0793085	0.228802	0.259457	0.321523	0.146553	0.18143	0.151592	0.106852	-0.0616474	0.208111	-0.0395355	-0.0826168	-0.0457191	-0.057354	-0.0429077	0.0860577	-0.0843763	-0.0176897	NA	0.294356	-0.201965	-0.0687971	0.23929	-0.449948	-0.353403	-0.590595	0.311387	-0.233465	-0.241963
ABCA1	-0.492555	0.503066	0.409141	0.661979	-0.298477	NA	-0.571867	1.19495	0.0261707	-0.0125561	0.428386	2.03806	0.0820341	0.939506	0.596382	-0.451899	0.16072	0.949715	0.510813	-0.740852	-1.14941	1.23757	1.04086	1.00168	-0.452849	1.35639	1.05432	0.350841	0.620036	0.839082	0.712913	1.04667	0.0886135	-0.117677	0.134774	1.22232	1.23727	0.366945	-0.728486	-1.27636	-0.762287	-1.14913	-1.00703	0.202188	-0.476784	-0.0250072	-0.332808	-0.704991	-0.067379
ABCA10	0.0789571	0.501724	0.548495	0.378324	-0.17839	0.0329542	-0.188205	-0.0533938	0.144504	0.243113	0.171396	-0.133855	-0.0990558	-0.293691	-0.0146303	0.0480175	0.0842962	-0.0401096	NA	-0.239091	0.186286	-1.0847	0.245517	0.0275927	-0.680169	0.0922108	-0.236575	0.519803	0.199575	-0.038445	0.0255704	-0.153933	0.135694	0.0500364	-0.529417	0.275643	0.182053	-0.022027	-0.271224	0.500326	0.0985971	-0.21619	0.487349	-0.483899	-0.156914	-0.164368	0.0197134	0.0513649	-0.0266442
ABCA11	-0.0326276	0.484508	0.535073	0.169166	-0.278107	-0.129149	-0.400265	-0.0296416	-0.191002	0.164254	0.132956	-0.548707	-0.140605	-0.560896	-0.596469	0.121723	-0.803959	0.0557036	0.158857	0.18374	0.0918608	-0.740623	0.149018	-0.0185285	-0.468885	0.106571	0.0117869	0.174733	NA	-0.0822125	0.213816	-0.266611	-0.0165963	0.0882478	-0.261048	0.286939	0.386717	-0.0863609	-0.181292	0.400392	0.176673	-0.137452	0.359083	-0.527348	-0.38525	-0.375531	-0.147628	-0.393568	0.0872822
ABCA12	0.0186722	0.454885	0.581901	0.394938	-0.308082	-0.291468	-0.101045	0.0506196	-0.0771067	0.261234	0.274088	-0.089184	-0.0797093	-0.104225	-0.403452	0.160113	-0.588562	0.202892	0.0940437	NA	0.16435	-0.660753	0.229064	0.0568068	-0.571897	0.187455	0.0592296	0.222843	0.180311	-0.00469828	0.303574	-0.287445	0.035861	0.249168	-0.233711	0.2586	0.271969	-0.0672812	-0.0887687	0.542556	0.0377674	-0.211973	0.469031	-0.578775	-0.292544	-0.335212	-0.0758703	-0.460698	NA
ABCA13	0.0800071	0.435393	0.357252	0.532801	-0.0556927	-0.424529	-0.0458465	0.221172	-0.236234	0.0145001	-0.0234003	-0.31285	0.170554	-0.192979	-0.358036	0.13186	-0.942678	0.11943	0.0357656	-0.0672331	0.887272	-0.886163	0.0541282	0.160852	-0.734843	0.144261	1.07184	0.326195	0.222425	1.31046	1.09443	-0.502648	-0.0473576	0.141591	0.315989	0.382374	0.486034	-0.159028	1.2906	0.394293	0.00862074	-0.327904	0.531086	-0.448779	-0.236442	-0.638307	-0.211575	-0.690869	0.482315
ABCA2	0.152422	0.400683	0.40511	0.14313	-0.273081	-0.279804	-0.180912	0.290136	-0.020246	0.0882275	0.233083	-0.364453	-0.314076	0.219151	-0.488517	0.586049	-0.369604	0.0991147	-0.0420024	0.173257	0.144072	-0.482823	0.251809	-0.0112066	-0.56568	-0.0748525	0.305915	0.190241	0.00505614	0.0140543	0.286996	-0.193964	0.126616	0.142854	-0.475427	0.21821	0.348618	-0.0375571	-0.172652	0.412453	0.250672	-0.265011	0.567777	-0.52602	-0.148802	-0.2275	NA	-0.42537	0.249759
ABCA3	0.144714	0.224797	0.52046	0.345924	-0.0760036	-0.0981765	-0.275949	NA	-0.209131	-0.166789	0.278539	-0.364617	-0.0421481	-0.365219	-0.128229	0.0593357	-0.344738	0.0990725	0.0111461	-0.0521803	0.0385265	-0.847683	0.11903	-0.0961857	-0.6575	0.0751972	-0.21798	0.00309801	0.0340686	-0.0254459	0.22038	0.265423	0.0222869	0.210939	-0.554282	0.0990534	0.465831	-0.0754056	-0.223973	0.340837	0.035285	-0.238352	0.367709	-0.381544	0.0469289	-0.19325	-0.0163026	-0.183751	0.32691
ABCA4	0.0964193	0.752271	0.615181	0.410982	-0.245656	-0.407901	-0.271255	-0.178923	-0.00362873	0.216217	0.472377	-0.0796404	-0.178301	-0.172393	-0.690194	0.229726	-0.58575	0.154021	0.0215421	0.163552	0.177162	-0.770988	0.184567	0.0650167	-0.701416	0.24753	0.097023	0.469018	0.285905	-0.206952	0.388902	-0.31028	0.144405	0.410619	-0.459605	0.346145	0.360209	-0.0838423	-0.130132	0.627765	0.0538697	-0.245244	0.638576	-0.675998	-0.382588	-0.588254	-0.0389738	-0.791048	-0.049943
ABCA5	-0.0946964	0.480709	0.458171	0.227886	-0.163335	-0.250551	-0.380685	-0.201646	-0.0356434	0.00795094	0.0847305	-0.194926	-0.122753	-0.37288	-0.45414	0.115838	-0.508603	0.100792	0.0939906	0.0345451	0.0525994	-0.35762	0.229285	0.039032	-0.244533	0.104808	-0.0446267	0.260311	NA	NA	0.239796	-0.094381	0.00457939	0.130341	-0.390706	0.137904	0.22526	-0.170548	-0.189424	0.452338	0.12015	-0.115826	0.405778	-0.33489	-0.110975	-0.101663	0.00397778	-0.468799	0.0854751
ABCA6	-0.015512	0.611677	0.620547	0.360031	-0.277599	-0.639363	-0.35554	0.0681829	NA	0.212534	0.190631	-0.231877	-0.323767	-0.208764	-0.588367	-0.0665252	-0.844454	0.234159	0.175653	0.201313	0.172394	-0.841091	0.308839	-0.16272	-0.656597	0.200331	0.245304	0.274254	0.0609868	0.0901396	0.241654	-0.22198	NA	0.280551	-0.35592	0.437257	0.314622	-0.147475	0.0235448	0.760117	0.124943	-0.174907	0.536604	-0.69923	-0.222301	-0.514482	-0.25293	-0.63863	-0.062217
ABCA7	0.0652574	0.333555	0.62993	0.507896	-0.118593	-0.618981	-0.293374	-0.530808	NA	0.0700022	0.273245	-0.17572	-0.542038	0.00643285	-0.557499	0.137148	-0.670679	0.0124601	0.104322	0.174309	0.153836	-0.591371	0.544467	0.548495	-0.458806	0.419659	0.398215	0.355402	0.0508329	0.0254629	0.430306	0.0575153	0.351771	0.118757	-0.102369	0.121693	0.400843	-0.245975	-0.178806	0.261856	0.106513	-0.417465	NA	-0.732975	-0.288839	-0.378131	-0.104081	-0.518012	0.139178
ABCA8	0.0101528	0.56946	0.679213	0.548613	-0.478253	-0.467005	-0.33917	-0.0076189	-0.231137	0.178537	0.231411	-0.278941	-0.359859	-0.344373	-0.763375	0.136856	-0.87423	0.0940442	0.0514646	0.0282288	0.092	-1.06267	0.229766	0.23316	-0.745688	0.0290723	-0.138458	0.388208	NA	0.231606	0.343884	-0.426283	0.22695	0.215865	-0.539164	0.46417	0.481681	-0.212327	-0.0541778	0.658637	0.175105	-0.0468979	0.543884	-0.691964	-0.191318	-0.553885	-0.164464	-0.76694	-0.0162697
ABCA9	0.10345	0.359168	0.476558	0.295189	-0.0200314	-0.306612	-0.172725	0.0646594	0.075789	0.0526292	0.151546	-0.279887	-0.313784	-0.244281	-0.413751	0.104872	-0.51441	NA	0.0437343	-0.029927	0.0657463	-0.855453	0.157623	-0.0470872	-0.680759	0.0592263	0.0625343	0.292806	0.137921	-0.0102217	0.112381	-0.346618	-0.0381846	NA	-0.565272	0.275589	0.232066	-0.115436	-0.129378	0.448441	0.0787561	-0.240936	0.395497	-0.326158	-0.146558	-0.393892	-0.124621	-0.458189	-0.0961819
ABCB1	-0.142809	-0.0073452	0.0329499	0.0248237	-0.283638	0.155262	-0.285192	0.0398946	0.228952	-0.152158	-0.312553	-0.714044	-0.0767474	-0.285699	-0.580352	0.135135	0.092113	0.153978	0.127783	0.121481	-0.289465	0.0714431	-0.150794	-0.0194993	0.0809712	-0.516083	0.171019	-0.114766	0.290991	0.226372	-0.028975	0.170372	-0.0881505	0.162381	-0.374498	0.0952106	-0.19853	-0.308754	-0.159656	0.072134	-0.00778246	-0.0251145	0.310959	-0.0636916	0.24132	0.353261	-0.00873995	0.262274	-0.301797
ABCB10	-0.478877	0.123675	-0.344427	-0.276499	-0.638213	0.250563	0.330474	0.1166	0.0313826	0.00560188	-0.346581	0.0975952	NA	-0.164439	0.524768	0.159463	0.382966	0.621188	0.513065	0.353189	0.431799	0.296672	-0.612416	-0.265802	0.0858059	-0.263782	-0.099822	0.17104	0.500364	0.397824	-0.745615	-0.254498	-0.0475559	-0.530708	0.757695	0.0318661	-0.0735884	-0.0135593	0.920942	-0.111058	-0.174194	0.158251	-0.0650206	-0.106694	-0.10427	-0.367132	0.109526	0.377177	0.0431175
ABCB11	0.132576	0.658412	0.618748	0.428986	-0.430714	-0.402074	-0.557828	-0.239738	-0.0739384	0.259399	0.409801	-0.167847	-0.19412	-0.364759	-0.70758	NA	-0.775704	0.233051	0.109964	0.173242	0.365047	-0.856153	0.258085	0.216096	-0.728011	0.181595	-0.11639	0.413346	0.156526	0.0402646	0.22613	-0.166052	0.194764	0.352056	-0.433148	0.341996	0.472016	-0.00574875	-0.00904894	0.748737	0.253649	-0.0939612	0.748828	-0.879514	-0.309026	-0.702473	-0.327976	-0.630809	-0.0382385
ABCB4	0.0792699	0.517969	0.556555	0.318936	-0.369712	-0.420845	-0.357232	-0.285574	0.0307183	0.0966692	0.144238	-0.299636	-0.31796	-0.402682	-0.624829	0.222112	-0.896056	0.0472465	0.0865898	0.453753	-0.119691	-0.577198	0.183156	0.0494084	-0.126746	0.111534	-0.199342	0.194907	-0.0995965	0.0840268	-0.0731282	-0.498489	0.0869722	-0.00659227	-0.623072	0.218799	0.152605	-0.145555	-0.254683	0.407193	NA	-0.0693426	0.426291	-0.145322	-0.329312	-0.451391	-0.0783563	-0.031157	-0.0240054
ABCB5	0.0301538	0.624006	0.728072	0.333066	-0.254661	-0.462207	-0.409829	-0.127265	-0.079937	0.0463276	0.353121	-0.168564	-0.0471292	-0.204609	-0.504332	0.00904417	-0.710998	0.180665	-0.0135283	0.00703049	0.324375	-0.712809	0.265107	-0.0418463	-0.550672	0.111167	0.0151229	0.473695	0.215845	0.101116	0.130675	-0.31009	-0.197603	0.10458	-0.532609	0.190011	0.213507	-0.275139	-0.156147	0.497839	0.139992	-0.200471	0.583203	-0.803312	-0.338029	-0.4911	-0.223682	-0.630564	0.0971103
ABCB6	0.18405	0.664251	0.43487	0.372657	-0.211365	-0.339447	-0.313488	NA	0.0332747	-0.103344	0.359806	-0.181999	-0.275692	-0.133244	-0.189157	0.105976	-0.461708	0.0270257	-0.0488305	0.075882	0.189021	-0.653605	0.244077	0.36064	-0.469929	0.00100231	0.168375	0.153886	0.0890379	-0.00430489	0.324899	-0.176171	-0.00350094	0.0732813	-0.283813	0.213577	0.198196	-0.231208	0.104974	0.459201	0.061172	-0.2864	0.290757	-0.593632	-0.393539	-0.530601	-0.143293	-0.315179	0.0336447
ABCB7	0.0433044	-0.423239	-0.0264273	0.253062	-0.131203	0.482246	-0.167091	0.0365276	-0.297012	0.104049	-7.15256e-05	-0.048419	0.259256	0.0015316	0.2403	0.00443459	0.317336	0.123879	0.357953	0.0155039	0.0600863	-0.203183	-0.167097	0.232652	0.291001	-0.147916	-0.811987	-0.277309	0.113826	0.244884	-0.282175	0.506696	-0.325764	-0.390585	0.492854	0.0226536	-0.227363	-0.0640964	0.361928	-0.619515	-0.323267	0.0596952	-0.0914602	0.128133	0.143957	0.0725546	0.0528946	-0.292407	-0.0269165
ABCB8	0.0112867	0.642702	0.437027	0.28866	-0.277767	-0.0996714	-0.195958	-0.0316787	0.000941753	0.177381	0.293433	-0.255922	-0.155869	0.0907555	-0.574252	0.174586	-0.495922	0.0548878	0.200107	NA	0.16031	-0.560835	0.313284	-0.11357	-0.53214	0.144839	-0.0221806	0.263356	0.1384	-0.0236087	0.464896	-0.296302	0.162323	0.0221429	-0.310482	0.272705	0.371068	-0.201515	-0.00722694	0.571584	0.174669	-0.308695	0.335089	-0.384225	-0.22502	-0.166094	0.0226197	-0.384082	-0.116506
ABCB9	-0.0131191	0.532899	0.473858	0.314633	-0.319526	-0.494874	-0.448604	-0.2929	0.0283888	0.0457918	NA	-0.114639	-0.153642	-0.433347	0.169853	-0.17552	-0.683021	0.0159885	0.131393	0.0778545	0.1546	-0.065956	0.0864669	0.0753829	-0.294777	0.210317	-0.183107	0.260577	0.123337	0.129048	0.00523933	-0.310771	-0.0310678	NA	-0.427346	0.256508	0.481985	-0.176638	-0.24736	0.510596	0.139419	-0.282344	0.432713	-0.567221	-0.327297	-0.383086	-0.0644024	-0.562626	-0.0809007
ABCC1	0.100892	0.565541	0.423496	0.284499	-0.171517	-0.412445	-0.279902	NA	-0.220176	-0.0495236	0.230937	-0.0030098	-0.369515	-0.21883	-0.478982	0.00237346	-0.815743	0.0830059	-0.00062871	0.0798998	0.194021	-0.486644	NA	0.0644917	-0.512256	0.137992	0.039356	0.257605	-0.0153928	-0.0560021	0.147725	-0.314889	0.0482109	0.198206	-0.238223	0.210125	0.442681	-0.28046	-0.215636	0.532937	0.104578	-0.0942509	0.575822	-0.465579	-0.318039	-0.340733	-0.306807	-0.717636	-0.00451088
ABCC10	0.0675983	0.276499	0.271032	0.254774	-0.0872498	-0.192243	-0.230634	-0.171961	0.200898	0.0854249	0.224278	-0.230504	-0.365376	-0.129322	-0.468954	0.28248	-0.58632	-0.0364933	-0.106071	0.168201	0.194207	-0.348812	0.190985	0.0330052	-0.125238	0.0253687	0.102233	NA	0.0671444	-0.156203	0.120116	-0.294754	0.0575781	0.0799203	-0.299804	0.111238	0.20885	-0.16539	-0.0583639	0.35122	0.268618	-0.318308	0.303683	-0.472175	-0.020133	-0.23394	-0.18788	-0.120779	0.0104818
ABCC11	0.24047	0.591067	0.679396	0.342981	-0.301591	-0.309856	-0.246818	-0.109741	-0.157966	NA	0.269855	-0.192273	-0.201004	-0.324077	-0.503729	0.0750221	-0.907417	0.0625453	0.0836182	NA	0.172596	-0.836577	0.247256	0.024882	-0.711505	0.127383	-0.064644	0.3477	NA	0.169606	0.234433	-0.282273	0.109433	0.241086	-0.424677	0.309886	0.468806	-0.110213	-0.0203463	0.666828	0.176925	-0.236993	0.519355	-0.787573	-0.311519	-0.569572	-0.134143	-0.667683	-0.011775
ABCC12	-0.0729985	0.440922	0.496916	0.258601	-0.373426	-0.109934	-0.236467	-0.0612412	0.238445	0.162977	0.143994	-0.252262	-0.147796	-0.300131	-0.15754	0.102171	-0.584476	0.244942	0.0980658	-0.0195651	0.12179	-0.758169	0.170448	-0.167978	-0.653311	0.0562282	0.0518413	0.23593	0.128129	-0.0324554	0.170019	-0.154152	0.149836	0.0740862	-0.296875	0.365525	0.244494	-0.0739121	0.133657	0.230567	0.110671	-0.15575	0.387973	-0.488855	-0.349865	-0.301081	-0.152334	-0.542842	-0.19239
ABCC13	0.147326	0.840919	0.420621	0.328532	-0.363605	-0.449869	0.0106602	-0.262412	0.0162585	0.0915859	0.397597	-0.184972	-0.338457	-0.210114	-0.475075	0.133432	-0.42379	0.131703	0.0563216	0.327763	0.267417	-0.77522	0.10652	0.347296	-0.578142	0.0369661	NA	0.0365648	NA	-0.0495894	0.138725	-0.538359	0.135663	0.0852451	-0.480291	0.241275	0.351666	-0.147588	0.0888944	0.718794	0.0584519	-0.250343	0.604874	-0.57125	-0.0903292	-0.50174	-0.22255	-0.77011	0.293527
ABCC2	0.00654936	0.387359	0.457371	0.348763	-0.250881	-0.686253	-0.38232	-0.028594	-0.174742	-0.040401	0.205685	-0.150456	-0.300381	-0.370769	-0.538532	-0.151653	-0.711801	0.0372014	0.251466	0.0799689	0.15659	-0.445339	0.318324	0.0298071	-0.343885	0.113172	-0.0436621	0.368135	0.239354	NA	0.161181	-0.282173	0.209689	0.192022	-0.386348	0.362296	0.374204	-0.0866041	-0.314671	0.367374	0.0102997	-0.353057	0.345348	-0.757242	-0.44217	-0.641007	0.104135	-0.758321	-0.0712562
ABCC3	0.27373	0.504545	1.57902	0.315254	0.352986	0.187676	0.295545	0.0798826	-0.422939	-0.0278425	1.50619	0.37261	-0.344665	-0.24937	-1.30137	-0.110393	-1.46641	-0.144519	-0.316121	0.426916	0.673184	0.0275412	0.440944	0.64674	-0.351983	0.924001	0.702953	-0.0756893	-0.204104	-0.126029	-0.210335	0.102754	0.577124	0.467937	0.486024	0.24076	0.693192	-0.098176	0.406711	0.728442	-0.368618	-0.86626	0.42107	-1.1304	-0.533421	-0.875442	-0.30009	-1.05042	-0.595089
ABCC4	-0.0772538	0.475837	0.570828	0.412679	0.274675	0.544474	0.177916	-0.0537815	0.119176	0.161314	0.877641	0.154773	-0.00977039	-0.217659	0.125625	0.568624	-0.553591	0.0787587	-0.254559	0.0623469	0.0433826	-1.11739	-0.07728	-0.0932717	-0.7014	-0.230462	-0.279986	0.181746	0.458728	-0.149505	-0.0952764	-0.158494	-0.0341015	0.149212	-0.182711	0.221304	0.255786	-0.232554	0.728858	0.300599	-0.147587	-0.206028	0.165192	-0.462136	0.222581	0.152994	0.347751	-0.110258	0.0671301
ABCC5	NA	0.304358	0.11121	0.203935	0.160515	-0.303537	-0.247017	0.0248513	-0.107277	0.241151	0.0308056	0.0846044	0.0394538	NA	0.192181	-0.315232	-0.00619522	-0.0722065	0.420654	0.0585863	-0.1638	-0.498849	0.587721	0.308272	-0.397124	-0.0549925	0.66189	0.328038	-0.0880446	-0.122602	0.563295	0.559377	0.341738	-0.217954	-0.246142	0.337461	0.731036	-0.0451959	NA	-0.331914	-0.0878539	-0.179822	0.0808307	-0.474291	-0.324219	-0.260101	-0.291148	-0.229167	0.118143
ABCC6	0.185514	0.614812	0.551475	0.460375	-0.213512	-0.418844	-0.24661	-0.0778559	0.0214408	0.0361346	0.312941	-0.0989211	-0.199223	-0.236027	-0.486473	0.141227	-0.799079	NA	NA	0.128392	0.182292	-0.874134	0.244368	-0.00466366	-0.72819	0.165054	0.116695	0.323111	0.109404	-0.000649072	0.352192	-0.268723	0.125391	0.216671	-0.524817	0.340731	0.410203	-0.219825	NA	0.567587	0.120241	-0.219021	0.572214	-0.686303	-0.188916	-0.584024	-0.201529	-0.498972	-0.0432182
ABCC8	0.175006	0.614902	0.69542	0.58493	-0.205589	-0.411625	-0.128792	-0.00283527	0.0454221	0.125959	0.360418	-0.0934796	-0.171135	-0.230189	-0.584016	0.123041	-0.820199	0.151059	0.10828	-0.00360489	0.159576	-0.919188	0.209256	0.0667067	-0.669404	0.183812	-0.0207834	0.525019	0.190011	-0.00509024	0.502074	-0.176151	0.193526	0.231889	-0.391431	0.253238	0.472377	-0.245336	-0.131139	0.572619	0.261268	-0.0976329	0.483564	-0.699367	-0.326946	-0.646317	-0.224764	-0.643401	-0.0851407
ABCC9	0.207254	0.539574	0.700008	0.374095	-0.177456	-0.342942	-0.191867	-0.0668609	-0.0405781	NA	0.318361	-0.132464	-0.278392	-0.399033	-0.678267	0.21255	-0.660862	0.158992	0.0965953	0.0862095	0.334397	-0.87935	0.319473	0.055093	-0.613531	0.100688	0.0821862	0.408916	NA	-0.0315571	0.209497	-0.306357	-0.0119374	0.264861	-0.406429	0.246606	0.433971	-0.197271	-0.0481582	0.598847	0.22539	-0.241518	0.607666	-0.695263	-0.169793	-0.301311	-0.204037	-0.564854	-0.0440617
ABCD1	0.220367	0.583353	0.631159	0.267851	0.157013	-0.590738	-0.175589	-0.047574	0.150143	-0.16461	0.553249	-0.202223	-0.460028	0.576179	-0.630259	0.425469	-0.39835	0.0595255	-0.275844	0.216847	0.473659	0.346441	0.35495	0.000208855	0.167266	0.439117	0.951428	0.163999	0.0339737	-0.199513	0.253371	-0.104545	-0.0505118	0.237806	-0.487724	0.214674	0.221266	-0.165541	0.054903	0.651276	0.182037	-0.247735	0.482531	-0.301259	-0.489952	-0.192798	-0.463738	-0.546356	-0.266374
ABCD2	0.107614	0.550183	0.559928	0.419552	-0.144146	-0.187025	-0.314639	-0.162706	NA	0.219435	0.304926	-0.28346	-0.160089	0.105015	0.00106907	0.219623	-0.652248	0.109106	0.0332289	0.188122	0.251207	-0.988647	-0.00160599	-0.0252695	-0.702882	0.18513	-0.0359287	0.294838	0.221462	-0.117206	0.17386	-0.107168	-0.00542688	0.338405	-0.411695	0.257207	0.370062	-0.336932	-0.103408	0.477164	0.135033	-0.260392	0.722223	-0.100707	-0.143707	0.0798578	0.116508	-0.247714	0.198697
ABCD4	0.142041	0.588416	0.669107	0.437364	-0.315052	-0.569834	-0.323431	-0.0978718	0.120512	0.0419202	0.23517	-0.226866	-0.332745	-0.266379	-0.661116	0.0752811	-0.672118	0.232212	0.100171	0.119078	0.177466	-0.595718	0.246216	0.21576	-0.649262	0.137614	-0.0789044	0.406133	0.25136	NA	0.320279	-0.252631	0.289439	0.286752	-0.444032	0.451173	0.376268	-0.133881	-0.0659196	0.647807	0.343476	-0.140384	0.61003	-0.555503	-0.265662	-0.537868	-0.214573	-0.703034	0.0107803
ABCE1	-0.146524	-0.455779	-0.316593	-0.268567	0.086175	0.495225	0.089551	-0.373796	0.0849681	0.168427	-0.33954	-0.167612	0.155017	-0.283298	0.1766	0.0671692	0.384978	0.0541916	0.0789943	-0.016706	-0.370903	0.407723	-0.355349	-0.345829	0.421721	-0.156229	-0.896841	-0.103154	0.0504413	NA	-0.31548	0.28617	-0.393722	-0.0473909	0.227493	-0.146375	-0.293697	-0.009449	-0.0745997	-0.415786	-0.0173759	0.207484	-0.247711	0.447971	0.218343	0.343289	0.418257	0.326254	-0.2924
ABCF1	0.63095	-0.159812	0.182348	0.0915284	0.263468	0.0972304	-0.360065	-0.595515	NA	-0.236695	0.0428648	-0.128827	-0.315835	-0.528499	-0.428641	-0.469465	-0.462807	-0.145884	-0.171023	0.380422	-0.147518	0.465068	0.397472	0.23918	0.304443	0.107458	-0.20889	-0.166065	-0.292681	-0.241424	-0.187275	0.249423	-0.370485	0.156862	-0.0516114	-0.197701	-0.16919	0.130123	-0.0604506	NA	-0.0675869	0.203756	0.287985	-0.0273333	-0.327366	-0.253875	-0.0358863	-0.220143	-0.560316
ABCF2	0.147883	0.305028	0.257307	0.154141	-0.349829	-0.412621	-0.0969693	-0.318729	-0.173043	-0.0747043	0.231114	-0.301244	-0.374792	-0.353665	-0.30377	-0.0564863	-0.577809	0.0416973	0.0813492	0.162757	0.178254	-0.0467963	0.154125	-0.00728814	0.0173771	0.021846	-0.162177	0.177499	NA	NA	0.112314	-0.0885717	-0.0832958	-0.0297619	-0.312015	0.0633318	-0.00494527	-0.141127	-0.0826788	0.454556	0.297433	-0.0366767	0.442274	-0.224723	-0.266871	-0.258604	-0.0512687	-0.446771	-0.115398
ABCF3	0.243899	0.553869	0.20013	0.168785	-0.346805	-0.462304	-0.0992155	-0.329101	0.156674	-0.213758	0.0304985	-0.28572	-0.353516	-0.00563908	-0.493171	0.0352316	-0.690342	0.166452	-0.0808053	-0.00754547	0.244741	-0.0808716	0.220239	-0.0534458	-0.126657	0.00590086	0.238251	-0.0102811	-0.0284739	-0.219524	0.0583363	-0.0690317	0.152629	0.173848	-0.0935822	-0.0540347	0.272321	-0.234065	0.128399	0.423277	0.11804	-0.235362	0.349035	-0.392661	-0.24608	-0.437762	-0.144264	-0.597507	-0.188566
ABCG1	NA	0.510352	0.408796	0.173059	0.0305825	-0.226382	-0.11396	0.252349	0.0365515	0.146111	0.3908	0.258687	0.0438988	0.251474	-0.145113	0.19307	-0.242129	0.121035	-0.0431512	-0.117258	-0.0854058	-0.496736	0.36821	0.00993387	-0.597567	0.00604359	0.285098	0.317699	0.137998	-0.0790136	0.448706	-0.237352	0.117427	0.294667	-0.467929	NA	0.403212	0.0246984	-0.241554	0.26206	0.104538	-0.348944	NA	-0.199434	-0.075151	NA	0.00653036	-0.643269	0.127247
ABCG2	0.151773	0.665153	0.6876	0.483702	-0.275236	-0.387353	-0.275953	-0.15712	-0.00903416	0.168015	0.120512	-0.0677557	-0.290198	-0.49582	-0.511201	0.111254	-0.720139	0.0799379	0.0611868	0.0385108	0.206612	-0.924151	0.0875673	0.0960951	-0.618259	0.06043	0.0346785	0.331907	0.119079	NA	0.239388	-0.183373	0.179249	0.364717	-0.335596	0.409133	0.158192	-0.186121	-0.236443	0.695722	0.175687	-0.231967	0.705721	-0.653345	-0.268651	-0.434943	-0.0532508	-0.662922	-0.0165443
ABCG4	0.07866	0.432727	0.472979	0.187978	-0.231708	-0.452534	-0.556347	-0.0664353	-0.207705	-0.0358906	0.248597	-0.179018	-0.295687	-0.279193	-0.581083	0.153473	-0.729725	0.0281086	0.162595	0.111458	0.0628753	-0.869657	0.180722	0.106051	-0.795413	0.102804	0.0777016	0.411036	0.205044	NA	0.283925	-0.259597	0.0199504	0.191384	-0.490266	0.264854	0.428342	-0.321856	-0.243803	0.590686	0.177043	-0.231793	0.491737	-0.591168	-0.362372	-0.699632	-0.342767	-0.740065	0.0389304
ABCG5	-0.183523	0.534025	0.511855	0.201358	-0.215089	-0.247119	-0.0178976	-0.0556207	0.0686808	0.0756216	0.124546	0.0261068	-0.320742	-0.227748	-0.390866	-0.00877953	-0.531932	0.217551	NA	-0.00699949	0.116373	-0.753135	0.277077	0.0568876	-0.79096	0.195757	0.0559969	0.327797	0.0693612	-0.0256267	0.111374	-0.258904	0.0593419	0.0319571	-0.626725	0.240028	0.239398	-0.219094	0.0579615	0.53612	0.219802	-0.252709	0.451252	-0.616941	-0.204582	-0.462828	-0.0686169	-0.682158	-0.368447
ABCG8	-0.00023222	0.631335	0.571558	0.45269	-0.197767	-0.528493	-0.44417	-0.118982	-0.0409541	0.127582	0.228993	-0.419057	-0.306112	-0.130767	-0.477319	0.0342011	-0.814868	0.0912814	0.171267	0.0945721	0.138959	-0.960289	0.238986	0.126556	-0.578015	0.258769	0.0704846	0.263642	0.0948753	-0.0268025	0.305081	-0.241316	0.171871	0.24152	-0.31505	0.306108	0.493699	-0.225226	-0.0948067	0.474708	0.210773	-0.393878	0.705271	-0.548469	-0.250944	-0.426784	-0.141523	-0.890815	NA
ABHD1	0.158083	0.583551	0.396607	0.239865	-0.308569	-0.583442	-0.387373	-0.127146	-0.045321	0.168611	NA	-0.152472	-0.140294	-0.487159	-0.489855	0.0515256	-0.724323	0.159502	-0.0337481	0.0222874	0.144953	-0.633592	0.182992	0.00300074	-0.442778	0.0505219	-0.0254621	0.118001	0.0674896	-0.062417	0.141338	-0.37157	-0.0318518	0.217004	-0.549534	0.141694	0.321167	-0.333491	0.0508389	0.552611	0.121293	-0.167974	0.485859	-0.76921	-0.324824	-0.670312	0.00366926	-0.615775	0.156754
ABHD10	-0.482484	-0.114893	-0.27062	0.0114441	-0.0876064	-0.0665312	0.0345764	-0.138836	0.630202	NA	-0.3535	-0.50449	-0.0890541	-0.306314	0.28313	-0.355116	-0.27626	0.448729	-0.147545	-0.173632	0.108897	-0.320636	-0.0759382	0.0673351	-0.243158	-0.266417	-0.528199	-0.0215836	0.519532	0.340246	-0.287002	-0.142109	0.00540543	-0.0070467	0.279493	0.362399	-0.329296	-0.220806	0.221574	-0.183441	0.038065	0.176352	-0.241926	0.074872	0.0252724	0.241308	0.0122242	-0.0264454	0.11491
ABHD11	0.0234822	0.419205	0.528719	0.305461	-0.394133	-0.5106	-0.305938	-0.265651	-0.257736	-0.00901079	0.014644	-0.0387155	-0.39818	-0.365962	-0.496473	-0.00894245	-0.733024	-0.0202726	0.142523	-0.0467436	0.204436	-0.562349	0.141975	NA	-0.3625	0.0860629	NA	0.335445	NA	0.0081412	0.240864	-0.31959	0.0706596	0.126916	-0.121731	0.198717	0.235142	-0.250606	-0.113222	0.591414	0.225704	-0.0860996	0.514259	-0.676086	-0.236605	-0.403467	-0.178411	-0.746277	-0.143365
ABHD12	0.150121	0.163967	0.360325	0.176765	-0.19235	-0.416541	-0.0865021	-0.312305	NA	-0.133996	0.0715444	-0.15388	-0.129447	0.0983787	-0.33307	0.151889	-0.411751	-0.150576	-0.226198	0.0983233	0.398892	-0.125011	0.0777531	0.0816827	-0.0439396	0.0474086	-0.0372095	0.11506	NA	-0.0610371	0.269505	-0.11506	-0.02033	0.254406	0.0894651	0.279065	0.0779679	-0.0891671	0.144481	0.562046	0.408123	0.0673447	0.423415	-0.184086	-0.261602	-0.361445	-0.171798	-0.480151	-0.119748
ABHD13	-0.086627	0.228426	0.117599	0.112962	0.113072	0.474032	0.478351	0.985817	0.451643	0.368389	0.103516	0.591667	0.692786	1.0601	1.24017	0.759636	1.13306	-0.183721	-0.233572	-0.351165	-0.195446	-1.10195	NA	-0.323	-0.913867	-0.205011	-0.551733	0.218727	-0.136288	-0.170328	-0.15102	-0.639436	0.112753	-0.159987	-0.367226	0.213359	0.214369	-0.304401	-0.180558	0.277553	0.0415282	-0.42423	0.272847	0.125176	0.351406	-0.0179057	0.247449	0.284496	0.586415
ABHD14A	0.400533	-0.0670547	-0.240212	-0.207871	-0.542024	-0.39782	NA	-0.764934	0.190639	-0.167098	-0.0871754	-0.727431	-0.0649843	-0.349634	-0.0124807	0.0498667	0.205051	-0.394912	-0.322506	0.145631	-0.0482197	0.101269	-0.331303	-0.10358	0.476302	-0.323612	-0.64712	0.0416737	-0.225835	-0.122375	-0.34162	-0.379252	-0.448632	-0.308955	-0.517545	-0.126653	-0.449609	0.249776	-0.260289	0.0374746	0.527303	0.0924206	0.184994	0.145982	0.188196	0.377554	0.377523	0.363062	-0.0386314
ABHD14B	0.0656157	0.287037	0.234227	0.0741816	-0.239556	-0.709425	-0.401409	-0.638562	0.141738	-0.374892	-0.13111	-0.600585	-0.533645	-0.323821	-0.607549	-0.0591822	-0.611492	-0.0155764	-0.286654	0.0594158	0.408273	0.00976849	0.169528	NA	0.819933	-0.0828266	-0.0662661	0.0605249	-0.163747	-0.170053	-0.0190172	-0.120831	-0.170958	-0.0410519	-0.38343	0.0435038	-0.0174189	-0.037734	0.0609064	0.333027	0.459531	0.263544	0.468476	-0.300244	-0.459343	-0.107212	0.210257	0.0100145	-0.56881
ABHD2	-0.0325456	0.457468	0.467466	0.168902	0.143298	-0.467047	-0.0380081	0.102425	-0.235514	0.0654197	0.290827	0.143861	-0.295603	0.0843994	-0.538932	-0.00311931	-0.485796	0.0595215	-0.0261358	0.150857	0.0842929	-0.443889	0.556223	0.185844	-0.582966	0.365641	0.611093	0.191218	-0.00529178	-0.142508	0.382956	-0.333965	NA	0.377488	-0.142716	0.29419	0.520112	-0.162499	-0.217224	0.406471	0.10556	-0.327822	0.300135	-0.675339	-0.112292	-0.506454	-0.403318	-0.506127	-0.119961
ABHD3	-0.146341	-0.42634	-0.444925	0.119005	-0.199352	-0.00797081	0.115808	0.894344	-0.662137	0.0243149	-0.569957	0.931241	0.271	NA	0.598759	-0.426001	0.537198	0.791509	0.703712	-0.21803	-0.798659	0.393668	-0.590908	0.308742	0.0067358	0.658945	-0.0171194	0.398222	0.810576	-0.160397	-0.587705	0.0508595	0.604542	-0.114436	1.06726	-0.370394	0.0354881	0.465748	-0.44957	-0.937157	-0.447251	0.324993	-1.02271	-0.0450363	-0.0267172	-0.664138	0.182484	0.543277	-0.110419
ABHD4	0.219445	0.541447	0.444504	NA	0.274719	-0.43364	0.147755	0.197783	0.213946	0.232496	0.284052	-0.291399	-0.321703	0.83807	-0.349983	0.400083	-0.175705	-0.119536	-0.0313416	-0.0038929	0.455977	-0.39942	0.445204	0.0879517	-0.44711	0.228845	0.721884	0.517257	-0.0851879	-0.097724	0.510314	-0.145038	0.415746	0.185449	-0.423046	0.241457	0.220448	-0.119338	0.0688429	0.421011	0.143375	-0.185961	0.322938	-0.37302	-0.121049	-0.355964	-0.509066	-0.204298	-0.0346403
ABHD5	0.478436	0.0910664	-0.185092	-0.199146	0.61765	0.22035	0.49891	1.2303	-0.528155	0.306046	0.2545	0.856347	0.57653	1.12836	0.290976	0.13261	1.25505	-0.029253	0.0652685	-0.432001	-0.147199	-0.238774	0.762889	-0.399777	-0.532921	0.106665	1.59297	0.445444	NA	-0.20622	0.881193	0.415676	0.633164	0.424184	-0.145346	0.432753	0.97788	0.577873	0.0892105	-1.45674	-0.620535	-0.759552	-0.946493	-0.25146	0.223178	-0.750878	-0.944337	0.292314	-0.263347
ABHD6	-0.186055	0.416866	0.454932	0.143056	-0.106023	-0.266306	-0.134206	-0.196655	0.0327501	0.11128	0.218943	-0.245758	-0.358157	-0.203073	-0.649249	-0.150739	-0.756705	0.194984	0.0616865	0.203855	0.0594225	-0.252532	0.25304	0.290209	-0.0685768	-0.138244	0.425615	0.111336	-0.0949602	-0.12659	0.0254765	-0.508134	0.0749207	-0.0737944	-0.198876	0.308247	0.130766	-0.0265675	0.136512	0.502235	0.00884151	-0.182613	0.291212	-0.223596	-0.302756	-0.284345	-0.144168	-0.282306	-0.00182629
ABHD7	-0.115473	0.350666	0.345719	0.329589	0.0207725	-0.366057	-0.0586505	NA	0.0815949	-0.116771	0.0876603	-0.16046	-0.192478	0.0326619	-0.2666	0.00746012	-0.35072	0.281487	0.041317	-0.191997	0.249903	-0.482491	0.340312	0.0500984	-0.776792	0.0654736	0.1505	0.061461	0.138424	-0.10585	0.157825	-0.452872	-0.0629211	0.240798	-0.342431	0.188904	0.159052	0.0326839	-0.0240483	0.376227	-0.0655384	-0.38346	0.333547	-0.405614	0.0886083	-0.060823	-0.0988784	-0.347666	0.106531
ABHD8	0.372015	-0.172453	0.398019	0.354716	-0.208777	-0.0130377	-0.318175	0.068861	-0.235158	-0.168453	0.249231	0.0647316	0.406898	-0.359066	0.282368	-0.542937	0.00785541	-0.0658693	-0.0456123	-0.187997	-0.05095	-0.634127	0.0366049	0.247481	-0.244577	-0.0862389	-0.287745	-0.286068	-0.108077	0.278442	0.09095	0.362398	-0.182218	-0.232553	0.249275	0.0807562	-0.37698	-0.240666	0.324818	-0.143255	NA	0.193857	0.204977	0.151775	0.0786419	-0.0955715	-0.115099	-0.00796223	-0.067399
ABHD9	0.151655	0.329848	0.628273	0.376808	-0.0808635	-0.285709	-0.145682	-0.0267735	-0.13519	0.0194125	0.342661	-0.180869	-0.233169	-0.158919	-0.39545	0.125133	-0.567731	0.178956	0.122438	0.240329	0.0777073	-0.789926	0.216748	0.0366726	-0.631011	0.155552	-0.0599117	0.43555	0.136243	NA	0.175336	-0.237679	0.312753	0.290425	-0.336858	0.210583	0.363327	-0.278851	-0.143587	0.468849	0.118654	-0.295198	0.476647	-0.649231	-0.153263	-0.480779	-0.362042	-0.737982	-0.0165048
ABI1	0.14478	0.258662	-0.0253341	0.0890846	0.0946944	0.156945	-0.0173388	0.1394	0.196527	0.194999	0.0450885	0.139308	-0.0273561	0.216062	-0.126009	0.0536366	0.0943298	-0.0262737	0.00351024	-0.052017	-0.0701423	-0.228789	0.132738	-0.115937	-0.288201	0.211225	0.186165	0.243807	NA	-0.0743003	0.119053	-0.0456162	0.17794	0.203325	-0.159958	0.167793	0.417872	-0.0680873	0.0222116	-0.035022	-0.0179729	-0.0365508	0.0881579	-0.231847	0.00229501	-0.170994	0.0108688	-0.0335388	0.0961924
ABI2	0.131492	0.402418	0.415231	0.144014	-0.19739	-0.358245	-0.140621	0.0585704	0.0329889	0.0461896	0.271402	-0.24713	-0.122961	-0.190668	-0.203558	NA	-0.439724	0.0553943	-0.0640782	NA	0.152012	-0.439594	0.0638472	-0.0217927	-0.336185	0.0167521	-0.188417	0.217304	0.0612911	0.0488008	0.0752168	-0.263449	0.0371579	0.128618	-0.250504	0.204646	0.153771	-0.16036	-0.0309553	0.370159	0.0763879	-0.259211	0.331773	-0.385409	-0.204039	-0.235602	0.0167309	-0.287223	0.200981
ABI3	0.766053	-0.265045	0.0793734	0.13193	0.0455809	0.382114	0.288841	-0.219499	0.337258	0.0660458	0.290376	0.0418453	0.515973	0.635057	0.0775242	0.0865545	0.948174	-0.307148	-0.472271	-0.554661	NA	0.247396	-0.742298	-0.18178	-0.343297	-0.786697	0.0435467	-0.284662	-0.0932665	-0.288168	0.0665026	0.216427	-0.202037	0.157316	0.243564	-0.334139	-0.668693	-0.0381422	-0.169383	0.48449	0.437035	0.129027	-0.0108252	0.358255	0.203457	0.13235	0.236876	0.232526	-0.438609
ABI3BP	-0.0249238	0.350217	0.459965	0.31146	-0.0797262	-0.360791	NA	0.0272098	0.0989294	0.072701	0.171707	-0.172825	-0.265806	-0.283946	-0.478909	0.0510049	-0.898583	0.269984	-0.134453	0.127093	0.197834	-0.987569	0.168005	0.086216	-0.632024	0.185275	0.232119	0.352393	0.202786	-0.0262189	0.134864	-0.204684	0.158628	0.243257	-0.268437	0.193081	0.398817	-0.262763	-0.30085	0.655586	0.0264826	-0.259241	0.581597	-0.721496	-0.152052	-0.357196	-0.122814	-0.515931	-0.0962081
ABL1	0.0569131	0.370597	0.446284	0.238619	-0.109095	-0.215737	-0.239765	-0.188971	-0.0747938	0.0498438	0.286989	-0.0293843	NA	-0.392569	-0.50621	-0.144235	-0.588987	-0.00835991	-0.0346576	0.111604	-0.0249887	-0.456435	0.108064	-0.0760411	-0.278577	0.0870347	0.0167349	0.223259	NA	-0.0663457	0.122234	-0.0716159	0.0278292	0.148181	-0.14063	0.147134	0.253218	-0.00762177	-0.198163	0.377067	0.12192	-0.0652032	0.395031	-0.449457	-0.307652	-0.308018	-0.0265303	-0.426391	-0.246353
ABL2	0.187409	0.618247	0.683314	0.527988	-0.319119	-0.374773	-0.33955	-0.152869	-0.0413175	0.14632	0.263237	-0.113397	-0.324048	-0.22709	-0.533109	NA	-0.771426	0.181623	NA	0.0656123	0.307283	-0.695273	0.242808	0.0391679	-0.667951	0.177894	-0.0849342	0.381598	0.146569	-0.0287608	0.308265	-0.179481	0.0893623	0.272173	-0.343037	0.224882	0.345516	-0.0336563	0.00856368	0.694763	0.15584	-0.222975	0.630229	-0.637635	-0.210044	-0.47298	-0.179662	-0.618926	-0.0524659
ABLIM1	-0.0170521	NA	-0.0226057	0.0778763	-0.321888	-0.26872	-0.340027	-0.783315	NA	-0.0235147	-0.212139	-0.74586	-0.500521	-0.735129	-0.411449	-0.069113	-0.551823	0.241081	0.332059	0.5043	-0.431095	0.228232	0.421439	NA	0.437054	0.204719	-0.549794	0.0814426	0.178633	-0.339274	-0.410468	NA	-0.441663	0.0780884	-0.744993	-0.0800662	-0.210052	-0.277849	-0.678661	0.12224	0.155792	0.257776	0.197838	-0.0681266	-0.26209	-0.180809	0.197811	-0.2214	-0.0234941
ABLIM2	-0.0740361	0.38993	0.330006	0.18145	-0.516357	-0.309384	-0.175846	0.0153232	0.051301	0.0797286	0.123382	-0.408071	-0.254145	-0.27419	-0.670298	0.0606198	-0.790045	0.0356164	0.174603	0.00302315	0.0677171	-0.468408	0.276205	-0.0380034	-0.409896	NA	-0.219819	0.366483	0.00999165	-0.0978003	0.131892	-0.316441	0.164546	0.242359	-0.538241	0.321315	0.314991	-0.180638	-0.0241714	0.567745	0.21598	-0.211228	0.320273	-0.298992	-0.329882	-0.40053	-0.237109	-0.440488	0.0964041
ABLIM3	-0.0327306	0.514964	0.583597	0.0109797	0.00550747	0.138708	0.0908556	NA	0.0722742	0.195114	0.661636	-0.0673685	-0.402163	-0.102923	-0.458272	0.406139	-1.13676	0.308534	-0.196164	0.388567	0.93629	-0.928122	0.555923	-0.0792928	-1.16821	0.320603	0.193846	0.151904	0.227009	-0.196744	0.215045	-0.333632	0.343987	0.349269	-0.0662031	0.187086	0.698386	-0.361961	0.99693	0.224876	-0.253082	-0.736433	0.347948	-0.799343	-0.347579	-0.606482	-0.119336	-0.971258	-0.29537
ABO	0.129877	0.721733	0.563755	0.487179	-0.331992	-0.111019	-0.286937	0.0365319	-0.0804658	0.170395	0.347486	-0.0965924	-0.225918	-0.358147	-0.491693	0.315108	-0.84796	0.121584	0.0448394	0.126159	0.162741	-0.877935	0.150264	0.0943251	-0.755623	-0.054955	0.0703936	0.429879	0.16182	0.0137963	0.243385	-0.316652	-0.0142255	0.278091	-0.521998	0.291444	0.322492	-0.311354	NA	0.446221	0.327021	-0.157506	0.450879	-0.69645	-0.250671	-0.478513	-0.24789	-0.779751	-0.0660701
ABP1	0.290713	0.579644	0.875827	0.117935	-0.165862	0.158795	-0.159228	-0.142223	NA	0.0226817	0.550108	-0.347137	-0.288439	-0.340627	-0.52177	0.191344	-0.474017	0.0892854	0.0740247	0.10896	0.0843391	-0.879594	0.244281	-0.148884	-0.884554	-0.17931	-0.0581112	0.504283	0.0132489	-0.043642	0.161861	0.171737	-0.132381	0.0357513	-0.609811	0.0991878	0.341933	0.250762	-0.285442	0.469781	-0.106152	-0.155427	0.33541	-0.595607	-0.120039	-0.467616	-0.222398	-0.530434	-0.285198
ABR	0.29805	0.268142	0.374852	0.31539	-0.110908	-0.186355	-0.20036	0.0120544	-0.313378	-0.160491	0.282061	-0.0727731	-0.282108	-0.395229	-0.272785	-0.432035	-0.489338	0.136305	-0.0625288	-0.00959651	-0.0451983	-0.215219	0.289272	0.271144	-0.310727	0.314481	0.399801	0.133842	-0.0622083	-0.043932	0.312614	0.0935138	0.166853	0.161072	-0.0325201	0.0493744	0.175017	-0.0544581	-0.221478	0.127767	-0.0122595	NA	0.207392	-0.479434	-0.178577	-0.432832	-0.346068	-0.512767	-0.119728
ABRA	0.228392	0.598878	0.615866	0.470894	-0.307228	-0.517175	-0.202606	-0.0957646	-0.0701809	NA	0.390852	-0.172802	-0.254949	-0.241539	-0.608891	0.0748639	-0.771554	0.242281	0.158354	0.0355487	0.112331	-0.752299	0.321657	0.140192	-0.646452	0.168161	-0.0455523	0.408395	0.223504	-0.0435824	0.274208	-0.237274	0.101914	0.292742	-0.36142	0.377762	0.497434	-0.227993	-0.0208316	0.706204	0.195155	-0.0567017	0.701291	-0.599113	-0.311306	-0.442034	-0.143082	-0.658193	-0.0559955
ABT1	0.0693173	0.22795	0.271108	-0.0684862	-0.240257	0.124463	-0.0491023	-0.0462003	0.174117	-0.0351653	-0.108812	-0.316269	-0.210693	-0.466225	-0.076324	-0.0252113	-0.144467	-0.0311894	0.0188594	0.171853	0.0656419	-0.128075	0.0478649	-0.0214872	0.0604663	0.0543404	-0.27528	0.141796	0.0363507	-0.0336986	NA	-0.0153174	-0.126719	0.0526061	-0.0783153	0.136786	0.0901542	-0.0581384	0.0211158	0.11439	0.120143	-0.131955	0.222534	-0.178077	0.141797	-0.114569	0.122405	-0.104125	-0.0834193
ABTB1	0.207249	0.668894	0.48694	0.59782	0.23762	-0.774791	NA	1.03114	-0.385336	-0.243866	0.247813	0.071805	-0.347369	0.784733	0.0914211	0.26859	0.353883	0.0435987	0.121282	0.459602	-0.201175	-0.127203	0.823293	0.484373	-0.396407	0.662193	1.53007	0.252789	-0.243628	-0.0720353	0.469427	0.121684	0.296809	-0.201888	-0.576718	0.252864	0.893205	0.164749	-0.606901	NA	-0.231193	-0.422981	0.0598698	-0.479606	-0.129363	-0.792763	-0.966579	-0.312686	-0.1082
ABTB2	0.170916	0.591497	0.479897	0.274042	-0.10137	-0.506893	-0.26316	-0.222141	-0.0441499	-0.144558	0.400538	-0.081182	-0.360343	0.094233	-0.522375	0.300028	-0.60456	0.151917	0.129571	0.239141	0.185871	-0.673259	NA	-0.00591564	-0.555728	0.187217	-0.115581	0.459771	0.225555	-0.124984	0.272032	-0.127867	0.311308	0.134692	-0.419255	0.448477	0.404925	-0.11322	-0.170109	0.744012	0.277668	0.00878906	0.518104	-0.420953	-0.158105	-0.141013	-0.172916	-0.576396	-0.0540619
ACAA1	-0.0253115	-0.0756483	-0.0556965	0.391038	-0.295539	-0.218982	-0.434973	0.0181341	-0.24181	-0.466052	-0.190846	0.273393	-0.441987	-0.419574	-0.34049	-0.510628	-0.436312	0.15591	0.258822	0.433239	0.540477	0.425905	0.915485	1.18371	0.0936928	0.781268	0.900428	0.0463543	0.0654469	0.113065	0.360454	-0.0672913	0.355194	-0.336673	0.336986	-0.113085	0.316492	-0.017107	0.0691986	0.0374136	0.0397444	0.311815	0.0891161	-0.482141	-0.545372	-0.511533	-0.420708	-0.578831	-0.32991
ACAA2	0.0969763	-0.00854206	-0.241114	-0.157896	0.105512	0.391003	0.105115	-0.0950928	0.205743	-0.0519495	-0.221344	0.539711	0.303771	0.31926	0.335504	0.120835	0.66199	-0.183001	-0.192984	-0.247169	0.196111	-0.129399	-0.424407	-0.079236	0.285314	-0.367276	-0.605391	-0.0274553	-0.0165663	0.231164	-0.196567	0.16431	0.214323	-0.210265	0.472119	NA	-0.155427	0.662602	0.274258	0.0363913	-0.0810947	0.534117	0.193222	0.556569	0.145269	0.110254	0.22083	0.149106	-0.14817
ACACA	0.350661	0.222844	0.472404	0.296152	-0.162659	0.00391436	-0.200997	-0.153311	-0.0407623	-0.0154087	0.237967	-0.136021	NA	-0.464367	-0.330638	-0.200832	-0.531648	-0.0460111	0.0929828	0.140605	0.0525446	-0.352816	0.140901	0.0778923	-0.145637	0.11069	-0.299385	0.111787	0.00679811	-0.0439765	0.137202	0.183463	0.0174878	0.121571	-0.165411	0.102024	0.136572	-0.0588776	-0.153409	0.394828	0.00955009	-0.123234	0.471618	-0.196742	-0.165707	-0.20563	-0.0543429	-0.259066	NA
ACACB	-0.392413	-0.229706	0.214141	NA	0.0853958	0.0928564	-0.238814	-0.652561	-0.507006	-0.216148	0.156095	-0.636156	-0.0953894	-0.661713	-0.225336	-0.631262	-0.120496	-0.0875406	0.304396	0.248136	-0.483336	-0.0445004	0.590167	0.302144	-0.0125713	-0.0152044	-0.207634	-0.285328	-0.0515881	0.0222998	-0.158856	0.221263	-0.407476	-0.246445	-0.386638	0.164491	0.0551567	-0.104122	-0.463763	-0.0407519	0.0648546	0.113254	0.105513	0.182903	-0.0657396	0.248329	0.102514	-0.109076	0.36299
ACAD10	NA	0.0582685	0.216671	0.0415206	0.1861	0.140684	0.518402	-0.458	0.0144033	-0.173917	-0.0292988	0.0008955	0.187318	-0.181808	-0.104125	0.0358095	0.34366	0.00279331	-0.117607	-0.160401	-0.0287237	-0.289101	0.0609026	-0.0640678	-0.187984	0.0280342	-0.170588	0.161539	-0.267029	-0.0672455	0.284498	0.231062	-0.0621586	0.142267	-0.0875721	-0.150243	-0.351776	0.0268755	-0.376826	-0.00890684	0.243069	0.185017	0.0678754	0.100678	0.122053	0.122305	-0.0774612	0.337376	0.344
ACAD11	-0.181889	-0.440592	-0.322987	0.0492954	-0.325296	0.0704088	-0.31348	-0.504314	-0.157409	0.072196	-0.414561	-0.72996	-0.00440884	-0.740098	0.168436	-0.505831	0.222119	0.0340614	0.275065	-0.0257292	-0.268702	0.186791	-0.116572	0.109067	0.0175238	-0.478766	-0.620492	-0.448505	0.0644827	0.0283499	-0.394462	0.302079	-0.476786	-0.392817	-0.0122108	-0.113824	-0.246191	-0.00738525	-0.313244	-0.348611	-0.155836	0.111324	-0.166842	0.155796	0.127457	0.656919	0.560514	0.166538	0.371326
ACAD8	0.000718117	-0.152429	-0.210528	-0.102326	-0.0194807	-0.322563	0.0155659	-0.227863	-0.247524	-0.262294	-0.362617	-0.158291	-0.34867	-0.334693	-0.235242	-0.224397	0.00185108	0.142786	0.345642	0.0592337	NA	0.505826	0.288737	0.269995	0.0956821	0.0895672	0.283669	-0.259348	0.10728	0.149035	0.500854	-0.339629	-0.13019	-0.0655212	0.00543404	-0.208446	-0.146977	-0.202486	-0.0133085	-0.162519	0.284971	0.063982	-0.302387	-0.196033	-0.202656	-0.082552	-0.156635	-0.0596247	-0.487892
ACAD9	0.234676	-0.301799	0.116484	-0.137976	-0.217961	-0.157912	-0.327911	-0.138741	-0.121674	-0.369374	-0.0207634	-0.11475	-0.0944376	0.0982151	-0.234282	-0.576301	-0.337654	0.0377932	-0.0190878	0.115743	0.046732	-0.408361	0.0598278	0.111025	-0.0546913	0.500717	0.0359735	0.052165	-0.135205	-0.0156517	-0.24923	0.140859	-0.046977	0.17568	0.0243454	-0.101405	-0.171569	0.0845995	0.0536833	0.0641537	NA	0.206576	0.0660553	-0.14749	-0.0499964	0.0609112	-0.165503	-0.141118	-0.487005
ACADL	0.155433	0.532399	0.757413	0.369356	-0.256534	-0.358023	-0.16098	0.0368648	-0.156122	0.187697	0.175716	-0.227341	-0.202542	-0.233891	-0.625641	0.0173035	-0.807044	0.0660529	0.154695	0.220817	0.113743	-0.899641	0.140523	-0.00289726	-0.872477	0.109027	-0.296642	0.414314	0.0787306	-0.118947	0.28558	-0.134827	0.0228605	0.343502	-0.557897	0.229001	0.435981	-0.111796	0.00438118	0.748241	0.222673	-0.239564	0.513051	-0.686035	-0.281787	-0.692906	-0.280823	-0.739348	-0.0447855
ACADM	-0.428395	-0.682605	-0.854074	-0.342349	-0.460104	0.5063	0.123059	NA	0.594021	-0.0772858	-0.886851	0.337352	0.390199	-0.000852585	0.61959	-0.0227518	0.385427	0.275668	0.19678	-0.203877	-0.118387	0.390237	-0.6694	-0.291357	0.384385	-0.154704	-0.86876	-0.0928526	0.311213	0.482435	-0.719729	0.399749	-0.210834	-0.690595	0.672238	0.0300207	-0.559745	-0.00651264	0.492818	-0.717642	-0.548418	0.362423	-0.590475	0.351938	0.0416937	0.324608	0.402147	0.70615	-0.508008
ACADS	0.070231	0.509668	0.12566	-0.0912504	-0.13923	-0.394932	-0.305197	-0.206583	-0.0191388	NA	-0.0297871	-0.188879	-0.221375	0.067452	-0.373179	0.320943	-0.237117	-0.0719819	-0.139789	0.662969	0.695278	-0.256731	0.144932	0.120238	-0.0946612	0.039402	-0.178671	0.24925	-0.0101533	-0.0765615	-0.00368881	-0.329391	0.0244594	0.129888	-0.348095	0.0224614	0.0933557	0.0707793	0.130456	0.526744	0.274244	0.0685458	0.326021	-0.219799	-0.138623	-0.354882	-0.0498185	-0.549491	-0.213064
ACADSB	0.115291	0.591724	0.614625	0.336814	-0.208533	-0.219716	-0.320605	-0.174381	-0.221343	0.133505	0.242507	-0.136302	-0.278016	-0.244563	-0.675141	0.0247259	-0.55085	0.0158348	0.166706	0.137517	0.11999	-0.57721	0.296577	0.00298214	-0.491156	-0.0584569	-0.173529	0.310042	0.207558	0.0594611	0.200124	-0.0966501	0.0895982	0.15366	-0.334264	0.307915	0.344613	-0.032846	-0.153888	0.676447	0.167657	-0.00212574	0.590863	-0.551611	-0.111796	-0.650099	-0.0331893	-0.470214	-0.0862761
ACADVL	0.174834	0.285116	0.353623	0.0193955	-0.00793679	-0.381186	-0.0344348	-0.257709	-0.0936766	-0.29559	0.202253	-0.0457149	-0.157936	-0.0723859	-0.288865	-0.248199	-0.0367885	-0.0476899	-0.2626	0.404797	0.476064	0.230574	NA	0.259039	0.0388193	0.304764	0.376989	-0.187648	NA	-0.0379477	0.220842	-0.0491338	0.248453	0.116248	0.235263	0.043522	-0.0742839	0.00182756	0.1218	0.273657	0.024762	NA	0.506142	-0.243706	-0.236418	-0.415504	-0.351429	-0.451061	-0.192008
ACAT1	0.0981359	-0.559612	-0.482311	-0.0717659	-0.260398	0.0203075	-0.109962	-0.35033	-0.0494175	-0.153573	-0.53299	-0.122628	0.152453	-0.303189	0.48229	-0.578485	0.0973453	-0.174262	0.122436	-0.287537	-0.333528	0.660595	-0.297657	0.207093	0.676975	-0.0602818	-0.724933	-0.142134	-0.20187	-0.121339	-0.0630579	0.247496	-0.130477	-0.288531	0.331313	0.0228472	-0.310034	0.0853338	-0.210453	-0.0848885	-0.0411463	0.562227	NA	0.575992	-0.00172615	0.0197525	0.282169	0.275764	-0.591392
ACAT2	0.141088	0.639952	0.490107	0.535289	-0.22264	-0.130528	-0.221907	-0.0432649	-0.00961447	0.177515	0.237736	-0.156498	-0.00627661	-0.0912776	-0.276466	0.155494	-0.275588	0.121242	0.18927	0.0566015	0.175213	-0.838656	0.231117	0.00801325	-0.64136	0.368711	-0.159215	0.330559	0.30384	-0.0768948	0.34927	-0.112236	0.230923	0.220525	-0.338725	0.310168	0.403934	-0.255103	0.000331402	0.634117	0.122444	-0.162892	0.564693	-0.499595	-0.23644	-0.248375	NA	-0.4625	0.116979
ACBD3	-0.228965	-0.71212	-0.576333	-0.416821	0.0896378	0.355789	0.383967	0.371609	0.114439	0.122794	-0.255131	0.411278	0.0698538	0.129044	0.608736	0.0898514	0.422591	-0.0726557	0.15845	-0.376683	-0.118956	0.121243	-0.31789	-0.309944	0.272399	-0.0748158	-0.152029	-0.0592337	0.134027	0.294326	-0.258947	0.25642	0.0547647	-0.138346	0.395664	0.22247	0.179951	0.15404	0.496901	-0.572918	-0.315899	0.0660782	-0.674184	0.399463	-0.111572	0.0376759	0.0827055	0.425107	-0.251005
ACBD4	NA	0.594367	0.512201	0.315442	-0.0835595	-0.15377	-0.0223956	0.0819058	-0.0209284	0.150755	0.278009	-0.103624	-0.0618939	0.0208068	-0.487743	0.260151	-0.491546	0.0684781	0.0743666	0.21207	0.215888	-0.747164	0.0929251	0.0747433	-0.74921	0.113259	0.430658	0.203743	0.0632391	-0.071753	0.252806	-0.327178	-0.138137	0.133823	-0.417087	0.221646	0.160985	-0.165624	-0.170773	0.660088	0.184933	-0.132386	0.516224	-0.167467	-0.0338483	-0.19005	-0.125434	-0.519074	0.0700574
ACBD5	NA	0.582809	0.48948	0.316852	-0.0744974	-0.257246	-0.0529901	-0.0325162	NA	0.0484848	0.193595	-0.00428136	-0.0781576	-0.313565	-0.472327	0.0769706	-0.780734	0.0873574	-0.0238997	-0.00328271	NA	-0.59773	0.147618	-0.0559742	-0.620237	0.0713143	-0.0164434	0.302679	-0.0213839	-0.00404644	0.237046	-0.320967	0.0823852	0.129601	-0.31462	0.30027	0.28303	-0.224028	-0.0833799	0.572503	0.109277	-0.278122	0.470583	-0.406701	-0.140321	-0.481023	-0.132146	-0.542176	0.164673
ACBD6	NA	-0.156364	0.210522	0.0395031	-0.259303	-0.559801	-0.383866	-0.168477	-0.109955	-0.207887	-0.153733	0.18978	0.0550699	-0.487831	-0.425015	-0.48097	-0.241059	0.155688	-0.126801	0.00587559	0.128541	-0.199415	-0.166625	-0.183668	0.318499	0.07862	-0.223871	0.0104151	-0.0857162	-0.168274	0.00638485	-0.0758247	-0.0923777	-0.10781	-0.184071	0.0261593	0.070055	0.103661	0.00802517	0.164091	0.142935	0.0816956	0.131362	-0.358082	-0.244476	-0.134723	-0.0707197	-0.336784	-0.179171
ACBD7	0.0893438	0.634506	0.641709	0.507772	-0.0804265	-0.366421	-0.334171	-0.0159619	-0.0545127	0.0857258	0.246985	-0.266177	-0.456421	-0.258978	-0.417715	0.00542664	-0.836266	0.130038	0.219293	0.00722909	0.245359	-0.777873	0.195244	0.0418065	-0.710415	0.119668	-0.063998	0.518501	0.196219	-0.0154235	0.219099	-0.0902116	0.134611	0.291771	-0.27234	0.350225	0.292945	-0.195129	-0.0608437	0.522147	0.12064	-0.200994	0.592976	-0.615883	-0.384155	-0.465504	-0.168555	-0.687539	NA
ACCN1	-0.0807219	0.50958	0.704027	0.296322	-0.160629	-0.291992	-0.459942	-0.0470457	0.0874729	NA	0.386926	-0.174656	-0.247917	-0.239306	-0.45366	0.171691	-0.716004	0.0226898	0.0996513	0.0929484	0.264754	-0.963345	0.0999894	0.029326	-0.712685	0.0377975	-0.0909657	0.483934	0.119037	-0.0103054	0.301254	-0.295482	0.142997	0.177669	-0.472911	0.317017	0.359469	-0.363667	-0.148109	0.613355	0.0414791	-0.349267	0.378032	-0.500067	-0.204399	-0.441811	-0.272795	-0.617229	0.134492
ACCN2	0.094409	0.622291	0.605101	0.412967	-0.294877	-0.511911	-0.257683	-0.123987	-0.0826578	0.0532851	0.173161	-0.0904186	-0.318961	-0.234772	-0.491003	0.056138	-0.61994	0.147188	0.0483825	0.168401	0.282763	-0.786164	0.234028	0.0517049	-0.531712	0.0497718	-0.055373	0.341579	0.185552	-0.0143077	0.411981	-0.230454	0.132267	0.265854	-0.479129	0.270515	0.422069	-0.186468	-0.170672	0.468102	0.165779	-0.187741	0.606465	-0.534986	-0.156308	-0.548007	-0.169652	-0.576437	NA
ACCN3	0.121586	0.477868	0.542772	0.267736	-0.384362	-0.476281	-0.175518	-0.0827467	NA	0.144576	0.278262	-0.170139	-0.218045	-0.188649	-0.189837	0.237735	-0.493079	0.21988	0.0859292	0.156496	0.377043	-0.758561	0.200626	0.0171623	-0.692569	-0.0696101	0.0578878	0.241449	0.305679	0.10686	0.178886	-0.242367	0.104944	0.0896065	-0.318368	0.209767	0.320068	-0.106444	0.12848	0.590809	0.209764	-0.179946	0.485148	-0.48831	-0.172352	-0.481967	-0.168387	-0.458179	-0.0376685
ACCN4	0.0564822	0.65991	0.582347	0.379497	-0.194476	-0.413961	-0.2311	-0.0942175	-0.0253525	0.0851509	0.32854	-0.20871	-0.331547	-0.342096	-0.53198	0.1784	-0.76581	0.126748	0.138035	0.118164	0.157985	-0.728095	0.312597	NA	-0.65171	0.150414	0.115116	0.280383	0.247677	-0.113614	0.402378	-0.315835	0.0428511	0.220453	-0.486643	0.343085	0.356713	-0.169902	NA	0.616216	0.253991	-0.209006	0.501087	-0.640518	-0.172047	-0.542336	-0.248955	-0.705726	-0.0969415
ACCN5	0.281932	0.744169	0.885866	0.406791	-0.259553	-0.393536	-0.148219	-0.21615	-0.0793891	-0.029655	0.574932	-0.0638132	-0.200985	-0.225152	-0.444197	0.0631971	-0.605632	0.263515	0.114466	0.138401	0.140251	-0.745322	0.19135	NA	-0.630529	0.249751	-0.00653076	0.422963	0.235027	0.0778203	0.30132	-0.159434	0.291592	0.163966	-0.608811	0.483671	0.557945	-0.130554	-0.000161648	0.769356	0.198966	-0.2209	0.518752	-0.650165	-0.280688	-0.583353	-0.197187	-0.563271	0.00720644
ACD	0.186493	0.29288	0.00344086	0.05093	-0.137483	-0.477388	0.106568	-0.492466	0.238007	-0.305888	-0.098978	-0.282151	-0.544643	0.444424	-0.434051	0.179467	0.0743341	-0.243258	-0.32723	0.301261	0.292788	0.443006	-0.0942411	-0.0252867	0.581615	0.135079	0.395821	0.177564	-0.118377	-0.3086	0.0440721	-0.359613	0.154377	0.0369396	-0.414631	-0.00515747	-0.00303078	-0.00972176	-0.248947	0.177489	0.447224	-0.155647	0.406901	-0.43825	-0.117297	-0.140618	-0.128767	0.453609	-0.406539
ACE	0.154812	0.543751	0.661236	0.39675	-0.207611	-0.518029	-0.309849	-0.197147	0.0158275	NA	0.1953	-0.170686	-0.292298	-0.282798	-0.475888	0.188409	-0.725573	0.131784	0.0391305	0.101711	0.178516	-0.762093	0.219763	0.0127055	-0.686239	0.0911635	-0.0144684	0.344506	0.198966	0.0633823	0.242743	-0.296014	NA	0.223144	-0.440197	0.260553	0.432458	-0.221463	-0.0652068	0.619589	0.193494	-0.168086	0.593905	-0.766352	-0.290991	-0.597568	-0.210254	-0.653596	-0.0139416
ACE2	0.0211039	0.749778	0.545444	0.199592	-0.344274	-0.502097	-0.443201	-0.244424	0.117908	0.154965	0.20643	-0.284544	-0.283155	-0.140727	-0.637793	0.139871	-0.598947	0.239794	0.178429	0.0420494	-0.0199642	-0.777251	0.274867	0.13202	-0.617497	0.117136	0.298719	0.27951	0.0994024	0.00450516	0.107297	-0.473549	0.131925	0.200978	-0.379666	0.265117	0.258225	-0.196341	NA	0.553188	0.242984	-0.200628	0.500338	-0.776614	-0.481051	-0.578642	-0.253116	-0.754641	-0.135872
ACF	0.0156411	0.596505	0.670465	0.505877	-0.237838	-0.5044	-0.229699	-0.0896993	-0.112949	0.0598974	0.226498	-0.228986	-0.36868	-0.273345	-0.695417	NA	-0.892427	0.227832	0.0917517	0.156862	0.274652	-0.808588	0.275173	0.0451498	-0.670077	0.264352	0.0389433	0.386832	0.11697	-0.0170991	0.290175	-0.414647	0.139855	0.168365	-0.321337	0.376848	0.334666	-0.216234	-0.0285001	0.657848	0.162851	-0.168468	0.629307	-0.63803	-0.33564	-0.64143	-0.25636	-0.734492	-0.00063944
ACHE	0.12614	0.684616	0.628259	0.39494	-0.320399	-0.523208	-0.160783	-0.0739167	-0.0395079	0.144767	0.201836	-0.240776	-0.357566	-0.275446	-0.584728	0.0642343	-0.903783	0.153736	0.0382187	0.10411	0.198797	-0.918268	0.244325	0.0534885	-0.536228	0.162884	-0.0298538	0.341521	0.235463	NA	0.284778	-0.182844	0.143004	0.290721	-0.479119	0.412021	0.470095	-0.119396	-0.174317	0.89518	0.247786	-0.115901	0.586015	-0.710083	-0.26869	-0.529431	-0.326163	-0.713666	0.0324788
ACIN1	0.0639973	-0.0159893	-0.457826	-0.0482712	0.416907	-0.321362	0.00269985	-0.159427	0.0179358	-0.340273	-0.155695	0.192405	-0.135836	0.371262	-0.126663	-0.00757599	-0.127706	-0.015646	-0.109943	0.254506	-0.0176954	0.423972	0.0697975	0.455553	0.17663	-0.0403843	0.63136	-0.28195	-0.00298691	-0.122188	0.193969	-0.197408	-0.0756464	0.0342998	-0.108425	-0.183971	-0.0966349	-0.25053	0.00896835	0.0832453	0.231065	0.255807	-0.0213671	-0.00437546	-0.239492	-0.011651	0.108169	-0.056901	0.209306
ACLY	0.603953	-0.238028	0.236496	-0.0811787	0.501853	0.45155	-0.144329	NA	-0.148439	-0.024724	0.0611925	0.576882	-0.112779	-0.217876	-0.188316	-0.60888	-0.204769	0.020853	0.0126257	0.230735	-0.0775261	0.375589	0.399966	0.239199	0.379188	0.49226	0.494652	-0.289388	-0.1998	-0.181026	-0.123006	0.154688	-0.19755	0.450142	0.304989	0.143038	0.0374756	0.127954	0.1783	-0.377336	-0.460755	0.0320349	0.2281	-0.188396	-0.264012	-0.283751	-0.250254	-0.444047	-0.520277
ACMSD	-0.288517	0.258961	0.198394	0.204701	-0.356611	-0.315389	-0.0225868	0.0865755	0.128209	-0.0100012	0.120104	-0.378931	-0.221498	-0.174909	-0.10848	0.371307	-0.26896	0.323248	0.194878	0.17135	0.108511	-0.785559	0.349433	0.110365	-0.634294	0.0895748	0.131078	0.186717	0.138574	0.0556374	-0.0347271	-0.397115	-0.0180788	0.00844097	-0.502105	0.225621	0.317146	-0.202188	0.00237656	0.245655	0.0026617	-0.430312	0.189336	-0.366432	0.0608482	-0.330079	-0.188462	-0.595349	NA
ACN9	-0.337422	-0.382422	-0.866787	-0.322093	-0.545085	0.32722	0.201138	0.870367	0.14656	0.199785	-0.57569	0.496823	0.152761	0.101121	0.807407	0.333796	0.768331	0.283771	0.375597	0.0877914	-0.335221	-0.166767	-0.208708	-0.454933	0.265248	-0.245575	0.570334	0.0177841	0.185641	0.273906	-0.58763	0.207243	-0.113078	-0.617395	0.523527	0.245107	0.302807	0.0420389	0.39642	-0.759312	-0.368932	NA	-0.716168	-0.0896959	0.219764	0.0850897	0.190456	0.397541	-0.0260725
ACO1	0.80808	0.0707798	0.520439	0.0565281	0.213263	0.21858	-0.214787	-0.106771	0.133081	-0.0342779	0.340494	0.349336	-0.18735	-0.405877	-0.431824	-0.413081	-0.216003	NA	-0.365271	0.245607	0.12636	0.090313	0.0622787	0.0207663	0.363151	-0.00898933	-0.0407877	0.197482	-0.0299282	-0.14824	-0.067708	0.322041	0.0596094	0.221915	0.119342	0.124752	-0.0997858	-0.0957537	0.144983	0.00370598	-0.0495577	0.0906696	0.097889	-0.114165	-0.256831	-0.311053	-0.274631	-0.0975552	-0.62103
ACO2	0.510571	0.129782	0.431639	-0.0620899	0.548647	0.201718	0.200136	-0.429518	0.0493698	-0.177634	0.761715	0.428196	0.0839643	0.307016	-0.21977	0.154796	0.0704994	-0.261909	-0.463352	0.133994	0.0721035	-0.300233	-0.0764761	-0.280225	-0.13688	-0.146039	-0.104147	-0.00970268	-0.0443306	-0.256507	0.324842	0.0916319	-0.00497723	0.468344	-0.00978851	-0.192488	NA	0.0597963	-0.0204687	0.577432	0.0967321	0.00592804	0.653213	0.257196	-0.140018	0.171607	-0.140218	-0.282178	-0.239097
ACOT1	0.116081	0.467856	0.462432	0.377164	-0.25337	-0.267988	-0.252712	-0.0728466	0.0271792	0.159076	0.234097	-0.226927	-0.351599	-0.353317	-0.32364	NA	-0.666663	0.0770347	0.0162799	0.067266	0.209945	-0.637583	0.165628	0.0132759	-0.554891	-0.0172131	-0.0401211	0.235289	0.0786107	-0.0476117	0.0629585	-0.293164	-0.0150933	NA	-0.30398	0.192041	0.189294	-0.166426	-0.259502	0.498954	0.303215	-0.140966	0.48686	-0.406749	-0.214232	-0.239067	-0.0362709	-0.691281	0.0196853
ACOT11	0.149148	0.601954	0.709349	0.392984	-0.286801	-0.395481	-0.393086	-0.323032	NA	0.0560439	0.181834	-0.280735	-0.375175	-0.245713	-0.56136	-0.110512	-0.904146	0.113193	0.216251	0.13066	0.282678	-0.872401	0.103429	0.0401747	-0.561659	NA	-0.122798	0.328367	0.114326	0.157794	0.201463	-0.218499	0.0986118	0.174145	-0.455163	0.343997	0.454262	-0.182786	0.0225887	0.616967	0.136315	-0.150788	0.566173	-0.592989	-0.387685	-0.484462	-0.368788	-0.891168	0.0490203
ACOT12	0.115656	0.735755	0.748408	0.244327	-0.245617	-0.57045	-0.206009	-0.122303	-0.192962	0.178193	0.252408	-0.201087	-0.0855141	-0.20611	-0.354776	0.121011	-0.630266	0.238359	0.13615	0.10496	0.33329	-0.808577	0.163951	NA	-0.497454	0.151674	-0.112969	0.324673	0.026648	0.0607944	0.126412	-0.269363	-0.0794311	0.106447	-0.436113	0.239009	0.312572	-0.217064	-0.124509	0.681944	0.247592	-0.203234	0.697243	-0.633302	-0.0489674	-0.527155	-0.163616	-0.462414	0.0162706
ACOT2	-0.0850992	0.471012	0.431119	0.169645	0.17993	0.493519	-0.0677743	0.0818095	0.049623	0.283435	0.235629	0.180026	0.804882	-0.00977278	0.666483	0.613594	0.787337	0.0381966	-0.0624309	-0.0699496	-0.0196867	-1.036	0.0817881	-0.180962	-0.844175	-0.101933	-0.309173	0.260182	-0.115183	-0.351251	0.0690208	-0.37157	NA	0.209621	-0.606644	0.238535	0.200178	-0.315961	-0.383185	0.481758	-0.0789013	-0.18324	0.465406	0.17478	0.392119	0.423968	0.0240545	-0.0181804	0.480524
ACOT4	0.36023	0.413101	0.186921	0.158112	-0.331043	-0.133759	-0.658181	-0.274834	-0.0103807	0.00735521	-0.0750308	-0.267544	-0.398021	-0.36442	-0.219562	-0.0085907	0.347204	-0.00250244	NA	0.0265985	-0.119561	0.0427403	-0.0244684	-0.0227094	0.166021	-0.194065	-0.154391	0.201475	0.0705791	-0.110138	0.177917	-0.187974	-0.18846	0.162482	-0.466035	-0.134614	0.0431104	-0.0908656	-0.429384	0.369033	0.733376	0.155513	0.360015	-0.155496	0.450682	0.312992	0.335469	0.180699	-0.0485249
ACOT6	0.183119	0.510182	0.78878	0.287671	-0.394284	-0.393777	-0.242349	-0.0312643	-0.0310302	0.0496263	0.577394	-0.128541	-0.425158	-0.296681	-0.557711	0.242848	-0.879551	0.0907478	-0.0741138	0.259377	0.13348	-0.803281	0.237659	0.121579	-0.588506	0.220507	-0.0237689	0.362768	0.00518513	0.104728	0.310922	-0.444894	0.161074	0.318232	-0.506555	0.205427	0.360251	-0.274085	NA	0.666065	0.189348	-0.11811	0.643026	-0.440308	-0.289379	-0.584888	-0.199978	-0.936097	-0.12137
ACOT7	0.240394	0.440379	0.637386	0.320762	NA	-0.265108	-0.365975	-0.197992	-0.130709	0.141368	0.445999	-0.231001	-0.262165	-0.371929	-0.412867	0.00775758	-0.605458	0.0974257	NA	0.0753321	0.0702111	-0.564025	0.246011	0.0468853	-0.483156	0.0552538	-0.00345898	0.177092	0.138688	0.0829578	0.216129	-0.177581	NA	0.220132	-0.227137	0.175534	0.250877	NA	-0.0380176	0.489522	NA	-0.096669	0.366713	-0.645271	-0.194157	-0.415544	-0.118504	-0.606666	-0.0915078
ACOT8	-0.143752	0.179301	0.102725	0.113972	-0.673105	-0.165838	-0.16027	-0.0321608	-0.179143	0.0998688	0.0753436	-0.0439444	0.0802212	-0.0147152	-0.0832386	-0.131823	-0.398442	-0.089601	-0.0627728	-0.0558567	0.272401	-0.432707	0.0395021	0.0387478	-0.372424	0.022294	-0.0520678	0.259124	0.0341635	0.0471153	0.0517988	-0.136451	0.172486	NA	-0.021698	0.160024	-0.0227413	-0.0548754	0.290368	0.249135	0.285749	-0.100279	0.299015	-0.0593624	0.150801	0.303469	-0.136225	-0.201819	0.189038
ACOT9	0.14344	NA	0.168784	0.222626	-0.0911465	0.348304	0.00396585	0.351259	-0.164515	-0.0949683	0.0177908	0.2525	NA	-0.0848508	0.0854421	-0.160643	0.185356	0.22893	0.184718	-0.00553179	0.144502	0.445584	0.0514007	0.373976	-0.0990286	0.449213	0.112164	0.00567818	0.164244	0.158587	0.144084	0.315017	0.254055	0.165442	0.528853	-0.167552	-0.0686045	-0.0355916	-0.00410748	0.278071	-0.155445	-0.0549984	-0.0775027	-0.320045	-0.220797	-0.209999	-0.308983	-0.29958	-0.0115237
ACOX1	0.180591	0.509915	0.313419	0.473391	0.157951	-0.150857	0.0917269	0.596022	-0.205821	0.037118	0.188829	0.0907477	-0.238466	0.31748	-0.0806309	0.340773	-0.269317	0.148561	0.193359	0.0536194	-0.146577	-0.637825	0.53889	0.325184	-0.365753	0.511607	0.780484	0.556034	0.0431368	0.0680784	0.504398	0.132004	0.380324	0.20884	-0.1265	0.260267	0.509652	0.0957979	-0.203575	-0.0379294	NA	-0.320246	0.0961385	-0.653638	-0.347917	-0.503347	-0.452051	-0.647154	-0.113611
ACOX2	0.0140319	0.323174	0.574554	0.212017	-0.153742	-0.465928	-0.445916	0.109172	-0.19584	-0.31225	0.0606585	0.135324	-0.068913	-0.684634	-0.549053	-0.173907	-0.570602	-0.0217166	0.167888	0.041965	NA	-0.657706	0.123978	-0.00558996	-0.372743	0.272456	-0.321188	0.235968	0.0940394	0.299848	0.452797	0.211594	0.236475	0.128013	0.264076	0.191464	0.302466	-0.0542851	-0.182252	0.425402	-0.021256	-0.0862141	0.391419	-0.829964	-0.378873	-0.729381	-0.334793	-0.914501	-0.272145
ACOX3	0.246988	0.157077	0.191092	-2.47955e-05	0.210535	-0.208986	-0.079668	-0.256918	0.0537605	0.108031	0.323071	-0.0252047	0.140304	-0.258415	-0.0255966	-0.16418	-0.255639	-0.119654	-0.19767	NA	0.0199871	0.114857	0.00819397	-0.0721569	0.0171251	-0.194988	0.109571	-0.192038	-0.239182	-0.00574875	0.18411	-0.00885868	-0.223931	0.0617838	-0.0703898	0.0269403	-0.230111	-0.208975	-0.105171	0.246372	0.107406	0.162853	0.192706	0.0430498	-0.134408	-0.110274	-0.234954	-0.330159	-0.109743
ACOXL	0.168241	0.438332	0.705503	0.399648	-0.176943	-0.66543	-0.311511	-0.125401	-0.106971	0.268376	0.274676	-0.141968	-0.430667	-0.46456	-0.557467	0.0156479	-0.813104	0.238777	0.186329	0.0906763	0.219188	-0.533008	0.286105	0.235612	-0.455895	0.0420203	0.121642	0.195892	-0.0213823	-0.0755663	0.438517	-0.177784	0.13028	0.402975	-0.315967	0.282317	0.498956	-0.214138	-0.141946	0.510732	0.230584	-0.174809	0.501479	-0.711927	-0.142747	-0.455601	-0.139798	-0.594194	-0.0832596
ACP1	-0.384213	NA	0.147307	-0.100175	-0.221363	-0.181156	0.0171919	-0.726746	-0.325933	-0.0170588	-0.147152	-0.443601	-0.165528	-0.765204	-0.101773	-0.433556	-0.110958	0.479307	0.270367	0.590707	0.673126	0.432532	-0.296515	0.32138	0.416905	NA	0.685341	-0.227059	0.372286	-0.158997	-0.398664	-0.35409	-0.354655	-0.29813	0.254422	-0.480103	-0.458497	-0.0993958	0.526299	0.58536	0.285089	0.338197	-0.155656	0.00183153	-0.0285234	-0.0320482	-0.0303197	-0.240965	-0.27032
ACP2	-0.0428948	0.260489	0.327414	0.176686	0.0554557	-0.0645585	0.13885	0.0579295	0.43177	-0.0199523	0.300277	0.0729661	-0.349784	-0.0900388	-0.294491	-0.0935369	-0.46055	0.0211749	0.0455966	-0.0639405	0.171673	0.0696406	0.101304	0.0835033	-0.0878053	0.0112329	-0.21179	0.286967	0.0389495	-0.0126691	0.303386	-0.0691457	0.0194039	0.0366359	-0.0111175	0.0280652	0.00544786	0.035068	0.0758529	0.543058	0.179347	-0.0167594	0.297603	-0.267059	-0.21381	-0.38963	-0.251436	-0.130792	-0.21271
ACP5	0.324042	0.841712	0.232324	0.284534	-0.368162	-0.371024	-0.516779	-0.257307	-0.101274	0.398732	-0.0455294	-0.349786	-0.166695	-0.607407	-0.606202	-0.532108	-0.433151	0.380458	-0.141877	0.729505	0.744973	-0.132163	0.196415	0.513491	-0.0223351	0.423885	1.27343	0.12523	-0.197649	-0.148204	0.200957	-0.359756	-0.332532	-0.332141	0.532382	-0.0512724	-0.282378	0.178642	0.451125	0.407607	0.0654335	-0.164099	0.0379286	0.120078	0.062252	-0.824371	0.0412416	-0.0917711	-0.210856
ACP6	-0.131895	0.492799	0.483334	0.381457	-0.505812	-0.319666	-0.189963	-0.168773	-0.210831	0.0314493	0.24369	-0.103525	-0.370789	-0.356565	-0.38209	0.00740862	-0.408345	-0.0391078	0.177158	0.347076	0.103562	-0.54136	0.49665	0.243082	-0.173716	0.159489	0.443925	0.250355	-0.0490341	-0.107246	0.428154	-0.189584	0.206215	0.0305552	-0.502156	0.349107	0.383543	-0.155215	NA	0.42365	0.00640059	0.0450668	0.4549	-0.484693	-0.207127	-0.680104	-0.192305	-0.536976	-0.208925
ACPL2	-0.203075	0.107875	0.0500617	0.213267	-0.263076	-0.313767	-0.357714	0.0961218	-0.335844	-0.021944	-0.266966	0.419725	NA	0.0039711	-0.255047	-0.15951	0.0961962	-0.104503	-0.298634	0.175203	-0.0726137	0.25387	-0.13502	0.064703	-0.330754	0.0731354	1.58887	0.105237	-0.165205	-0.00877857	0.347178	-0.0485954	0.466373	-0.156058	-0.194654	-0.159229	0.368858	0.0206709	-0.259236	0.0330667	0.253758	0.235821	-0.00343656	-0.321132	0.077611	-0.108845	0.0906935	0.130841	-0.228327
ACPP	0.00418377	0.345108	0.146054	0.170737	0.524766	-0.149477	0.123108	0.064414	-0.422369	0.258765	0.204643	0.752301	-0.24189	0.614534	0.0338478	0.222978	0.0161037	0.122298	-0.0884924	-0.073699	-0.128856	-0.487716	0.605105	0.150604	-0.337441	0.441009	0.386064	0.0596361	0.0507193	-0.101228	0.31925	0.148783	0.221855	0.206132	0.531065	0.301389	0.324163	-0.0400906	-0.00611115	NA	-0.119472	0.102853	-0.0480409	-0.0564222	0.00171185	-0.334728	-0.509659	0.481617	-0.0806351
ACPT	0.106522	0.672921	0.579872	0.264424	-0.128451	-0.605944	-0.147493	-0.177007	0.0221686	NA	0.409055	-0.330349	-0.519781	-0.230268	-0.896015	NA	-1.00873	0.00738049	0.010807	0.399746	0.248708	-0.82697	0.391537	0.0396786	-0.857926	0.0258477	0.431655	0.0844722	-0.117378	-0.217652	0.249507	-0.628947	0.0145404	0.289016	-0.722597	0.28861	0.356554	-0.244932	-0.127561	0.697305	0.0591092	-0.450484	0.422463	-0.801557	-0.290378	-0.57496	-0.282453	-0.72816	0.0708425
ACR	0.0453739	0.520716	0.454444	0.386757	-0.16141	-0.57795	-0.169988	0.0819392	0.00527143	0.17277	0.313958	-0.158952	-0.203673	-0.113156	-0.4012	0.125892	-0.635617	0.0129123	0.00176048	-0.0194597	0.290798	-0.934712	0.232318	-0.0743809	-0.638988	0.170969	0.219902	0.0624208	0.0367513	-0.133845	0.100513	-0.353338	0.0735688	0.373654	-0.341179	0.264559	0.431294	-0.208295	-0.0456138	0.533684	0.0813427	-0.399934	0.506525	-0.680251	-0.164944	-0.31312	-0.148549	-0.455204	0.187953
ACRBP	-0.13115	0.415829	1.04961	-0.456265	0.356154	-0.0196018	0.562233	-0.133332	-0.320086	0.478442	1.47046	-0.329657	-0.463293	0.414442	-1.06752	0.619991	-0.975677	0.16519	-0.499727	1.18267	2.2779	-1.05949	0.793853	-0.023242	-1.14145	0.808701	0.956094	-0.292874	0.27685	-1.03256	0.868563	-0.334334	0.43228	0.779972	-0.394618	0.170997	0.655946	0.151351	1.69319	0.0661421	-0.367852	-0.76485	0.475739	-0.798174	NA	-0.00998688	-0.148666	-0.412171	-0.467467
ACRC	-0.0625601	0.293355	0.039525	0.349923	0.202044	0.0564661	-0.0644321	0.411833	0.0733461	0.0453672	0.234415	-0.069129	-0.0156956	0.0266104	0.159675	0.209235	-0.0703917	-0.0567932	-0.0759296	-0.186817	NA	-0.758333	0.0333977	-0.0572348	-0.701335	-0.123174	0.0330439	-0.0594988	0.102803	0.000900269	0.0648861	0.0183163	0.115291	0.0128679	-0.175501	0.162108	0.111414	-0.126858	-0.0538244	0.130793	-0.241539	-0.679701	0.113286	0.0314951	0.105407	0.255379	0.0976143	-0.0519705	0.532176
ACRV1	0.184874	0.548623	0.505253	0.429125	-0.244256	-0.446551	-0.195793	-0.0600176	-0.0561137	0.105143	0.367671	0.0277984	-0.282448	-0.304725	-0.543552	0.119443	-0.833006	NA	0.0732329	NA	0.251548	-0.819145	0.232544	0.176546	-0.790744	0.117227	-0.0562637	0.243826	0.0309281	0.042331	0.243453	-0.285588	-0.00798559	0.177221	-0.527151	0.343953	0.299484	-0.175107	-0.149151	0.740598	0.192696	-0.229298	0.561396	-0.659095	-0.370077	-0.537163	-0.232661	-0.804949	-0.0878146
ACSBG1	0.0104237	0.487636	0.544854	0.279534	-0.218637	-0.202023	-0.135448	-0.137259	-0.286534	0.22068	0.570673	-0.255179	-0.380638	NA	-0.500372	0.0221643	-0.704025	0.271691	0.182569	0.457591	1.26571	-0.760647	0.489218	0.115444	-0.70249	0.256873	0.224001	0.156718	0.24771	-0.184098	0.27907	-0.296813	0.442832	0.261994	-0.29102	0.301188	0.287106	-0.0186567	1.31452	0.207123	-0.104305	-0.321948	0.452771	-0.675583	-0.345188	-0.471123	-0.114198	-0.387856	0.0807276
ACSBG2	0.236883	0.656731	0.699832	0.475996	-0.307599	-0.301523	-0.229201	0.067317	-0.109603	0.116969	0.206539	-0.156863	-0.237116	-0.293469	-0.369574	0.178445	-0.832132	0.147247	0.237555	0.0984769	0.240211	-0.818326	0.229553	NA	-0.67448	0.156631	-0.03683	0.358193	0.278612	0.00173759	0.218719	-0.23924	0.112516	0.0424504	-0.362428	0.445832	0.38109	-0.241601	-0.117321	0.542667	0.0966816	-0.245592	0.496953	-0.745826	-0.221924	-0.372388	-9.87053e-05	-0.781918	-0.192246
ACSL1	NA	-0.234511	-0.0903683	0.518651	1.16905	1.1868	0.697826	2.52255	-0.245175	0.693467	0.687225	1.80808	1.16301	1.35132	1.13717	0.647522	1.39428	-0.534715	-0.48793	-0.898671	-1.94918	-1.55065	-0.267188	-0.30245	-1.86592	-1.03129	0.217825	0.372501	0.250196	0.307006	0.564884	0.799726	0.700249	0.111715	0.886022	0.554577	1.31619	0.732504	-0.506795	-1.60656	-1.06891	-0.332952	-1.07459	0.141597	0.38329	0.262615	-0.833894	0.365275	0.832105
ACSL3	-0.0650902	0.379771	0.293444	0.191034	-0.246845	-0.159189	-0.0623336	0.35464	-0.17621	0.0690767	NA	0.285258	-0.337327	NA	-0.454704	-0.00592931	-0.1417	NA	0.236781	0.12483	-0.067461	0.0666772	0.279361	0.179694	-0.134109	0.226123	1.05446	0.221763	0.158032	-0.0308576	0.175284	-0.139055	0.241648	0.110271	0.0648627	0.23507	0.27051	-0.0386732	-0.137638	0.25652	-0.00452788	-0.131362	0.126474	-0.471214	-0.294706	-0.571048	-0.20749	-0.296659	-0.294213
ACSL4	0.0394691	0.262936	-0.0748175	0.0369644	-0.0179907	0.137676	0.320959	0.513219	0.202404	NA	0.0155336	0.406106	0.0653574	0.194973	0.0733666	NA	0.302123	NA	-0.176127	-0.0230996	-0.0427705	-0.177167	0.0624064	-0.160901	-0.193384	-0.019201	0.515926	0.380783	0.150627	-0.00157563	-0.0612106	0.00333897	0.452476	0.0867321	0.328642	0.368011	0.658996	0.154954	0.064466	0.179268	-0.182175	-0.152227	-0.05454	0.00212844	0.0566521	-0.119197	-0.0997726	0.0444293	-0.140188
ACSL5	0.147096	0.147285	0.369955	0.123729	-0.0952128	-0.147112	-0.253282	-0.300812	NA	-0.0429884	0.0618467	-0.0798179	-0.0666991	-0.23666	-0.357799	-0.119018	NA	0.0525204	NA	0.00503702	-0.180507	-0.244656	0.0796566	-0.00647917	-0.317485	0.0158641	-0.235177	0.107877	0.0727529	-0.0049921	0.103898	-0.118538	0.00506907	0.122162	-0.175179	0.141001	0.00927114	0.00384884	-0.205716	0.274698	0.0921215	-0.0545091	0.303312	-0.255238	-0.155765	-0.155625	-0.00986166	-0.314226	-0.0985342
ACSL6	0.0773144	0.618572	0.643635	0.355627	-0.189567	-0.44679	-0.287481	-0.0427585	-0.0705852	0.0591561	0.245827	-0.291651	-0.217061	-0.385771	-0.617266	0.14627	-0.868073	NA	0.119294	0.209905	0.284382	-0.756911	0.141515	NA	-0.561347	0.0935802	-0.0836204	0.236495	0.178474	-0.0403037	0.247416	-0.28239	0.187698	0.287641	-0.569648	0.223877	0.315239	-0.231767	-0.00551653	0.726603	0.12186	-0.323309	0.576548	-0.564089	-0.304942	-0.541694	-0.219823	-0.766996	0.0262903
ACSM1	0.147916	0.496961	0.669011	0.447809	-0.263811	-0.50985	-0.542668	-0.192158	-0.114643	0.05615	0.252867	-0.250579	-0.454714	-0.306544	-0.648453	0.0691323	-0.889322	0.0511403	-0.00361776	0.0633664	0.181972	-0.807373	0.351344	0.126936	-0.673984	0.072722	-0.199185	0.342487	0.106314	0.048903	0.269732	-0.326401	0.0791135	0.0508723	-0.617465	0.398931	0.358286	-0.145892	NA	0.603308	0.0145383	-0.308287	0.657643	-0.770461	-0.540809	-0.483311	-0.299534	-0.864386	-0.0959911
ACSM2	0.0861897	0.618161	0.564239	0.364276	-0.347866	-0.325152	-0.239537	-0.035408	-0.0656977	0.144576	0.232852	-0.219768	-0.295134	-0.220834	-0.514269	0.18167	-0.734131	0.150233	-0.00167036	-0.0343483	0.219371	-0.891922	0.188884	0.106877	-0.736385	0.0883391	-0.163769	0.284395	0.215388	0.0483227	0.233214	-0.299939	0.227214	0.155782	-0.553069	0.38814	0.331847	-0.15459	NA	0.595403	0.187046	-0.212349	0.544425	-0.537135	-0.309398	-0.512467	-0.245747	-0.777312	-0.0841901
ACSM3	-0.0527236	0.552221	0.438643	0.210237	NA	-0.329393	-0.156028	-0.199957	-0.0178108	-0.011065	0.195089	-0.439255	-0.267839	-0.190211	-0.419247	-0.0224595	-0.590732	0.113631	0.0968431	0.145127	0.115558	-0.659901	0.277865	0.0829382	-0.207205	0.100114	-0.0600359	0.321223	0.152108	0.0876584	0.172037	-0.161357	NA	0.160291	-0.435665	0.202221	0.275767	-0.175417	0.043989	0.515082	NA	-0.139008	0.408915	-0.286168	-0.12237	-0.302474	0.00145419	-0.529464	-0.0562266
ACSS1	0.0870161	-0.358132	-0.0822601	-0.131183	0.0465002	-0.369698	-0.438173	-0.703384	0.00790882	-0.248735	-0.311603	-0.773868	-0.278591	-0.0420685	-0.614746	-0.207943	-0.660742	0.107331	-0.333459	0.253488	0.0935278	0.398176	0.0294523	0.32221	0.418866	-0.0261784	-0.187967	-0.375672	-0.211336	-0.0549068	-0.0526867	-0.0744152	-0.410192	0.141293	-0.21573	0.0091629	-0.513976	-0.0629015	NA	0.163161	0.105919	0.193131	0.0510426	0.0871658	-0.290392	0.207809	-0.105269	-0.113784	-0.175866
ACSS2	0.27705	0.132509	0.559146	0.394618	0.0238611	NA	-0.0482892	NA	-0.107507	-0.183452	0.307264	0.178217	-0.202867	-0.126041	-0.422115	-0.363997	-0.386593	0.0866841	0.0587311	0.227294	0.205362	-0.344131	0.547163	0.414753	-0.360215	0.147099	0.387145	0.0105188	0.00964797	0.0297774	0.267024	0.165143	0.0734444	0.149239	-0.0193003	0.150712	0.245992	-0.123953	0.206506	0.0973294	-0.147292	-0.0685124	0.242795	-0.448362	-0.307979	-0.390672	-0.374	-0.538986	-0.140996
ACTA1	0.0812859	0.44555	0.684117	0.349432	-0.383896	-0.47076	-0.226121	-0.207707	-0.0826626	0.0514703	0.0867605	-0.216126	-0.242567	-0.357347	-0.486122	NA	-0.728402	0.303195	0.0499964	0.0326471	0.236777	-0.804635	0.231256	0.14458	-0.667267	0.225524	-0.209789	0.441962	0.196904	0.0334492	0.21103	-0.342209	0.127934	0.213926	-0.323401	0.434932	0.323062	-0.0557322	-0.155269	0.645664	0.266812	-0.28152	0.551799	-0.75765	-0.340419	-0.422524	-0.191796	-0.72371	-0.122436
ACTA2	0.57019	0.0748186	0.699223	0.712932	0.135199	-0.793391	0.013073	0.584385	-0.662982	0.481741	0.481059	0.184546	0.65873	-0.142517	0.119595	-1.3323	-0.160522	-0.257771	-0.152636	0.218998	-0.00557995	0.186838	-0.214067	0.825698	0.409877	0.702351	0.639948	-0.30125	-0.32033	-0.023262	0.485737	NA	0.0440035	1.02472	0.222424	0.404385	-0.86309	0.280373	0.040596	0.299247	-0.230433	-0.0593357	-0.0926352	-0.208333	0.282516	-0.474885	-0.967636	-0.346115	-1.11967
ACTB	0.659003	0.521698	0.637019	0.227162	0.336734	-0.0935478	0.137622	0.22546	-0.198325	NA	0.492421	0.163068	-0.321858	0.207452	-0.44324	0.452225	-0.459438	-0.0680108	-0.296895	0.427995	0.331461	-0.470168	0.648369	0.298839	-0.240374	0.410421	0.365805	0.0928264	-0.374111	-0.403008	0.561685	-0.287712	NA	0.312653	-0.248378	-0.00992489	0.280107	-0.125283	-0.0545077	0.43949	0.115596	-0.0601678	0.361043	-0.275662	-0.115398	-0.363968	-0.554709	-0.84546	-0.894999
ACTBL1	0.2037	0.744873	0.643736	0.420999	-0.227356	-0.450473	-0.161465	-0.088129	-0.137813	0.269947	0.452086	NA	-0.308594	-0.212659	-0.524518	0.12391	-0.693191	0.304139	0.0743799	0.164287	0.446846	-0.731654	0.372247	0.179215	-0.722758	0.144825	-0.134651	0.321971	0.146278	-0.0574112	0.29224	-0.160628	0.134773	0.264177	-0.613616	0.196175	0.516851	-0.187722	0.0493937	0.75777	-0.0257177	-0.194875	0.607913	-0.809722	-0.308847	-0.406436	-0.0526557	-0.709122	0.0033679
ACTC	0.0494714	0.658182	0.482314	0.337243	-0.276236	-0.358421	-0.2935	-0.317099	0.0827374	0.0464563	0.25159	-0.267405	-0.352166	-0.315186	-0.679113	0.192255	-0.683019	0.0688715	0.0535579	-0.169786	0.129568	-0.904372	0.0975957	0.159697	-0.771229	0.0274897	NA	0.416897	0.0600014	-0.119274	0.207292	-0.45395	0.127343	0.26782	-0.500225	0.311602	0.339314	-0.0785489	0.00376606	0.576078	0.164322	-0.216373	0.618191	-0.542532	-0.141506	-0.435856	-0.273602	-0.839047	-0.0341949
ACTG1	0.702051	0.364123	0.334589	0.220073	-0.0244856	-0.310763	0.215013	-0.204736	-0.305242	-0.29256	0.0735159	-0.0710602	-0.313869	-0.125158	-0.300609	-0.400548	-0.455752	-0.126774	-0.226286	0.240475	0.349608	-0.322311	0.4926	0.299146	-0.0994644	0.428135	0.42133	0.13321	-0.368585	-0.029273	0.346075	-0.0967293	0.0475149	0.0849657	-0.317318	-0.445959	-0.227043	NA	-0.015274	0.235832	0.584321	0.391214	0.355254	-0.237429	0.0269632	-0.253379	-0.417191	-0.290168	-0.717331
ACTG2	0.163283	0.804779	0.704145	0.472648	-0.271502	-0.409615	-0.521992	-0.0916681	-0.156794	0.121282	0.549153	-0.241601	-0.184567	-0.502673	-0.494266	0.211198	-0.751689	0.240262	0.0670652	0.146662	0.070075	-0.872157	0.269616	0.184023	-0.597037	0.27683	-0.0950527	0.313258	0.129189	-0.0270152	0.335039	-0.1801	0.0967865	0.174741	-0.291663	0.299042	0.322244	-0.206496	-0.130733	0.588689	0.175067	-0.270834	0.64138	-0.682033	-0.367171	-0.498888	-0.546749	-0.68934	-0.212516
ACTL6A	0.209811	-0.383239	-0.390837	-0.367548	-0.122717	0.177472	0.144416	-0.611062	0.0481334	-0.0687408	-0.339066	-0.197941	0.261679	-0.203654	0.348747	-0.218221	0.384338	-0.258732	0.0622497	0.0404019	-0.392062	0.61308	-0.295889	-0.0200095	0.83057	NA	-0.702812	0.0220404	-0.153527	-0.0503173	-0.117189	0.375378	-0.182476	NA	0.388476	-0.138138	-0.468752	0.254804	-0.126514	-0.092906	-0.00450897	0.558311	-0.292909	0.534976	0.140011	0.07408	0.40471	0.611723	-0.40766
ACTL6B	0.0204248	0.68072	0.694814	0.382054	NA	-0.444958	-0.0629535	-0.0329452	-0.255575	0.297614	0.402957	-0.0442123	-0.214783	-0.249706	-0.618438	0.10635	-0.788328	0.286942	-0.0402055	0.184812	0.259334	-0.927298	0.176534	0.118163	-0.724847	-0.00892782	0.0167589	0.284353	0.0956144	0.0639548	0.283964	-0.208113	0.0890222	0.207012	-0.475813	0.422938	0.36728	-0.29342	-0.0774178	0.606659	0.155499	-0.126938	0.522791	-0.655678	-0.302918	-0.542283	-0.217055	-0.582456	-0.120028
ACTL7A	0.25183	0.760513	0.677609	0.403946	-0.279273	-0.530697	-0.289469	-0.0373583	-0.00910139	-0.174967	0.355088	-0.15199	-0.331172	-0.364332	-0.615003	0.169907	-0.749081	0.104944	0.072484	0.142744	0.190931	-0.936519	0.330494	0.111028	-0.583009	0.11915	NA	0.422315	0.142952	-0.162715	0.395814	-0.252659	-0.0217304	0.1957	-0.680634	0.176512	0.468312	0.00878668	-0.0746574	0.717765	0.223994	-0.19148	0.693241	-0.735108	-0.301668	-0.643145	-0.256768	-0.871282	-0.108413
ACTL7B	0.163576	0.662305	0.459937	0.420528	-0.29427	-0.415623	-0.238207	-0.055038	0.0316992	0.148807	0.234322	-0.29906	-0.40997	-0.413453	-0.525305	0.0111217	-0.831858	-0.0504565	-0.014112	0.196162	0.286959	-0.712573	0.247039	-0.0306697	-0.497361	0.273717	0.0265961	0.555447	0.182817	NA	0.337787	-0.239177	0.147202	0.115069	-0.368036	0.276875	0.341644	-0.0564218	-0.0737748	0.592816	0.178049	-0.172242	0.503336	-0.629966	-0.25125	-0.426321	-0.166142	-0.81063	-0.0279355
ACTL8	-0.115154	0.445814	0.590372	0.115346	-0.238513	-0.322898	-0.114061	0.115877	-0.0118213	0.0547934	0.26518	-0.196239	-0.519108	-0.456161	-0.337199	0.333355	-0.700384	0.123336	0.0166645	0.329186	0.123202	-0.804078	0.244478	NA	-0.806499	0.238471	0.232894	0.228875	0.0096941	-0.201428	0.105171	-0.454577	0.0931191	0.0733838	-0.0324564	0.356863	0.27507	-0.285781	-0.0590491	0.536773	0.0283432	-0.0877509	0.404738	-0.721674	-0.310927	-0.382654	-0.252013	-0.589708	0.0590839
ACTN1	0.557333	0.270369	1.60978	1.1865	1.36613	0.563082	-0.680786	1.03552	-1.21321	0.291876	1.12903	1.22	-0.115899	0.0338678	-0.0293713	-0.560494	-0.497601	0.602771	0.400987	0.927493	-0.434519	-0.892397	1.27954	1.42517	-0.670461	1.03899	1.07778	-0.176077	0.00771141	-0.13353	1.22653	0.826508	0.0678959	0.952103	0.283581	NA	0.796557	0.107321	-0.224882	-1.05748	-0.8112	-0.27297	0.266666	-0.69036	-0.647218	-0.933929	-1.06626	-0.883192	-0.819513
ACTN2	-0.163586	0.101948	0.255383	0.345915	0.0992956	0.0723553	-0.175093	0.654971	0.2107	0.25612	0.562375	-0.0798998	0.414886	0.0558424	0.174263	0.401933	-0.102392	-0.0948491	0.115981	-0.019938	-0.108502	-0.764322	0.0713196	-0.150515	-0.575318	-0.128088	-0.213924	0.0389676	0.119627	-0.0618019	0.253354	-0.147232	-0.0780649	-0.0339484	-0.208214	0.140332	0.247963	NA	-0.0854044	0.182117	0.0745954	-0.197803	0.323002	-0.0840816	0.0677834	0.278069	0.121811	-0.301959	0.728975
ACTN3	0.0865607	0.593345	0.747743	0.406248	-0.308544	-0.734307	-0.13211	-0.0140095	-0.0593662	-0.0396991	0.444963	-0.237672	-0.623778	-0.396338	-0.849967	-0.000709057	-0.708755	0.161476	0.097054	0.115363	0.238831	-0.777495	0.415064	0.0597682	-0.570761	0.0841074	0.166744	0.433914	0.161033	-0.0340276	0.271327	-0.245111	0.147647	0.185028	-0.466965	0.395564	0.363194	-0.157777	0.244638	0.597122	0.155949	-0.192645	0.585406	-0.703782	-0.350438	-0.441749	-0.408756	-0.727823	0.00421476
ACTN4	0.67116	0.5955	0.165389	-0.153556	0.415041	-0.31833	0.23302	0.0142584	0.214372	-0.163941	0.405261	0.132362	-0.544403	1.21257	-0.80991	0.325681	-0.219748	-0.607029	-0.569451	0.0629616	0.299455	0.455369	0.572577	0.238179	0.610422	0.35968	1.51622	0.264977	-0.327433	-0.466371	0.409328	-0.254304	0.213196	0.330265	-0.294215	-0.155648	0.33535	0.304367	-0.4017	0.172008	0.286519	-0.348079	0.48278	-0.267056	-0.333489	-0.368352	-0.506792	0.114967	-0.543178
ACTR10	0.259371	-0.260004	-0.253424	-0.0751514	0.204625	-0.0964622	0.205839	-0.0569935	-0.101697	-0.0908174	-0.0502663	-0.0588713	-0.0652981	0.133567	0.0774756	-0.0434504	0.429522	-0.11197	0.0352888	0.330673	NA	0.525918	-0.145097	0.0894766	0.566827	0.157166	0.540591	0.0791702	-0.252568	-0.453244	0.197946	-0.0963449	0.0798101	0.0636063	0.141848	-0.312684	0.014534	0.344241	0.00748062	-0.229085	0.118878	0.0654831	-0.219684	0.123058	0.0409317	-0.265518	-0.260363	0.185105	-0.721532
ACTR1A	0.520937	-0.10965	0.812808	0.418841	-0.0270376	0.0568886	-0.366173	0.165627	-0.601323	-0.422777	0.182747	0.204277	-0.0663567	-0.635573	0.0250626	-1.21907	-0.0224571	0.105626	0.174821	0.617588	-0.482889	0.259766	0.492124	0.425858	0.041091	0.510337	0.466251	-0.00930214	-0.468263	0.0817261	0.179308	0.593885	-0.152661	0.0822153	0.193453	NA	0.327624	-0.0846157	-0.0809784	-0.346328	-0.209723	-0.0826225	0.190237	-0.408237	-0.410676	-0.516079	-0.608603	-0.310336	-0.619286
ACTR1B	0.0746841	-0.31573	-0.189646	-0.408974	-0.530499	-0.589568	-0.0735521	-0.665219	0.0193386	0.149248	-0.205084	-0.18512	-0.00225639	0.0407047	-0.00160408	-0.296942	0.0557938	-0.401725	-0.163146	0.21463	0.302592	0.245087	-0.0392485	0.00422764	0.520992	-0.187438	-0.00169754	-0.34044	-0.192048	-0.167624	-0.198466	-0.356094	-0.232939	-0.235114	-0.0331173	-0.310034	-0.440994	-0.0241241	0.292939	-0.0341434	0.320816	0.352835	0.122787	0.191238	-0.220218	0.064786	0.354824	0.406491	-0.246524
ACTR2	0.160209	0.0874643	0.195775	0.0587349	0.449631	0.394663	0.241181	0.528726	-0.220929	0.0615978	0.145095	0.497252	0.158886	0.190812	-0.044693	-0.243453	-0.115113	0.0353851	0.0272894	NA	0.0232773	0.253869	0.276702	0.295734	-0.0402584	0.700079	1.08265	-0.195159	-0.156404	-0.177007	0.612785	0.237638	-0.0479298	0.283253	0.194937	-0.365805	0.769907	-0.0260754	-0.215758	-0.273879	-0.328171	-0.0387592	-0.112344	0.0592737	-0.0246181	-0.204159	-0.597707	-0.319531	-0.754745
ACTR3	NA	-0.666936	-1.17569	-0.421153	1.19991	1.32816	1.20458	1.55931	0.6791	0.914997	0.466059	1.31179	1.07421	1.50268	1.19764	1.01223	1.21947	-0.803074	-0.634763	-1.50302	-1.49233	-1.54281	-1.4219	-1.50072	-1.51993	-1.40605	-0.938686	0.148042	0.0338945	0.295887	0.378989	0.39229	0.236753	-0.0484028	0.227806	0.268818	0.210613	0.396941	0.20407	-1.18008	-0.596932	-0.32513	-1.01543	1.14897	1.11904	0.918444	0.626532	0.954344	0.803502
ACTR3B	0.085794	0.53239	0.480781	0.270653	-0.192947	-0.25514	-0.175046	-0.112761	-0.0885115	0.0656382	0.227088	-0.314738	-0.258173	-0.318179	-0.450558	0.0990845	-0.555684	0.103928	0.0838161	0.19113	0.267835	-0.574238	0.295675	-0.0569286	-0.647107	0.112391	-0.0321525	0.266162	0.0789372	NA	0.240253	-0.333178	0.0578527	0.208363	-0.49051	0.233125	0.325533	-0.121126	-0.0463657	0.578746	0.0747733	-0.104808	0.498163	-0.637247	-0.238846	-0.335788	-0.120439	-0.670647	0.0242098
ACTR5	0.180797	-0.361568	-0.304478	-0.0966482	-0.122772	0.0487423	-0.116323	-0.209324	0.221663	-0.0551796	-0.303249	-0.492822	0.0401421	-0.364859	0.214462	-0.434971	0.108872	0.0544138	NA	-0.0796146	-0.107512	0.285062	-0.113883	-0.0356865	-0.0120592	-0.238413	-0.545852	0.022584	0.0546618	0.0368547	-0.218755	-0.131445	-0.188502	-0.099925	0.00320721	-0.179615	-0.299523	-0.0269051	-0.111863	-0.160407	0.0559988	0.314163	-0.0336924	0.149033	0.0373077	0.261056	0.580757	0.23285	0.350641
ACTR6	-0.757562	-0.603778	-0.942066	-0.335444	-0.948865	0.397178	0.0966129	0.158055	0.369993	NA	-0.985655	-0.134373	0.21899	-0.108604	0.73385	0.0116177	0.829579	0.278	0.394578	-0.296445	-0.235965	0.3642	-0.553964	-0.254317	0.281613	-0.293589	-0.953679	-0.11844	0.390009	0.478557	-0.874051	0.254798	-0.0901117	-0.535373	0.706918	-0.0298643	-0.239857	0.101197	0.331431	-0.914953	-0.277822	0.265885	-0.947106	0.116871	0.376186	0.238459	0.460266	0.635432	-0.106067
ACTR8	-0.131422	0.443784	0.509771	0.186307	0.00127125	-0.406027	-0.37768	-0.173349	-0.250321	-0.10387	0.230547	-0.147444	-0.377103	-0.434978	-0.54792	-0.0790358	-0.403444	0.267215	0.395934	-0.1296	0.267329	-0.177423	0.173022	0.000163078	-0.142166	0.0137591	0.204256	0.175961	0.0779505	0.0837469	0.212338	-0.322694	-0.117248	0.159136	-0.132272	0.145641	0.211889	-0.0392561	0.0977335	0.291003	0.0285034	0.0308142	0.47414	-0.588267	-0.290753	-0.189063	-0.168057	-0.494985	-0.169301
ACTRT1	0.103858	0.923555	0.877673	0.301244	0.298754	-0.523102	NA	-0.224959	-0.235995	-0.304013	0.567212	-0.350062	-0.411029	-0.119426	-0.839964	0.14532	-1.10881	0.610607	0.0545797	1.10431	0.465662	-1.00277	1.06556	0.241939	-1.22413	0.245288	0.92357	-0.0319233	-0.0914326	-0.199774	0.503581	-0.570215	0.0496578	0.806625	-0.889828	0.441098	0.539216	-0.304287	-0.0307217	0.744433	-0.24053	-0.533955	0.724331	-0.722218	-0.549282	-0.646193	-0.674995	-1.04921	-0.265691
ACVR1	-0.140677	-0.206594	-0.00830364	-0.254126	0.288379	0.405231	0.404883	0.0982437	0.19224	0.142433	NA	0.578254	-0.0966768	0.0236349	0.335078	0.35609	0.100126	0.320271	0.300215	-0.0320902	0.859819	-0.182282	-0.278321	-0.429765	0.349664	-0.0875225	-0.635539	-0.0424185	0.325121	0.119493	-0.466331	0.190992	0.31441	-0.0384378	0.584973	-0.0185347	-0.0889597	0.247586	1.05886	-0.637858	-0.294324	0.187882	-0.285885	0.128404	0.00510311	-0.105608	0.0887175	0.301676	-0.153033
ACVR1B	0.18505	0.477634	0.618904	0.420256	-0.295332	-0.448355	-0.319264	0.0988218	-0.281992	-0.00539148	0.213517	0.0613254	-0.233277	-0.277492	-0.437385	-0.115104	-0.79494	0.104646	0.184353	0.142245	0.194448	-0.462932	0.316993	0.243149	-0.552493	0.158507	0.448564	0.180914	-0.0168341	NA	0.331173	-0.104551	0.168179	0.0556662	-0.179627	0.117787	0.382338	-0.0188434	NA	0.437867	-0.0132314	-0.163584	0.294866	-0.535184	-0.311053	-0.463644	-0.186348	-0.515598	-0.0232874
ACVR1C	0.274785	0.651042	0.632416	0.343974	-0.096498	-0.254545	-0.127216	NA	0.158554	0.174431	0.426104	-0.26665	-0.192764	-0.27116	-0.0874238	0.336555	-0.454213	0.200939	-0.0321174	0.034903	0.0636401	-0.863629	0.112814	0.0552859	-0.567178	0.0077467	-0.109804	0.231303	0.305104	0.134828	0.153674	-0.248824	-0.00231695	-0.0312347	-0.333709	0.399843	0.370298	-0.236158	-0.148226	0.629521	0.18448	-0.156669	0.800972	-0.537924	-0.099133	-0.343032	0.218851	-0.318721	0.326109
ACVR2A	-0.310842	0.203494	-0.0342188	0.131468	0.0176659	0.0902138	-0.0488129	0.0333414	0.0982609	0.0225468	NA	-0.408449	0.141983	-0.330409	-0.117289	0.109954	-0.432251	0.0286608	0.0247498	-0.0826139	-0.010725	-0.647883	0.254854	-0.0101471	-0.370077	0.00489426	0.171049	-0.0734901	0.176647	-0.0335913	0.0314693	-0.0658493	0.160782	0.145504	-0.434287	0.0441999	-0.0595379	-0.155436	-0.0333824	0.228996	-0.110177	-0.103498	0.224391	-0.211244	-0.00359249	0.34996	0.101486	-0.38482	0.61386
ACVR2B	0.100248	0.528049	0.584027	0.260885	-0.297055	-0.0627751	-0.160733	-0.127184	0.147964	0.211631	0.399462	-0.342584	-0.37196	-0.341604	-0.666117	0.192359	-0.837671	0.122869	0.125167	0.0203609	0.238946	-0.685664	0.1394	-0.097836	-0.452757	0.264313	-0.0255566	0.248106	-0.0217142	-0.125663	0.103899	-0.319129	-0.0622287	0.0937672	-0.606173	0.153034	0.292941	-0.216743	-0.00286245	0.61293	0.184542	-0.309244	0.589191	-0.608673	-0.103147	-0.493288	0.0590291	-0.671734	0.189682
ACVRL1	0.219091	0.745393	0.601484	0.767737	-0.286288	-0.196746	-0.448666	-0.0270691	0.057682	NA	0.371819	-0.289508	-0.195005	-0.224051	-0.715704	0.125296	-0.762708	0.041965	0.0417871	0.0602694	0.207714	-0.937147	0.239748	0.203816	-0.3861	0.190815	-0.0757985	0.430565	0.0819302	0.16164	0.28955	-0.20092	0.181297	0.415699	-0.18504	0.382305	0.473265	-0.0692973	-0.0542688	0.683562	0.159408	-0.160275	0.489495	-0.722057	-0.284259	-0.693546	-0.0112429	-0.739973	-0.183725
ACY1	0.220114	0.271596	0.294139	0.051661	-0.307961	-0.0954313	-0.269455	-0.441158	0.0602961	-0.396785	0.20712	-0.195364	-0.271618	-0.387024	-0.566505	-0.0423126	-0.202868	-0.0443506	-0.0799875	0.168232	0.42557	0.110123	0.085104	-0.0477705	0.10657	0.209437	-0.188754	0.31076	-0.0849295	-0.141963	0.0212727	-0.0535736	-0.0165186	0.105922	-0.352888	0.147687	-0.0861893	-0.0463104	0.159043	0.512092	0.41845	0.145149	0.205461	-0.224414	-0.233757	-0.268435	-0.381456	-0.339883	-0.271869
ACY1L2	-0.107077	0.15309	0.209447	0.103674	-0.191538	-0.00448513	0.0531769	0.285178	0.00462723	0.44875	-0.0131412	0.0302124	0.122834	0.0637741	0.370379	0.514905	0.158101	-0.0381713	-0.0563645	-0.354539	-0.238215	-0.509025	-0.218703	-0.280213	-0.611	-0.190217	-0.419024	0.0673199	0.174257	0.0985432	NA	0.0905409	0.190005	-0.0674849	-0.176864	0.142159	-0.0953188	-0.0209017	-0.156206	0.0962715	0.00729847	-0.136318	0.0683451	0.269167	-0.088872	0.130313	0.334424	0.520017	0.295514
ACY3	0.0680728	0.595764	0.749873	0.546914	-0.186203	-0.251828	-0.190571	0.06741	-0.0737219	0.1661	0.325425	-0.0874181	-0.27565	-0.191311	-0.347197	-0.0426393	-0.757258	0.20981	0.108614	-0.100618	0.231068	-0.56417	0.15414	-0.0905108	-0.608185	0.120842	-0.272105	0.392529	0.141368	-0.0510268	0.232813	-0.260153	0.0736938	0.120191	-0.343227	0.254796	0.323843	-0.0257373	NA	0.502616	0.215631	-0.170455	0.59587	-0.622643	-0.240549	-0.398059	-0.203786	-0.52984	0.0799336
ACYP1	0.0392137	0.156166	0.123576	0.126727	-0.285723	-0.267085	-0.144685	-0.163201	-0.0479824	NA	-0.123696	-0.341454	-0.177877	-0.422012	-0.182516	0.159729	-0.53294	0.0787857	0.078568	-0.0784624	0.0240021	-0.32771	-0.0433472	0.0486593	-0.214265	0.0290704	-0.247935	0.0088385	0.0646297	NA	-0.00644477	-0.373978	-0.192441	-0.0965447	-0.159905	-0.00166766	-0.115643	-0.0572311	0.0121659	0.197759	0.0838011	-0.0691261	0.206004	-0.205619	-0.0102512	-0.0337787	0.149645	-0.12887	0.285159
ACYP2	-0.119565	0.0871673	0.00524187	0.121152	-0.547016	-0.261431	-0.127931	-0.207662	0.118415	0.0353127	-0.0798235	-0.431887	-0.362091	-0.276206	0.0136995	-0.269427	-0.171071	-0.0298252	0.258084	NA	0.43705	-0.00222015	-0.308297	0.124373	0.697862	-0.106516	-0.330366	0.0344334	-0.020402	0.118264	-0.138592	-0.303183	-0.106317	-0.0924959	-0.17759	-0.152546	-0.302446	-0.0172291	0.202473	0.222647	0.236607	0.187976	0.00187826	-0.164903	-0.154348	-0.0917215	0.0285025	-0.0146017	-0.252655
AD031	0.122581	0.678026	0.535665	0.36019	-0.065793	-0.150046	-0.0598922	-0.0103235	0.046216	0.0260944	0.416762	-0.395397	-0.116575	-0.117642	-0.251357	0.057219	-0.496092	-0.0305223	0.168289	0.000556469	0.0895639	-0.737435	0.200915	-0.0339327	-0.292622	0.0432987	0.0241194	0.292043	0.0658388	0.147653	0.291716	-0.358847	0.095696	0.11576	-0.331091	0.2919	0.405388	-0.00246954	-0.107076	0.554476	0.0942283	-0.244683	0.625441	-0.594689	-0.0923166	-0.518462	-0.101273	-0.600984	-0.0584536
ADA	0.429398	0.0429459	-0.272492	-2.38419e-05	-0.388882	-0.239476	-0.0302696	-1.454	0.151511	-0.607901	-0.512651	-0.954671	-0.127594	-0.402358	-0.238313	-0.995666	-0.375895	0.142449	-0.156719	0.398473	0.0766211	1.47451	0.239757	0.72047	0.298976	-0.260877	-0.0236883	-0.100543	-0.0459347	-0.047328	-0.16813	-0.11154	-0.299343	0.0431461	-0.220551	-0.437258	-0.740605	0.12328	-0.437721	0.944866	0.886502	0.658144	0.385246	0.122253	-0.237893	-0.111979	NA	-0.170445	-0.473198
ADAL	-0.00843286	0.672133	0.471709	0.20525	-0.302228	-0.285799	0.0940704	-0.0972218	-0.285284	0.119676	0.16692	-0.0143366	-0.236811	-0.117568	-0.213637	0.300118	-0.539352	0.25546	0.150774	0.187057	0.164861	-0.640435	0.124869	-0.137242	-0.335191	-0.0108743	-0.044404	0.115942	0.172685	0.0914412	-0.10816	-0.166055	-0.0593719	0.15719	-0.237895	0.148586	0.413493	-0.30205	NA	0.544931	0.103538	-0.21166	0.559931	-0.251678	0.188425	-0.44313	-0.126647	-0.51757	0.22792
ADAM10	-0.218572	0.279918	0.248312	0.110111	0.483617	0.770408	0.0957804	0.736264	-0.157797	0.205677	0.347393	1.13902	0.846363	-0.00846863	0.579927	0.317034	0.772392	-0.333025	-0.118614	-0.372634	-0.222804	-1.13373	-0.252287	-0.506648	-1.01769	-0.185421	-0.726325	0.284084	0.00578403	-0.0663137	0.252882	-0.123699	0.127637	0.137668	0.19619	0.289005	0.191334	-0.0475893	-0.355915	0.0901051	-0.0965543	-0.435245	0.0406032	0.232036	0.346468	-0.259794	0.0500002	0.239574	0.115872
ADAM11	0.180331	0.758948	0.628599	0.430221	-0.221621	-0.376748	-0.161811	-0.164678	-0.172286	0.0937715	0.321461	-0.117883	-0.181818	-0.0447073	-0.511267	0.155059	-0.787254	0.22318	0.21111	0.249115	0.413661	-0.805097	0.290911	-0.0135326	-0.682858	0.0561376	0.199859	0.217094	NA	0.165815	0.366346	-0.323869	0.0985546	0.320057	-0.44104	0.328939	0.372953	-0.176476	-0.0681558	0.594558	0.203782	-0.115271	0.626699	-0.693958	-0.335612	-0.71201	-0.387768	-0.347093	0.0490737
ADAM12	0.0742056	0.595964	0.540229	0.37946	-0.250082	-0.556336	-0.218504	NA	-0.10763	0.0612521	0.309672	-0.137436	-0.313743	-0.210897	-0.651807	0.157331	-0.850933	0.139982	0.141604	0.102877	0.146458	-0.825322	0.163973	-0.0137857	-0.635854	0.0972368	0.0329879	0.304274	-0.0183694	-0.0318344	0.260317	-0.380843	-0.00758648	0.151896	-0.401379	0.318077	0.311908	-0.28922	-0.033567	0.454747	0.0703494	-0.195399	0.462046	-0.643523	-0.292184	-0.559414	-0.228714	-0.621603	-0.0399648
ADAM15	0.362902	-0.0926102	0.518639	0.24095	-0.238591	-0.219451	-0.310024	NA	-0.00400718	-0.270045	0.305428	0.04544	0.0238187	-0.482883	-0.585668	-0.466447	-0.472634	-0.0965176	-0.106535	NA	0.514818	-0.391831	-0.108997	0.0911438	-0.0544833	-0.0988631	-0.445406	-0.201134	-0.208807	0.433786	0.180159	0.287878	-0.0875262	0.212844	0.61381	0.0940669	-0.265832	-0.0143863	0.400725	0.0893264	0.519029	0.2216	0.396072	-0.0536335	-0.619518	-0.217608	-0.165591	-0.377172	-0.208492
ADAM17	-0.585655	-0.445922	NA	0.149493	0.162066	0.0150824	-0.216384	1.93145	0.0131912	0.0793018	0.0682011	0.375897	1.03002	0.828303	0.859448	0.448083	0.582898	0.329898	0.00553608	-1.04906	-0.319297	-0.517483	0.0798521	0.09484	-0.740023	0.466833	0.786799	-0.593773	0.159184	0.192495	-0.262213	0.288088	0.248836	-0.10497	0.131031	0.0192633	0.476539	-0.0872154	-0.281042	-0.883398	-0.599695	-0.292017	-0.530553	0.308476	0.300464	0.688368	-0.215451	0.126501	1.49209
ADAM18	0.149853	0.770131	0.746916	0.373849	-0.396332	-0.362467	-0.291217	-0.321264	-0.27633	NA	0.264836	-0.288816	-0.408852	-0.372587	-0.700335	0.0670867	-0.938676	0.0547977	0.068501	0.0543122	0.251221	-0.925483	0.240284	0.0848613	-0.587854	0.20869	-0.288122	0.485307	0.318938	0.018651	0.287701	-0.455765	0.260148	0.203227	-0.340037	0.357044	0.311973	-0.196591	-0.0641294	0.715958	0.179924	-0.201282	0.702075	-0.856255	-0.342248	-0.629183	-0.265182	-0.929823	-0.0690727
ADAM19	0.134411	0.65256	0.429841	0.342849	NA	-0.455873	0.00486914	0.29948	-0.0973741	NA	0.268751	0.0224501	-0.265242	-0.00327619	-0.381382	-0.288718	-0.550551	-0.0163776	-0.0833255	0.0379531	-0.0747256	-0.375986	0.461757	0.284952	-0.252453	0.353542	0.648246	0.465073	-0.105024	0.0169748	0.605373	-0.235604	0.312596	0.0457787	-0.372943	0.178599	0.438107	0.0679522	-0.492353	0.102209	0.0662926	-0.0846106	0.281112	-0.479818	-0.220556	-0.454162	-0.286706	-0.231968	-0.0765138
ADAM2	-0.137671	0.716701	0.594984	0.491002	-0.367696	-0.666648	-0.272067	-0.22367	-0.048336	0.0258584	0.245955	-0.255941	-0.407273	-0.24018	-0.515598	0.219755	-0.776638	0.17186	0.108518	0.305623	0.273554	-0.944957	0.244473	0.186323	-0.65802	0.175116	0.355641	0.267959	0.181611	-0.282977	0.246455	-0.352314	0.0840597	0.462049	-0.498544	0.313663	0.368532	-0.244138	-0.0139742	0.68165	0.0133371	-0.27401	0.571288	-1.04482	-0.259623	-0.590131	-0.0935335	-0.645091	0.0493741
ADAM20	0.0578408	0.54594	0.783134	0.418261	-0.0363913	-0.317847	-0.254505	-0.224424	-0.0964546	0.236551	0.343882	-0.200691	-0.415209	-0.55034	-0.451964	0.00298882	-0.84509	0.178683	0.0607052	-0.0108228	0.143037	-0.510294	0.219247	0.0667663	-0.634676	0.0621634	-0.26086	0.360287	0.218605	-0.0498099	0.258406	-0.374624	NA	0.362695	-0.65121	0.397456	0.345462	-0.335055	-0.0408144	0.54841	0.0950956	-0.324005	0.417417	-0.753811	-0.434133	-0.447701	-0.0182943	-0.724446	0.0361357
ADAM21	-0.0135803	0.836484	0.735626	0.379266	-0.0429382	-0.706916	-0.253903	-0.0844808	NA	0.0957456	0.273899	-0.0432343	-0.18047	-0.202616	-0.524514	-0.098608	-0.776891	0.323522	0.270561	0.213773	0.171119	-0.823629	0.528404	0.293056	-0.675942	0.199331	0.367118	0.444271	0.158353	-0.0147367	0.31987	-0.370516	0.175496	0.249649	-0.423451	0.402276	0.55752	-0.220791	0.0265021	0.861366	0.118814	-0.0887713	0.741314	-0.676875	-0.222028	-0.487686	-0.256312	-0.772845	-0.0674853
ADAM22	0.140915	0.531274	0.601528	0.451752	-0.0823649	-0.400721	NA	-0.13679	-0.157748	0.052127	0.353837	-0.150975	-0.253806	-0.228863	-0.516208	0.161962	-0.777741	0.164823	-0.0351877	0.13484	0.15205	-0.712339	0.283307	0.0350916	-0.566547	0.0785685	0.0559416	0.407905	0.131951	0.0258333	0.282755	-0.323462	0.0712763	0.228611	-0.381351	0.350082	0.359651	-0.0518533	-0.0705717	0.554283	0.171903	-0.136328	0.560187	-0.500574	-0.15263	-0.608786	-0.0845194	-0.598687	NA
ADAM23	0.194581	0.554317	0.511901	0.55833	-0.613919	-0.452205	-0.557048	0.0556674	-0.253561	0.0921674	0.067091	-0.45425	-0.240416	-0.42747	-0.602889	0.132855	-0.934942	-0.0512414	0.26299	-0.217276	-0.110836	-0.231078	NA	0.228218	0.946557	-0.0394635	-0.21533	0.324448	0.149542	0.077517	-0.0600076	-0.332495	0.0192752	0.0530624	-0.477202	0.308029	0.245294	-0.194261	-0.12363	0.432478	0.0645909	-0.100406	0.431123	-0.61035	-0.197233	-0.167606	-0.247993	-0.176716	0.0840263
ADAM28	-0.12852	0.131742	0.336807	0.0404889	-0.136138	-0.270018	-0.247157	-0.203294	0.111988	0.0191716	0.183074	-0.46823	-0.284855	-0.118893	-0.262354	0.0208481	-0.404439	-0.0390533	0.137233	0.0462057	-0.0139155	-0.549429	0.0233887	-0.211106	-0.014746	0.359594	0.0295286	0.202216	0.149417	-0.0688558	-0.0349835	-0.307816	NA	0.118283	-0.480634	0.168473	0.131929	-0.0129805	-0.233567	0.205441	-0.0738516	-0.174116	0.178684	-0.063468	0.102113	0.180026	NA	0.0473124	0.313278
ADAM29	0.0358272	0.717073	0.422324	0.360884	-0.377138	-0.763492	-0.328866	-0.090673	NA	0.109465	0.381806	-0.321102	-0.336437	-0.461644	-0.562159	-0.0554929	-1.03031	0.311383	0.251529	0.0997605	0.307616	-0.813561	0.30291	0.251318	-0.917909	0.223665	0.407513	0.142553	0.139596	-0.189054	0.278032	-0.613161	0.1314	0.106809	-0.634473	0.381928	0.290731	-0.322275	-0.164187	0.705499	0.0408983	-0.303054	0.373468	-0.740471	-0.173657	-0.533326	-0.18549	-0.949438	0.00589609
ADAM30	0.205906	0.617012	0.749152	0.313624	-0.267778	-0.386606	-0.269203	-0.123171	-0.106404	-0.0414276	0.211263	-0.180825	-0.297372	-0.487306	-0.446989	0.0867591	-0.768511	0.193635	0.111738	0.0981264	0.305281	-0.751283	0.298661	-0.00826216	-0.658576	0.127314	-0.305404	0.351729	0.0832272	NA	0.364809	-0.331327	-0.018754	0.267922	-0.292546	0.304067	0.446616	-0.172368	-0.115849	0.471956	0.223441	-0.169255	0.543287	-0.712942	-0.235871	-0.557573	-0.335857	-0.867246	0.0308456
ADAM32	NA	0.55199	0.593965	0.290909	-0.223076	-0.380388	-0.259012	-0.116365	0.0166528	0.0777497	0.341075	-0.0592504	-0.269624	-0.29284	-0.409779	0.190882	-0.855124	-0.0103493	0.124479	0.0375726	0.128749	-0.835654	0.255485	0.22395	-0.66572	0.0907702	0.0270593	0.322673	0.0931306	NA	0.250748	-0.296492	0.0755506	0.164434	-0.368538	0.243772	0.284079	-0.358159	-0.113537	0.595209	0.185944	-0.33515	0.480693	-0.656283	-0.274495	-0.613413	-0.20784	-0.705194	0.0275559
ADAM33	-0.0155864	0.596825	0.624161	0.340572	-0.180797	-0.527138	-0.263841	0.0220704	NA	0.111152	0.29526	-0.188662	-0.414607	-0.352625	-0.794558	0.0390389	-1.01059	0.16814	0.131105	0.107783	0.19506	-0.837818	0.393744	0.118166	-0.717299	0.164163	0.356531	0.226171	0.0939178	-0.0607507	0.219228	-0.486625	0.0729778	0.270133	-0.631722	0.304528	0.384012	-0.273657	-0.0598624	0.667902	0.0457549	-0.23246	0.571479	-0.751439	-0.216137	-0.644111	-0.196161	-0.833711	-0.107901
ADAM3A	0.0328894	0.597159	0.712227	0.281513	-0.327067	-0.480353	-0.360994	-0.0895939	0.0623331	0.082747	0.407489	-0.223346	-0.328843	-0.421793	-0.66659	0.0348287	-0.864152	0.00601482	0.102733	0.186326	0.151694	-0.889953	0.277032	0.168837	-0.492162	0.212238	-0.120686	0.496645	0.309113	-0.0442376	0.309219	-0.298009	0.060194	0.35601	-0.500934	0.3205	0.41114	-0.187816	-0.19427	0.490129	0.187675	-0.214751	0.593285	-0.652614	-0.251143	-0.534726	-0.311062	-0.797394	-0.10007
ADAM6	NA	0.495229	0.56728	0.511843	-0.363731	-0.480743	-0.291334	-0.135104	0.0292134	0.0775394	0.217127	-0.40348	-0.382193	-0.414287	-0.650044	-0.0187044	-1.20908	0.111507	-0.0468001	0.266038	0.422988	-0.74413	0.446787	0.0943012	-0.865883	0.191274	0.214988	0.195677	0.0964284	-0.142194	0.154014	-0.391569	0.123102	0.240007	-0.411042	0.378634	0.151083	-0.142112	0.0543594	0.798989	0.125517	-0.113131	0.66305	-0.813565	-0.24236	-0.599478	-0.40219	-0.862101	-0.0526977
ADAM7	-0.516249	-0.129727	-0.19937	0.0496922	-0.128881	-0.100046	-0.405035	-0.488581	0.702914	0.208904	-0.340168	-0.866522	0.922687	-0.0197802	0.0187731	-0.12255	-0.286695	-0.460095	-0.0439615	-0.0700769	-0.0419636	0.278418	-0.252097	0.00300407	0.317177	-0.407351	-0.619037	-0.133529	-0.202598	0.413939	-0.0848913	0.029748	-0.243006	0.00908089	-0.185273	0.269349	-0.155787	0.825298	0.150764	0.0674829	0.332254	0.351495	0.26554	0.712821	-0.121605	-0.143956	0.228319	-0.138465	0.0499392
ADAM8	0.210566	0.449958	0.236219	0.400252	0.672372	-0.730768	0.096777	1.01315	-0.33147	-0.0746326	0.266086	0.265758	-0.720313	1.40472	-0.322675	0.579782	0.137275	-0.343823	-0.304443	0.470231	-0.249023	0.243335	0.563755	0.787634	0.0884304	0.496251	1.51505	0.0417976	-0.205241	0.109217	0.470059	0.188216	0.335785	0.0313797	0.00431347	0.121515	0.739543	0.370264	-0.629947	-0.381947	-0.180062	-0.100137	-0.322816	-0.108154	-0.527061	-0.663459	-0.410521	0.168122	-0.300264
ADAM9	0.17716	0.317122	0.387089	0.348667	-0.0529184	-0.173274	-0.252992	0.333808	-0.00509644	0.0661898	0.324746	NA	-0.0651827	-0.189371	-0.519877	0.021039	-0.667945	0.149014	0.187764	0.0681477	0.200823	-0.182497	0.124022	0.330729	-0.4744	0.00114441	0.400755	0.130252	-0.0234976	-0.106031	0.632861	0.139969	0.0419741	0.10785	-0.0491171	0.144747	0.333273	-0.1255	0.113474	0.284212	-0.0388679	-0.19581	0.255956	-0.633616	-0.388289	-0.377677	-0.366148	-0.648268	0.0653877
ADAMDEC1	0.0292692	0.523522	0.486406	0.231118	-0.365738	-0.0684562	-0.19205	-0.177223	0.0409675	0.06674	0.233135	0.0338926	-0.230339	-0.337923	-0.522704	0.185478	-0.680082	0.104262	0.0699749	NA	0.316355	-0.461733	0.157726	-0.158163	-0.503061	0.0821705	-0.239843	0.359809	0.293891	-0.0153704	0.203126	0.00401831	0.259258	0.400926	-0.135713	0.404314	0.27195	-0.140347	0.270022	0.604586	0.135624	-0.145011	0.465238	-0.787859	-0.332995	-0.471303	-0.280705	-0.730614	-0.184726
ADAMTS1	0.174566	0.4115	0.365468	0.308088	-0.193767	-0.170508	-0.213534	-0.104834	0.112473	-0.110855	0.0963154	-0.151305	-0.0515604	-0.347568	-0.306056	0.00617981	0.164638	0.243219	0.157118	0.207118	0.0455594	-0.835721	0.122759	-0.0135093	-0.588538	0.0218644	-0.00402737	0.278796	0.255845	0.0580854	0.152471	NA	0.12387	0.0619946	-0.338538	0.436753	0.115359	-0.229143	-0.211676	0.527658	0.269724	-0.172082	0.476897	-0.473046	-0.25448	-0.321098	-0.0192914	-0.447256	0.0229087
ADAMTS10	0.0945125	0.522811	0.661941	0.369665	-0.254721	-0.467056	-0.0676193	0.130758	-0.0262022	NA	0.321439	-0.350091	-0.306438	-0.19241	-0.51006	-0.0149188	-0.851432	0.236239	0.173559	0.138395	0.219633	-0.653592	0.275664	0.154768	-1.03496	0.0427384	0.377687	0.254702	0.0462966	0.00904894	0.177901	-0.38762	0.169846	0.280453	-0.569925	0.395402	0.332871	-0.0762963	0.0680804	0.661163	0.165143	-0.319445	0.639216	-0.789871	-0.299773	-0.427626	-0.295019	-0.846828	-0.175721
ADAMTS12	-0.00726414	0.505144	0.446348	0.312277	-0.188337	-0.662282	-0.18747	-0.152952	0.0493908	0.000660419	0.248273	-0.116741	-0.286879	-0.335159	-0.680338	0.157322	-0.821094	0.331487	0.120255	0.163862	0.138097	-0.751353	0.305198	NA	-0.562954	0.275747	0.0295839	0.337002	0.116091	-0.0682931	0.23469	-0.278218	0.0687375	0.133838	-0.658274	0.322205	0.388262	-0.320969	-0.136278	0.568698	0.106873	-0.325717	0.563562	-0.727995	-0.350457	-0.584434	-0.281903	-0.673937	-0.0531087
ADAMTS13	0.115314	0.479876	0.610447	0.386204	-0.277557	-0.435455	-0.0378606	-0.0666421	-0.0500935	0.117151	0.34663	-0.172908	-0.241103	-0.173006	-0.608565	0.158626	-0.800882	0.0647732	0.0333595	0.0909707	0.16525	-0.87684	0.299998	0.0176721	-0.613481	0.0909435	0.0470136	0.368679	0.09425	-0.0174456	0.257733	-0.343745	0.106345	0.269475	-0.390137	0.364059	0.379805	-0.207588	NA	0.567756	0.0647481	-0.232501	0.500904	-0.550758	-0.296034	-0.355815	-0.208848	-0.676314	0.0132144
ADAMTS14	0.154871	0.579709	0.580821	0.242198	-0.261401	-0.234209	-0.182471	-0.016156	0.00348162	0.132994	0.354276	-0.213057	-0.17612	-0.264425	-0.46052	0.299942	-0.692374	0.147205	0.156075	0.0190296	0.124616	-0.753759	0.225285	0.102817	-0.496969	0.243574	0.0345411	0.322469	0.203846	0.0362685	0.306914	-0.312635	NA	0.246357	-0.439503	0.40337	0.299165	-0.170388	-0.222243	0.610967	0.175677	-0.264045	0.512009	-0.587211	-0.0795207	-0.442825	-0.0717685	-0.749753	0.0192261
ADAMTS15	0.0780673	0.570606	0.509133	0.279959	-0.215797	-0.507514	-0.187977	-0.18235	-0.0807037	0.0249729	0.0984101	-0.0723777	-0.658832	-0.442924	-0.819941	-0.140041	-0.647506	0.198187	-0.0201144	0.0635595	0.122976	-0.729009	0.336632	0.106381	-0.737134	0.13919	0.396249	0.312644	0.0859957	0.111931	0.423415	-0.416593	0.20012	0.382781	-0.357855	0.455736	0.361849	-0.135575	-0.0439706	0.619256	0.383823	-0.228966	0.529228	-0.852365	-0.29705	-0.625216	-0.17781	-0.735122	0.0466304
ADAMTS16	0.0544772	0.480049	0.613948	0.344134	-0.354559	-0.605776	-0.408583	0.10784	0.0223994	-0.0293155	0.19688	-0.329373	-0.444727	-0.249614	-0.620974	0.0643053	-0.903809	0.218353	0.188391	0.0582228	0.270059	-0.918763	0.183834	0.165861	-0.571197	0.299228	0.189178	0.350201	0.207855	0.0478101	0.278969	-0.125295	0.137603	0.218836	-0.576612	0.410634	0.330686	-0.134548	-0.0379105	0.55207	-0.0180593	-0.116457	0.540743	-0.796855	-0.346755	-0.610295	-0.216252	-0.700053	-0.107962
ADAMTS17	0.0401731	0.561465	0.71646	0.359464	-0.0133452	-0.262734	-0.0432644	0.102592	0.0919538	0.139935	0.465286	-0.110572	-0.395338	-0.231537	-0.502499	0.177234	-0.644827	-0.00304604	0.0931044	0.0405731	0.156167	-0.682424	0.0657487	NA	-0.652439	0.0447865	-0.0960159	0.350768	0.0280375	-0.215297	0.334296	-0.282791	0.195742	0.0794621	-0.414918	0.232363	0.271683	-0.141205	-0.0710745	0.470052	0.0283895	-0.297563	0.570357	-0.627745	-0.327531	-0.549868	0.0253944	-0.696875	0.00401068
ADAMTS18	0.106666	0.782439	0.681468	0.532856	-0.215157	-0.370733	NA	-0.00574946	-0.0719318	0.117959	0.273729	-0.191679	-0.205333	-0.326849	-0.495441	0.238772	-0.862085	0.160682	NA	0.175463	0.190275	-0.750085	0.18407	0.0962234	-0.513479	0.190978	0.0218313	0.240235	0.201509	-0.0914905	0.278746	-0.211126	0.13249	0.0869412	-0.496988	0.312813	0.423128	-0.264738	0.0852051	0.594662	0.174494	-0.0996652	0.607281	-0.771868	-0.351188	-0.341815	-0.263707	-0.666908	-0.0575361
ADAMTS19	0.210229	0.79076	0.699566	0.435764	-0.423556	-0.263051	-0.177588	-0.251624	0.0765433	0.0292573	0.337376	-0.0946507	-0.352745	-0.242289	-0.471923	0.158094	-0.80691	0.166022	0.0902533	0.0837441	0.306777	-0.868882	0.231269	NA	-0.598152	0.118496	-0.0639052	0.396734	0.35706	0.051414	0.409962	-0.238448	0.205747	0.35282	-0.331804	0.508691	0.453433	-0.10902	-0.029182	0.767681	0.188863	-0.208388	0.51375	-0.765244	-0.208294	-0.570421	-0.113808	-0.62476	-0.00177336
ADAMTS2	-0.00596285	0.558722	0.505143	0.30122	-0.287249	-0.433568	-0.312903	-0.0291193	-0.0886788	0.0237203	0.324792	NA	-0.181982	-0.379227	-0.566936	0.191434	-0.706922	0.160766	0.0958633	NA	0.277751	-0.835848	0.294609	0.145775	-0.678912	0.332784	0.00416112	0.374705	0.075752	-0.0288243	0.307514	-0.242705	0.391835	0.302801	-0.32544	0.396957	0.366048	-0.0744421	-0.0566068	0.685491	0.119249	-0.142744	0.484939	-0.697767	-0.191758	-0.641762	-0.217912	-0.603823	0.0072124
ADAMTS20	0.0380652	0.574969	0.680942	0.316489	-0.140243	-0.51109	-0.221727	-0.0179544	-0.192501	0.109438	0.275809	-0.104618	-0.299165	-0.237897	-0.54877	0.160363	-0.698336	0.0705614	0.0970423	0.226364	0.0594745	-0.758597	0.175236	NA	-0.756068	0.124385	-0.105103	0.326964	0.0825756	0.0809224	0.193886	-0.315969	0.223509	0.216818	-0.27227	0.418229	0.254064	-0.292902	-0.10489	0.597104	0.164169	-0.283423	0.442484	-0.609665	-0.124377	-0.612962	-0.187454	-0.523762	-0.030566
ADAMTS3	-0.0470595	0.511952	0.577967	0.240263	-0.178	-0.343021	-0.236214	-0.199863	NA	-0.00873709	0.353806	-0.252259	-0.378258	-0.412309	-0.539882	0.119748	-0.544712	0.049469	0.197319	0.274928	0.0526261	-0.764195	0.384382	0.0530424	-0.75353	0.0670533	0.212457	0.23852	0.044847	-0.0256596	0.396301	-0.291108	-0.0169249	0.258276	-0.525407	0.368041	0.517272	-0.204833	0.0210366	0.556073	0.209046	-0.290194	0.442088	-0.540824	-0.330882	-0.297991	-0.214427	-0.614229	0.218753
ADAMTS4	-0.138741	0.505547	0.537387	0.0704741	0.277264	-0.0751519	0.0960898	0.0633292	0.0804896	0.188087	0.633878	0.338233	0.0541224	-0.500573	-0.452669	-0.0143199	-0.909317	-0.133683	-0.192094	-0.0745859	0.0312762	-1.10242	0.0147586	-0.200704	-0.974824	0.188054	-0.519723	0.448859	-2.71797e-05	-0.0972371	0.401941	-0.464981	NA	0.149416	-0.718133	0.267409	0.476139	0.0276256	-0.372876	0.708547	0.0849099	-0.23666	0.528569	-0.173378	0.0124555	-0.35781	0.193153	-0.698253	0.337397
ADAMTS5	0.188278	0.579856	0.64855	0.20362	-0.289165	-0.244328	-0.520083	-0.066278	0.287888	0.189772	0.240709	-0.0454497	-0.142634	-0.228878	-0.592019	0.162003	-0.588408	0.108268	0.0290947	-0.0705009	0.324746	-0.823062	0.285492	0.00126839	-0.620005	-0.0662641	-0.307708	0.311914	0.0252576	-0.0430126	0.244353	-0.142276	0.243201	0.157611	-0.446199	0.242867	0.274803	-0.157778	0.0784893	0.473307	0.0837035	-0.25142	0.430743	-0.617558	-0.277845	-0.685766	-0.063056	-0.343191	-0.0291529
ADAMTS6	-0.028626	0.695071	0.579775	0.305233	-0.358486	-0.600161	-0.296869	-0.0574865	-0.151533	-0.175519	0.280504	-0.306207	-0.308538	-0.394142	-0.731069	0.108284	-0.946149	0.198484	0.138539	0.127811	0.236564	-0.870531	0.287972	0.0701175	-0.638568	0.0182052	0.303938	0.292754	0.349522	0.0839324	0.396637	-0.300403	0.115785	0.193083	-0.593185	0.340241	0.346214	-0.266115	-0.0668149	0.348469	0.307853	-0.270235	0.554351	-0.744193	-0.397815	-0.755992	-0.250401	-0.745058	-0.163262
ADAMTS7	0.00901079	0.603609	0.750771	0.400025	-0.288371	-0.6176	-0.124661	-0.0512209	-0.0248537	0.0125504	0.187707	-0.209083	-0.352473	-0.196995	-0.452999	0.149345	-0.838147	0.15301	0.241351	0.228231	0.278728	-0.912059	0.39653	-0.0291452	-0.746221	0.0749588	-0.00444746	0.523082	0.0962596	0.187699	0.271612	-0.218299	0.179804	0.163939	-0.296137	0.395097	0.372139	-0.31097	-0.0664191	0.584081	0.00235891	-0.135399	0.641811	-0.883208	-0.17037	-0.372245	-0.178519	-0.807753	0.0181079
ADAMTS8	-0.00606823	0.559551	0.473545	0.320581	-0.365191	-0.561617	-0.368947	0.0473418	-0.0579348	0.00844192	0.246479	-0.218526	-0.288394	0.00035286	-0.589198	0.0295334	-0.777594	0.209334	0.103982	-0.00874138	0.0474072	-0.699637	0.16069	-0.0204382	-0.720931	0.0844116	0.113187	0.301881	0.15139	0.0695662	0.52256	-0.188851	0.0843511	0.0429754	-0.326045	0.320072	0.495368	-0.314222	0.0462513	0.430562	-0.0143943	-0.0903029	0.382594	-0.641166	-0.325572	-0.562494	-0.13192	-0.647024	0.00262022
ADAMTS9	0.110048	0.572429	0.582779	0.404706	-0.49721	-0.54893	-0.443341	-0.280596	-0.100778	0.0064702	0.212895	-0.182508	-0.464745	-0.567042	-0.741697	0.11249	-0.987309	0.0672502	0.12606	0.0249763	0.188087	-0.811319	0.251718	-0.188149	-0.847899	0.213511	-0.148127	0.219053	0.0746069	0.00651074	0.141499	-0.519127	NA	0.140519	-0.577592	0.324769	0.335489	-0.168979	-0.0749693	0.670746	0.142546	-0.100223	0.625704	-0.801359	-0.42365	-0.541155	-0.23024	-0.819407	-0.124509
ADAMTSL1	0.0332234	0.682457	0.683048	0.458147	-0.271943	-0.42876	-0.402379	NA	0.0060755	0.106871	0.318278	-0.16876	-0.291004	-0.313521	-0.512675	0.0846061	-0.719616	0.145839	NA	NA	0.264173	-0.808175	0.255445	0.0750752	-0.682371	0.0959561	-0.0906721	0.359244	0.101599	NA	0.33176	-0.334369	0.199925	0.225215	-0.464182	0.35697	0.432679	-0.232708	-0.137334	0.630577	0.140352	-0.118622	0.62539	-0.636707	-0.256417	-0.574709	-0.176204	-0.643299	-0.00118172
ADAMTSL2	0.105549	0.661297	0.534217	0.468513	-0.439762	-0.337969	-0.473839	0.00981808	-0.12644	0.132352	0.350828	-0.293522	-0.208452	-0.161246	-0.392671	-0.0228128	-0.553988	0.0823336	0.0537019	0.0538564	0.0615077	-0.823236	0.109383	-0.03897	-0.608535	0.0920539	-0.239885	0.284941	NA	-0.087142	0.221989	-0.253667	0.0539227	0.214924	-0.506773	0.225638	0.465531	-0.192935	-0.181829	0.561274	0.171605	0.0749483	0.426101	-0.528017	-0.158533	-0.507443	-0.114879	-0.662333	0.00389433
ADAMTSL3	NA	0.503798	0.485175	0.228401	-0.160862	-0.25217	-0.177216	0.146278	-0.0902381	0.0227695	0.178387	-0.214374	-0.35455	-0.103979	-0.423595	0.130107	-0.929791	0.213519	-0.0341969	0.131041	0.376037	-0.904045	0.15541	0.275398	-0.753956	0.00987291	0.0932274	0.386233	0.317656	-0.159823	0.128141	-0.180542	0.196319	0.122025	-0.322591	0.20513	0.335534	-0.167677	-0.117089	0.561673	0.0994601	-0.318005	0.601867	-0.53243	-0.208721	-0.406852	-0.101878	-0.597461	-0.0815625
ADAMTSL5	0.201259	0.521197	0.503849	0.391488	-0.404585	-0.416452	-0.463874	-0.130289	0.119854	-0.00807095	0.308002	-0.459411	-0.420839	-0.413423	-0.633548	-0.0140743	-0.719365	0.0761065	0.185238	0.16866	0.122486	-0.656623	0.232582	0.169703	-0.615497	0.144097	0.109042	0.319538	0.126345	-0.129718	0.234107	-0.195343	-0.0778952	0.20139	-0.477295	0.493165	0.365891	-0.341408	-0.189557	0.570795	0.0904012	-0.190985	0.581441	-0.592504	-0.235179	-0.370492	-0.224722	-0.656786	-0.0960364
ADAR	0.412903	0.0958066	0.194102	0.497475	0.510106	0.0938929	-0.158699	0.59965	-0.178084	-0.0633168	0.0841003	0.2863	-0.342817	0.213639	-0.173074	-0.379137	-0.323053	0.151429	0.0558864	0.215403	-0.358993	0.279184	0.585747	0.489247	-0.415966	0.237637	0.678152	NA	NA	-0.0172219	0.528787	0.0330029	0.247129	0.780352	0.209494	0.1827	0.149153	-0.118224	-0.395389	0.14924	-0.226965	-0.0727394	-0.0235866	-0.271389	-0.21613	-0.0680221	-0.392395	-0.492537	-0.123781
ADARB1	NA	0.243392	0.22672	0.199201	-0.206792	-0.170652	-0.292815	-0.378958	NA	-0.00359428	0.033993	-0.437014	-0.16993	-0.268929	-0.344989	-0.197635	-0.37613	NA	0.151908	0.22371	-0.141012	-0.0476457	0.0820812	0.0609751	0.164101	0.129769	-0.351891	-0.0966458	0.029897	-0.0816855	-0.066417	-0.174795	-0.13753	0.0254022	-0.313051	0.0913183	-0.0971718	NA	-0.283255	0.207662	0.00602365	-0.0708338	0.152185	-0.0877982	-0.225654	0.0690625	0.0441689	-0.297546	-0.0108955
ADARB2	NA	0.485215	0.347747	0.379292	-0.503815	-0.43353	-0.282266	-0.0135822	-0.00512552	-0.0757084	0.0185895	-0.455059	-0.212202	-0.117408	-0.295735	0.0412135	-0.452117	0.228439	0.0251069	0.194713	0.113461	-1.07529	0.401147	0.143438	-0.677845	0.723261	0.253837	0.339426	0.271281	0.164183	0.298192	-0.521601	-0.15529	0.205359	-0.547842	0.195803	0.270727	-0.231257	0.189241	0.595047	-0.0722208	-0.292695	0.431112	-0.953864	-0.429871	-0.810862	0.241179	-1.16889	-0.108142
ADAT1	-0.0106354	-0.385738	-0.02283	NA	0.0944119	-0.0494299	-0.428283	0.263243	-0.280063	-0.0795603	0.0114622	-0.368844	-0.376228	0.0786114	-0.401213	0.210605	-0.284444	0.233486	0.547596	0.0464039	0.0706406	0.547439	0.0661097	0.512168	0.342746	0.172291	1.05465	-0.416858	0.066782	0.234443	0.150673	0.214925	-0.259978	0.155682	-0.0659399	-0.0960293	-0.0407705	-0.0433054	-0.047657	-0.318211	-0.0944929	0.0607748	-0.233158	0.170272	-0.168589	0.0870466	-0.210194	-0.375856	-0.0196152
ADC	-0.173642	0.506413	0.546647	0.237845	-0.257179	-0.352842	-0.40175	-0.147556	-0.23108	0.088954	0.0360022	-0.306199	-0.327427	-0.29155	-0.496101	-0.00648975	-0.5012	0.200466	0.0317121	0.399799	0.0188432	-0.685463	0.224471	0.065474	-0.334727	-0.0580311	-0.24166	0.299432	0.201287	-0.125031	0.260338	-0.274204	-0.00990915	0.234245	-0.343249	0.161842	0.173986	-0.222764	-0.333844	0.456714	0.173102	-0.0156169	0.419359	-0.459315	-0.363773	-0.383242	0.0654764	-0.480929	-0.0705028
ADCK1	-0.103215	0.168056	0.0671477	0.081089	0.48803	-0.233604	-0.204751	-0.295782	0.0141435	-0.312728	0.0661902	-0.472561	-0.32038	0.452545	-0.53125	-0.0325828	-0.498374	0.0891156	-0.0629125	0.225046	0.294222	-0.0992351	-0.157085	-0.0413241	0.376981	-0.0928574	0.0506997	0.0661702	0.288811	-0.280072	0.0749383	-0.1895	-0.216744	0.0367951	-0.415419	0.0544372	NA	-0.326954	0.0209308	0.335293	0.399685	-0.0280871	0.250349	-0.294496	-0.35217	-0.237624	-0.187821	0.250015	0.252393
ADCK2	0.4403	-0.366051	-0.407249	NA	-0.553485	-0.310332	-0.447635	-0.72021	-0.0510302	-0.183408	-0.590127	-0.625426	-0.174411	-0.756576	-0.194284	-0.82342	-0.554585	-0.0109215	-0.0899935	0.241611	0.285833	0.865155	-0.191007	0.17319	0.996946	0.118149	-0.320276	-0.36443	-0.358304	0.034029	-0.339165	0.400552	-0.490437	-0.379033	0.319843	-0.393343	-0.47045	0.184467	-0.298971	0.211697	0.377741	0.659656	0.138464	0.0805683	-0.479221	-0.106013	0.0403385	0.219241	-0.0831623
ADCK4	0.0837412	0.221734	0.101766	0.127439	-0.008214	-0.377916	-0.0393887	0.285029	0.195166	-0.135251	0.389326	-0.087841	-0.262469	0.600797	-0.0592375	0.103624	0.00060463	0.120416	-0.0849123	0.21495	0.557139	-0.255461	0.467828	0.18962	-0.298172	0.196522	0.60657	0.108771	-0.143985	-0.126167	0.340786	-0.0286026	0.0538692	0.0860472	-0.105287	0.186855	0.345539	0.0877428	0.175868	0.111676	0.196945	-0.00440979	0.0530157	-0.383555	-0.310475	-0.405697	-0.142449	-0.210579	-0.243794
ADCK5	-0.205782	0.419622	0.20708	0.203789	-0.294567	-0.454299	-0.0915556	-0.134467	0.218955	-0.139786	0.0629859	-0.298071	-0.437753	-0.149619	-0.829177	-0.0227251	-0.374662	0.0407314	-0.0815821	0.153094	0.113689	-0.252553	0.213113	0.261354	-0.454171	0.0151443	0.279014	0.104808	0.0118513	-0.112739	-0.0435138	-0.401042	0.00287914	0.11641	-0.177489	0.0262179	0.174053	-0.300456	-0.0408859	0.626097	0.0618052	0.0819464	0.393002	-0.499246	-0.372813	-0.390902	-0.049674	-0.570735	0.0437689
ADCY1	-0.0108919	0.672318	0.740975	0.295336	-0.318728	-0.647026	-0.124659	-0.335614	-0.0360947	0.0302277	0.317491	-0.278388	-0.388704	-0.299672	-0.751066	0.140817	-1.07219	0.0585904	0.0780106	0.0726905	0.0143847	-0.951458	0.283791	0.0854211	-0.742259	0.0600567	0.0265379	0.428245	0.222229	0.0929131	0.247116	-0.405747	0.14646	0.208931	-0.386206	0.275389	0.265085	-0.20984	NA	0.527141	0.032774	-0.248469	0.564532	-0.858038	-0.179172	-0.835552	-0.244708	-0.76986	0.0856581
ADCY2	-0.112122	0.422141	0.384913	0.212848	-0.175318	-0.185002	-0.16467	0.153517	-0.0941844	0.0725074	0.230201	0.114503	-0.0684767	0.0138016	-0.270269	0.0995998	-0.332234	0.164528	-0.00725841	-0.0591888	0.159923	-0.595811	0.297438	0.00997257	-0.590552	0.0896077	0.161746	0.0898557	0.0768967	-0.0974884	0.327003	-0.171711	0.243855	0.220681	-0.146915	0.263241	0.397112	-0.128963	0.11362	0.508059	0.131594	-0.111869	0.426059	-0.383241	-0.200231	-0.257875	-0.363962	-0.471013	0.0604353
ADCY3	0.124149	-0.342055	0.129144	-0.334461	0.0300541	0.0630703	-0.0709839	-0.712297	-0.367546	-0.192692	0.132453	0.403144	-0.408895	-0.468408	0.0555344	-0.420581	-0.489208	0.257979	0.0863075	0.115415	-0.55786	0.395958	0.247649	-0.297225	0.509651	0.120456	-0.527926	-0.367227	-0.154718	-0.172247	-0.643062	0.151495	0.128794	-0.289413	1.1479	-0.233616	-0.04918	0.224116	-0.590259	-0.341692	-0.292306	0.00356865	-0.0603046	-0.150137	-0.440996	-0.0667324	0.0865698	0.0649815	-0.39442
ADCY4	0.0108862	0.509704	0.215558	0.540258	-0.00336075	-0.370242	-0.278048	0.346531	-0.0184155	-0.199235	0.20659	-0.115829	-0.594689	-0.08778	-0.00963497	-0.48806	-0.383453	0.231791	0.0689859	0.364074	0.0975933	0.0710449	1.20366	0.948762	-0.805379	0.424129	0.982046	0.136322	0.087142	0.0898485	0.630623	0.278782	0.419446	0.30361	-0.0108852	0.509882	0.372793	-0.0737972	0.138064	0.197734	NA	-0.239515	0.303039	-0.6011	-0.17162	-0.22513	-0.435982	-0.179022	0.341125
ADCY5	0.181832	0.526004	0.572716	0.451245	-0.243447	-0.564776	-0.33216	-0.116414	-0.053957	-0.118766	0.222787	-0.161631	-0.243974	-0.40452	-0.750434	0.0578761	-0.750179	0.0577712	0.045249	0.16742	0.326019	-0.748122	0.396521	0.126142	-0.826025	0.116946	0.0345359	0.360677	0.137543	-0.0300112	0.373992	-0.264423	0.231926	0.154715	-0.371967	0.321927	0.535835	-0.261946	-0.0421014	0.549054	0.185638	-0.248592	0.629998	-0.811503	-0.404474	-0.775702	-0.170392	-0.835672	-0.0773706
ADCY6	0.0997324	0.608276	0.671489	0.340632	-0.170596	-0.413777	-0.361077	-0.118073	-0.0117371	0.0242388	0.147856	-0.0833716	-0.306613	-0.261757	-0.654962	0.152662	-0.786212	0.106456	0.0330422	0.0879469	0.201108	-0.762978	0.223463	0.0530238	-0.645905	0.121833	0.0649214	0.257363	0.0608754	NA	0.198127	-0.370901	0.11953	0.212181	-0.471436	0.354264	0.327351	-0.196997	NA	0.577403	0.113447	-0.316305	0.566138	-0.749514	-0.253888	-0.547739	-0.3175	-0.69531	-0.0645428
ADCY7	-0.225496	-0.0461845	-0.104504	-0.0214462	0.308897	0.354074	-0.043211	-0.0226765	-0.115011	0.111231	0.198658	0.574038	0.387531	-0.300783	-0.0309429	-0.298178	-0.039608	-0.0273104	-0.00407124	-0.175544	-0.237223	0.145675	NA	0.264393	-0.207737	-0.0339184	-0.012023	0.0593405	-0.0732365	-0.0149841	0.126307	-0.0938196	0.156252	0.289701	0.636409	-0.166054	-0.141725	-0.00105286	-0.098547	0.186744	-0.231967	0.34477	-0.0371428	0.264205	0.000759125	0.380564	0.442928	0.307801	0.3645
ADCY8	0.0261512	0.699102	0.622673	0.485768	-0.345133	-0.5095	-0.541786	-0.0257177	-0.264992	0.126316	0.16459	-0.358974	-0.511411	-0.480974	-0.800209	-0.121839	-0.989704	0.2149	0.204065	0.114481	0.178429	-0.82403	0.316283	0.236578	-0.877056	0.0227828	0.187278	0.129882	0.147724	-0.10943	0.392774	-0.394603	0.0994334	0.158552	-0.419985	0.315343	0.367486	-0.280254	NA	0.736197	0.0863895	-0.292858	0.646852	-0.775338	-0.252491	-0.715608	-0.242064	-0.933187	-0.113266
ADCY9	0.3571	0.339863	0.444615	0.216626	-0.231184	-0.325282	-0.362203	-0.189091	-0.134252	-0.0585575	0.224245	-0.0132751	-0.212859	0.0873442	-0.791895	0.0856547	-0.181986	-0.0574675	NA	0.137269	0.191991	-0.0150728	0.0235696	-0.0560136	-0.0816975	0.1779	-0.0722833	0.218199	0.0657849	-0.0514598	0.0711832	-0.197871	0.123586	0.35453	-0.136084	0.254807	0.12113	0.0513935	0.0215859	0.473997	0.229107	-0.0881419	0.403894	-0.705931	-0.161815	-0.125688	0.0965891	-0.425351	-0.0094285
ADCYAP1	0.0222721	0.467108	0.497725	0.42627	-0.174232	-0.30898	-0.2764	-0.147633	0.0893416	0.150452	0.349138	-0.0701871	-0.185424	-0.222253	-0.461607	0.0774522	-0.58064	0.0418944	0.113109	0.121732	0.188489	-0.892575	0.283745	0.191372	-0.646279	0.186133	-0.0966306	0.253727	0.0695467	-0.0812559	0.305289	-0.19533	0.0314913	0.19677	-0.270247	0.427967	0.393825	-0.0874872	0.114525	0.73758	0.203014	-0.113894	0.373599	-0.608171	-0.161103	-0.606163	-0.129034	-0.641883	-0.151471
ADCYAP1R1	0.0197535	0.552578	0.734817	0.283745	-0.150826	-0.493905	-0.325532	0.185298	NA	0.1976	0.341848	-0.181787	-0.168507	-0.364375	-0.523981	0.0710068	-0.95584	0.142136	0.0166454	0.183155	0.12841	-0.84361	0.161515	-0.177239	-0.722948	-0.0348067	-0.082264	0.312086	0.0130219	0.0691776	0.190072	-0.321939	0.0740266	0.119786	-0.455465	0.326343	0.307069	-0.231213	-0.0950098	0.532815	0.20435	-0.246554	0.497668	-0.708031	-0.238832	-0.530365	-0.0892472	-0.763629	0.0720682
ADD1	0.368534	0.407287	0.558466	0.317491	0.880482	0.353241	0.084116	0.113255	-0.204262	-0.0605979	0.599401	0.111131	-0.02952	0.373256	-0.12236	0.220942	0.0766263	-0.00728226	-0.0037868	0.283334	NA	-0.331456	0.315034	0.15999	-0.299309	0.0828037	0.743097	-0.304235	-0.293743	-0.282713	0.217298	0.0800419	-0.0798602	0.361357	-0.314904	0.222979	0.143343	-0.162672	0.077487	0.00977755	-0.214094	-0.128159	0.317081	0.0969577	-0.152133	-0.201994	-0.387652	-0.43087	-0.0662766
ADD2	0.207655	0.60847	0.593798	0.354026	-0.319311	-0.427622	-0.302402	NA	-0.219224	0.0684304	0.292076	-0.226634	-0.290203	-0.329913	-0.631611	0.122299	-0.825853	0.0788773	NA	0.145017	0.307791	-0.726297	0.273348	0.131931	-0.533571	0.186712	0.00571203	0.4033	0.106598	-0.101017	0.230198	-0.3286	0.178841	0.227915	-0.508577	0.356378	0.385574	-0.185182	-0.0526258	0.572778	0.097373	-0.189267	0.52341	-0.693322	-0.339963	-0.557643	-0.0926938	-0.522351	-0.0117973
ADD3	0.0946273	-0.238829	-0.157107	-0.00249863	0.358763	0.397609	0.102841	0.210925	0.109439	0.0880609	-0.0845312	NA	-0.0578027	0.423226	0.17251	0.228931	0.226834	-0.178797	-0.102002	-0.31015	-0.428357	0.0138936	0.0128332	NA	0.150374	0.267637	0.12187	0.0290338	0.00869524	-0.0384096	0.239024	0.364526	-0.0005095	0.0120286	0.0140426	-0.0665523	0.214413	0.0174145	-0.185101	-0.505643	-0.239491	NA	-0.247295	0.0644382	0.196431	0.235962	0.147491	0.103185	-0.126067
ADFP	0.042592	-0.0118914	-0.129144	-0.345983	0.0922966	0.450856	0.362885	-0.716918	-0.584284	-0.310277	0.0318356	1.06855	-0.280154	0.392432	-0.142076	-0.806073	-0.0571566	-0.0648804	-0.0913067	0.451582	0.556313	0.651426	NA	0.154115	0.704221	0.154377	0.966988	-0.0853243	-0.193547	0.417274	-0.356394	0.36982	0.120397	-0.376822	0.916451	-0.116464	-0.252391	0.952888	0.32298	-0.0490141	-0.253156	0.0835905	0.00348568	0.125927	-0.113735	-0.357232	-0.387939	-0.11086	-0.72864
ADH1A	0.347703	0.635437	0.731357	0.406465	-0.271351	-0.508736	-0.315172	-0.277161	-0.330057	0.0596633	0.239574	-0.145502	-0.242524	-0.391564	-0.672277	0.0544567	-0.869656	0.113585	0.121482	0.083663	0.330429	-0.799324	0.240921	0.013176	-0.691148	0.145867	-0.118849	0.375335	0.167813	-0.0750489	0.330845	-0.296716	0.0303769	0.194621	-0.374212	0.398168	0.414427	-0.141707	-0.161674	0.56467	0.220337	-0.0641165	0.653335	-0.600737	-0.153814	-0.736014	-0.299106	-0.804022	0.00128889
ADH1B	0.108859	0.50642	0.575735	0.466358	-0.289897	-0.569947	-0.377432	-0.170504	-0.237333	0.0512037	0.17416	-0.423141	-0.234833	-0.39499	-0.690642	0.0425143	-0.993543	0.175988	0.196906	0.0306005	0.128891	-0.770443	0.299936	0.0163393	-0.589845	0.082015	-0.10227	0.450627	0.0357594	0.0054779	0.232528	-0.162353	-0.000416279	0.180723	-0.273539	0.311108	0.291947	-0.351337	-0.0841866	0.605587	0.0896997	-0.243217	0.482463	-0.951415	-0.583119	-0.68082	-0.227805	-0.798861	-0.0956521
ADH4	0.0575423	-0.0558577	0.272329	0.0478287	0.815733	0.907394	0.347544	0.651539	0.520856	0.594282	0.529932	-0.25559	0.96577	0.600878	0.740778	1.01814	0.870275	-0.223073	-0.198629	-0.482271	-0.268027	-1.38273	-0.242105	-0.475553	-0.896024	-0.329172	-0.620005	-0.202312	-0.140453	-0.233494	0.0909061	NA	-0.0548773	0.0190997	-0.516567	0.0658827	0.0981965	-0.336322	-0.0474749	0.192844	-0.070931	-0.328829	0.263639	0.814502	0.808822	1.69099	0.919883	0.46895	1.78961
ADH5	-0.135188	0.403407	0.182402	-0.0470819	-0.0105028	-0.101317	0.0956039	-0.0786285	0.0451918	-0.00245333	0.446532	0.172945	0.100424	-0.0291681	-0.133945	0.30525	-0.329631	-0.115896	0.0785542	0.163003	-0.0716205	-0.715552	0.411757	0.0671725	-0.473928	NA	-0.0343542	0.15512	-0.0111303	0.122236	0.133561	-0.187615	0.123443	0.142985	-0.255935	0.100323	0.217627	0.0828304	-0.0752907	0.203947	0.12234	0.104818	0.370678	-0.119993	-0.00950718	-0.434205	0.128339	-0.201594	-0.0970082
ADH6	0.0657549	0.608901	0.525873	0.130975	-0.179298	-0.402436	-0.389725	-0.0904469	-0.113827	-0.025928	0.288122	-0.253023	-0.270741	-0.176187	-0.731729	0.173337	-0.709522	0.175045	0.144801	0.0664434	0.133275	-0.92698	0.191759	0.100175	-0.651956	0.193668	0.210505	0.16354	0.107058	-0.149085	0.299486	-0.36337	0.192484	0.0745912	-0.477033	0.251204	0.311404	-0.319917	-0.0550289	0.368308	0.225308	-0.241767	0.524917	-0.706607	-0.164819	-0.414327	-0.280646	-0.651835	-0.0602775
ADH7	0.278224	0.714966	0.585372	0.416172	-0.230987	-0.5017	-0.333355	-0.18047	-0.120039	0.10816	0.426881	-0.392676	-0.342929	-0.472716	-0.65601	0.0550833	-0.844936	0.117992	NA	-0.00692224	0.11488	-0.812771	0.38749	0.0127583	-0.76165	0.176165	-0.214167	0.244572	0.00337315	0.0341387	0.489363	-0.368739	0.239683	0.189605	-0.457613	0.444804	0.285038	-0.221532	-0.021493	0.645253	0.0901904	-0.164202	0.437441	-0.678264	-0.451986	-0.698171	-0.126551	-0.758438	-0.0531178
ADHFE1	NA	-0.122924	-0.0274999	-0.102556	0.0668249	0.0172434	-0.220277	-0.210229	0.033812	NA	-0.163636	-0.551766	0.221975	0.0540695	-0.249018	-0.233009	0.460521	0.0455022	-0.0431704	-0.0883331	0.247364	-0.0257015	-0.123859	-0.139225	-0.16438	-0.397363	-0.398279	0.0442338	0.161882	-0.145623	0.362481	-0.213551	-0.274571	-0.266235	0.0595551	0.0633283	-0.162713	0.20792	0.348062	0.136307	0.142877	0.00669718	0.214502	0.112232	-0.0245528	0.32591	0.287856	0.454898	0.183578
ADI1	-0.369645	0.0287852	-0.0145159	-0.192119	1.18851	0.897441	1.08321	0.939759	0.48629	1.0676	0.766592	1.05338	1.32779	1.601	1.40553	0.773801	1.36941	-0.721305	-0.519011	-0.793285	-0.164729	-1.2091	-0.585871	-0.847271	-1.16507	-0.709522	-0.663607	-0.00489807	0.0373554	-0.178061	0.0701933	-0.0292883	0.123534	-0.066906	NA	-0.0654078	0.218885	0.157145	0.329813	-0.13167	-0.271333	-0.0753641	0.0959387	1.3657	1.53935	1.44546	1.07274	1.09172	1.16995
ADIPOQ	0.123226	0.410431	0.613638	0.53815	-0.202158	-0.185519	-0.13779	0.325099	0.0754933	NA	0.336417	-0.220419	-0.130725	-0.126544	-0.244647	0.0427485	-0.476462	0.342919	0.247921	-0.0831413	0.119469	-0.598846	0.228907	0.262158	-0.66486	0.125454	-0.110076	0.122017	0.184432	-0.0626302	0.285465	-0.350027	0.236555	0.0680523	-0.449945	0.193516	0.279097	-0.106555	-0.202612	0.364906	0.139128	-0.137378	0.393958	-0.460008	-0.214788	-0.216191	-0.253595	-0.709825	0.394142
ADIPOR1	0.598615	1.38904	0.869343	0.161393	0.935183	0.142917	1.20786	-0.0211344	0.129928	0.446321	1.50325	-0.0567722	-0.219591	0.57756	-0.757277	1.76218	0.126315	0.0109215	-0.453063	1.16172	0.465404	-1.2992	NA	0.173606	-1.78689	-0.042839	1.55671	-0.374511	0.397225	-1.08013	0.317287	-0.976604	0.013773	0.436283	-1.33162	0.00941944	0.68273	-0.382643	0.0743341	1.08308	-0.33528	-1.30617	0.4371	0.0245953	0.370663	-0.401066	-0.519465	-0.515136	-0.387051
ADIPOR2	0.161101	-0.0748081	0.0330257	-0.0562086	-0.210858	-0.484919	-0.271145	-0.579183	-0.163087	-0.719023	-0.201633	-0.24958	-0.560696	-0.388224	-0.333728	-0.990198	-0.516884	0.0812559	0.0824614	0.280392	0.38773	0.873907	0.603136	0.462852	0.471711	0.417586	0.911732	-0.0996313	-0.165942	-0.0612135	NA	0.176473	-0.0700073	-0.0825338	0.15235	-0.201057	0.0332642	0.143432	0.302411	-0.0893545	0.152536	0.0893192	0.0447531	-0.275852	-0.422014	-0.567755	-0.336195	-0.0806732	-0.587212
ADK	NA	0.50115	0.458532	0.283676	-0.315313	-0.141767	-0.16512	-0.292438	-0.000615756	0.0856163	0.160468	-0.231229	-0.0312451	-0.261568	-0.484064	0.141293	-0.620463	0.0347012	0.273752	0.0422331	0.116539	-0.389219	0.0899533	-0.0067385	-0.0859264	0.162357	-0.210312	0.36374	0.0888883	0.0549192	0.138251	-0.19675	0.0288738	0.139177	-0.439564	0.291331	0.249297	-0.114583	-0.198405	0.509258	0.141305	-0.1007	0.596453	-0.386189	-0.371404	-0.367484	-0.14456	-0.415316	0.00994809
ADM	0.31587	0.2688	-0.350656	1.08779	0.00625324	0.149783	-0.701698	1.22261	-0.293239	0.0986042	-0.420135	1.28992	-0.823279	0.0824385	-0.4989	-0.00224304	-0.477242	0.554826	0.372978	0.630407	-0.51697	0.236383	1.30775	1.03282	-0.460815	0.0164623	0.547876	0.264688	0.220592	0.446734	0.441347	0.392114	0.267516	0.307203	1.19835	0.437322	0.252649	0.390085	NA	-0.679111	-0.648318	-0.363513	-0.985266	-0.272068	-1.27159	-0.521295	-1.50179	-0.594702	0.0983706
ADM2	-0.0479383	0.370282	0.215934	0.139325	-0.136563	-0.247468	0.113518	0.368247	-0.139451	0.108211	0.114557	-0.17105	-0.165688	0.445123	-0.315977	0.833165	0.10503	NA	0.0486612	0.0633411	0.0969725	-0.52755	0.162611	0.148862	-0.374403	0.246918	0.0727911	-0.0987005	0.00169373	-0.0050621	-0.0336113	-0.417542	0.147275	-0.12199	-0.246328	0.0614061	0.281	-0.20596	0.115993	0.110609	-0.095221	-0.463374	0.15923	-0.0375443	-0.33128	-0.418964	-0.178709	-0.262383	0.00662136
ADMR	-0.10022	0.523896	0.643736	0.385566	-0.0566039	-0.252866	-0.147123	-0.00852585	0.0731916	0.469952	0.291184	-0.0264893	0.0211325	-0.105325	-0.425393	0.221158	-0.724866	0.146129	0.12022	0.251025	0.228395	-0.778193	0.245875	0.117245	-0.804509	0.135773	0.184481	0.210778	-0.0537605	0.0619802	0.129499	-0.289149	0.0368767	0.164982	-0.407077	0.325943	0.379697	-0.15582	-0.247528	0.48624	0.0831203	-0.180139	0.620314	-0.490903	-0.403676	-0.39176	-0.042438	-0.389946	-0.107953
ADNP	0.0257521	-0.234057	-0.130095	-0.196686	0.0509858	0.110464	-0.145831	0.152608	-0.188309	-0.0195584	0.0251193	0.103392	0.233075	0.0807819	0.0285077	0.0796251	0.265939	-0.00756025	0.286917	-0.372419	-0.247514	-0.0463581	-0.394954	-0.148301	0.23611	-0.184601	-0.302847	-0.047123	0.154899	0.0838532	-0.0348473	0.0526233	0.0159526	-0.0336146	0.0986409	-0.115861	0.0362253	0.150693	-0.165982	-0.268513	-0.12705	-0.0125737	-0.290384	0.1213	0.199459	0.186942	0.154729	0.276067	0.145538
ADORA1	0.10428	0.598301	0.55829	0.429913	-0.198097	-0.405283	-0.204334	-0.182131	-0.0115209	0.0610812	0.230028	-0.219946	-0.322009	-0.25931	-0.683511	0.147009	-0.868717	0.0941651	0.114	0.169533	0.289716	-0.747676	0.224512	0.0859797	-0.723413	0.119617	-0.0238769	0.2921	0.108879	-0.14893	0.289661	-0.418033	0.150361	0.226753	-0.5837	0.257774	0.241616	-0.25009	NA	0.612911	0.136208	-0.31076	0.480058	-0.615494	-0.386581	-0.510494	-0.342997	-0.591391	-0.00924015
ADORA2A	0.0273428	-0.047801	-0.452157	0.617133	0.068881	-0.776015	-0.248111	-0.615005	-0.0296593	0.212427	-0.477673	-0.690874	-0.661589	-0.191494	-0.272187	0.238296	-0.73481	-0.158973	-0.224225	0.539984	0.0565786	0.31948	0.613115	1.23414	0.728549	0.111018	0.672082	-0.0649147	-0.369655	-0.140577	0.739206	-0.403453	-0.305078	-0.349917	-0.601186	-0.179227	-0.509755	-0.038578	-0.56835	-0.013217	0.32254	0.259983	0.158016	-0.0506105	-0.166894	0.015027	NA	-0.558872	-0.433281
ADORA2B	0.00140619	0.42018	0.28849	0.0639958	-0.454651	-0.523139	-0.176087	-0.256965	-0.0877175	-0.0747423	0.265656	0.0621614	0.106267	-0.555459	-0.840617	0.113852	-0.689724	-0.0979876	-0.0136728	NA	0.455258	-0.343716	-0.115798	0.0275683	-0.160673	0.185668	-0.196805	0.172347	-0.0279589	0.131328	0.0939369	-0.26996	0.228408	0.00662422	0.0501728	0.0569406	0.069695	0.244193	0.271709	0.295951	0.0746803	-0.117889	0.346781	-0.441477	-0.192868	-0.316448	-0.172839	-0.247705	-0.135479
ADORA3	0.0452223	0.178099	0.607102	0.0513525	-0.02648	-0.449491	-0.132782	-0.00397491	-0.437756	-0.107318	0.32739	0.433557	-0.307835	0.325692	-0.302569	-0.0915692	-0.298364	0.08391	0.0474086	0.250296	0.239514	-0.412445	0.146985	-0.157602	-0.270606	0.017113	2.24523	0.167297	NA	0.413207	0.181012	-0.133244	0.302356	-0.0552909	0.114324	0.196563	0.670374	0.15643	0.0728688	0.421799	0.0359116	-0.262907	0.140651	-0.421656	-0.078599	-0.264125	-0.296953	-0.654396	-0.121907
ADPGK	-0.00773716	-0.357896	-0.320165	0.0835314	-0.0728588	-0.177849	-0.247212	NA	-0.320816	-0.161741	-0.159165	0.179679	0.161783	-0.40473	-0.0870943	-1.1558	-0.0486145	0.0293884	0.259054	0.0881824	-0.130225	0.378999	-0.199468	0.426801	-0.0443392	-0.00140858	0.0444784	0.0371551	0.328997	0.0156689	-0.030508	0.128697	0.00165081	-0.0204983	0.376428	0.020381	-0.0731878	0.0249271	0.123693	-0.357729	-0.181115	0.242975	-0.280196	0.0416899	0.0158586	-0.103675	-0.102876	0.0689096	-0.0842075
ADPN	0.12391	0.588477	0.508052	0.351907	-0.300303	-0.468885	-0.308814	-0.0858536	-0.0118332	0.148395	0.333496	-0.181943	-0.374693	-0.375768	-0.700017	0.0776572	-0.986076	0.144176	0.0754237	0.178916	0.229627	-0.699808	0.0519524	0.129325	-0.667122	0.0941062	NA	0.553613	0.0593877	0.0546136	0.241364	-0.354976	-0.0127578	0.192501	-0.345794	0.31221	0.391865	-0.209121	-0.197432	0.581439	0.216405	-0.200231	0.680219	-0.590914	-0.282635	-0.727319	-0.0785918	-0.877787	-0.178003
ADPRH	-0.030612	0.639444	0.320786	0.25138	0.174423	-0.398576	0.351336	0.420646	0.0564623	-0.0877781	0.717123	0.196109	-0.188354	-0.109767	-0.196571	0.0631032	-0.432297	0.0722518	-0.0232086	0.163466	0.364716	-0.745622	0.214352	0.138743	-0.73844	0.119359	0.319536	0.165515	-0.0165467	-0.0481005	0.231633	-0.0538855	0.0507789	0.268684	-0.45968	0.376904	0.346899	-0.0704308	-0.0656967	0.453324	-0.000930786	-0.466442	0.441125	-0.32447	-0.143115	-0.265308	-0.162142	-0.557683	NA
ADPRHL1	0.0763961	0.576129	0.611576	0.396991	-0.254859	-0.322397	-0.223855	-0.000485261	-0.0876926	NA	0.216995	-0.271599	-0.194814	-0.245028	-0.60118	0.193528	-0.728313	0.0791456	0.00624847	0.0825065	0.292089	-0.706311	0.209832	-0.0559843	-0.601177	0.0645585	0.0729388	0.401103	0.0493234	0.0190361	0.26388	-0.348983	0.0278296	0.256261	-0.441203	0.320624	0.445774	-0.158546	-0.0242426	0.643451	0.188581	-0.118797	0.538086	-0.629069	-0.234094	-0.573723	-0.109038	-0.531425	-0.00193628
ADPRHL2	0.0658464	-0.0524597	-0.306888	-0.363955	-0.109744	-0.229474	0.220964	-0.154749	0.119051	-0.227052	-0.39899	-0.285053	-0.135485	0.127069	0.0583248	-0.113255	0.200196	0.178928	-0.031888	0.0366879	0.0176296	0.467907	0.193672	-0.172358	0.173089	0.182023	0.0713005	0.370239	-0.0476694	-0.0842466	0.131753	-0.090745	0.0943451	0.0553198	0.0673885	-0.136803	-0.120307	-0.0127506	-0.108292	0.179486	0.0195808	0.0170355	0.00433922	-0.48939	0.0430613	-0.266071	-0.222554	-0.00763321	-0.435938
ADRA1A	NA	0.538882	0.56811	0.334454	-0.26739	-0.418753	-0.240285	-0.0622296	-0.0237555	NA	0.347666	-0.221548	-0.241376	-0.239585	-0.606128	0.0754779	-0.831953	0.123841	0.118326	0.148764	0.132569	-0.70849	0.245483	0.133596	-0.676468	NA	NA	0.288266	0.106166	0.0580317	0.271824	-0.285746	0.168653	0.195389	-0.405205	0.327053	0.353213	-0.266118	-0.0331739	0.557239	0.106095	-0.201014	0.549136	-0.543867	-0.220247	-0.503887	-0.170738	-0.689331	-0.119789
ADRA1B	0.0502372	0.522943	0.792067	0.3396	-0.379273	-0.717908	-0.413807	-0.108904	-0.109477	0.125624	0.2555	-0.501617	-0.44732	-0.464083	-0.734644	0.0219808	-1.24074	0.121684	0.0244627	0.290018	0.14747	-1.02393	0.190389	0.0858016	-0.961292	0.0462456	0.192649	0.288965	0.220752	-0.125885	0.170117	-0.40694	0.33229	0.246444	-0.567847	0.379777	0.346952	-0.333168	-0.0871901	0.606413	0.0423827	-0.180739	0.557038	-0.863009	-0.382263	-0.906254	-0.202888	-0.97893	-0.473777
ADRA1D	0.111303	0.0552778	0.165795	0.39852	-0.0987387	-0.0328464	-0.341457	0.428926	0.0109997	0.00163269	0.0205908	-0.00025177	-0.292424	0.165639	-0.15648	-0.0226879	-0.284438	0.413102	0.369952	0.0332489	-0.0224781	0.418382	0.433914	0.207863	-0.384934	0.561793	0.595233	0.228577	0.185658	-0.0887957	0.0608244	0.151127	0.104666	0.470457	NA	0.103858	0.287196	-0.0359211	-0.231701	0.0985961	-0.201193	-0.0855551	0.178673	-0.405637	-0.399758	-0.235352	-0.225511	-0.520656	-0.0829887
ADRA2A	-0.0392103	0.3772	0.364863	0.127476	0.266437	0.0370536	0.101796	0.0534139	0.0490079	0.00845289	0.583929	-0.087976	0.176094	0.276324	-0.282427	0.450056	-0.322476	-0.110063	0.0413857	0.314233	-0.109758	-0.873547	0.0660687	-0.0463066	-0.820565	0.0162296	-0.0133853	-0.129001	0.102692	-0.193914	0.100495	-0.612607	-0.0984826	0.321447	-0.508218	0.156477	0.32774	-0.180687	-0.0401473	0.565164	NA	-0.365404	0.327136	-0.313729	0.0334887	-0.0173039	0.000259876	-0.240478	0.427177
ADRA2B	-0.00463724	0.409718	0.493812	0.177524	-0.110103	-0.390128	0.130974	0.129942	-0.155035	0.0365448	0.0766258	0.0622988	-0.136077	-0.00449944	-0.517196	0.0235147	-0.589123	0.201181	0.00200272	0.0166459	0.0487623	-0.660198	0.255714	0.0202289	-0.685952	-0.0927382	0.194572	0.214218	NA	-0.059597	0.132996	-0.252475	0.0338683	0.102056	-0.279341	0.139301	0.221768	-0.221331	-0.0331945	0.403128	-0.0685663	-0.210585	0.423518	-0.28803	-0.0779238	-0.371662	-0.0287352	-0.372331	0.140182
ADRA2C	0.221376	0.835038	1.05867	0.32989	1.48523	0.652769	0.683057	0.560033	-0.0762777	0.549002	1.29214	0.353735	1.11482	0.0274897	0.283719	1.31797	-0.165601	0.112541	0.0533113	0.38183	-0.0857782	-1.39943	0.154079	-0.542317	-1.80227	-0.482416	-0.084178	-0.467042	-0.277029	-0.368071	0.383323	-0.819802	-0.016058	0.740375	-1.03425	0.497607	0.573034	-0.160436	NA	0.42737	-0.310986	-0.930478	0.201154	-0.357332	0.429694	0.147515	-0.139913	-1.04698	0.454592
ADRB1	0.323063	0.439895	0.607406	0.325241	-0.225086	-0.429494	-0.0579762	-0.0994282	-0.0200834	0.0154781	0.178679	-0.161083	0.0371428	-0.35219	-0.47415	0.126512	-0.84333	0.114119	NA	0.180961	0.20749	-1.04299	0.254494	0.136547	-0.653588	-0.048327	-0.120236	0.327773	0.178712	0.0508437	0.115052	-0.389539	0.136859	0.185586	-0.443874	0.346148	0.27799	-0.35321	-0.116102	0.550665	0.122321	-0.200588	0.54071	-0.686519	-0.104425	-0.774307	-0.287855	-0.591862	-0.133101
ADRB2	0.0956364	-0.77659	-1.48986	-0.677171	0.030839	0.072012	-0.48754	NA	0.0959482	0.0341978	-1.56879	-0.122069	-0.0310249	-0.0231771	0.0550079	-0.636933	0.265725	0.779823	0.079854	-0.226949	0.0114594	0.472182	-0.564921	-0.433753	-0.206621	-0.125016	-0.257592	-0.930907	0.706698	0.400711	-0.141918	0.140461	-0.135275	-0.517246	0.263426	0.086278	-0.648575	0.201654	0.291772	-1.01564	0.0736246	0.283857	-0.671421	0.140444	0.0228376	0.415537	0.260533	0.274724	-0.311779
ADRB3	0.188597	0.475061	0.547179	0.153883	-0.491028	-0.362022	-0.322789	-0.242677	-0.171297	-0.0508633	0.212793	-0.174057	-0.241287	-0.250758	-0.740849	0.11298	-0.783039	0.0606685	0.0271392	0.172695	0.140874	-0.847104	0.146074	0.0521202	-0.595826	0.238855	0.0144396	0.299368	0.213975	0.0774612	0.162611	-0.344148	0.132277	0.248428	-0.498435	0.301607	0.298639	-0.172838	NA	0.526005	0.0631113	-0.31688	0.512713	-0.647813	-0.338071	-0.379292	-0.130548	-0.789194	-0.131934
ADRBK1	-0.0414267	0.589473	0.57376	0.395123	-0.427189	-0.457297	-0.284854	-0.011024	0.108948	0.0474267	0.309281	-0.0761471	-0.332834	-0.073225	-0.687736	0.239177	-1.05495	0.125359	0.160008	0.0900755	0.340799	-0.870408	0.266258	0.0390058	-0.625376	0.172442	-0.0532022	0.356136	0.292518	0.187692	0.41476	-0.0973358	-0.0474944	0.275212	-0.222565	0.316088	0.236508	-0.158122	-0.114857	0.717495	0.229917	-0.30737	0.845598	-0.797202	-0.376388	-0.594611	-0.0486321	-0.691944	-0.0214286
ADRBK2	0.0390201	0.429991	0.520522	0.360174	-0.422561	-0.196468	-0.0509462	0.0128832	0.0282202	0.174289	-0.00272274	-0.14026	-0.124868	-0.120934	-0.633532	0.15013	-0.670171	0.0279684	0.0699506	0.037179	0.0828195	-0.616544	0.28733	0.0149179	-0.828301	0.115906	-0.185072	0.218398	0.0802202	NA	0.101212	-0.0341716	-0.0232491	0.177116	-0.282782	0.0700164	0.435779	-0.232281	0.0931644	0.56334	-0.125235	-0.376276	0.290284	-0.661652	-0.197732	-0.134927	-0.284244	-0.577921	0.205392
ADRM1	0.576213	0.227178	-0.0337114	-0.325701	0.2504	-0.237337	0.281263	-0.431613	0.19241	-0.136053	0.195781	-0.166783	-0.343784	0.660699	-0.259209	0.279616	0.316089	-0.601088	-0.697621	0.0833588	0.331868	0.30604	-0.0669246	-0.0749755	0.435365	NA	0.683048	0.0666771	-0.443457	-0.361277	0.124212	-0.294467	0.144835	0.13698	-0.200101	-0.373369	-0.186206	0.0805135	-0.122778	0.248343	0.434265	0.0912685	0.247691	0.199322	0.0195704	-0.0041542	-0.0494261	0.277775	-0.414155
ADSL	-0.223947	-0.695612	-0.28478	0.316771	-0.420246	-0.257895	-0.435222	-0.296376	-0.31266	-0.260498	-0.666402	-0.347421	-0.197105	-1.20699	0.124756	-0.8669	-0.638693	0.421222	0.645413	-0.0422258	0.2033	0.335929	0.0336876	0.486438	0.482503	0.21435	-0.880258	-0.127244	0.161635	0.434675	-0.463003	0.0826263	-0.426984	-0.528433	0.232766	NA	-0.549889	0.000359535	0.339787	-0.478934	0.119286	0.430445	-0.08395	-0.138137	-0.131845	-0.245118	-0.057745	-0.0346804	-0.193841
ADSS	0.18394	-0.490237	-0.517028	-0.43594	0.0172091	0.34011	0.15521	0.0889769	-0.027627	-0.119036	-0.385888	-0.327129	0.0288296	-0.0301762	0.222875	-0.070344	0.26235	0.155962	0.517248	-0.163442	0.365032	0.513813	-0.10485	-0.28723	0.340515	0.115733	0.131108	-0.104957	NA	0.3882	-0.128605	0.0274792	-0.103042	-0.176392	0.46202	0.231634	0.0736237	-0.0241804	0.820296	-0.673352	-0.478108	0.0312185	-0.616476	0.0719757	-0.222268	-0.317222	-0.0460968	0.242415	-0.391492
ADSSL1	0.192789	0.591519	0.594145	0.33072	-0.179024	-0.346676	-0.199384	NA	NA	0.0857015	0.206175	-0.141661	-0.196247	-0.23405	-0.487614	0.080174	-0.594898	0.124777	0.0210649	0.0727379	0.240294	-0.673345	0.251963	0.0903904	-0.468412	0.0824204	-0.0601293	0.354515	0.162598	NA	0.348632	-0.241111	0.146674	0.259842	-0.335712	0.257022	0.322273	-0.286537	-0.0164954	0.664794	0.198556	-0.0942775	0.551933	-0.484696	-0.244346	-0.486798	-0.214936	-0.608856	-0.114729
AEBP1	0.131932	0.53973	0.606714	0.216596	-0.197971	-0.143685	-0.106955	-0.141289	0.265268	0.0764942	0.31864	-0.222351	-0.3228	-0.263949	-0.333071	0.283684	-0.544103	0.0610361	-0.147645	0.16786	0.147441	-0.373583	0.375124	0.110628	-0.208637	-0.0575585	-0.00402498	0.411618	0.0063448	-0.0188985	0.160252	-0.158398	NA	0.321939	-0.536085	0.322824	0.302864	-0.22114	-0.179055	0.680415	0.161915	-0.153583	0.504244	-0.50429	-0.123697	-0.535679	0.0861182	-0.188593	-0.0569434
AEBP2	-0.161787	0.253232	0.133753	0.187527	-0.222193	0.0810165	NA	0.316482	0.496478	-0.0220909	-0.0751967	-0.0735483	-0.0807619	-0.0373106	-0.283083	0.289577	-0.0396614	0.21776	0.158396	-0.107505	-0.0342684	0.111279	0.094491	-0.104167	-0.0675917	0.0675077	-0.106961	0.283103	0.00639343	0.181511	-0.231421	0.0545225	-0.00876427	0.0780096	-0.11801	0.11021	0.192441	-0.0266418	-0.175085	0.10572	-0.214248	-0.0257988	0.382624	-0.0766878	-0.118658	-0.238542	0.0102034	-0.0723181	-0.28639
AES	0.123497	0.251252	-0.49973	-0.343204	-0.390471	-0.539846	0.0543418	-0.853368	0.322342	-0.34652	-0.466317	-1.05424	-0.279772	0.154069	-0.476776	0.386776	-0.0444047	-0.366797	-0.457725	0.156788	0.191914	0.364397	-0.175416	-0.170996	0.83091	-0.214913	NA	-0.243608	-0.47034	-0.333606	-0.58271	-0.401795	-0.526376	-0.358046	-0.514364	-0.413996	-0.586038	-0.171764	-0.534442	0.259375	0.798666	NA	0.317066	0.0559896	-0.0491145	8.94867e-05	0.199472	-0.0711457	-0.316147
AFAP	0.124358	0.424161	0.579123	0.450189	-0.141341	-0.392308	-0.255948	-0.17967	-0.0609956	-0.0387684	0.261152	-0.08297	-0.458759	-0.330646	-0.394403	0.0821956	-0.863367	0.0832971	0.0353955	0.0607723	0.0729138	-0.791635	0.390192	0.00431506	-0.750556	0.0195376	0.124468	0.22433	0.0397789	-0.185627	0.110866	-0.133683	0.259051	0.354675	-0.365108	NA	0.358615	-0.0932285	-0.133713	0.648643	0.120731	-0.25698	0.439397	-0.704976	-0.225526	-0.524519	-0.195012	-0.744314	NA
AFAP1L2	0.0101123	0.431262	0.606523	0.194459	-0.14135	-0.51381	-0.1314	0.0322285	-0.105044	0.250811	0.426768	-0.115158	-0.259662	-0.269614	-0.550062	0.38528	-0.785895	0.232694	NA	0.253501	-0.0311804	-0.443	0.228131	-0.00422239	-0.394278	0.188887	-0.0147753	0.519609	0.136145	0.208704	0.199058	-0.160551	-0.1155	0.260417	-0.50454	0.200361	0.431814	0.021781	-0.0660267	0.417052	0.0269027	-0.124726	0.578619	-0.325742	-0.1229	-0.318589	-0.0277309	-0.503108	0.000983238
AFAR3	0.0945992	0.492028	0.262901	0.260904	-0.217142	-0.384673	0.095757	-0.0221663	-0.0942006	0.269636	0.382433	-0.310809	0.00661516	-0.134868	-0.506924	0.196617	-0.475618	-0.199371	NA	0.15767	-0.0146885	-0.621211	0.417057	0.111008	-0.72808	0.203835	0.179675	0.280567	0.369051	-0.0109568	0.145336	-0.181572	0.19769	0.237633	-0.442327	0.421544	0.147125	-0.0432744	0.0566854	0.464831	0.142912	-0.33846	0.373344	-0.403417	-0.204823	-0.270133	-0.0789638	-0.45634	0.102018
AFARP1	0.11938	0.611157	0.618358	0.215628	-0.187247	-0.484195	-0.1973	0.134364	-0.0479517	0.101413	0.234642	-0.223076	-0.248095	-0.402045	-0.498872	0.119307	-0.768022	0.0819571	0.020839	0.0823469	0.246588	-0.8332	0.213143	NA	-0.642575	0.100046	-0.0838516	0.342422	0.142939	0.0324819	0.246917	-0.394293	0.0526285	0.215086	-0.337456	0.311298	0.326251	-0.125764	-0.0464799	0.619084	0.104291	-0.125796	0.611394	-0.708299	-0.254022	-0.587565	-0.279192	-0.605547	NA
AFF1	0.0553102	-0.228826	0.0826788	0.10374	0.457095	0.174884	-0.468418	0.585972	-0.634476	-0.191197	-0.0737228	0.640532	0.0570135	-0.214868	-0.146542	-0.565396	-0.0148954	0.217264	0.218468	-0.156307	-0.412546	0.354465	-0.168241	-0.0921183	0.160769	0.359292	-0.114364	0.172115	0.115755	-0.13044	0.0928602	0.17393	0.157909	0.724445	0.729605	-0.00970364	0.107478	0.103451	-0.273443	NA	-0.058671	0.0761042	0.0598555	-0.351631	-0.336192	-0.12542	-0.243427	-0.00156593	0.1999
AFF2	0.202583	0.70588	0.730335	0.398427	-0.116694	-0.135968	-0.442073	-0.242297	-0.0494094	0.210774	0.360691	-0.255338	-0.110551	-0.150955	-0.390369	0.280044	-0.515136	0.145038	0.0921688	0.0894108	0.097887	-0.771431	0.0159774	0.0687971	-0.683893	0.300302	-0.0841255	0.335474	0.0750747	NA	0.341886	-0.371065	-0.0464335	0.144511	-0.439872	0.372715	0.500858	-0.332516	0.0386395	0.706105	0.215332	-0.154791	0.636039	-0.439743	-0.26611	-0.464119	-0.29908	-0.572125	-0.0535655
AFF3	0.0403504	0.1768	0.36077	0.28029	-0.287103	0.117307	-0.207469	-0.155382	0.31724	0.261984	0.259111	-0.05744	-0.0161061	-0.162128	-0.228134	0.225363	-0.629126	-0.0254476	0.0721166	0.0415812	-0.0743465	-0.417853	0.0703804	-0.163614	0.169152	0.274003	-0.367552	0.245986	-0.0987356	-0.0102398	-0.127639	-0.182671	0.00473142	-0.02951	-0.613329	0.488044	0.21867	0.173326	-0.19536	0.317581	-0.0776641	0.00472426	NA	0.125475	-0.265692	-0.314071	0.149504	0.320305	0.0304849
AFF4	-0.37081	-0.154006	0.0820794	-0.317593	0.364319	0.225379	0.00951004	-0.148886	-0.439803	-0.24977	0.112431	0.810349	0.137126	-0.053359	0.206875	-0.413099	-0.0775337	-0.439763	-0.15377	0.149014	-0.483103	0.152788	-0.28773	-0.213384	-0.185921	0.264832	-0.0273409	0.00391102	-0.262726	-0.322761	0.0352774	-0.0435724	0.0915117	0.13668	0.257709	0.0178614	0.162925	NA	-0.372474	-0.0637236	0.0475206	0.16119	-0.0727863	-0.225745	0.394766	0.169389	0.171943	-0.000431061	0.100662
AFG3L1	0.00253141	0.323724	0.314132	0.238905	-0.295777	-0.271224	-0.416571	-0.168217	-0.0235912	-0.0524971	0.0638601	-0.366483	-0.218271	-0.361	-0.458701	0.0258999	-0.582931	0.14799	0.251371	0.182879	0.175318	-0.304359	0.0562176	0.172819	-0.262525	0.137012	NA	0.170309	0.0511949	0.0518585	0.13307	-0.131849	0.021857	0.0382043	-0.279093	0.0793993	0.173894	NA	NA	0.364993	0.1555	-0.0192733	0.31941	-0.344091	-0.146121	-0.299815	-0.0105474	-0.420312	-0.0249943
AFG3L2	0.0698967	-0.339454	0.154969	-0.0629234	-0.171796	0.0401888	-0.0491543	-0.391417	-0.00129604	-0.232087	0.0829811	-0.192525	0.0394812	-0.448907	-0.225769	-0.755448	-0.362069	-0.124808	0.0576067	0.299427	-0.0287189	0.380539	0.139684	-0.0189781	0.36318	0.19823	-0.319925	-0.134356	-0.327663	-0.0546131	-0.0540504	0.017025	-0.292013	-0.0511904	0.0891714	-0.0699615	-0.201323	0.176919	0.0963163	0.29906	0.060214	0.135489	0.238614	-0.164023	-0.0417156	-0.126473	0.0122757	0.220675	-0.532171
AFM	0.209417	0.524749	0.430375	0.432948	-0.0720091	-0.500402	-0.236348	-0.0606203	-0.27845	0.239481	0.293023	0.0155821	-0.31849	-0.310645	-0.826283	0.118021	-0.940162	0.0578146	0.0456347	-0.109967	0.0609021	-0.761029	0.242908	-0.0306568	-0.544252	0.14453	-0.163213	0.667743	0.364741	-0.00985765	0.372904	-0.177305	0.299397	0.174625	-0.199136	0.314037	0.25787	-0.262326	0.0975232	0.666271	0.27008	-0.287444	0.55586	-0.536796	-0.0977054	-0.637227	-0.202176	-0.804477	0.0922704
AFMID	0.238732	0.77346	0.635684	NA	0.63628	0.481358	0.409162	-0.0465837	0.704389	0.78518	0.804145	1.57111	0.455375	0.0674233	-0.38284	-0.16589	-0.682954	-0.245621	-0.164101	-0.288721	-0.0921159	-1.32602	-0.297616	-0.31673	-0.458178	0.0602641	-0.318198	0.811064	-0.229967	-0.00976038	0.682193	-0.761158	0.125049	-0.0361648	0.139505	0.570046	0.456097	-0.12754	-0.211672	1.75818	-0.237371	0.27171	0.542231	-0.40634	0.1205	-0.37947	-0.0456996	-0.152235	0.21996
AFP	0.207343	0.528572	0.690072	0.390227	-0.133922	-0.386673	-0.324107	-0.0098877	0.0585856	0.00508547	0.304462	0.0515513	-0.0308537	-0.211772	-0.541554	0.161381	-0.870701	0.264766	-0.0502348	0.137612	0.235602	-0.792563	0.243155	0.197397	-0.640295	0.249297	0.0553346	0.303573	0.0879116	-0.0411272	0.458586	-0.439053	0.133449	0.247407	-0.420529	0.341619	0.434031	-0.0556798	-0.0108266	0.485941	0.212414	-0.128201	0.644148	-0.444695	-0.165075	-0.490124	-0.143192	-0.409205	-0.0762782
AFTIPHILIN	0.0589252	0.0803101	-0.00278044	0.031589	0.63306	0.328786	0.476469	0.511548	0.122303	0.150601	0.251957	0.483977	0.400254	0.459123	0.284701	0.41876	0.468844	-0.216361	-0.200233	-0.136207	-0.075181	-0.20758	0.0771003	-0.107234	-0.244437	-0.153409	-0.0365968	0.151615	-0.0306878	-0.0927911	-0.00902176	-0.101928	0.288903	NA	0.00213814	0.224981	0.137996	0.0492463	NA	0.0839708	-0.294918	-0.324071	0.104816	0.460695	0.326053	0.160107	0.0980301	0.382955	0.49093
AFTPH	0.0386772	0.0656958	0.0866003	-0.0330582	1.07928	0.289215	0.386332	0.440345	-0.0722551	-0.0841255	0.470341	0.340693	-0.048708	0.65867	-0.147014	0.578259	0.00280571	-0.346171	-0.495136	0.643857	0.256354	-0.296028	0.697984	0.328177	-0.543921	0.206655	0.606104	0.210657	-0.169664	-0.332343	0.632289	-0.0465879	0.450883	0.562344	-0.299446	0.375895	0.352283	-0.0701294	0.121827	0.270009	-0.285768	-0.397284	0.109399	0.115681	0.0378838	-0.15398	-0.438371	-0.466172	-0.266634
AGA	NA	-0.0750284	-0.0490856	0.278378	-0.813889	-0.110489	0.160457	-0.170314	0.225582	0.060133	-0.265438	0.23328	-0.288571	-0.0920582	0.138064	-0.0581961	0.221506	0.372559	-0.084466	-0.30439	0.364387	0.211638	-0.359359	0.278208	0.10678	-0.0764809	-0.636348	0.16597	0.377411	0.386911	-0.462195	0.239802	-0.111144	-0.509489	0.0106878	0.00100231	-0.246531	0.325027	0.624901	-0.243676	-0.200325	0.129643	-0.0785332	-0.0610828	-0.572492	0.15577	0.143429	0.22648	-0.180493
AGBL1	NA	0.522176	0.657426	0.412727	-0.181162	-0.556311	-0.395272	-0.118454	0.00894737	0.105016	0.277575	-0.239244	-0.266722	-0.390631	-0.546885	-0.00234032	-0.786613	0.0642557	0.306416	0.0845676	0.193002	-0.730068	0.347674	0.0154867	-0.811304	0.0914307	-0.143105	0.454651	0.239409	-0.0527673	0.136402	-0.233636	0.0360646	0.220875	-0.52772	0.365895	0.38848	-0.0934858	-0.0822978	0.485198	0.136742	-0.269334	0.624087	-0.696533	-0.214967	-0.63082	-0.178148	-0.612616	-0.00682831
AGBL2	0.0994511	0.526924	0.660192	0.360699	-0.325037	-0.524866	-0.294454	-0.150866	-0.0687618	0.190187	0.256579	-0.265591	-0.268093	-0.171197	-0.555044	-0.0152626	-0.763962	0.109229	NA	0.223393	0.170068	-0.591602	0.0956926	0.14974	-0.654145	0.125557	-0.240583	0.41991	0.0759263	0.0217767	0.285621	-0.267292	0.185852	0.377352	-0.432211	0.453078	0.261298	-0.256868	-0.0859323	0.711653	0.101916	-0.0677743	0.691155	-0.819806	-0.389475	-0.487686	0.144829	-0.566935	-0.0796556
AGBL4	0.0757246	0.586343	0.651364	0.461951	-0.311136	-0.463513	-0.302927	-0.144696	-0.0885434	0.0217576	0.395902	-0.360333	-0.163488	-0.244462	-0.664441	0.277891	-0.906524	0.288978	0.14992	0.161689	0.330596	-0.694668	0.328544	0.0546594	-0.694387	0.2034	NA	0.567238	0.0694771	-0.0983181	0.161787	-0.268189	0.0762172	0.461081	-0.297693	0.346106	0.491761	-0.112411	-0.00865841	0.635286	0.194005	-0.215029	0.70452	-0.649985	-0.29711	-0.462443	-0.238647	-0.84042	0.0472884
AGC1	0.0229728	0.538513	0.654943	0.450469	-0.207851	-0.300689	-0.2595	-0.0325222	-0.0154552	0.0700817	0.372707	-0.0854075	-0.203053	-0.188154	-0.621116	0.143523	-0.763218	NA	0.0505023	0.122021	0.239649	-0.811285	0.312689	0.0221953	-0.65652	0.132762	NA	0.458409	0.132237	-0.092	0.220616	-0.271578	0.0813878	0.175836	-0.375217	0.382645	0.413915	-0.222221	-0.0545852	0.72592	0.189215	-0.281126	0.61437	-0.630115	-0.135043	-0.447959	-0.168808	-0.504866	-0.0292785
AGER	-0.163793	0.447316	0.50647	0.418299	NA	-0.322701	-0.10823	0.0717051	NA	0.0578103	0.30537	-0.414695	-0.359423	-0.149097	-0.655946	0.140708	-0.730985	0.131766	0.00337029	0.0846095	0.229352	-0.292828	0.406424	0.230401	-0.425728	0.24735	0.515154	0.150797	0.0724401	-0.204921	0.298374	-0.251703	0.30423	0.139486	-0.535393	0.264003	0.275009	-0.381297	-0.144082	0.429997	0.053349	-0.300634	0.362588	-0.615238	-0.319463	-0.429602	-0.205342	-0.803606	0.0321028
AGGF1	-0.190722	-0.457288	-0.434825	-0.413116	-0.122374	0.277973	0.0723181	-0.11492	0.0744858	-0.0273123	-0.0391769	0.430993	0.078249	-0.111656	0.173411	-0.264499	0.265918	-0.0233889	0.24654	0.209263	0.0426111	0.417099	-0.0798874	-0.357513	0.342769	0.163406	-0.08109	0.0872803	-0.10344	-0.0659485	-0.321154	0.0204172	-0.0813494	-0.244104	0.274547	-0.225122	NA	0.224833	0.030961	-0.336222	-0.182748	0.0382643	-0.396326	0.0828781	0.241596	-0.196674	0.311893	0.265825	-0.297844
AGL	-0.085048	0.382505	0.349893	0.229044	-0.287274	-0.165104	-0.00778055	-0.0418118	NA	0.218405	0.035505	-0.110083	-0.205893	-0.000853933	-0.187262	0.171429	-0.306766	0.180938	0.0883451	0.128043	0.071118	-0.469212	0.164994	-0.0726291	-0.460753	0.0411349	-0.00233412	0.241332	NA	NA	0.12042	-0.162224	0.118662	0.0661418	-0.224921	0.345003	0.197079	NA	0.0805972	0.316995	0.0805899	NA	0.32458	-0.456128	-0.0676639	-0.303377	-0.011807	-0.254779	-0.039267
AGMAT	-0.23742	0.0372429	-0.0319343	0.126852	-0.693425	-0.515328	-0.192892	-0.468392	0.19722	-0.132604	-0.27018	-0.623482	-0.508881	-0.532261	-0.377747	0.14833	-0.88395	0.254588	0.273669	-0.288217	-0.290906	0.169126	0.130239	-0.259695	0.269059	0.0374498	-0.494086	0.164276	-0.0787296	0.0705223	-0.345552	-0.287156	-0.22345	-0.278513	-0.816873	-0.0891275	0.010407	-0.359101	-0.610175	0.160944	0.107507	-0.0535231	0.0720949	-0.290092	-0.318854	-0.415914	NA	0.0148144	0.000824928
AGPAT1	0.0877048	0.532837	0.605113	0.27198	-0.234011	-0.440214	-0.2527	-0.116378	-0.104047	-0.086134	0.284803	-0.260228	-0.288893	0.0595023	-0.659514	0.258618	-0.614098	0.0404496	-0.0122045	0.284963	0.173589	-0.5489	0.270081	0.102689	-0.465973	0.202434	0.227616	0.289414	-0.00279379	-0.109219	0.266574	-0.291709	0.0526355	0.183614	-0.359408	NA	0.251853	-0.250755	-0.11911	0.508172	0.202363	-0.0906933	0.391062	-0.728693	-0.327126	-0.524066	-0.247469	-0.662146	-0.168739
AGPAT2	NA	0.164134	-0.077714	-0.122524	-0.2524	-0.537533	0.0294704	0.0563904	-0.0839742	-0.248188	0.039395	-0.0387046	-0.114548	0.405813	-0.157036	0.250008	0.0834306	-0.446485	-0.477522	-0.304722	0.596387	0.119767	0.181362	0.113637	-0.104681	-0.0886857	1.0409	0.0947545	-0.355882	0.147254	0.463654	-0.284846	0.37716	-0.182818	0.181515	-0.207554	-0.0304979	-0.0718056	0.174338	0.234209	0.374521	0.16569	0.160862	-0.0311972	-0.149069	-0.0788488	-0.291018	-0.157431	0.262397
AGPAT3	0.131948	0.551118	0.42341	0.119812	NA	-0.273843	0.0590363	-0.221257	0.0777705	NA	0.149393	-0.254213	-0.348051	-0.0211601	-0.621748	0.256041	-0.599355	-0.0429208	-0.13045	0.158843	0.428205	-0.16977	0.130122	0.0154409	-0.239234	0.0223675	0.300513	0.153573	-0.0325649	-0.0757904	0.219027	-0.380455	0.130421	0.267961	-0.220824	0.0898628	0.0752194	-0.230645	-0.0692222	0.807418	0.218169	-0.00802731	0.384033	-0.351825	-0.390611	-0.384732	-0.166872	-0.889392	-0.0797951
AGPAT4	0.21882	-0.194135	-0.0239782	0.0168085	-0.160337	0.121916	-0.0632591	0.0891972	0.0690765	-0.134751	0.0134325	0.00370121	0.37871	0.14143	-0.218294	-0.300538	0.830358	-0.0188332	NA	-0.00526428	0.316741	0.633328	-0.120942	0.114681	0.217676	-0.229797	-0.247666	-0.227453	0.0697823	-0.000616074	-0.247556	0.243736	0.095685	0.015851	0.457176	0.0229273	-0.117895	0.740207	0.786834	-0.287821	-0.0169373	0.179295	-0.126942	-0.408943	-0.000466347	0.259818	0.0445805	0.500072	0.0842476
AGPAT5	-0.351542	0.0625138	0.0106831	0.141118	-0.399749	-0.214869	-0.272161	-0.257724	-0.0949039	-0.0949621	-0.0429597	-0.297997	-0.175337	-0.336359	-0.362137	-0.0785656	-0.55794	0.250655	0.207225	0.0468512	0.0884371	0.199996	0.0757999	0.208104	0.388562	0.0563393	-0.615298	0.225882	0.125719	-0.13866	-0.15578	-0.351555	-0.0589008	0.089078	-0.172298	-0.0537071	0.0209608	-0.188017	-0.0492821	0.238308	-0.0683565	0.0947475	0.218771	-0.00116062	-0.371033	-0.244173	NA	-0.0746794	-0.0866499
AGPAT6	-0.154408	0.436443	0.228037	0.235104	-0.0779405	-0.0322766	-0.0689187	0.140526	-0.0809965	0.280125	0.277962	0.0612826	0.017117	-0.0962052	-0.258936	0.325397	-0.265722	0.133968	0.0149803	0.0675983	0.0912538	-0.681131	-0.15676	0.159031	-0.706472	0.180096	0.131785	0.146658	0.046227	0.119649	0.331229	-0.169738	0.0479798	0.122401	-0.458562	0.134001	0.120403	-0.0576177	-0.116114	0.323989	-0.0826311	0.00974321	0.31335	-0.610013	-0.037148	-0.0396199	-0.245132	-0.386209	0.152443
AGPAT7	0.296354	0.5638	0.362806	0.274035	-0.0397081	-0.383137	-0.171685	-0.115543	0.1619	-0.0614433	0.173702	-0.187214	0.0894985	-0.00627136	-0.162024	0.319538	-0.0608425	-0.0135045	-0.152315	0.236427	-0.0654049	-0.24087	-0.0182509	-0.0613031	-0.356585	-0.0512457	-0.148384	0.201544	-0.0272942	-0.233081	0.180903	-0.343968	0.0712366	0.100307	-0.34667	0.219174	0.0785642	-0.176023	0.00214958	0.562631	0.482557	-0.211943	0.534175	-0.199339	0.0760231	0.099762	0.111386	-0.00806141	0.119966
AGPS	0.211087	-0.168776	0.126455	-0.0872688	-0.149687	0.153308	-0.052125	-0.157841	-0.236974	-0.127236	0.0547276	0.517961	0.110412	-0.231774	-0.223454	-0.52583	-0.473391	-0.0848074	-0.0423336	0.0016613	0.215779	0.444963	-0.146948	-0.0800562	0.189066	0.094595	-0.200912	0.0180969	-0.193773	0.0971546	0.16606	0.127483	-0.0659409	0.0690231	0.466151	-0.103081	-0.133226	0.12267	0.446961	0.0701923	NA	-0.0595627	0.0492668	0.0438652	-0.153167	-0.312919	-0.268286	0.0409555	-0.478621
AGR2	0.0918212	0.479887	0.15647	0.235319	-0.241589	-0.638428	-0.0464792	0.191645	NA	-0.0118275	0.246408	-0.114073	-0.299123	-0.130577	-0.508822	0.325513	-0.609226	-0.116476	0.0154109	-0.0244298	0.242519	-0.700907	0.284028	0.120162	-0.652599	0.0495949	0.320396	0.180185	0.134466	-0.229078	0.230317	-0.368912	0.248619	0.0570836	-0.437897	0.0571523	0.30266	-0.29593	-0.0197868	0.31821	0.170176	-0.221523	0.43265	-0.325628	-0.144899	-0.411767	-0.0271792	-0.632141	0.0117016
AGR3	0.0925374	0.676669	0.666872	0.403766	-0.445882	-0.304276	-0.324298	-0.0930757	-0.0879974	0.0737143	0.152541	-0.109029	-0.383523	-0.386024	-0.644354	0.0381951	-0.730896	0.139291	0.200045	0.16647	0.283751	-0.697426	0.381862	-0.0298977	-0.714875	0.21267	0.00151205	0.244259	0.146021	0.119586	0.202459	-0.347694	0.0638714	0.188488	-0.31824	0.412541	0.384021	-0.415375	-0.0286422	0.6615	0.0896997	-0.181614	0.569351	-0.751717	-0.324306	-0.44562	-0.22307	-0.9131	-0.0638814
AGRN	0.215048	0.424329	0.580642	0.0831547	-0.232094	-0.588256	-0.247239	0.153907	-0.0999026	-0.0646591	0.186029	-0.245996	-0.152342	-0.336858	-0.595548	0.0199375	-0.951265	0.137701	-0.0678129	0.152351	0.138947	-0.980162	0.337771	0.0129576	-0.584487	0.222192	NA	0.216879	0.00402451	0.0560603	0.203362	-0.386175	0.222556	0.181258	-0.496951	0.454709	0.624298	-0.0920172	0.0472097	0.660429	0.132342	-0.190643	0.4661	-0.735749	-0.489867	-0.516972	-0.362003	-0.5672	-0.109475
AGRP	0.0203919	0.431941	0.484211	0.215074	-0.154006	-0.439843	-0.142945	-0.176066	0.0857141	0.15467	0.295109	-0.162537	-0.250332	-0.437698	-0.479121	0.0327735	-0.744697	0.0102069	0.167568	0.00551081	0.43247	-0.739522	0.280334	0.0779264	-0.643682	NA	0.129933	0.172386	0.0231171	0.0130637	0.220017	-0.328789	-0.170234	0.106281	-0.102999	0.30334	0.33962	-0.202799	0.19391	0.473704	0.108799	-0.331756	0.298064	-0.70535	-0.259841	-0.58708	NA	-0.665716	-0.00771022
AGT	0.171669	0.637816	0.545803	0.314364	-0.275265	-0.404623	-0.350492	-0.192551	-0.199127	0.131214	0.097374	-0.279188	-0.279979	-0.153517	-0.663485	0.0210762	-0.877912	0.0689864	0.156147	0.00946856	0.15435	-0.745655	0.195131	0.0673346	-0.780885	0.0548849	-0.146598	0.28756	0.242854	0.115674	0.214288	-0.178024	-0.247447	0.105498	-0.34842	0.310101	0.28216	-0.116972	-0.195146	0.583568	0.114277	-0.154907	0.557577	-0.633015	-0.259299	-0.601592	-0.129478	-0.714827	-0.0732894
AGTPBP1	-0.212215	-0.21775	-0.160117	-0.0235996	1.70267	1.9825	1.7614	2.6857	0.921179	1.65327	0.776012	2.05075	1.87893	2.73626	1.67904	2.08496	2.59977	-0.558133	-0.398097	-0.348069	-0.563249	-1.72965	-0.473827	-0.868268	-1.48431	-0.774396	-0.668217	0.0315018	0.226973	0.0407705	0.0433064	0.532504	0.514715	0.104926	0.359704	0.933135	1.0561	0.139507	0.505917	-0.367912	-0.671182	-0.469338	-0.183417	1.06959	1.3136	1.17328	0.614776	1.0387	1.36699
AGTR1	0.135315	0.610602	0.564917	0.333825	-0.16169	-0.377622	-0.289943	0.00580334	-0.0992265	0.114793	0.379372	-0.249565	-0.273142	-0.257665	-0.501133	NA	-0.707917	0.227627	NA	0.126285	0.0733907	-0.776695	0.230136	0.0172675	-0.611805	0.0272896	-0.0371621	0.364358	0.171923	0.00367117	0.30679	-0.235688	0.0957463	0.314665	-0.528788	0.257055	0.403785	-0.146352	-0.0207875	0.529683	0.178545	-0.237808	0.602682	-0.531163	-0.329927	-0.493771	-0.294321	-0.596391	0.0216157
AGTR2	-0.113067	0.607578	0.492736	0.245709	-0.0825019	-0.333347	0.0185742	-0.0135894	0.00490665	0.122497	0.352074	-0.496835	-0.772119	-0.295348	-0.676117	0.0214601	-0.769836	0.189	-0.00439167	0.332628	0.107419	-0.907051	0.458954	0.223537	-0.810889	0.131521	0.440031	0.0932536	0.0263891	-0.00496435	0.301733	-0.543678	0.0743556	0.278738	-0.611607	0.305249	0.468359	-0.27227	0.130855	0.55266	0.283999	-0.326861	0.445923	-0.572371	-0.212154	-0.551899	-0.187629	-0.675148	-0.171786
AGTRAP	0.356206	0.367464	-0.297638	NA	-0.0164361	-0.451366	0.383888	0.137271	NA	-0.218052	0.266268	0.142301	0.00912666	0.975871	-0.0992832	0.506807	0.606268	-0.572762	-0.353233	-0.0947733	0.70298	0.211497	0.134562	0.488074	-0.247584	0.284835	1.34824	0.207614	-0.346484	0.190278	0.553672	-0.389321	0.547349	-0.196305	0.336334	-0.194314	-0.184344	0.331824	0.250182	0.0760131	0.154022	-0.0575066	-0.127662	-0.139873	-0.0492258	0.127809	-0.607296	-0.224158	0.241985
AGTRL1	0.130006	0.609335	0.716301	0.304914	-0.313982	-0.247949	-0.387325	-0.105532	-0.231778	0.110099	0.150944	-0.343165	-0.19695	-0.210427	-0.702714	0.168477	-0.849828	0.165969	0.000582218	0.10565	0.130874	-0.80919	0.278212	0.124203	-0.530858	0.161121	NA	0.293722	0.175128	-0.105386	0.283489	-0.25936	0.223746	0.157047	-0.491645	0.262679	0.423537	-0.0648708	-0.054327	0.336958	0.127211	-0.232357	0.573924	-0.686307	-0.261366	-0.596647	-0.129122	-0.658223	0.020556
AGXT	0.0661831	0.637096	0.653765	0.401289	-0.233571	-0.535779	-0.273229	-0.171565	-0.059958	0.0415711	0.178096	-0.349201	-0.371877	-0.387814	-0.978592	-0.0482678	-0.998948	0.18925	0.207714	0.149573	0.0889268	-0.784162	0.381932	0.34568	-0.843924	0.235029	0.314925	0.328831	0.232251	NA	0.478536	-0.35604	0.171553	0.341424	-0.495066	0.501841	0.34291	-0.191072	-0.0103769	0.62218	0.177071	-0.120962	0.512944	-0.708886	-0.556942	-0.599925	-0.283281	-0.875353	-0.010603
AGXT2	0.320221	0.615629	0.575403	0.299866	-0.30071	-0.509572	-0.248912	-0.0628023	-0.191513	-0.152752	0.359637	-0.200223	-0.206457	-0.372807	-0.62933	0.129554	-0.759643	0.15212	0.0482311	0.0674128	0.268533	-0.745875	0.334332	0.0801835	-0.704147	0.15939	0.00954914	0.332948	0.209431	-0.142755	0.492695	-0.244183	0.111717	0.216506	-0.445713	0.444631	0.530864	-0.263798	-0.102161	0.782124	0.00521135	-0.195984	0.61238	-0.742701	-0.332506	-0.477528	-0.0218496	-0.659725	NA
AGXT2L1	0.273312	0.544289	0.626441	0.376867	-0.443001	-0.563821	-0.116668	-0.123309	-0.0396128	-0.0875068	0.318926	-0.173303	-0.258914	-0.352895	-0.69757	0.151646	-0.898318	0.194226	0.146017	0.0612526	0.205305	-0.849426	0.289829	0.0646377	-0.685487	NA	0.0152011	0.466525	0.0799871	0.00620174	0.225786	-0.276474	0.12381	0.162332	-0.349901	0.232207	0.316737	-0.0515413	0.0121198	0.72725	0.337056	-0.291599	0.535342	-0.707565	-0.291524	-0.491195	-0.235664	-0.629497	-0.00243282
AHCTF1	-0.14751	0.234439	-0.000292778	0.452458	0.556382	0.0572968	0.161705	0.511961	-0.142676	0.227302	NA	0.608464	-0.0168805	0.112419	-0.297714	-0.0178127	0.0974917	0.290973	0.516614	0.041501	-0.360828	0.0174851	0.911378	0.403527	0.0142245	0.674489	0.809974	0.109715	0.0765157	-0.0971122	0.0592895	0.297034	0.307699	0.0781765	-0.0652475	0.53403	1.03756	0.235837	-0.234742	-0.710226	-0.508147	-0.346955	-0.225726	-0.326979	-0.131638	-0.7061	-0.523616	-0.370094	-0.225011
AHCY	-0.0185328	-0.37351	-0.237955	-0.154715	-0.272711	-0.319946	-0.107212	-0.271057	0.22808	-0.133883	-0.263919	-0.505393	0.0450249	-0.36997	NA	-0.162872	-0.266923	0.152356	-0.0342808	-0.22852	0.899435	0.387792	-0.163261	0.301258	1.03173	-0.0822268	-0.143931	0.0748215	-0.0779839	0.493767	-0.0782023	0.214375	-0.172651	-0.381692	0.49609	-0.304664	-0.605195	-0.254274	0.567304	0.261172	0.474707	0.392521	-0.0530138	0.394239	-0.330853	-0.104027	-0.152801	0.346993	0.0184221
AHCYL1	0.313763	-0.494915	-0.136997	-0.105996	0.940712	0.166695	0.243401	0.40524	0.0950079	-0.0982695	0.383279	0.170129	-0.07057	0.476933	-0.193191	0.188476	0.23782	-0.0454702	-0.173796	0.189067	0.174349	0.318814	0.35253	0.0754948	0.160013	NA	0.587611	-0.286039	-0.0329475	-0.193468	0.222734	0.346859	-0.0168104	0.466331	0.137008	-0.091424	0.191758	0.0436325	0.44617	-0.264764	-0.284604	-0.0119133	-0.00429344	0.182466	-0.0137014	0.0787401	-0.304459	0.0776777	-0.254384
AHDC1	0.144112	0.575079	0.338186	0.423734	-0.425117	-0.42544	-0.322168	-0.258389	0.114357	-0.223068	0.25263	-0.205465	-0.348209	-0.0704632	-0.769516	0.0489068	-0.785369	0.134462	-0.0147457	0.258561	0.013443	-0.513775	0.165954	0.0219402	-0.377897	0.0205379	-0.0199995	0.112337	0.1206	0.00122929	0.350248	-0.262171	0.0350542	0.0470014	-0.470412	0.278816	0.339605	-0.133138	-0.172488	0.592504	0.346629	-0.131179	0.604182	-0.638355	-0.493711	-0.257981	-0.316002	-0.465638	0.0907669
AHI1	-0.245571	0.345515	0.150267	0.320569	-0.412579	0.0612259	-0.367618	-0.405418	0.0233927	0.155375	-0.0182977	-0.632268	-0.284152	0.00413036	-0.190507	0.0425749	-0.200123	-0.0303221	0.225179	0.231805	0.0388932	-0.00596333	0.135808	0.0573764	0.027112	-0.244	-0.532589	0.157015	0.0863018	NA	0.0403018	-0.429252	0.137088	-0.129924	-0.550283	0.249879	-0.0705814	-0.189796	-0.0786571	0.264609	0.120006	-0.030385	0.296853	-0.698071	-0.135507	-0.0446816	-0.28132	-0.272182	-0.129501
AHNAK	0.228014	-0.0179663	0.0394343	-0.272383	-0.0115693	0.139243	0.086216	-0.0585381	0.364468	0.125908	0.13657	0.506564	0.227652	0.161532	-0.0882991	NA	0.0052983	-0.249135	-0.0894515	-0.375281	0.640826	0.0319125	NA	-0.285005	0.130764	-0.0180995	-0.496152	-0.179792	-0.339533	-0.0869125	-0.205756	-0.202212	0.0407591	-0.0406602	0.158181	NA	-0.254754	0.346051	0.695226	-0.0979671	0.342505	0.190132	0.0366751	0.0681543	0.083696	0.348611	0.0850398	0.0473522	-0.212799
AHR	0.0710802	0.379425	0.271446	0.0487285	-0.29293	-0.297919	-0.0558457	-0.105221	-0.153737	0.0254869	-0.0191631	0.0330863	-0.264099	-0.203547	-0.769275	0.0622988	-0.442815	0.00225687	0.0941567	0.0721145	0.389438	-0.228602	0.08815	-0.0398607	0.188834	0.0328932	-0.388323	0.214307	-0.159054	0.0150189	0.0098896	-0.0847878	0.110602	0.198411	0.0516171	0.233258	0.24802	0.0359292	0.190558	0.442912	0.0617971	-0.142668	0.320842	-0.52802	-0.302626	-0.699339	-0.383883	-0.224021	-0.19991
AHRR	0.187319	0.62845	0.676331	0.489542	-0.309205	-0.431088	-0.22212	-0.0843821	-0.0375409	0.0530071	0.261577	NA	-0.118686	-0.137414	-0.553615	0.228899	-0.616443	0.129104	0.129552	0.0589619	0.184164	-0.66099	0.312309	0.118671	-0.515438	0.241349	-0.0739226	0.402104	0.179377	0.0181618	0.304108	-0.222118	0.165076	0.0864496	-0.282315	0.346197	0.382649	-0.260522	-0.201101	0.495994	0.170708	-0.148929	0.562802	-0.676675	-0.281922	-0.45596	-0.0246534	-0.737331	-0.0542407
AHSA1	0.336084	-0.302137	-0.205878	-0.152537	0.155024	0.170074	0.0578661	-0.30834	-0.462592	0.0521078	-0.0416088	0.0300751	0.0655708	-0.20785	-0.144742	-0.115497	-0.2219	-0.30375	-0.337108	-0.00712967	-0.221653	0.156529	-0.286602	0.164003	0.235125	-0.149412	-0.145557	-0.136227	-0.227385	-0.0956764	0.154943	0.0936966	-0.157599	0.0521793	-0.181615	-0.18266	-0.375242	0.0490971	-0.266923	-0.0706005	-0.0810127	0.247644	-0.188007	0.180859	0.188037	0.100475	0.00839615	0.00879192	-0.434523
AHSA2	0.341139	-0.110147	-0.626812	0.108128	0.407433	0.890513	0.245049	0.700777	0.532616	0.251458	-0.21366	0.417296	0.262717	0.388477	0.55405	0.513467	0.928295	-0.0839119	0.206355	-0.179053	-0.278563	NA	-0.177482	-0.0199966	-0.167939	-0.306193	-0.639661	-0.431056	0.286698	0.410122	-0.227665	-0.0903063	0.287656	-0.195539	0.217784	0.136104	-0.175359	0.0327253	0.0281105	-0.400401	0.0534639	-0.269877	-0.10664	-0.0189648	0.394096	0.444993	0.672696	0.695894	1.08442
AHSG	0.143207	0.477735	0.544835	0.651828	-0.127367	-0.38474	-0.158401	0.0181942	0.0146618	NA	0.401909	0.0197697	0.0213976	-0.247589	-0.183187	0.270297	-0.542416	0.217991	-0.00177097	0.0187793	0.230078	-0.735609	0.314841	-0.0803051	-0.60249	0.165966	0.207455	0.191379	0.266933	-0.150913	0.252841	-0.240563	-0.141744	0.071085	-0.287648	0.143137	0.0950103	-0.231386	-0.192442	0.469701	0.0186415	-0.264732	0.264702	-0.568674	-0.173974	-0.443184	-0.224218	-0.406301	0.00260496
AICDA	-0.0289507	0.752477	0.4533	0.398751	-0.198157	-0.342918	-0.213418	0.0618572	NA	0.156163	0.367235	-0.00916147	-0.183139	-0.160265	-0.394947	0.0544472	-0.583324	0.283088	0.186256	0.153934	0.21536	-0.624943	0.286139	0.084281	-0.74649	0.204626	-0.0421686	0.330437	0.251236	-0.00371409	0.267731	-0.10232	0.331319	0.317801	-0.393309	0.320764	0.465508	-0.147283	0.0597544	0.636958	0.0188212	-0.254175	0.442951	-0.770876	-0.223567	-0.48086	-0.178027	-0.685352	-0.118191
AIF1	-0.0914941	0.11329	0.449637	0.35736	-0.194327	-0.451829	0.0428939	0.164498	-0.165035	NA	0.0145629	0.00816314	NA	-0.145471	-0.471381	-0.213684	-0.744979	0.136397	0.302697	0.194335	0.43942	-0.556491	0.305274	0.418527	-0.456446	0.219457	0.219879	0.15047	-0.115183	-0.0215481	0.435509	-0.133962	0.0162973	-0.1197	0.193327	0.0380987	0.174746	-0.281737	0.276958	0.409652	0.194268	0.015333	0.155634	-0.301966	-0.142771	-0.553318	-0.863421	-0.866732	-0.156739
AIFL	-0.170965	0.603593	0.403778	0.195485	-0.141851	-0.0222411	0.27322	0.213501	0.099123	0.146947	0.452501	-0.289635	-0.3689	-0.00723219	-0.412901	0.479021	-0.362976	0.0419345	0.166964	0.378656	0.21803	-0.730876	0.144911	0.00948048	-0.854762	0.0978641	0.464766	0.215672	-0.0156989	-0.0429649	0.316287	-0.159703	-0.00453043	-0.115931	-0.435884	0.312063	0.417616	-0.145693	-0.122993	0.610648	0.192471	-0.225258	0.429472	-0.415203	-0.0955548	-0.271204	-0.0382586	-0.262262	0.213647
AIFM1	0.537398	-0.471471	0.298894	0.218707	-0.0633259	0.295965	-0.525242	-0.255841	-0.185977	-0.085434	-0.0947351	0.111224	0.118464	-0.601605	0.0060463	-0.454276	-0.459606	-0.0246429	-0.0498695	0.00363445	-0.0549803	0.299951	NA	0.169256	0.130157	0.0849304	-0.500912	-0.0939837	-0.229817	-0.207417	-0.247161	0.423348	-0.26161	0.0170918	0.119314	-0.140168	-0.148555	0.214451	-0.0750608	0.064518	-0.194973	0.320215	0.139431	0.0749254	-0.354413	-0.329766	-0.262019	-0.162203	-0.722652
AIG1	-0.0612764	0.276559	0.384549	0.214463	-0.0749273	-0.331218	-0.169042	-0.0757847	0.233777	0.0921087	0.383639	0.0501719	-0.342806	-0.0904884	-0.0602121	0.0389376	0.00115871	0.129812	-0.111951	0.0935688	-0.00725174	-0.317615	0.150064	-0.118987	-0.22096	0.207276	-0.217433	0.0244122	-0.0441961	0.211038	0.0992651	-0.196911	0.0455799	0.0901585	-0.0679131	0.0901604	0.220369	-0.285931	-0.109337	0.369038	0.0445042	0.0256681	0.261352	-0.092001	-0.0447731	-0.0676975	-0.209508	-0.224803	NA
AIM1	0.0905438	0.0970554	0.273782	-0.0428915	0.80976	0.407254	-0.00615978	0.388824	0.248143	0.280137	0.253859	0.358692	0.641602	0.378051	0.33946	0.356729	0.553039	-0.165902	-0.409999	-0.215391	-0.287853	-0.848043	NA	0.1093	-0.753984	-0.0301304	0.206801	-0.214698	-0.111913	-0.40836	0.323223	-0.137601	-0.110168	0.349903	-0.149858	-0.0508995	0.231176	-0.00463104	-0.203617	0.239612	-0.28011	-0.347188	0.192021	0.323705	0.407662	0.640425	0.0341654	0.00511742	0.450316
AIM1L	0.144627	0.680674	0.632738	0.251338	-0.423216	-0.362161	-0.393607	-0.123047	-0.0500431	0.22789	0.411093	-0.123241	-0.302414	-0.275767	-0.721117	0.0627995	-0.796514	0.043952	0.049643	0.174774	0.219563	-0.938404	0.157955	0.0945535	-0.701294	0.0650806	-0.232703	0.308811	0.0339384	0.129694	0.474051	-0.373899	0.0553727	0.211204	-0.564544	0.403952	0.356313	-0.027513	-0.0672603	0.672868	0.213315	-0.182802	0.671028	-0.807779	-0.198211	-0.447875	-0.219507	-0.660904	-0.101748
AIM2	-0.174913	0.485257	0.225181	0.200199	0.0522709	0.164008	-0.298015	0.600644	-0.0292273	0.0348468	0.129714	0.170216	0.00596428	0.457448	0.0370321	0.158383	0.0597658	-0.0465117	-0.0350633	-0.110157	0.101531	-0.885798	-0.0452504	-0.166086	-1.07119	-0.104364	0.06318	0.198761	0.0325422	-0.147448	0.0477309	-0.430861	0.110875	0.146276	-0.680964	0.36746	0.159371	-0.21695	-0.395464	0.463768	-0.0338564	-0.377916	0.284738	-0.445518	-0.129621	0.113883	-0.245473	-0.347981	0.0827551
AIP	0.224199	-0.292249	-0.271795	-0.133145	-0.180845	-0.626488	-0.050869	-0.744391	0.21277	-0.343109	-0.415355	-0.64183	-0.423971	0.0142565	-0.472241	-0.0917521	-0.560029	-0.0283842	-0.39778	0.371629	0.47412	0.738387	0.123777	0.368017	0.870325	0.255673	0.349144	NA	-0.226324	-0.071516	-0.209244	-0.472923	-0.158797	-0.226301	-0.311072	-0.463118	-0.514978	-0.0691757	-0.0750723	0.293279	0.748655	0.488859	0.357949	0.129664	-0.0204258	-0.0701876	0.142112	0.151984	-0.4554
AIPL1	0.0889866	0.533134	0.617666	0.460891	-0.41231	-0.478431	-0.492294	-0.0152097	-0.136697	0.00658369	0.160587	-0.342755	-0.345405	-0.3031	-0.753466	-0.0990708	-0.992092	0.238136	0.281206	0.221642	0.3457	-0.813817	0.31481	0.258159	-0.776366	0.209692	0.249521	0.416299	0.0857658	-0.0515201	0.325683	-0.316688	0.00828934	0.329359	-0.6529	0.237443	0.417876	-0.195914	NA	0.711652	0.287163	-0.073771	0.578813	-0.777821	-0.369533	-0.582978	-0.211379	-0.778967	-0.117553
AIRE	0.0298283	-0.0766392	0.402427	0.494944	0.081357	0.195024	0.103209	0.297642	NA	0.316033	0.460418	0.164209	0.10486	0.114992	-0.028748	0.398178	-0.392132	0.0597065	0.0478244	-0.620533	-0.204568	-0.618492	-0.172988	-0.0516894	-0.668649	-0.251812	-0.474792	0.0146265	0.293408	0.0559325	0.15289	-0.27794	0.0422337	-0.0429282	-0.352911	0.104983	0.220056	-0.213401	-0.102239	-0.256955	0.0339332	NA	0.182653	-0.0504093	0.203067	0.0782561	0.240321	-0.316124	0.294443
AJAP1	0.170499	0.591862	0.654636	0.30148	-0.235312	-0.519125	-0.292405	-0.0639685	NA	0.0732204	0.273391	-0.213582	-0.298161	-0.265677	-0.491064	0.162043	-0.805976	0.140963	0.194866	0.114641	0.270682	-0.867039	0.138054	0.0652768	-0.685203	0.0918291	0.133376	0.299043	0.11673	-0.0953663	0.189106	-0.417597	0.103467	0.202379	-0.520441	0.199496	0.264922	-0.155079	0.05172	0.487661	0.150193	-0.216094	0.511241	-0.54551	-0.159401	-0.5936	-0.160025	-0.603473	NA
AK1	0.170848	0.309761	-0.108116	0.191024	-0.320047	0.00189018	-0.0122566	-0.222445	-0.072732	-0.221006	-0.194209	-0.929483	0.152816	-0.687262	0.145929	-0.420404	0.10892	0.244677	0.232173	-0.619984	-0.516233	-0.0340776	-0.449154	0.245561	-0.634919	-0.702106	-0.383612	-0.110533	0.386918	0.434729	-0.167782	0.23962	-0.210659	-0.153766	-0.401972	-0.0919018	-0.0494089	-0.0440512	-0.402001	0.0576649	0.120481	0.440891	0.443501	0.0888586	0.318811	0.553013	0.418034	0.386298	0.794508
AK2	0.0745481	-0.126281	-0.224764	-0.0160937	-0.216647	-0.0200946	-0.00796223	-0.0756105	0.0502733	0.0503178	-0.106743	0.00581073	0.237538	-0.217581	-0.005826	-0.216962	-0.22777	-0.146117	0.0721041	-0.017087	NA	NA	-0.157743	0.0451667	0.265472	-0.061676	-0.255908	0.092941	-0.146106	0.077254	0.00327174	0.194417	-0.0533787	-0.12243	0.205941	0.0366173	-0.199172	-0.113727	-0.0580867	0.207197	0.133673	0.197939	0.0725667	0.231226	0.125376	-0.0104774	0.147058	0.202412	0.0688963
AK3	-0.145747	-0.469475	-0.27585	-0.213691	-0.266931	-0.103148	-0.585113	-0.617056	0.034276	-0.271807	-0.416446	-0.664366	-0.37886	-0.80056	-0.206511	-0.431609	-0.144492	0.374358	0.382919	0.569648	0.116095	0.388138	0.385893	0.180161	0.705957	0.291958	0.0161257	-0.138437	0.124004	0.266696	-0.389539	NA	-0.287805	-0.248481	0.0610447	0.0195551	-0.231249	0.217866	0.11148	-0.598939	-0.151346	-0.0897741	-0.191283	-0.270887	-0.281842	0.390216	-0.136884	0.00588608	-0.171654
AK3L1	0.0939617	0.618085	0.406403	0.306015	-0.261476	-0.389995	-0.247305	0.0153341	-0.296743	-0.141622	0.170697	0.0346196	-0.167847	-0.32832	-0.66038	0.0757546	-0.913258	0.101895	0.124353	-0.0586452	0.285943	-0.812607	0.271768	0.0463436	-0.663349	0.0504851	0.0237274	0.383286	0.157815	0.0562518	0.290662	-0.0578947	0.0687535	0.215187	-0.340836	0.23928	0.275922	-0.20696	0.0425689	0.607005	NA	-0.0706935	0.425232	-0.550444	-0.351822	-0.512002	-0.254226	-0.680318	-0.149983
AK5	-0.00150124	0.535065	0.495878	0.302461	-0.231833	-0.272974	-0.279403	NA	0.131266	0.0857975	0.203403	-0.371077	-0.434381	-0.413071	-0.525201	0.0962577	-0.729434	0.202213	0.128469	0.19198	0.0559823	-0.701008	0.243782	-0.0134625	-0.555745	0.154629	NA	0.373855	0.101384	-0.105112	0.295889	-0.296813	-0.0237071	0.173965	-0.476002	0.290466	0.343281	-0.124432	-0.170141	0.523361	0.129106	-0.100341	0.527152	-0.671397	-0.327769	-0.698847	-0.0734475	-0.647187	-0.0297208
AK7	0.271782	0.642115	0.507972	0.330126	-0.465722	-0.511819	-0.359359	-0.0340142	0.175673	0.0132885	0.209397	-0.426114	-0.166746	-0.186828	-0.296091	0.11623	-0.65603	0.167949	0.0829554	0.151037	0.205186	-0.794119	0.249136	-0.10593	-0.725301	0.0312204	-0.00910473	0.277938	0.0769172	-0.147123	0.265029	-0.552802	0.106885	0.0507975	-0.384404	0.336165	0.37129	-0.13261	-0.0185142	0.346453	0.0467167	-0.35241	0.60974	-0.646274	-0.0754757	-0.477521	-0.186805	-0.558303	-0.0207491
AKAP1	0.00580072	0.331835	0.411777	0.17259	0.210722	0.0125375	0.353864	-0.0533767	0.0432267	0.409647	0.215696	-0.110784	0.124292	0.356371	0.0388856	0.726456	0.10149	-0.209266	-0.100273	-0.297653	-0.0466328	-0.740614	-0.0899291	-0.32368	-0.6786	-0.0497322	-0.455797	0.146332	0.0622191	-0.08602	0.0353684	-0.100594	-0.0105119	-0.0572314	-0.258027	-0.0166645	NA	-0.108167	-0.173963	0.283815	0.0823851	-0.286038	0.125968	0.113494	0.127519	0.126063	0.367979	0.359221	0.318606
AKAP10	-0.355008	-0.318271	0.137649	0.433342	0.027173	0.10252	-0.611019	0.145475	0.0927534	0.0203953	-0.0659971	-0.230425	-0.352901	-0.247266	-0.317711	-0.582999	-1.1436	0.10056	0.375745	0.0479727	-0.54282	0.147682	0.891239	0.8676	0.160025	0.114044	0.145314	0.168629	-0.18552	-0.619215	0.0942612	-0.634065	0.144884	-0.248597	0.0276728	0.20659	-0.10259	-0.345879	-0.672615	-0.385012	0.223774	0.0521889	-0.470287	-0.757153	-0.376805	-0.741646	-0.374624	-0.902133	0.0368309
AKAP11	-0.0969294	0.0016567	-0.0626856	0.00897693	-0.144814	-0.050362	-0.141953	-0.276415	NA	0.167273	-0.11925	-0.346001	-0.194221	-0.22846	-0.278798	0.125289	-0.390763	0.119517	0.274624	-0.123788	-0.0199453	-0.00176175	-0.0637705	-0.0963882	-0.0797445	-0.132625	-0.455256	0.128636	0.268585	0.0742688	-0.00475216	0.104707	-0.19009	-0.148762	-0.253272	0.156206	0.019218	-0.0086608	0.0626566	0.128636	0.0485102	0.0588597	0.146842	-0.122425	0.0676036	0.34117	NA	-0.138887	0.196969
AKAP12	0.127803	0.482332	0.518056	0.158904	-0.380085	-0.386467	-0.149766	-0.119084	0.0105282	0.0361306	0.251484	-0.0824709	-0.33838	-0.168632	-0.399353	0.168485	-0.575807	0.130734	NA	0.042798	0.0743025	-0.82892	0.134495	NA	-0.610803	0.187304	0.191253	0.248193	0.135577	-0.0769208	0.202233	-0.31875	0.161647	0.227418	-0.497706	0.234687	0.293714	-0.155633	-0.0190053	0.616368	0.144165	-0.220229	0.414269	-0.631847	-0.330005	-0.48863	-0.153823	-0.553116	-0.168564
AKAP13	0.405533	-0.192518	0.0517731	0.174635	0.674323	0.267045	-0.295857	0.657204	-0.447964	-0.00074339	0.179707	0.408969	-0.0655561	-0.21493	-0.274016	-0.555068	-0.210257	0.0959344	0.100074	0.099174	-0.494127	0.395886	0.155287	0.557331	-0.0437913	0.291286	1.14311	-0.196049	0.0903859	-0.18747	0.362731	0.438553	0.107581	0.326868	0.227055	-0.217018	0.480937	NA	-0.335328	-0.337557	-0.316494	0.00178814	-0.234993	-0.213275	-0.169989	0.033618	-0.075623	NA	0.0696344
AKAP14	0.129788	0.625858	0.678883	0.383174	-0.318809	-0.450629	-0.312146	-0.150328	-0.123465	0.0562143	0.257987	-0.263123	-0.316839	-0.312765	-0.648803	0.191303	-0.836688	0.276499	NA	0.140185	0.225073	-0.920822	0.176606	NA	-0.689548	0.0520213	-0.138987	0.366166	0.156999	0.10342	0.321764	-0.299589	0.135728	0.164299	-0.519955	0.355972	0.364998	-0.139476	-0.0969591	0.682437	0.247549	-0.219893	0.564157	-0.688709	-0.313155	-0.573246	-0.177815	-0.810239	0.0146759
AKAP2	0.165838	0.550534	0.612323	0.434552	-0.450842	-0.694749	-0.522103	-0.15164	NA	0.126057	0.127528	-0.293753	-0.525003	-0.297982	-0.8165	0.0524158	-1.04567	0.0167718	0.118951	0.0380907	0.0878072	-0.995142	0.116904	0.0666757	-0.757029	0.0565443	0.00799084	0.323321	0.0132747	-0.192071	0.295217	-0.311491	0.0862379	0.233668	-0.53103	0.309868	0.229345	-0.191429	-0.226326	0.691714	0.239028	-0.291153	0.672768	-0.905787	-0.485938	-0.744442	-0.214678	-0.932085	-0.187286
AKAP3	0.179108	0.585521	0.649707	0.329106	NA	-0.416258	-0.0989971	-0.222737	-0.0662489	0.186322	0.676777	-0.0023346	-0.329035	-0.533145	-0.64873	-0.00274134	-1.08796	0.165821	0.139633	0.218702	0.190689	-0.859839	0.440902	0.29068	-0.968928	-0.00486612	0.497245	0.129543	0.130445	-0.225513	0.247937	-0.60378	0.138909	0.387042	-0.576042	0.255459	0.502685	-0.198953	0.026926	0.589397	-0.19232	-0.291918	0.437473	-0.864273	-0.305805	-0.690802	-0.445239	-0.639791	-0.10307
AKAP4	0.0840122	0.569207	0.65059	0.413546	-0.260228	-0.548331	-0.26501	-0.0931899	-0.119695	-0.0457017	0.211962	-0.110877	-0.29225	-0.369823	-0.622226	0.0514498	-0.876418	0.118839	0.0871998	0.0991087	0.162582	-0.854771	0.290649	0.00740147	-0.647954	0.133431	0.210494	0.250138	0.123878	NA	0.207332	-0.31929	0.157288	0.162626	-0.491049	0.228947	0.339087	-0.243027	NA	0.639889	0.189513	-0.30634	0.52304	-0.629392	-0.273685	-0.619546	-0.176383	-0.717524	-0.165603
AKAP5	0.243871	0.541642	0.513402	0.301652	-0.151367	-0.396458	-0.246405	NA	-0.173541	0.122346	0.35246	-0.188697	-0.318859	-0.259574	-0.537497	0.121201	-0.572391	0.270613	0.127972	-0.0533018	0.175894	-0.726572	0.317728	0.0389395	-0.749074	0.275242	0.0697956	0.357149	0.127939	-0.0520587	0.382817	-0.241939	0.162147	0.280116	-0.248409	0.19173	0.24862	-0.0769706	-0.0496335	0.536605	0.11208	-0.201598	0.53864	-0.564306	-0.475101	-0.571129	-0.31161	-0.405524	0.156641
AKAP6	0.0490003	0.570963	0.651172	0.403156	-0.31155	-0.548347	-0.382127	-0.23196	-0.036849	0.0534029	0.444591	-0.29027	-0.307868	-0.319417	-0.860473	-0.0593104	-0.941577	0.118315	0.000758648	0.10754	0.0846458	-0.812254	0.288633	-0.0893149	-0.619154	0.00297165	0.0303459	0.276963	0.209198	-0.0947452	0.353908	-0.359535	0.206362	0.223527	-0.360607	0.393198	0.478977	-0.279904	0.0614009	0.572797	0.231051	-0.479116	0.63215	-0.670922	-0.290727	-0.677668	-0.28838	-0.466491	0.00879478
AKAP7	-0.279911	0.683762	0.0301047	-0.0435926	-0.180363	0.0442363	0.649217	0.274071	0.457622	0.34328	-0.0624034	0.320518	-0.570962	0.303035	0.0873958	0.830662	NA	0.564685	0.499472	-0.0288144	0.18775	-0.717186	0.333393	-0.318344	-0.503084	0.373725	NA	0.460382	0.768155	0.497144	-0.269847	-0.428054	0.374141	0.0199494	-0.342415	0.515746	0.48421	0.0151105	0.142763	0.0038321	0.0064894	-0.270722	-0.0679308	-0.364603	0.0925826	NA	-0.0865294	-0.0899291	-0.124912
AKAP8	-0.192842	-0.2989	-0.297562	-0.381451	-0.124817	-0.30111	-0.272684	-0.320181	0.1625	-0.0349245	-0.467846	-0.213287	-0.34864	-0.147128	0.060214	-0.0964718	0.0171185	0.484818	0.349606	0.129848	0.268421	0.416626	0.332958	0.21884	0.225969	0.0144176	0.106204	-0.347938	0.260701	0.12395	-0.102003	-0.0183001	-0.0270767	-0.103039	0.0456467	0.265972	-0.06843	-0.210431	0.329523	-0.250715	0.0464554	0.0348997	-0.181743	-0.0425186	-0.163197	0.108256	0.0309973	-0.140633	0.0729761
AKAP8L	0.280395	0.423502	0.520772	0.290353	-0.119682	-0.51431	-0.138936	-0.00726128	-0.178079	-0.222342	0.338873	-0.230145	-0.592842	0.102072	-0.804248	0.0641031	-0.572844	-0.0142651	-0.0839558	0.410936	0.0799789	0.262754	0.695339	0.506329	0.158925	0.426405	1.36931	0.0551987	NA	-0.150249	0.447857	0.149418	-0.0303516	0.0266666	-0.113767	-0.048461	0.156691	-0.308543	-0.265668	0.279009	-0.0359764	-0.127573	0.163083	-0.712797	-0.276069	-0.44625	-0.314819	-0.759908	-0.503231
AKAP9	-0.111254	0.465383	0.506436	0.264936	-0.179974	-0.328127	-0.00562882	0.137688	0.138738	0.062994	0.337605	-0.0531328	-0.250282	0.059134	-0.39811	0.365803	-0.602922	0.089252	0.00296378	0.0634742	0.100521	-0.669429	0.132866	-0.105185	-0.652605	0.17901	0.0591898	0.302501	0.0869377	-0.0580261	NA	-0.197964	0.0100594	0.121493	-0.469453	0.139563	0.344447	-0.124792	0.00211095	0.498609	-0.0542586	-0.339702	0.438415	-0.390924	-0.0573154	-0.384497	-0.14421	-0.566802	-0.0422595
AKNA	0.403791	-0.122528	-0.150283	0.082737	0.465631	-0.207344	0.243865	0.047389	-0.105575	-0.371173	NA	-0.270246	-0.313023	0.948678	-0.116741	0.303039	0.0736504	-0.203801	-0.556804	0.171235	0.127968	0.602274	0.266391	0.407578	0.623927	0.273759	0.943291	-0.0312386	-0.368775	-0.303263	0.279141	-0.0160866	-0.0804911	0.222293	-0.34654	-0.51003	-0.325226	0.00584316	-0.306291	-0.470606	0.408523	0.00122166	0.00587177	0.0733271	-0.293	0.0592327	-0.307173	0.478922	-0.142346
AKR1A1	0.430913	-0.130099	0.0489771	0.107588	-0.429308	0.0832086	0.0088528	-0.237889	0.0733581	-0.0703076	-0.00408713	-0.161336	-0.0785495	-0.265367	-0.196105	-0.272119	-0.181642	-0.0290945	0.0164814	NA	0.620947	0.0272233	-0.146601	0.23154	0.132579	0.00122738	-0.547363	-0.0683279	-0.0285449	0.210004	0.047201	0.121182	-0.173928	-0.111601	0.307782	-0.0110607	-0.49755	0.0707928	0.551131	0.357788	0.285929	0.222556	0.225003	-0.139819	-0.287028	-0.248606	-0.178206	-0.14517	-0.210754
AKR1B1	0.0387344	-0.804864	-0.518437	-0.554059	-0.0395641	-0.129204	-0.0170031	-0.603881	0.256319	-0.200539	-0.31519	-0.628183	0.0977869	0.0389042	-0.189057	-0.0338373	0.0907307	-0.339701	-0.662958	0.132367	0.181253	-0.194687	-0.431722	0.0375986	0.759135	-0.24749	-0.479895	-0.210341	-0.392892	-0.538727	0.123438	0.0333509	-0.164659	0.26625	-0.592143	-0.476751	-0.834536	-0.000815392	-0.0963268	-0.17071	0.566927	0.458872	0.225739	0.433661	0.0231514	0.342751	0.298675	-0.0585575	-0.715222
AKR1B10	0.117955	0.625115	0.598969	0.441116	-0.45399	-0.39061	-0.395816	-0.13067	-0.216488	NA	0.0884581	-0.293407	-0.364123	-0.358668	-0.749452	0.0118794	-1.07378	0.100269	0.12542	0.0339322	0.269182	-0.755221	0.140208	0.0486431	-0.744835	0.169963	-0.0554585	0.345125	0.178495	0.0658541	0.470248	-0.208617	0.0657148	0.175604	-0.663704	0.303158	0.425818	-0.294585	-0.161847	0.508475	0.110966	-0.121908	0.566926	-0.843048	-0.172252	-0.747054	-0.266858	-0.842487	0.0206294
AKR1C1	0.0118904	0.578509	0.817966	0.432619	-0.334416	-0.319658	-0.282848	0.0254898	-0.170712	-0.0197687	0.355301	-0.177955	-0.451255	-0.473053	-0.778193	0.141826	-0.947867	0.220282	0.154272	0.166128	0.338892	-0.798862	0.124	0.083828	-0.638091	0.332622	0.00952291	0.422369	0.16286	-0.0110521	0.389123	-0.297446	0.124975	0.293073	-0.535672	0.369223	0.379164	-0.0694575	-0.157409	0.670042	0.143613	-0.294044	0.555295	-0.655217	-0.281013	-0.513421	-0.185494	-0.542312	NA
AKR1C2	0.268555	0.564724	0.69026	0.469523	-0.449708	-0.573422	-0.347615	-0.0604129	-0.215885	0.256983	0.176406	-0.35939	-0.425028	-0.244586	-0.853831	0.0997243	-0.715448	0.176299	-0.0800891	0.00906897	0.0827942	-0.960329	0.0375252	0.0649476	-0.842379	0.363841	0.0140262	0.544557	0.384094	NA	0.343449	-0.337212	-0.0422869	0.0904307	-0.396726	0.537857	0.266001	-0.546569	-0.168995	0.590217	0.17198	-0.0558329	0.680348	-0.726659	-0.380702	-0.772901	0.03194	-0.993309	0.0401225
AKR1C3	-0.707811	0.166903	-0.0894928	-0.706889	-0.0383558	0.523866	-0.111257	-0.607455	0.305722	-0.0510349	-0.2253	-0.404614	0.395759	-0.599833	0.371869	-0.546026	1.0235	0.581595	0.439178	-0.28345	-0.853446	-0.396734	-0.440596	-0.376668	-0.152913	-1.20133	1.03759	-0.470624	0.286471	0.863773	-1.152	0.707176	-0.608117	0.605042	0.345984	0.414857	-1.26163	-0.291818	-0.952816	0.1036	1.36835	-0.128841	0.171788	0.246852	0.143791	-0.79595	0.514757	0.435459	-0.0101452
AKR1C4	-0.0720739	0.642945	0.654304	0.183615	-0.242205	-0.523972	-0.220876	-0.0648999	-0.0265274	-0.0151553	0.23923	-0.425744	-0.469546	-0.381083	-0.739718	0.185872	-0.969068	0.204684	0.286313	0.106642	0.147665	-0.677083	0.370292	0.187552	-0.694275	0.0949569	0.250307	0.348864	0.297313	NA	0.321196	-0.430305	0.0875306	0.21664	-0.529543	0.407574	0.417715	-0.0645814	-0.00259113	0.632548	0.20554	-0.130769	0.543074	-0.678022	-0.118084	-0.740653	-0.204202	-0.808104	-0.182787
AKR1CL1	-0.0303531	0.510539	0.648779	0.461614	-0.283602	-0.594912	-0.401583	-0.104991	0.0339837	-0.0216455	0.359976	-0.202573	-0.26227	-0.492027	-0.79029	0.0956416	-0.941915	0.273241	0.173773	0.187943	0.11444	-0.656511	0.282902	0.0608363	-0.703903	0.179088	0.264263	0.333211	0.160744	-0.00731468	0.282937	-0.34574	0.321208	0.181008	-0.523625	0.314152	0.336466	-0.347559	-0.0181036	0.539287	0.316769	-0.263109	0.583063	-0.745635	-0.338556	-0.680436	-0.192511	-0.875841	0.0194712
AKR1CL2	0.0837002	0.567979	0.564776	0.32875	-0.466962	-0.524001	-0.270882	-0.140456	-0.168439	0.0777349	0.237948	-0.248361	-0.247159	-0.432871	-0.65645	0.0426931	-0.89735	0.0171947	NA	0.088871	0.152574	-1.04042	0.365179	-0.0434251	-0.849051	0.0670042	0.22337	0.188371	0.0962806	-0.0965433	0.0855389	-0.217021	0.0958042	0.115506	-0.406299	0.250906	0.34335	-0.23441	-0.126932	0.432516	0.346416	-0.320962	0.514585	-0.763867	-0.477947	-0.771771	-0.197211	-0.886439	-0.00217247
AKR1D1	0.173322	-0.207458	0.476447	0.759517	0.208599	0.266702	0.064249	0.757748	0.132755	0.328747	0.307525	-0.0975885	0.421369	0.245666	-0.0326548	0.416105	-0.300128	0.391476	0.415757	-0.876977	-0.397772	-0.550271	0.200747	0.354389	-0.671026	-0.0366669	-0.137587	-0.389249	0.206491	0.0708342	0.110089	-0.137676	-0.185676	-0.199771	-0.404448	-0.192589	0.0748844	-0.213103	-0.423995	-0.631391	-0.0336018	-0.00239468	0.131405	0.0335264	0.394069	0.205639	0.229446	-0.334172	0.468676
AKR7A2	-0.422984	-0.792201	0.252694	-0.0787535	-0.00491715	0.0222855	-0.257744	-0.476692	-0.152667	0.0669794	0.140085	0.0497818	0.233273	-0.504745	NA	-0.491865	-0.12879	-0.106396	0.0224533	-0.519216	-0.0202904	-0.0835323	-0.178304	0.220641	0.288612	-0.453245	-0.385394	-0.479422	-0.363093	0.104808	0.0686159	0.584649	-0.527428	-0.0351925	0.0220585	-0.319685	-0.590809	0.142904	0.237762	-0.361881	-0.000646591	0.374698	0.126168	0.263193	0.120793	0.0782576	-0.0225916	-0.00245666	-0.469713
AKR7A3	0.30004	-0.128958	NA	-0.0922823	-0.149165	0.0983143	0.303254	-0.477592	0.411716	-0.109205	0.162506	-0.11205	0.0427628	0.0863266	-0.158217	0.206513	0.189926	-0.246302	-0.358004	-0.301912	0.216259	-0.344627	-0.303519	-0.234378	0.253422	-0.367301	-0.357354	0.105689	-0.180204	-0.0571213	-0.0166149	-0.138905	-0.0263882	0.00069046	-0.0510998	-0.126776	-0.215653	0.253137	0.28774	0.0645103	0.356842	0.258091	0.317857	0.247838	0.186089	0.0515566	0.125666	0.562484	-0.225047
AKT1	0.127715	0.191417	0.395703	0.287135	0.131173	-0.394451	-0.0852806	-0.162771	-0.252021	-0.18188	0.358446	-0.238725	NA	0.207889	-0.244945	-0.238544	-0.336741	0.000280377	-0.212126	NA	-0.0592965	-0.243794	0.530949	0.332525	-0.287122	0.290074	0.59883	NA	-0.270161	-0.185128	0.33789	-0.344211	0.0623957	0.128225	-0.243151	0.0981599	0.134223	-0.261977	-0.154765	-0.00079012	0.332873	0.00674613	0.29115	-0.147087	-0.0138283	-0.185329	-0.249464	-0.359425	-0.173332
AKT1S1	0.0392714	0.762576	0.502499	0.397303	-0.262368	-0.319481	-0.101002	-0.129691	-0.146205	-0.0616064	0.47842	-0.0117502	-0.302235	-0.180668	-0.456845	0.332203	-0.848648	0.0450096	0.00544643	0.263156	0.346498	-0.904188	0.115369	0.0755997	-0.708311	0.107734	0.383036	0.226575	0.0543642	-0.233364	0.347583	-0.167907	0.0373549	0.0795946	-0.539297	0.213344	0.230299	-0.365027	NA	0.668694	0.117678	-0.474192	0.505793	-0.504502	-0.239575	-0.460357	-0.328496	-0.93853	0.200403
AKT2	-0.0962229	0.629682	0.668953	0.210835	-0.381964	-0.54384	-0.111674	-0.211448	-0.183868	-0.0511599	0.245298	-0.211955	-0.467954	0.296733	-0.564598	0.522945	-0.67484	0.170158	-0.0985856	0.00202799	0.262743	-0.0870666	0.381442	0.227155	-0.19865	0.369953	0.468216	0.331471	0.0322919	-0.0945873	0.394068	-0.177625	0.185693	0.0561214	-0.567504	0.245623	0.343369	-0.160074	NA	0.755175	0.15704	0.0217905	0.596668	-0.455248	-0.0768547	-0.576426	-0.278211	-0.918995	-0.112752
AKT3	0.0451756	0.585257	0.455789	0.295465	-0.324561	-0.23218	-0.161356	0.0152249	NA	-0.0487146	0.145901	-0.215974	-0.144093	-0.126084	-0.498116	0.269282	-0.473593	0.0973945	NA	-0.0651018	0.144925	-0.697443	0.18027	0.0100207	-0.337096	0.094763	-0.029232	0.205832	0.155525	0.0976472	0.259468	-0.259546	0.120583	0.156409	-0.450786	0.333669	0.273005	-0.187989	-0.117357	0.457003	0.236194	-0.208925	0.481153	-0.500156	-0.187292	-0.160795	-0.14506	-0.557783	0.130099
AKTIP	-0.478792	-0.457098	-0.962659	-0.222767	-0.615218	-0.340634	-0.125461	0.38406	-0.267089	-0.11805	-0.830914	-0.258829	-0.406329	0.238398	0.487403	-0.325086	0.527564	NA	0.716539	0.412494	-0.528234	0.496118	0.810294	0.131983	0.550018	-0.102775	0.98386	0.613614	-0.0567331	0.152907	0.110476	-0.23398	0.0450697	-0.377752	0.0718384	-0.00703525	0.0275764	-0.00365925	-0.329601	-1.00129	-0.194441	0.163773	-0.640089	-0.120311	-0.00595188	0.216159	-0.0468044	0.254951	-0.227505
ALAD	0.0345602	0.312375	0.511437	0.209969	-0.0768998	-0.207976	-0.00328509	-0.120628	-0.161325	0.0322841	0.366334	-0.106911	-0.266139	-0.292607	-0.43255	0.0217489	-0.501897	-0.0296636	NA	0.170985	0.176321	-0.628924	NA	0.0350699	-0.550558	-0.0147718	0.153886	0.205604	NA	-0.0158904	0.268957	-0.31447	0.00341352	0.198594	-0.310589	0.157307	0.213216	-0.0602417	0.0302825	0.448119	0.0188085	-0.0374463	0.454186	-0.326087	-0.173392	-0.371106	-0.213649	-0.45422	-0.03559
ALAS1	NA	0.450696	0.478946	0.32899	-0.0645994	-0.383332	-0.222181	-0.103911	-0.0857234	0.0732574	0.268198	-0.0969318	-0.10159	-0.0960085	-0.427405	0.177107	-0.716474	0.106277	0.0610803	0.115624	0.14432	-0.674073	0.23586	0.0609264	-0.663889	0.132912	0.0500787	0.221466	0.110466	-0.0685196	0.280317	-0.421287	0.122624	0.20133	-0.366378	0.195743	0.308524	-0.116531	-0.102041	0.520466	0.0756381	-0.234138	0.561893	-0.571135	-0.233411	-0.429853	-0.17351	-0.560126	-0.153902
ALAS2	0.548885	1.65102	1.69638	0.477358	0.385739	-1.37169	0.5956	-0.809157	-0.0274871	0.311954	1.71699	-1.36755	-0.511455	-0.739118	-1.75131	0.473662	-0.870885	0.95066	0.617035	1.35614	1.09409	-1.84533	NA	0.589888	-1.67327	0.188406	1.75747	NA	0.951203	-0.829847	0.469484	-0.982779	-0.600138	0.506146	-1.88608	0.493094	0.294665	-0.198688	0.568646	1.92044	-0.418921	-1.05792	1.31812	-1.12169	-0.572432	-1.41784	-1.16484	-2.07843	-0.979068
ALB	-0.0299554	0.684364	0.781605	0.281461	-0.540237	-0.373936	-0.455073	-0.245243	-0.215803	0.090404	0.184271	-0.312088	-0.303384	-0.192811	-0.665331	0.170457	-0.831708	0.0985336	0.0578523	0.140672	0.259606	-0.73783	0.157911	0.0380535	-0.823161	NA	-0.230872	0.31204	0.191761	-0.00121212	0.163185	-0.100854	0.0663543	0.218409	-0.404774	0.147232	0.284182	-0.187918	-0.131232	0.532798	0.276697	-0.196078	0.50921	-0.842679	-0.471536	-0.514532	-0.185353	-0.785011	-0.296229
ALCAM	-0.10135	0.0668831	0.0845318	-0.229048	0.430684	0.28235	0.376309	0.383665	0.52881	0.466758	0.0536213	0.811585	-0.0921669	1.09102	0.520834	0.422424	0.42487	0.124682	0.200986	-0.118188	-0.0463066	-0.506506	0.262303	-0.307735	0.223512	NA	0.198181	-0.0265255	0.416074	0.00962543	-0.341615	0.362929	0.438191	0.115602	0.12094	0.130987	-0.00639916	-0.021534	0.257067	-0.103978	-0.637835	-0.113496	-0.110655	-0.162145	-0.0277786	0.456666	-0.280094	0.319811	0.0601788
ALDH16A1	0.294666	0.197476	0.305721	0.0820885	-0.0190725	-0.379206	-0.244903	-0.271585	0.0434008	-0.097333	0.0547423	-0.233324	-0.242875	-0.0283594	-0.444769	0.287047	-0.312303	-0.109402	-0.130712	0.361066	0.386971	0.0802641	-0.0191965	-0.0690956	0.309696	0.220035	-0.0282669	0.126547	-0.0626736	-0.182398	0.0645933	-0.276181	-0.213095	0.0905657	-0.335974	-0.074141	-0.0235047	0.0459776	-0.0642729	0.365085	0.0532436	0.220208	0.294874	-0.375825	-0.278994	-0.216	NA	-0.18773	-0.331067
ALDH18A1	-0.114654	0.00602913	0.195375	0.224396	-0.248901	-0.346826	-0.409581	-0.41088	-0.0083704	-0.15429	-0.0584621	-0.454671	-0.411361	-0.494884	-0.209802	-0.0827656	-0.518322	0.0868168	0.181616	0.160228	-0.114237	0.286455	0.148386	0.201872	0.0621557	0.117404	-0.231306	0.0173655	-0.0999346	-0.121762	-0.0882239	-0.115218	-0.0818777	0.195307	-0.421554	0.211238	0.0719938	NA	-0.38616	0.112855	0.011466	0.220113	0.185557	-0.329643	-0.370081	-0.192579	-0.0369396	-0.152517	-0.118416
ALDH1A1	0.127272	-0.0737152	NA	-0.0186758	1.13882	1.4923	0.838681	0.209936	0.75229	0.788738	0.574488	1.57671	1.4352	1.57761	0.755954	1.46992	1.37271	-0.128111	-0.236302	-0.305837	1.07717	-0.8443	-0.799458	-0.409468	-0.308817	-0.384603	-1.18699	0.687062	0.223226	0.249746	0.458892	1.02303	0.404366	0.81777	0.820352	0.819584	-0.31253	0.0241566	2.27089	-0.11648	-0.0344734	0.138236	-0.0676651	1.33433	-0.41398	-0.167645	-0.349995	0.358449	-0.323856
ALDH1A2	NA	0.436336	0.482721	0.323047	-0.23974	-0.376426	-0.259621	-0.0653987	NA	0.0168862	0.245109	-0.0937598	-0.131677	-0.457051	-0.378067	0.0707402	-0.502415	0.198179	0.0867565	-0.0156047	0.0958319	-0.761838	0.186513	0.0150106	-0.684912	0.283794	0.0881722	0.307432	0.115319	0.00115323	0.138115	-0.260369	0.0814126	0.208205	-0.431365	0.350585	0.436619	-0.153239	-0.183368	0.613806	0.106195	-0.437545	0.506614	-0.706712	-0.357569	-0.541228	-0.311163	-0.647766	0.0501182
ALDH1A3	0.0557199	0.687103	0.544785	0.242277	-0.156099	-0.340268	0.0283532	0.120144	NA	-0.0858259	0.364256	-0.171556	-0.41889	-0.232093	-0.340024	0.202086	-0.599605	0.211984	-0.101601	0.166703	0.292581	-0.712833	0.419177	0.0371203	-0.667811	0.0662036	0.16911	0.42481	0.100854	-0.0515552	0.19301	-0.116677	-0.00759602	0.186169	-0.392883	0.313704	0.485058	-0.119867	0.00614691	0.674104	0.129576	-0.134841	0.487295	-0.653771	-0.0359392	-0.249601	-0.140102	-0.644738	-0.0572352
ALDH1B1	0.061182	0.278622	0.202124	0.178846	-0.17022	-0.175874	0.0941977	0.040626	0.131322	NA	0.283371	-0.152298	0.00565863	-0.0872998	-0.200889	-0.0165901	-0.540106	0.0892382	0.0160422	0.0199637	-0.0654793	-0.798931	0.0510564	-0.0916362	-0.551581	0.0846176	-0.161351	0.121228	0.0290866	-0.0491118	0.16567	-0.240788	0.177487	0.0293427	-0.471859	0.162954	0.0708289	-0.10091	-0.251656	0.411417	0.198756	-0.136437	0.241172	-0.293622	-0.0682139	-0.0933814	0.122724	-0.19207	0.176019
ALDH1L1	0.0788703	0.695042	0.738303	0.462624	-0.388144	-0.288534	-0.247107	0.0861664	-0.0949445	0.206144	0.333425	-0.0942764	-0.266462	-0.242532	-0.625708	0.149104	-0.865479	0.00224829	0.219115	0.122276	0.260163	-0.812451	0.247832	0.181437	-0.683589	0.153012	-0.0538468	0.242299	0.100671	0.0199852	0.378592	-0.349456	0.264379	0.224301	-0.470211	0.414776	0.443319	-0.227161	-0.0240278	0.772873	0.331168	-0.339935	0.436635	-0.820519	-0.314469	-0.518423	-0.159302	-0.66648	-0.0405011
ALDH1L2	-0.0398145	0.544113	0.503541	0.181972	0.0168624	-0.344619	0.320252	0.215186	NA	0.047606	0.243047	-0.0234966	-0.150805	-0.224594	-0.399935	0.193787	-0.662476	0.100508	0.203665	0.120691	0.162272	-0.808023	0.187709	0.053987	-0.784483	-0.0541582	0.283185	0.264904	0.276853	-0.0795074	0.320992	-0.388713	0.033597	0.288746	-0.310939	0.242434	0.351931	-0.265004	-0.0284944	0.494859	0.211477	-0.257558	0.69042	-0.458411	-0.134503	-0.0980506	-0.0803108	-0.354897	0.178893
ALDH2	0.658412	-0.332772	0.131099	-0.142049	0.692822	0.19197	1.19347	1.17793	0.141963	-0.0155497	0.383026	1.32638	0.470766	0.302568	-0.393373	-0.125628	0.134929	-0.440171	-0.218067	-0.0402594	1.31013	-0.236339	0.0129089	0.264469	0.191049	0.555191	-0.383457	0.160875	-0.335565	0.119777	1.31393	0.44716	0.778166	0.0944004	1.05529	-0.0541067	-0.229484	0.188374	1.49511	-0.0580091	-0.0068903	0.564996	-0.222939	-0.131316	-0.154804	-0.482889	-0.793234	-0.417357	-1.05262
ALDH3A1	-0.0249357	0.515556	0.529202	0.356549	-0.375549	-0.419411	-0.102248	NA	-0.0348845	0.199461	0.253303	-0.28438	-0.131136	-0.42017	-0.631478	-0.0635347	-0.846827	0.228942	0.0796127	0.0791135	0.212636	-0.849904	0.347261	0.134261	-0.774765	0.104734	-0.130242	0.180473	0.150094	-0.0472012	0.12096	-0.3217	0.203071	0.187422	-0.303082	0.34831	0.462622	-0.277465	-0.144671	0.548381	0.0981359	-0.293898	0.459639	-0.81351	-0.239445	-0.380351	-0.197406	-0.75112	0.0447435
ALDH3A2	0.119626	0.257663	0.301086	0.0221739	-0.431697	-0.347977	-0.281116	0.034204	-0.0722215	0.0223119	-0.0279255	-0.323628	-0.15373	-0.523438	-0.481966	-0.123612	-0.542109	0.126583	0.188281	0.0986841	0.154579	-0.190718	-0.042268	0.0428016	-0.12242	NA	-0.399796	0.0563984	0.0911636	0.0443888	-0.084703	-0.113849	-0.0233755	-0.0448866	-0.233605	0.182771	-0.0976968	NA	0.1822	0.204139	-0.172326	0.170518	0.225812	-0.359677	-0.271482	-0.329	0.0360105	-0.43959	-0.136733
ALDH3B1	0.586249	0.519166	0.551208	0.219819	-0.0609017	-0.307559	0.0876863	-0.185679	-0.0176432	-0.0618918	0.31024	-0.00297236	-0.405118	0.393945	-0.86907	-0.0802586	-0.486982	-0.206373	-0.133751	0.152534	0.877836	-0.170889	0.414109	0.258399	-0.0154755	0.354823	0.99597	0.271499	-0.219039	NA	0.424518	-0.249469	0.205962	0.0986054	-0.209568	0.0192492	NA	-0.0982564	0.169542	0.515796	0.0948479	-0.16634	0.378962	-0.352535	-0.117784	-0.530818	-0.517719	-0.415952	-0.199151
ALDH3B2	0.00467904	0.513542	0.603786	0.448961	-0.292429	-0.468386	-0.239153	-0.0327746	-0.0726407	-0.0224676	0.207657	-0.243611	-0.320892	-0.348	-0.691361	0.0829371	-0.834401	0.153799	0.125209	NA	0.225741	-0.827641	0.292707	0.0713356	-0.681201	0.157829	0.112064	0.35509	0.178408	-0.0160112	0.269777	-0.349427	0.0980741	0.214023	-0.439294	0.380135	0.381144	-0.256496	NA	0.641968	NA	-0.172065	0.583919	-0.762843	-0.269016	-0.575322	-0.271943	-0.733369	-0.0381387
ALDH4A1	0.160264	0.566188	0.583093	0.199066	-0.212904	-0.226994	-0.279003	0.0580198	-0.0563978	NA	0.296168	0.0982362	0.0774911	-0.347954	-0.442101	-0.0378145	-0.639721	0.0710411	0.103381	0.116471	0.202335	-0.795418	0.15463	0.0536625	-0.634747	0.0910174	-0.08274	0.177896	0.103399	0.0461308	0.343086	-0.0797367	0.106334	0.207913	-0.242465	0.358109	0.283777	-0.121758	0.0738638	0.544701	0.0396169	-0.147904	0.55146	-0.527449	-0.213159	-0.430904	-0.154757	-0.641356	-0.0594309
ALDH5A1	0.354358	0.693339	1.32484	0.752324	-0.0677652	-0.068697	NA	-0.423106	-0.47086	0.24274	1.39348	-0.615721	-0.39086	-0.486654	-0.351758	0.467939	-0.62314	0.327248	-0.195374	1.27671	-0.0108576	-0.143508	0.161737	0.872929	-0.000369072	-0.0172405	1.41926	0.00302029	0.325625	-0.44569	-0.131516	-0.0247145	-0.232737	0.12692	-0.624779	0.0640526	0.665703	-0.045393	-0.0165882	0.90763	-0.116696	-0.0564165	0.837443	-0.0799122	-0.113668	-0.315469	-0.142882	-0.329105	-0.304795
ALDH6A1	0.02704	0.238466	0.408377	0.0414162	0.309584	0.123934	0.215424	0.159761	0.297905	0.238487	0.290444	-0.076642	-0.0253506	0.535158	-0.267542	0.457073	-0.304167	-0.186474	-0.12986	-0.1979	-0.229891	-0.598594	-0.109586	-0.21531	-0.582488	-0.187116	-0.360749	0.186985	0.0866213	-0.0140505	0.14818	0.00216198	-0.0417981	0.0788746	-0.471994	0.054832	0.15841	-0.20375	-0.0972652	0.317621	-0.126292	NA	0.256713	0.41511	0.149469	-0.116651	0.199327	-0.317928	0.0799799
ALDH7A1	0.177785	0.561451	0.660422	0.527754	-0.202788	-0.517597	-0.254976	-0.198817	0.0703397	0.0120101	0.286494	-0.081708	-0.33287	-0.449238	-0.455874	-0.00229979	-0.814541	0.283457	-0.0478697	0.123654	0.11229	-0.43225	0.472198	0.0470948	-0.667707	0.200247	-0.144895	0.207973	0.222842	-0.0130215	0.19081	-0.128311	0.0430741	0.168244	-0.410454	0.43751	0.283714	-0.0605044	-0.190567	0.568972	0.128424	-0.262441	0.610224	-0.488862	-0.155382	-0.529898	-0.0553856	-0.778787	NA
ALDH8A1	-0.136559	0.48624	0.493652	0.46438	-0.13109	-0.225864	-0.354071	0.504789	-0.0159426	0.113836	0.201072	-0.356121	0.191857	0.0307219	-0.195805	0.278306	-0.487224	0.0904999	0.172117	-0.0449116	0.0175972	-0.707681	0.0570877	-0.00233102	-0.735882	-0.0604961	-0.0166197	0.0802431	0.0900788	NA	0.0897932	-0.291996	0.0368919	-0.000999925	-0.516502	0.106003	0.286871	-0.245646	-0.114035	0.412813	0.032388	-0.137946	0.449737	-0.296064	0.0519655	0.0665226	NA	-0.414122	0.481238
ALDH9A1	0.441509	-0.294854	0.164618	0.136854	0.54744	0.181801	-0.185139	-0.0394201	-0.48262	0.111732	0.0992203	0.629715	0.186511	0.0539961	-0.0964451	-0.528524	-0.0998049	-0.132446	-0.0396929	-0.269509	-0.429113	-0.125075	0.464466	0.36558	0.319388	0.257704	0.4448	-0.213299	-0.509619	-0.195624	0.169321	0.324846	0.0176678	-0.0279341	0.0678673	-0.00428867	0.576104	0.217147	-0.185064	-0.705052	-0.40075	0.236647	-0.121584	0.14677	-0.0293341	-0.319425	-0.24536	0.0412731	-0.751962
ALDOA	0.328658	0.487927	0.486186	0.0778744	-0.114423	-0.347767	-0.0121576	-0.0874344	-0.0887576	-0.199195	0.276406	0.0287448	-0.341742	0.116009	-0.719992	-0.00641942	-0.408963	-0.340297	-0.473021	0.13981	0.616412	-0.259948	0.454175	0.241925	-0.104175	0.356442	0.939369	0.207784	NA	-0.295263	0.539519	-0.383874	0.227772	0.125526	-0.438384	-0.0350108	0.271277	0.00780535	NA	0.537795	0.341008	0.0550414	0.367209	-0.322567	-0.252169	-0.473697	-0.557225	-0.761609	-0.351771
ALDOB	-0.141221	0.665292	0.491276	-0.0151711	0.187489	-0.372652	0.568755	0.00984669	0.630143	-0.00533104	0.0705023	-0.880094	-0.0296755	0.729517	-0.522933	0.89795	0.224582	-0.292029	-0.322736	0.301491	0.0458202	-0.140512	-0.0953445	-0.136168	-0.587775	-0.103214	0.438084	0.206491	-0.0727654	-0.418439	0.208056	-0.534295	0.259545	-0.0605068	-0.758985	-0.0077734	0.144882	-0.171251	-0.255293	0.638117	0.469586	-0.386685	0.653372	0.310183	0.528946	1.11176	0.377786	-0.665987	0.951167
ALDOC	0.449668	-0.285172	0.542032	0.116341	-0.449053	-0.138012	-0.45543	-1.04382	-0.359557	-0.119474	0.0873928	0.117066	-0.265637	-0.975837	-0.168496	-0.943852	-0.299244	0.179577	NA	0.656241	-0.377431	-0.105497	0.832619	0.378651	0.291808	0.141817	0.426909	0.0354939	-0.25983	-0.502009	-0.126248	0.334172	-0.595181	-0.017971	-0.542038	0.129759	-0.157167	0.222487	-0.550863	-0.129328	-0.230186	0.340199	0.347723	-0.32156	-0.237558	-0.728602	-0.31779	-0.377202	-0.658667
ALF	0.150104	0.589026	0.614632	0.362092	-0.379024	-0.462687	-0.408736	-0.0959816	-0.0632117	0.0645292	0.292372	-0.149848	-0.439362	-0.166009	-0.607536	0.0410118	-0.841493	0.117667	0.153287	NA	0.114954	-0.879595	0.298956	0.0347972	-0.769395	0.191293	-0.145281	0.34308	0.221112	0.0421534	0.19053	-0.228896	0.0767941	0.218518	-0.497803	0.327545	0.318308	-0.296956	NA	0.647757	0.212936	-0.155604	0.495074	-0.763107	-0.252373	-0.521493	-0.311761	-0.680921	0.0282176
ALG1	0.0272851	0.289941	0.500291	0.202649	-0.306878	-0.318278	-0.208882	-0.395656	-0.0149593	0.0107627	0.227153	-0.232222	-0.138379	-0.367791	-0.567382	0.173311	-0.324436	-0.122827	-0.116949	0.177237	0.211931	0.0167971	-0.0155597	0.0207548	0.0751648	0.127448	-0.119933	0.263249	0.0395966	-0.120532	0.29614	-0.363314	0.0662594	0.115794	-0.327858	0.114686	0.194538	0.0765657	-0.118191	0.425548	0.214446	-0.207542	0.323112	-0.408516	-0.172152	-0.398751	0.0925465	-0.421507	-0.364764
ALG10	0.210195	0.322525	0.747448	0.246526	-0.128692	-0.503714	-0.298079	-0.134195	-0.0556827	0.0719848	0.231059	-0.303566	-0.379379	-0.405228	-0.697077	0.124028	-0.902642	0.172297	0.0797167	0.0661202	0.274965	-0.517516	0.145794	NA	-0.666964	0.0793996	-0.0509768	0.339495	0.319833	-0.0797219	0.049758	-0.292208	-0.0970836	0.164358	-0.333014	0.183037	0.464413	-0.101978	0.102395	0.549807	0.0781465	-0.245883	0.481058	-0.641768	-0.359848	-0.682439	-0.238234	-0.41149	0.0427766
ALG11	0.533026	0.177965	0.0760479	-0.250865	0.022449	-0.191527	0.0479484	0.33608	1.81656	-0.0204964	0.112197	-0.566485	0.947406	0.753534	0.616425	1.43955	-0.868983	0.0460615	NA	-0.700148	-0.460648	0.273753	-0.354791	-0.459337	-1.21149	-0.47327	-0.134547	-0.279256	0.375771	-0.47736	-0.477097	1.22553	0.247693	-0.246564	-0.153142	0.343252	-0.223843	-0.77579	-0.749945	0.0108976	-0.490006	0.468241	-0.0109682	1.44278	0.934591	1.74755	1.30316	0.25671	0.867629
ALG12	-0.00499582	0.713878	0.691797	0.431488	-0.0267444	-0.449986	-0.180879	-0.198731	0.238795	NA	0.238782	-0.165821	-0.336342	-0.250294	-0.570427	0.0425758	-0.920249	0.211375	0.0612645	0.319688	0.0650492	-0.491086	0.482791	0.112703	-0.477718	0.176292	0.393328	0.240492	0.242576	-0.0354443	0.313358	-0.45084	-0.0683207	0.250406	-0.375658	0.437465	0.353971	-0.298534	0.0341983	0.769337	0.170856	-0.106376	0.535821	-0.610742	-0.1752	-0.353283	-0.281907	-0.475576	-0.121703
ALG13	-0.329921	NA	0.0878468	-0.205745	0.192951	1.04206	1.01935	0.961843	0.823659	0.671439	0.361211	0.896988	1.30039	0.811225	1.26914	1.04749	1.36571	-0.261743	-0.420685	-0.496149	-0.110579	-1.40039	-0.378057	-0.787366	-1.06016	-0.38263	-0.668752	0.249729	0.143953	0.0907259	-0.279907	-0.000267982	0.140663	-0.162691	0.0639009	0.301909	0.0292339	-0.105764	0.357684	-0.0404501	-0.182928	-0.12417	0.0402484	0.826886	0.811893	0.777175	0.700913	0.85011	0.723352
ALG14	NA	0.378242	0.531335	0.191872	-0.219591	-0.474887	-0.302764	-0.211843	-0.266382	-0.122878	0.0517802	-0.0251484	-0.224763	-0.323507	-0.324743	0.142492	-0.625834	0.111092	0.148606	0.0967483	0.18169	-0.385401	-0.155746	0.0054369	-0.277723	-0.0187502	-0.176762	0.187937	0.0118604	0.0641265	0.181986	-0.273695	-0.0425229	0.0576453	-0.103036	0.185158	0.212346	-0.26443	0.00454664	0.486538	0.185343	-0.100397	0.265205	-0.496188	-0.16604	-0.385473	-0.0839882	-0.473698	-0.0235133
ALG2	0.138384	0.62787	0.647401	0.340294	-0.273713	-0.312768	-0.286786	-0.135165	-0.115857	0.0044508	0.493101	-0.0970073	-0.222906	-0.229666	-0.481925	-0.0648484	-0.592266	0.13404	0.135645	0.119602	0.204872	-0.794383	0.38926	0.0117393	-0.604126	0.192605	-0.184529	0.526876	-0.00958395	0.065454	0.251759	-0.142657	0.10208	0.209558	-0.369321	0.550829	0.496095	0.0071578	-0.0317249	0.718873	0.405473	-0.157183	0.61004	-0.549446	-0.0242271	-0.695455	-0.118066	-0.373858	-0.230922
ALG3	0.163511	-0.130745	0.0809078	-0.0354548	-0.180879	0.061347	-0.0380278	-0.265361	-0.0106449	-0.119079	0.0300436	-0.00578785	0.387535	-0.536009	0.132376	-0.21166	0.0961371	-0.32397	-0.40465	-0.138796	-0.0830088	0.0568228	-0.132415	-0.00510788	0.0828114	-0.126329	-0.624524	-0.0456657	-0.185871	-0.0605783	0.041522	0.0877647	-0.366773	-0.00798893	0.0313664	-0.205613	-0.377053	-0.0406208	-0.0300884	-0.0961075	-0.0913715	0.1103	0.0790291	0.169841	-0.0525446	0.0160809	0.183146	0.341685	0.113202
ALG5	-0.00284576	-0.710861	-0.483048	-0.217132	-0.186801	0.574792	0.341656	0.194297	0.326135	0.277928	-0.468221	0.333628	0.775647	0.350144	1.02592	0.395566	0.961638	0.144986	0.364306	-0.717076	0.105816	-0.0669956	-0.928884	-0.786649	0.112377	-0.920145	-1.14631	-0.258117	0.136755	0.564403	-0.477407	0.58392	-0.356008	-0.505472	0.562066	NA	-0.30097	0.230685	0.511389	-0.740641	-0.0528078	0.0344772	-0.380517	0.505861	0.205875	0.745752	0.492684	0.681398	0.0627337
ALG6	0.00242424	-0.153629	-0.294124	-0.197136	-0.208934	0.130697	-0.0204535	-0.194625	-0.0869513	0.0662298	-0.291886	-0.0312614	-0.0486746	0.171101	0.150908	-0.110338	0.541206	0.197745	0.280165	0.268334	-0.0424233	0.535913	-0.197996	0.0872669	0.422367	-0.0640602	0.350549	-0.117728	0.0952053	0.330981	-0.152097	0.263814	-0.117233	-0.234677	0.32984	-0.0899639	-0.0145807	0.115542	0.301645	-0.390596	-0.112032	0.0924931	-0.277621	-0.0123825	-0.0234137	0.0841808	-0.0349331	0.372154	-0.0845776
ALG8	0.262996	0.0479186	0.291594	0.276098	-0.0442096	-0.021553	-0.200964	-0.27845	NA	-0.042133	0.146139	-0.132069	-0.122948	-0.329301	-0.256991	-0.134608	-0.395427	-0.0675206	NA	0.137585	0.0180291	-0.00104379	-0.0780977	0.0394812	0.139382	NA	-0.419263	0.0410031	-0.0899212	-0.131516	0.0169163	0.146133	-0.253317	0.0765298	-0.117651	-0.0331378	-0.0794239	0.0878606	-0.037533	0.12134	0.0653682	0.109036	0.251243	-0.186324	-0.132201	-0.0660473	0.0720482	-0.183604	-0.132263
ALG9	-0.0474072	-0.12183	-0.252624	-0.162192	0.13728	-0.0925961	0.0261917	-0.2166	-0.147797	-0.078229	-0.0369978	-0.0189733	-0.0961676	-0.335333	0.0674419	-0.28839	NA	-0.0679321	0.0948906	0.0112057	-0.124306	0.271191	-0.00102615	-0.0913668	0.130164	-0.234346	-0.0345707	-0.131552	-0.02775	-0.241538	-0.0315504	-0.0596228	-0.0682631	0.148149	-0.132544	-0.0866814	-0.121732	0.0261602	-0.0658808	-0.0688491	0.0830183	0.149802	0.203675	0.253762	0.224017	0.31494	0.38019	0.361096	0.161358
ALK	-0.0536165	0.56543	0.526503	0.410496	-0.324197	-0.408798	-0.316418	0.100313	-0.0318589	-0.0341029	0.219136	-0.0625744	-0.384645	-0.231721	-0.625911	0.129542	-0.888665	0.249064	0.0569229	0.105628	0.144603	-0.756841	0.476821	0.0701189	-0.695558	0.115452	0.363443	0.214259	0.134399	-0.0473599	0.321979	-0.257344	0.117703	0.311017	-0.334272	0.233754	0.463473	-0.0730739	0.118695	0.691137	0.186464	-0.265473	0.607298	-0.679566	-0.306969	-0.523063	-0.203975	-0.755658	-0.120822
ALKBH	0.153391	-0.0520272	-0.0984373	0.0325966	-0.224599	-0.262547	-0.182578	-0.222064	-0.0888586	-0.271729	-0.15231	-0.265338	-0.202186	-0.363312	-0.444221	-0.261855	0.0282335	0.1791	0.334918	0.390117	0.272691	0.276556	0.0768528	-0.106044	0.420723	-0.0669031	0.0357924	0.0397673	0.100909	0.138727	0.0429153	0.00183106	NA	0.138996	0.089385	-0.0289392	-0.0505562	-0.285923	0.176347	-0.00820637	0.0630064	0.158419	0.188026	-0.106994	-0.453525	-0.0977259	-0.064414	-0.280046	-0.329139
ALKBH1	0.0706735	0.135223	0.282563	0.0597265	-0.300965	-0.322604	-0.139005	-0.119022	-0.105443	0.0839679	0.108257	-0.183447	-0.202581	-0.180008	-0.324907	0.0319231	-0.38681	0.0871382	0.143894	0.110038	0.130107	-0.217628	0.210341	-0.00248933	-0.0138662	0.0737615	-0.0495677	0.213685	0.113388	0.148765	0.026968	-0.0999944	-0.0701528	0.180411	-0.120246	0.277436	0.108155	-0.0662222	0.0712588	0.356482	-0.010721	-0.123121	0.250131	-0.335793	-0.11329	-0.205804	-0.0435939	-0.408355	-0.0349646
ALKBH2	0.00240803	-0.034637	-0.0390425	NA	-0.614258	-0.306099	-0.430297	-0.568206	0.105928	-0.00233173	-0.14536	-0.480836	-0.353998	-0.47788	-0.307183	-0.270499	-0.507946	0.14803	0.0256329	0.311945	0.00461102	-0.126129	0.257808	0.129199	0.370725	-0.0482321	-0.282893	0.10178	-0.104937	-0.0560007	-0.0732164	-0.141659	-0.0942593	-0.0293627	-0.2068	0.178159	0.0637388	-0.261208	-0.0871573	0.20112	0.577652	0.268328	0.260429	-0.0516863	-0.226462	-0.0960407	0.013442	-0.1724	-0.0108156
ALKBH3	0.0876217	-0.177796	-0.193669	-0.168285	-0.436667	-0.207488	-0.402801	-0.543176	0.0886803	-0.207081	-0.428029	-0.645557	-0.379625	-0.625896	-0.227088	-0.389618	-0.233559	0.0219622	0.329037	-0.0867233	0.474662	0.363545	-0.215744	0.151623	0.554302	-0.0578117	-0.352397	-0.0428915	-0.132153	-0.0452356	-0.151945	0.101214	-0.32859	0.0758925	0.15803	-0.136679	-0.292742	-0.0558519	0.255004	NA	0.292206	0.0392456	0.0761967	-0.197185	-0.199983	0.0774088	0.0987329	-0.00268269	-0.143888
ALKBH4	-0.0655861	0.207816	0.28657	-0.0367069	-0.362119	-0.50293	-0.264264	-0.228491	-0.0259008	0.218948	0.0535769	-0.361737	0.00359344	-0.642901	-0.514327	-0.246617	-0.711484	-0.0437021	-0.00939178	-0.0905824	0.0994172	-0.330426	0.115349	0.061389	-0.342955	0.212658	-0.330794	0.0540819	0.235675	0.181283	0.165379	-0.118207	-0.0356655	0.0340147	-0.121118	0.167668	0.20215	0.204395	0.14356	0.168457	0.166902	0.047081	0.30221	-0.430858	-0.380764	-0.11307	-0.22569	-0.520193	-0.0310068
ALKBH5	0.548915	-0.306197	0.444423	-0.277431	0.275448	0.148112	-0.326114	-0.466492	-0.392667	-0.111484	0.394366	-0.134176	-0.00673485	-0.64954	0.030241	-0.846877	-0.196627	-0.449516	-0.415581	0.272303	-0.345149	0.163865	-0.0267582	-0.014287	0.464344	0.114356	0.0153542	-0.340371	-0.406565	-0.0973892	-0.0330973	0.0678301	-0.232171	-0.244403	-0.0764217	-0.467169	-0.244876	0.151361	-0.338819	-0.337458	0.103223	0.342069	0.175647	0.0497742	-0.0514393	0.126334	-0.135042	0.103187	-0.677846
ALKBH6	-0.128232	-0.126252	0.0639238	0.20952	-0.172693	-0.180334	-0.470486	-0.255748	-0.200693	-0.100928	-0.0792398	0.0417595	0.0494766	-0.375836	0.148541	-0.246555	0.0294952	-0.072608	-0.138458	0.16855	-0.011529	0.20353	0.308515	0.0216656	-0.0387936	0.102323	0.106499	-0.116586	-0.0274086	0.271944	-0.0233221	-0.16696	-0.107713	0.00461006	-0.087203	-0.0722637	0.171371	0.0400162	0.0506344	0.0834894	-0.12216	0.126618	0.17828	-0.0597391	-0.0859633	-0.00857735	NA	0.0628891	0.178865
ALKBH7	-0.27023	0.0161657	-0.0502768	-0.251308	-0.533526	-0.62508	-0.322356	-0.531871	0.164127	-0.229406	-0.306441	-0.241697	-0.47861	-0.52658	-0.388022	-0.0928173	-0.36484	0.174501	-0.117489	NA	0.856018	-0.0130634	0.326712	0.268143	0.603634	-0.0961199	-0.190945	0.0117855	0.123226	0.243407	-0.0150537	-0.273054	-0.191461	-0.308997	-0.0805359	0.0903721	-0.138755	-0.137698	0.36545	0.125684	0.417935	0.291674	-0.189225	-0.213591	-0.478953	-0.194161	0.170022	-0.0122976	0.0314894
ALKBH8	-0.0540514	-0.151993	0.131671	-0.0305071	0.0461035	0.223583	NA	-0.513404	0.214858	0.0390043	-0.0902405	-0.479629	-0.0303907	-0.286429	-0.463651	0.0721407	-0.351787	-0.0103579	0.0210152	-0.244699	-0.116001	0.545721	0.11588	0.108408	0.39472	-0.0533676	-0.291692	-0.0675812	-0.047966	-0.225175	-0.0104084	0.26172	-0.253996	-0.108601	-0.235434	-0.412013	-0.0466862	-0.0104513	-0.451393	0.000426769	0.0934601	0.256973	0.389289	0.199639	-0.034811	0.477119	0.262128	-0.440335	-0.0612087
ALLC	0.011807	0.601723	0.632345	0.350649	-0.370224	-0.474339	-0.384599	-0.081399	NA	0.147846	0.274546	-0.202115	-0.315613	-0.246941	-0.659127	NA	-0.854465	0.176218	0.0705336	0.0727943	0.173126	-0.790511	0.380352	0.0726128	-0.620309	0.14557	NA	0.390864	0.15936	0.0313416	0.317478	-0.21338	0.141479	0.311582	-0.458721	0.35351	0.42796	-0.104641	0.0545187	0.661212	0.205112	-0.196808	0.589975	-0.78699	-0.303438	-0.548033	-0.210441	-0.734976	-0.0228038
ALMS1	0.0289335	0.19533	0.613157	0.257977	-0.216385	-0.30869	-0.303582	-0.286108	-0.147293	0.0989809	0.251467	-0.375986	-0.679565	-0.218064	-0.756302	-0.141809	-0.919622	0.290619	0.195106	0.212859	-0.196963	-0.168844	0.347556	0.227874	-0.179883	0.0729685	0.0824623	0.0283747	0.0472937	NA	-0.0258293	-0.0919447	-0.186398	0.224582	-0.709791	0.101284	0.110563	-0.23082	-0.213995	0.260107	0.0616264	-0.171565	0.486725	-0.394118	-0.469515	-0.170398	-0.244722	-0.793328	-0.150053
ALOX12	0.210091	0.428362	1.10117	0.164533	0.188461	NA	0.0694752	-0.264509	-0.443551	0.237763	1.09256	-0.609105	-0.698084	0.159641	-0.98986	0.579677	-0.925944	0.119209	-0.252813	1.55768	1.48516	-0.848403	0.882093	-0.0882363	-0.999815	0.833571	0.595386	0.0316458	0.136126	-0.398819	0.642505	-0.201472	0.286355	0.448683	-0.55382	0.0642099	0.78609	-0.0266151	0.947445	0.335134	-0.184178	-0.768173	0.323407	-1.23582	-0.407781	-0.608567	-0.408739	-1.09384	-0.576629
ALOX12B	NA	0.625816	0.683308	0.495418	-0.199627	-0.353903	-0.294563	0.217479	0.0311122	-0.0462613	0.270009	-0.177272	-0.202613	-0.461421	-0.537562	0.114925	-0.746185	0.129264	0.116902	0.0970368	0.157951	-0.725297	0.326047	-0.0550966	-0.689157	0.233109	0.0502901	0.379496	0.146593	-0.128831	0.212216	-0.319377	0.145144	0.270937	-0.430283	0.274829	0.444527	-0.153689	-0.0323262	0.61924	0.245702	-0.197216	0.536102	-0.621192	-0.300406	-0.481537	-0.233769	-0.399701	-0.136065
ALOX12P2	0.0159731	0.518979	0.531826	0.333912	-0.384465	-0.355515	-0.234661	-0.0902319	0.0145855	0.0781751	0.236923	-0.358931	-0.310667	-0.371394	-0.738831	0.0893464	-0.823252	0.126167	0.13258	0.0456648	0.245159	-0.831109	0.164933	0.0879221	-0.851873	0.00627375	-0.0987802	0.428021	NA	0.0807123	0.308208	-0.263893	0.0061183	0.209304	-0.472644	0.183518	0.438979	-0.422355	-0.106908	0.506238	0.279944	-0.366633	0.538956	-0.931744	-0.265191	-0.600696	-0.154716	-0.831538	-0.121902
ALOX15	-0.0123076	0.401082	0.428124	0.161188	0.113596	-0.342544	0.0357721	-0.0749412	-0.153926	0.15556	0.271479	NA	-0.533995	0.303424	-0.647578	0.265189	-0.765093	0.21485	-0.0437198	0.377294	0.0211217	-0.833846	0.133429	0.0625887	-0.417373	-0.0679634	-0.102475	0.224742	0.0240183	0.153293	0.168267	-0.410485	0.000232697	0.120233	-0.491628	0.240317	0.238149	-0.165772	-0.237118	0.583153	0.114339	-0.340969	0.440815	-0.267468	0.0298665	-0.464506	-0.0494881	-0.649683	-0.176852
ALOX15B	0.0565828	0.64346	0.584477	0.421053	-0.325327	-0.433064	-0.272434	0.0285954	-0.073216	-0.0574311	0.242549	-0.0635494	-0.305995	-0.323685	-0.534775	0.0482612	-0.708847	0.0747938	0.00193993	0.124077	0.392609	-0.758978	0.286653	0.100175	-0.766571	0.186639	0.463693	0.247625	0.0759559	NA	0.307538	-0.332157	0.18121	0.215726	-0.37246	0.285828	0.272149	-0.247948	0.130008	0.573363	0.0677743	-0.31846	0.480014	-0.79668	-0.297776	-0.466895	-0.218808	-0.811496	-0.121042
ALOX5	0.210209	0.608777	0.693365	0.599248	0.121641	-0.297546	-0.212212	0.773034	-0.563416	-0.0859537	0.435333	0.515149	-0.121666	-0.311864	-0.418532	-0.378814	-0.633107	0.246953	0.36393	0.280089	-0.0579214	-0.538936	0.590392	0.558314	-0.624978	0.513839	0.735331	0.169291	-0.0374281	0.0511189	0.559747	0.0755312	0.390503	0.182827	0.0252693	0.212307	0.588631	0.0644703	-0.00122833	-0.020397	-0.248773	-0.0593381	0.251699	-0.615858	-0.553024	-0.755234	-0.738598	-0.645123	NA
ALOX5AP	0.457021	0.414463	0.321856	0.746337	0.7408	-0.486944	0.267655	0.836208	-0.450502	0.381882	-0.017952	0.588827	0.324777	0.38698	0.21344	-0.897358	-0.0464649	0.110135	0.499936	0.0439987	-0.610658	-0.110762	1.25984	0.684218	-0.544266	0.568919	0.880494	0.782278	-0.0290747	-0.041482	1.10378	NA	0.389182	-0.24944	-0.140256	-0.0200939	1.02535	0.406005	-0.663478	-0.341252	0.1425	0.0301552	-0.343376	-0.638678	0.188145	-0.586197	-1.09859	-0.239346	-0.178863
ALOXE3	0.243355	0.699553	0.731058	0.559326	-0.232092	-0.549971	-0.3555	-0.101888	-0.102825	0.109281	0.31188	-0.208966	-0.420433	-0.381307	-0.77776	-0.0736203	-1.01747	0.124413	0.159237	0.0261512	0.232762	-0.798099	0.260167	0.0749669	-0.88168	0.256793	0.213385	0.300148	0.244926	-0.0177069	0.368267	-0.1945	0.138234	0.273554	-0.469959	0.285633	0.322283	-0.325748	-0.0820327	0.752278	0.227777	-0.216384	0.628441	-0.926644	-0.287029	-0.650461	-0.344497	-1.03842	NA
ALPI	-0.108192	0.514463	0.568786	0.340551	-0.129305	-0.327921	-0.244805	0.125567	0.0431933	0.0442181	0.282974	-0.0994048	-0.300708	-0.0230646	-0.332199	0.131944	-0.854611	0.0362315	0.166999	0.110142	0.239061	-0.742871	0.166161	-0.00413656	-0.640008	NA	-0.119629	0.320148	0.0135231	-0.0738845	0.139153	-0.241193	0.12549	0.241165	-0.504641	0.174897	0.31535	-0.307045	-0.100616	0.595734	0.123948	-0.29846	0.634999	-0.566869	-0.103618	-0.492841	-0.0926061	-0.683449	0.376331
ALPK1	0.309775	0.0392132	-0.18343	0.64807	0.670227	NA	-0.184002	1.1058	-0.536495	0.366559	-0.137402	0.707643	-1.02337	0.357844	-0.385532	-0.348763	-0.378244	0.634557	0.69815	0.75469	-0.272965	0.729401	0.71646	0.91832	-0.597986	0.120777	1.43555	-0.141845	0.527667	0.145208	0.556649	0.209336	0.630328	0.584022	1.09717	0.216063	0.257773	0.228371	-0.131789	-0.163034	-0.469554	-0.0725536	-0.480329	-0.460833	-0.439226	-0.856034	-1.025	-0.498904	0.476839
ALPK3	0.0635343	0.490021	0.559795	0.581553	-0.299232	-0.410415	-0.437372	-0.106961	-0.0982656	0.0936904	0.408179	-0.0270009	-0.178556	-0.313374	-0.414903	0.106308	-0.637737	0.13771	0.123976	0.119263	0.34012	-0.986667	0.336641	-0.0443888	-0.894613	0.236738	-0.0891104	0.293984	0.258563	-0.306997	0.346112	-0.259377	0.263233	0.380544	-0.32863	0.265307	0.335643	-0.210423	NA	0.618546	0.223633	-0.194304	0.6505	-1.05635	-0.112833	-0.535195	-0.104616	-0.639154	0.0212975
ALPL	0.547529	1.30527	1.43664	1.60613	0.825595	-0.140394	-0.605771	1.73802	-0.955587	-0.197487	0.903598	1.9709	-1.38736	-0.870002	-0.634336	-0.777942	-0.704282	-0.365737	-0.430368	1.04699	-1.32584	-0.624386	1.48914	1.59286	-0.522333	1.13643	0.805313	0.0918331	-0.839857	0.390991	0.473887	0.848404	1.32947	0.522345	0.861569	0.727434	1.90218	1.09982	-1.04236	-0.910941	-0.00994873	NA	0.209589	-0.524777	-0.709359	-1.30655	-1.81612	-0.13411	0.142197
ALPP	0.270245	-0.530242	-0.38055	0.730654	0.796085	1.01777	0.779262	2.14207	0.939033	0.79644	0.674209	0.288966	1.64961	1.6032	1.43063	1.42752	0.994205	-0.104123	-0.128863	-1.47314	-0.390123	-0.452074	-0.289191	0.000157356	-0.394261	-0.679684	-0.193137	-0.46646	0.358974	0.399144	-0.00280666	0.534701	0.102913	-0.239494	NA	-0.193575	-0.00828457	0.155402	-0.114179	-1.38114	0.0884628	-0.16046	-0.373732	1.20085	1.28054	1.56378	0.978892	0.994983	1.99461
ALPPL2	0.0892878	0.408831	0.611895	0.193171	-0.308007	-0.137494	-0.0337524	NA	-0.145399	0.207767	0.353844	0.0622425	0.102007	-0.21649	-0.0340328	0.180926	-0.162662	0.0278001	-0.0838394	0.0171185	-0.00625229	-0.551417	0.00157785	-0.00396729	-0.329965	-0.14746	-0.0867643	0.213326	0.00311756	0.228168	0.219621	-0.0956087	-0.0544147	0.364267	0.190735	0.243836	0.129893	-0.00971889	0.138248	0.444135	0.0490422	-0.114263	0.49058	-0.212267	-0.0609598	-0.105734	-0.110007	-0.119808	0.0711403
ALS2	0.0370827	0.0448332	-0.0376358	0.107886	0.0174875	0.167642	-0.106804	-0.349915	-0.106931	-0.0569038	-0.0428705	0.0552788	-0.0639267	0.0269155	0.0732803	-0.363977	0.0570412	0.149584	0.390832	-0.257039	0.133784	0.114614	0.100547	0.159392	-0.211359	0.0844097	-0.13595	-0.294642	NA	0.170749	-0.485588	0.113735	-0.15029	-0.404815	0.0904026	0.00498009	-0.238879	0.196554	0.361677	-0.499608	-0.311673	0.251986	-0.0491314	-0.0418911	-0.0831184	0.256235	-0.019887	-0.152687	0.381076
ALS2CL	0.107353	0.551472	0.624279	0.273371	-0.249701	-0.374324	-0.157036	-0.0794538	NA	-0.0412029	0.284217	-0.136994	-0.290073	-0.180777	-0.676599	0.0753641	-0.712114	0.199045	0.0944587	-0.0139591	0.143304	-0.785427	0.310759	-0.038739	-0.577877	0.176867	-0.0678943	0.372	NA	0.034015	0.318319	-0.323508	0.0440795	0.195001	-0.42903	0.279009	0.383685	-0.160444	-0.12709	0.599067	0.139802	-0.176998	0.51014	-0.705611	-0.22972	-0.470307	-0.232735	-0.610999	0.0287846
ALS2CR11	0.230865	0.653268	0.58939	0.350757	-0.274502	-0.391453	-0.310261	-0.127362	-0.196222	0.0825334	0.298727	-0.257569	-0.332482	-0.364277	-0.563147	0.127495	-0.826544	0.0551648	0.0132418	0.0700202	0.330411	-0.960577	0.12912	0.192334	-0.684776	0.134611	-0.190139	0.456655	0.268085	-0.063818	0.34007	-0.289901	0.00816345	0.127483	-0.514265	0.374466	0.517647	-0.209851	-0.0474057	0.67372	0.203162	-0.236669	0.597604	-0.816932	-0.304986	-0.655606	-0.160953	-0.719755	-0.0401526
ALS2CR12	0.0956755	0.557135	0.577991	0.552471	-0.118795	-0.25855	-0.120536	0.027669	-0.0309143	-0.0811262	0.32797	-0.150441	-0.385604	-0.0242319	-0.381183	0.285559	-0.52262	0.181281	0.0033865	0.136913	0.213847	-0.626576	0.178606	0.0717826	-0.508858	0.130387	0.160857	0.287269	0.444672	NA	0.35321	-0.171739	0.183533	0.253573	-0.707341	0.353838	0.46648	-0.269629	-0.0838232	0.468863	-0.0484228	-0.109549	0.526493	-0.615686	-0.145875	-0.210866	-0.241019	-0.465556	0.14798
ALS2CR13	-0.091855	-0.601372	-0.45531	0.658407	0.00662708	0.474268	0.35164	-0.0376043	0.833462	0.156286	-0.424794	-0.75492	-0.766251	0.519323	0.518979	0.423659	0.131673	0.303763	0.427984	0.270478	-0.0478058	0.62162	0.655513	0.505731	0.393188	0.621401	0.101319	0.212279	0.172615	-0.068491	-1.42677	0.628703	-0.484315	-0.2411	-0.143378	0.331988	-0.173632	-0.431153	0.241973	-0.323361	-0.640857	0.174051	-0.394407	0.0489035	-0.137699	-0.65297	-0.140115	NA	-0.672895
ALS2CR15	0.129508	0.538367	0.589616	0.258138	-0.275172	-0.38522	-0.408484	-0.0567679	0.134303	0.0370717	0.216241	-0.186843	-0.484657	-0.317862	-0.680387	0.113871	-0.698051	0.421116	0.184422	0.167703	0.147865	-0.418039	0.21259	-0.00975227	-0.52445	0.200699	0.0535011	0.367666	0.323439	0.299764	0.188011	-0.235734	-0.0393596	0.239727	-0.3967	0.290891	0.483682	-0.0906515	-0.0113578	0.657346	0.190107	-0.00328636	0.685033	-0.546185	-0.373823	-0.489935	-0.175537	-0.289584	-0.115454
ALS2CR16	0.0558891	0.391003	0.559692	0.18846	-0.451642	-0.15255	-0.316165	-0.342578	-0.0931106	0.0385952	0.142398	-0.335915	-0.105864	-0.29694	-0.377105	-0.0819712	-0.591632	0.118047	0.0996556	0.167855	NA	-0.49614	0.24334	-0.0442171	-0.533813	0.00915289	-0.37597	0.156437	0.210379	-0.177771	0.107562	-0.345338	0.143187	0.148463	-0.276533	0.249166	-0.010242	-0.0962887	-0.0244083	0.607383	0.16001	0.0490074	0.415466	-0.435914	-0.194093	-0.372422	-0.142079	-0.465076	-0.0217714
ALS2CR19	0.174543	0.58823	0.661517	0.358152	-0.276368	-0.52869	-0.246999	-0.0459547	-0.0975709	0.0239391	0.197277	-0.150717	-0.215027	-0.149257	-0.651697	0.247012	-0.910232	0.135225	0.0625944	NA	0.324662	-0.902629	0.178766	0.190549	-0.603189	0.0957236	-0.0628867	0.4417	0.223884	0.0345774	0.367559	-0.317263	0.168295	0.368966	-0.186396	0.457265	0.34969	-0.0271974	-0.142595	0.503262	0.227516	-0.169805	0.570515	-0.745299	-0.373207	-0.790828	-0.301147	-0.843877	0.107852
ALS2CR2	1.16121	1.85988	1.63072	0.981469	0.868267	0.113003	0.902126	-0.353857	-0.555178	NA	1.31032	-1.45672	-0.407476	-0.898264	-1.00776	0.939468	-0.784519	0.808878	0.132183	1.86169	0.691336	-1.38878	0.883073	1.01717	-1.81072	0.19172	2.24427	-0.587228	0.41186	-0.625891	-0.370164	-0.508896	-0.626872	0.719512	-1.95068	0.122214	1.08192	-0.360349	0.516911	1.63961	-0.213878	-0.726897	1.14896	-0.64026	-0.0255241	-1.12914	-0.871189	-1.66976	-0.978887
ALS2CR4	0.0301061	0.395168	0.599383	0.0617542	-0.430266	-0.50431	-0.139647	-0.309261	-0.195174	-0.0706062	0.0141401	-0.275974	-0.461616	-0.604324	-0.172398	-0.280307	-0.329372	0.0879111	-0.0322676	0.0707188	0.0506487	-0.0971308	-0.00396299	0.0047574	-0.209944	0.0842562	-0.17388	0.32754	-0.153646	-0.119296	0.0953383	-0.207276	0.00579119	0.0440989	-0.0392542	0.034472	0.035017	-0.111818	-0.0966945	0.267238	0.15494	0.0484638	0.0729022	-0.426505	-0.21589	-0.359353	0.00928783	-0.31116	-0.0922384
ALS2CR7	0.0937705	0.629297	0.642765	0.510569	-0.207162	-0.375169	-0.283751	-0.114028	-0.211052	0.121055	0.126352	-0.199204	-0.332147	-0.278217	-0.429443	0.313105	-0.634536	0.244979	0.0690041	0.0130606	0.264168	-0.948329	0.202272	-0.0486498	-0.688734	0.0286288	0.0813513	0.324081	0.141696	0.13406	0.121897	-0.386065	0.0687189	0.022037	-0.675635	0.368162	0.282136	-0.195875	-0.0408077	0.667522	0.0986214	-0.401377	0.629593	-0.583137	-0.297534	-0.566806	-0.110867	-0.713997	NA
ALS2CR8	0.0851278	0.291747	0.494842	0.392125	-0.302115	-0.396221	-0.430795	-0.098835	-0.0223794	-0.0548143	0.336671	-0.136792	-0.301898	-0.389525	-0.576812	0.192771	-0.511084	0.11979	0.192312	-0.0295386	0.072824	-0.33988	0.108624	0.0710673	-0.131121	0.130825	-0.275007	0.451354	0.054616	-0.0154452	0.256118	-0.106823	-0.0248189	-0.00762558	-0.300283	0.198152	0.438406	-0.121633	-0.0894318	0.592059	0.356644	-0.135636	0.459902	-0.421608	-0.133263	-0.445051	-0.0397134	-0.139853	0.0407286
ALX3	NA	0.530122	0.764839	0.316849	-0.441928	-0.279132	-0.384883	0.085537	-0.164343	0.0773687	0.219768	-0.252321	-0.440098	-0.288955	-0.451324	0.0729976	-0.779283	0.146827	0.0499458	-0.00145912	0.208062	-0.768331	0.270615	0.122287	-0.603603	0.137494	-0.0151553	0.425163	0.125499	-0.106228	0.248537	-0.368295	0.144437	0.0474715	-0.460742	0.40316	0.319302	-0.221097	-0.14198	0.52977	0.0481896	-0.293124	0.477472	-0.637663	-0.243794	-0.522532	-0.330813	-0.674119	0.0225425
ALX4	0.121827	0.563073	0.504582	0.287089	-0.220592	-0.432877	-0.196264	-0.113902	-0.042202	0.0785727	0.2816	-0.322766	-0.417105	-0.346816	-0.494225	0.114844	-0.733508	0.324308	0.0103598	0.190746	0.0881715	-0.739212	0.281638	-0.0538039	-0.961129	0.221886	0.0183311	0.267689	0.0880046	0.0750637	0.375395	-0.41946	0.0719085	0.249835	-0.450042	0.348954	0.357704	-0.31422	-0.106815	0.566109	0.106946	-0.388744	0.485304	-0.687111	-0.18016	-0.564553	-0.108095	-0.831388	NA
AMAC1	0.161616	0.460912	0.693352	0.214898	-0.15153	-0.301453	0.0400276	0.0994315	0.0230293	-0.0163999	0.143207	0.0175762	-0.108603	-0.254205	-0.483389	0.0668836	-0.70597	0.107807	-0.139448	-0.0077796	0.209668	-0.754504	0.0541954	0.0383463	-0.52071	-0.0266399	0.124987	0.29056	-0.0135164	0.0392275	0.437881	-0.355062	0.324006	0.0438309	-0.431775	0.232274	0.431276	-0.140036	-0.110271	0.498925	0.0737538	-0.174366	0.575208	-0.800613	-0.292979	-0.377062	-0.116209	-0.65567	0.103898
AMAC1L2	0.0588174	0.281747	0.470597	0.198807	-0.591909	-0.650056	-0.339479	-0.274724	-0.208027	NA	0.209869	-0.297503	-0.213671	-0.367433	-0.714226	0.112856	-0.755753	0.0682015	0.142487	-0.0128117	0.0988216	-0.668189	0.0735912	-0.0422554	-0.396914	0.0737782	-0.264457	0.398896	0.129847	0.0122104	0.110599	-0.322131	0.109135	0.217473	-0.50841	0.219343	0.344254	-0.326148	-0.201562	0.52655	0.207962	-0.322225	0.600194	-0.704661	-0.190517	-0.456945	-0.140721	-1.02889	0.013474
AMACR	-0.0222111	0.284573	0.343182	0.103935	0.141356	-0.345605	-0.284653	-0.221744	-0.0488975	-0.0364125	-0.0971825	-0.201287	-0.220085	-0.158416	-0.341554	0.0639191	-0.424744	0.0260828	0.110039	0.0474465	0.140604	-0.468074	0.209723	0.0108714	-0.202779	0.406593	0.194745	0.348242	-0.0288134	-0.0671878	0.177297	-0.224648	0.211863	0.167739	-0.482316	0.228193	0.384324	-0.221822	-0.113041	0.228628	0.0491042	-0.175615	0.191484	-0.341609	-0.103948	-0.276503	-0.177954	-0.383096	-0.0529454
AMBN	0.087383	0.581353	0.70951	0.466535	-0.206808	-0.399333	-0.226187	-0.0430939	0.00628376	0.137897	0.370593	-0.215233	-0.347733	-0.19762	-0.542736	0.213696	-0.790327	0.188234	0.0131314	NA	0.172761	-0.838339	0.266971	NA	-0.711187	0.120457	-0.095669	0.3684	0.0985382	-0.00533652	0.290253	-0.207331	0.0532334	0.173957	-0.495317	0.191381	0.435917	-0.118667	-0.229975	0.446723	0.040657	-0.180181	0.553109	-0.726612	-0.102304	-0.518404	-0.147058	-0.811166	0.0944598
AMBP	-0.00342798	0.512452	0.539926	0.300122	-0.233126	-0.280851	-0.176935	0.0047369	NA	0.117106	0.247808	-0.263167	-0.298694	-0.230515	-0.365582	0.0969872	-0.71346	0.0543995	0.180449	0.11622	0.0240207	-0.647241	0.0796733	-0.0221868	-0.669315	0.242693	0.00762272	0.168313	0.163985	-0.00768661	0.184035	-0.33218	0.137285	0.217599	-0.447927	0.321555	0.232951	-0.134498	-0.0858211	0.693014	0.0481806	-0.220353	0.344347	-0.593101	-0.35217	-0.457463	-0.39327	-0.582251	0.231425
AMD1	-0.236802	0.0534225	-0.490028	-0.145205	0.1403	-0.0780849	0.354251	0.501529	-0.311983	0.0103431	-0.493932	0.102413	-0.0953622	0.0908513	0.125239	-0.235633	0.150277	0.206289	0.658235	-0.293632	-0.106307	0.00743151	0.573046	-0.210524	0.0357952	0.607673	0.480408	0.450944	0.0754967	0.39669	0.113249	0.086947	0.445371	0.166211	0.101313	0.062747	0.485436	-0.198719	-0.168214	-0.765124	-0.174954	-0.198039	-0.758056	-0.114288	NA	-0.105363	-0.538984	-0.0839238	-0.0285435
AMDHD1	-0.0352941	0.37528	0.494725	0.312513	-0.442158	-0.343575	-0.152267	-0.142946	-0.170713	-0.120095	0.310023	-0.411563	NA	-0.302198	-0.406594	-0.198995	0.263998	0.331902	0.189776	0.143225	-0.0659246	-0.471992	0.0946016	-0.0605817	-0.211272	0.188339	0.0399523	0.205821	0.154601	-0.0959301	0.148924	-0.14432	0.0848665	0.166904	-0.0700474	-0.0135484	0.228416	-0.01682	-0.0660591	0.461024	0.188363	-0.245202	0.390157	-0.316707	-0.469648	-0.0419788	0.100248	-0.225575	-0.344939
AMDHD2	-0.213755	0.425622	0.18288	0.0397577	-0.151357	-0.426921	0.0059042	-0.185726	0.123476	NA	0.138603	-0.405323	-0.312326	0.4798	-0.270576	-0.0254812	-0.0437765	0.0710869	-0.171022	0.151846	0.738271	0.688368	0.464116	0.0579996	0.363834	0.366707	1.5039	0.249856	-0.147368	-0.220643	0.218043	-0.321823	-0.0549412	-0.125851	-0.226132	0.119656	0.47429	-0.197367	-0.272335	0.312966	0.59341	0.124143	0.308661	-0.183681	-0.261705	-0.5053	-0.369841	-0.349463	-0.0944939
AMELX	0.181652	0.708025	0.763717	0.466651	-0.322501	-0.463237	-0.288635	-0.185667	NA	0.123379	0.262048	-0.246063	-0.403234	-0.341242	-0.604024	0.0706205	-0.865698	0.243745	0.114344	0.14522	0.167085	-0.897566	0.225624	-0.00574636	-0.799552	0.131951	-0.155042	0.438735	0.155698	0.0749068	0.359603	-0.161941	0.108702	0.301703	-0.273847	0.436735	0.477026	0.0181818	-0.083508	0.624517	0.224158	-0.0754151	0.622712	-0.716359	-0.163425	-0.696341	-0.0986848	-0.75333	-0.0238614
AMELY	-0.0840368	0.482566	0.624986	0.382479	-0.295606	-0.642027	-0.217135	-0.0652142	-0.100086	-0.0969915	0.249759	-0.22853	-0.512475	-0.379265	-0.557124	0.148927	-0.975495	0.0446568	0.130135	0.197827	0.23374	-0.852762	0.214221	0.186737	-0.83482	0.122263	0.0553498	0.428015	0.167613	NA	0.219715	-0.290945	0.121958	0.306353	-0.360075	0.293662	0.480435	-0.248409	-0.253275	0.601097	0.156237	-0.188075	0.558458	-1.05498	-0.236272	-0.671583	-0.313306	-0.809581	0.00225258
AMFR	0.254154	0.910587	0.793283	0.0973697	-0.29212	-1.05425	-0.200377	-0.0579472	-0.457376	-0.0127304	0.542053	-0.771721	-0.558542	-0.339702	-0.570692	0.333865	-0.765955	0.361702	-0.0284553	-0.642813	0.513351	0.415611	0.165634	-0.180236	0.399143	-0.0402274	0.235459	0.0843325	0.138601	0.041522	-0.556093	-0.169188	0.0846081	0.301809	NA	-0.603697	0.225629	-0.360472	0.166394	-0.209348	-0.494031	0.0107112	0.207504	-0.0547605	-0.603349	-0.213691	-0.460979	-0.355051	-0.528516
AMH	0.223638	0.512209	0.585762	0.282805	-0.208592	-0.415307	-0.393238	-0.172207	NA	0.0245862	0.289708	-0.112431	-0.428472	-0.331727	-0.674111	0.0704021	-1.06435	0.0597515	0.0975881	0.0186896	0.23975	-0.806234	0.198337	0.0309033	-0.731227	0.144679	0.0256748	0.300212	0.00865364	-0.15196	0.245899	-0.341018	0.0656881	0.168358	-0.466826	0.307716	0.271835	-0.242261	-0.00243425	0.600844	0.171049	-0.216907	0.570643	-0.763415	-0.287204	-0.689183	-0.133366	-0.511221	-0.120752
AMHR2	0.0962853	0.616043	0.688104	0.333994	-0.278138	-0.618149	-0.468146	-0.133411	-0.0860014	-0.0204887	0.133111	-0.0748758	-0.309231	-0.387455	-0.727918	0.0112543	-0.905442	0.088294	0.270292	0.0252571	0.148732	-0.953917	0.252045	0.0358019	-0.694895	0.045938	-0.0968733	0.164639	-0.0564237	0.0464745	0.305802	-0.253894	0.0415835	0.154331	-0.422966	0.320688	0.24874	-0.252929	NA	0.538672	0.0533156	-0.281374	0.513311	-0.961935	-0.175964	-0.689939	-0.298276	-0.733664	-0.0347071
AMICA1	0.325745	0.124269	0.142281	1.03188	0.159191	-0.547246	-0.212816	0.584589	-0.3747	-0.0388632	0.0327864	0.0951185	-0.743598	0.289731	-0.0813541	-0.443534	-0.0854816	0.307816	0.424768	0.316565	-0.0630922	-0.046854	0.909243	1.2102	-0.307006	0.379972	0.794293	0.332839	0.154067	0.317703	0.69666	0.482489	0.286557	-0.0350409	0.297538	0.251125	-0.149673	-0.210094	-0.122085	-0.225636	-0.206261	0.146091	NA	-0.376836	-0.37281	-0.611663	-0.723577	-0.571818	-0.0150776
AMID	0.162125	0.486127	0.705432	0.407791	-0.472424	-0.451155	-0.422523	-0.102365	-0.0723777	0.0250058	0.174528	-0.246199	-0.37257	-0.370268	-0.565682	0.064023	-0.636748	0.147111	0.0715351	0.155321	0.250905	-0.604019	0.345207	0.210958	-0.432811	0.226468	NA	0.286542	0.127522	-0.0145993	0.302291	-0.262535	0.0614109	0.212618	-0.237168	0.230951	0.377532	-0.0371528	-0.133647	0.538154	0.196508	-0.215917	0.524457	-0.618888	-0.347924	-0.450976	-0.169439	-0.67872	-0.0936804
AMIGO1	0.121027	0.597598	0.553697	0.338351	-0.177025	-0.379764	-0.144901	-0.0126581	-0.045239	0.0503802	NA	-0.299671	-0.16185	-0.168068	-0.215608	0.0299077	-0.313458	0.11702	0.000750065	0.0937085	0.205294	-0.776958	0.19699	0.143263	-0.571539	0.048337	-0.0291557	0.494619	0.0930586	-0.102695	0.178219	-0.253981	0.125056	0.248636	-0.64986	0.283246	0.621316	0.00281715	-0.197256	0.327772	0.160814	-0.0692191	0.386591	-0.349553	-0.0865316	-0.48867	-0.107531	-0.373676	0.0240312
AMIGO2	0.0144773	0.574081	0.404707	0.177159	-0.243218	-0.4107	-0.137471	0.00723362	-0.085403	0.149632	0.403512	-0.151707	-0.225785	0.132174	-0.562822	0.243392	-0.679502	0.167985	0.0622115	0.128823	0.021235	-0.804616	0.122728	0.0968246	-0.82355	-0.100304	0.184539	0.154439	0.037858	-0.0672579	0.276269	-0.476741	0.15649	0.199357	-0.452995	0.0160556	0.599735	-0.367539	-0.0533724	0.543845	-0.170458	-0.196153	0.39525	-0.741036	-0.0770626	-0.525674	-0.101436	-0.666306	NA
AMIGO3	0.168355	0.455868	0.560203	0.172043	-0.222382	-0.364509	-0.227427	-0.0594206	0.187575	0.0219922	0.11918	-0.0153742	-0.204508	-0.175973	-0.406493	0.290674	-0.818067	0.0545998	0.118106	-0.0350423	0.114516	-0.752201	0.172302	-0.127395	-0.572747	0.0818582	0.00318813	0.353831	-0.0530806	-0.0347338	0.143739	-0.239759	0.25746	0.154069	-0.305037	0.309319	0.378744	-0.117784	0.0801311	0.483251	0.163501	-0.350269	0.578409	-0.536985	-0.15843	-0.443785	-0.0977139	-0.759775	-0.0382237
AMMECR1	0.292545	NA	0.324064	0.267348	-0.235822	-0.125862	-0.0549399	-0.200797	0.124174	0.205976	0.0401101	-0.209633	-0.122685	0.0383534	-0.237537	0.235498	-0.372019	NA	-0.0271343	-0.109302	-0.0844483	-0.13827	0.0573975	-0.17767	0.0288566	0.0463513	-0.373078	0.194996	0.0308688	-0.019221	-0.156539	0.167421	NA	-0.00103505	-0.389341	0.0905145	0.117077	0.00418568	-0.203876	0.121354	-0.0526168	-0.0651991	0.287382	-0.205737	0.0596954	0.110537	0.235441	-0.251612	0.273594
AMN	0.136002	0.58648	0.722182	0.452625	-0.254764	-0.329343	-0.345219	-0.118446	NA	0.137295	0.244371	-0.183386	-0.283464	-0.251572	-0.466523	0.198128	-0.765918	0.200212	-0.0625382	0.049027	0.233922	-0.861138	0.163614	-0.0119448	-0.512189	0.162434	-0.0920191	0.395793	0.257828	-0.0947313	0.390454	-0.0640635	0.148402	0.0747304	-0.309172	0.372679	0.473832	-0.24623	-0.154831	0.602534	0.147742	-0.181091	0.492167	-0.630979	-0.201378	-0.495809	-0.181429	-0.646686	0.0427227
AMOT	0.00763035	0.513099	0.443326	0.361847	-0.123984	-0.260925	-0.350331	-0.155788	NA	0.124401	0.252637	-0.23434	-0.268755	-0.487344	-0.623588	-0.0796061	-0.6883	0.1461	0.163389	0.170657	0.111344	-0.449902	0.449058	0.178412	-0.339073	0.157288	0.0397682	0.116871	-0.0174685	0.0219784	0.163259	-0.235904	0.0473757	0.297561	-0.321198	0.258848	0.282872	-0.123257	-0.208552	0.600192	0.0903764	-0.0695982	0.486763	-0.718085	-0.27776	0.0192509	-0.280685	-0.705392	0.00319385
AMOTL2	0.114698	0.403604	0.496443	0.342847	0.0483923	-0.348803	-0.165027	0.0837793	-0.269778	-0.098351	0.177701	NA	-0.37185	-0.00796413	-0.492867	-0.0111561	-0.715449	0.00501919	-0.0285912	0.0147686	0.0949035	-0.747119	0.282485	0.136981	-0.764129	0.179685	0.0919628	0.0633321	0.118971	-0.0642753	0.175875	-0.517417	0.0545292	0.177153	-0.316323	0.109087	0.360514	-0.399774	-0.204647	0.454987	0.138774	-0.310524	0.434104	-0.58738	-0.339324	-0.622498	-0.227842	-0.763652	-0.0426068
AMPD1	0.225291	0.740589	0.61601	0.448255	-0.199328	-0.493654	-0.454798	-0.234237	-0.0882983	0.0959683	0.327961	-0.213	-0.223846	-0.0803704	-0.615455	0.184318	-0.852456	0.176157	0.163379	0.127821	0.0496407	-0.728829	0.36912	0.0466795	-0.448477	0.129541	-0.00521088	0.382675	-0.00767708	NA	0.323839	-0.321614	0.0377712	0.35122	-0.429695	0.334777	0.430055	-0.132197	-0.0712972	0.624527	0.153457	-0.348613	0.539414	-0.67242	-0.203393	-0.575538	-0.060616	-0.765543	0.0193896
AMPD2	0.109501	0.621606	0.624321	0.339147	-0.27721	-0.33881	-0.150494	-0.0972433	-0.0160494	-0.0438714	0.354653	-0.238822	-0.258339	-0.148413	-0.449079	0.232522	-0.715354	0.191343	NA	-0.00661151	0.200023	-0.729351	0.190281	0.102973	-0.675218	0.199571	0.118011	0.264983	0.0621689	-0.072213	0.292654	-0.260694	0.0449559	0.122615	-0.496523	0.401409	0.263349	-0.0547781	-0.0687455	0.56643	0.112262	-0.224643	0.546816	-0.550126	-0.0889686	-0.465927	NA	-0.56712	0.00328938
AMPD3	0.0505097	0.547454	0.551341	0.387907	-0.249152	-0.37457	-0.179476	0.00443327	0.00617874	0.159875	0.288715	-0.109082	-0.128666	-0.221311	-0.396017	0.121475	-0.712911	0.0834893	0.0915781	NA	NA	-0.774012	0.181932	0.114429	-0.553015	0.174141	-0.0618145	0.319006	0.0579644	0.121903	0.263638	-0.292185	0.14529	0.262296	-0.319327	0.272107	0.286522	-0.263399	-0.0443674	0.509376	NA	-0.131511	0.506038	-0.526208	-0.261966	-0.469124	-0.0907545	-0.544168	-0.0716432
AMPH	-0.0875626	0.487108	0.44115	0.189822	-0.199898	-0.530857	-0.22994	0.360999	-0.0790033	0.082191	0.22643	0.201653	-0.469106	-0.324429	-0.375857	-0.039259	-0.608471	0.0473227	0.0696456	0.0179293	0.0944943	-0.679097	NA	0.0624158	-0.841768	0.310126	0.353979	0.0921175	-0.0694664	0.0570254	0.371214	-0.293674	0.313157	0.167476	-0.544593	0.414275	0.367404	-0.0928383	0.0385809	0.376964	0.0672829	-0.336277	0.315131	-0.613265	-0.247208	-0.620857	-0.270829	-0.692054	0.00225878
AMT	-0.0813026	0.0559373	0.433046	0.143019	-0.00631237	0.145581	-0.463305	-0.457514	-0.102321	-0.306686	0.0495834	-0.297827	-0.117861	-0.713068	-0.169903	-0.395739	-0.488218	-0.129368	-0.160848	0.24541	-0.244225	-0.0597105	0.359332	0.269936	-0.344652	0.0765724	-0.190282	-0.162649	-0.111871	-0.272153	0.0197468	NA	-0.0725393	0.0396461	-0.453592	0.0598564	0.116431	-0.132675	-0.178783	0.119389	-0.154028	0.139998	0.189353	-0.514117	-0.161866	0.157711	0.241489	-0.326402	0.221226
AMY1A	0.220506	0.26815	0.325099	0.207374	0.838166	0.72005	0.650337	0.806039	0.4067	0.636824	1.02602	0.657417	1.07537	0.928571	0.831548	1.01697	0.613653	-0.200922	-0.161452	-0.269261	-0.165043	-0.944198	-0.126018	NA	-0.7161	-0.220903	-0.361119	0.255537	-0.0419981	-0.00728766	0.295433	0.0190783	0.194587	0.248149	-0.0444476	NA	0.389278	0.0968184	0.0595457	0.161222	0.0866976	-0.0604337	0.325215	0.546064	0.876377	0.558155	0.336687	0.2522	0.92675
AMY1B	-0.0847664	0.0124536	0.111743	0.0342169	0.253837	0.138768	-0.048058	0.219034	0.0931783	0.04107	0.0111775	0.158011	0.336026	-0.376935	0.481955	-0.147959	0.311768	-0.0899901	-0.217592	-0.249298	-0.328378	-1.07224	-0.33171	-0.35783	-0.937027	-0.370413	-0.549337	0.295711	0.121743	-0.0826936	0.0427365	-0.100036	0.133594	0.0555663	0.0398831	NA	0.0798025	-0.207128	-0.31994	0.123026	-0.0509591	0.116037	0.00457621	0.000937939	0.287104	-0.0296454	0.260763	0.0990167	0.448681
AMY2A	-0.0113211	0.59782	0.711173	0.421949	-0.273871	-0.47344	-0.328533	0.091136	-0.189907	0.0613637	0.329374	-0.0465336	-0.184475	-0.148465	-0.484473	-0.255053	-0.720966	0.103173	0.206	0.102388	-0.0730877	-0.739556	0.454797	0.0719647	-0.643514	0.345994	0.0634804	0.443416	0.169413	0.132356	0.444427	-0.180491	0.260888	0.314734	-0.305801	0.444464	0.501212	-0.074688	-0.0553579	0.774983	0.105413	-0.185567	0.553221	-0.528432	-0.195318	-0.631935	-0.158744	-0.688065	-0.178088
AMY2B	-0.523095	-0.48362	-0.402165	-0.313007	0.839037	1.04176	0.728015	1.19582	0.788117	0.65224	0.312428	0.725024	1.39006	0.840236	1.68535	0.896354	1.46415	-0.449959	-0.504556	-1.0443	-1.14863	-1.46407	-0.85096	-0.92396	-1.44875	-1.11621	-1.30635	-0.147097	0.36694	0.103048	-0.0240097	0.597836	0.157486	-0.0117617	0.13567	0.201431	0.0288219	-0.0192213	0.0196486	-0.677195	-0.466106	NA	-0.464257	1.08917	0.917593	1.44077	1.04588	1.12659	1.57737
AMZ1	-0.0142584	0.610332	0.630156	0.25589	-0.426595	-0.430332	-0.250355	-0.0574145	0.0226469	0.150897	0.200651	-0.243381	-0.4438	-0.367469	-0.640746	0.0296946	-0.749088	0.00165033	0.072741	0.0833535	0.0334945	-0.798527	0.240727	0.0339799	-0.675924	0.120162	0.0574188	0.318869	0.16047	-0.0813794	0.131469	-0.337214	0.12763	0.131931	-0.2761	0.306619	0.307666	-0.0390744	-0.0677371	0.663916	0.0980864	-0.272172	0.394907	-0.796434	-0.182839	-0.609187	-0.367516	-0.693588	0.0795546
AMZ2	-0.345898	-0.0917783	-0.201239	-0.0462523	0.0645471	-0.0920005	-0.0358233	-0.0507956	-0.126094	-0.080899	-0.372052	-0.0425735	0.0543332	-0.0312867	NA	-0.00362063	0.202342	-0.0116522	-0.10609	-0.129307	-0.227682	-0.248992	0.371878	-0.0320022	-0.309712	-0.112332	-0.0315185	-0.0504215	-0.0541086	-0.0472555	0.192018	-0.0970845	-0.00685573	-0.0129077	-0.0163989	0.00518179	-0.0407326	-0.238036	-0.123425	-0.0451429	0.118124	-0.0277371	-0.106403	0.0814362	0.0936561	0.354083	-0.0297532	-0.0661139	0.126489
ANAPC1	0.154184	-0.48523	-0.081521	0.0315161	-0.0984716	0.616803	-0.46522	-0.716943	-0.0501728	-0.165937	-0.305505	-0.42755	-0.0920973	-0.743566	-0.338618	-0.453696	-0.387201	NA	0.161275	0.290307	-0.473858	0.526881	0.111825	0.257268	0.392389	-0.00837326	-0.594469	-0.205023	-0.112995	-0.252146	-0.357012	0.373459	-0.354691	0.112642	-0.0535784	-0.136335	-0.426626	-0.0390444	-0.387835	-0.0121641	0.0678225	0.295155	0.300774	0.0191832	-0.0987349	0.133619	0.00699329	0.00237656	-0.452882
ANAPC10	-0.32274	-0.000876904	-0.377139	-0.0817356	-0.42284	0.0245991	NA	-0.337956	-0.112432	0.181875	-0.370669	-0.136045	-0.172245	-0.274578	0.192717	-0.0013113	0.298509	0.014534	0.33523	0.0769072	0.0892754	0.380649	-0.44124	-0.0317278	0.504144	-0.174508	-0.561694	-0.00201321	0.0281086	0.181728	-0.357919	-0.302888	-0.118608	-0.169334	0.396799	0.0132103	-0.31763	-0.0999107	0.218974	-0.170228	0.40327	0.247428	-0.0258231	-0.0703535	0.0004282	0.165258	0.172713	0.331456	-0.507977
ANAPC11	-0.0413183	0.0632335	0.0797539	0.209407	-0.32712	-0.344784	-0.358734	-0.132186	-0.0233633	0.121998	-0.111826	-0.132292	-0.0438426	-0.249321	-0.183834	-0.193906	-0.629517	0.0283372	0.204679	0.0600519	0.305336	-0.22482	0.141772	NA	-0.231608	0.0161932	-0.0627478	0.001314	-0.0200438	0.185393	0.152538	-0.041193	-0.093622	NA	0.0561585	0.172344	-0.0173486	-0.141895	0.267735	0.0943055	0.176912	-0.00952069	0.123727	-0.325579	-0.107457	NA	-0.172064	-0.30883	-0.00980155
ANAPC13	0.258542	-0.631939	-0.40684	-0.103347	0.130883	0.0928488	-0.0378027	-0.279256	-0.784441	NA	-0.463241	0.312942	-0.151908	-0.127852	0.283082	-0.658073	0.406538	-0.186224	0.295599	-0.47996	-0.382978	0.219956	-0.00994492	0.0991583	0.20907	0.380865	0.190125	0.303571	-0.23165	0.0605335	-0.0128002	0.0571547	-0.201761	-0.0241489	0.100854	-0.146684	0.0551777	0.286312	-0.289764	-0.908968	-0.260843	0.105418	-0.313634	-0.117575	-0.0547171	0.296337	-0.0687418	0.0725384	-0.40057
ANAPC2	0.147273	0.489187	0.534088	0.309152	-0.271278	-0.442556	-0.402978	-0.263847	0.0360925	0.0527737	0.292462	-0.289988	-0.373815	-0.178881	-0.770193	0.0801024	-0.680198	0.104995	0.0983882	0.163068	0.339013	-0.586458	0.282986	-0.0490272	-0.425621	0.128308	NA	0.265269	0.041749	-0.00128889	0.181581	-0.351019	0.0329502	0.215976	-0.555438	0.238909	0.336759	-0.230549	-0.00226497	0.483869	0.289048	-0.0785224	0.47942	-0.742122	-0.252961	-0.67998	-0.164696	-0.669162	-0.0329123
ANAPC4	0.0117397	-0.323224	-0.529461	0.264944	-0.570412	-0.205691	-0.53378	-0.409965	-0.0961933	-0.309402	-0.700035	-0.357886	-0.275606	-0.720041	-0.271059	-0.750313	-0.508109	0.486738	0.40498	0.130879	0.0120401	0.811583	0.364005	0.55385	0.131345	0.349745	0.0173769	-0.378133	0.255853	-0.125551	-0.266723	0.163383	NA	-0.0773907	0.31441	0.0738926	-0.334288	0.174527	0.0242329	-0.291212	-0.117483	0.28445	-0.274429	-0.164338	-0.201492	-0.123641	0.0607128	-0.239272	-0.126734
ANAPC5	0.37002	-0.407944	-0.251604	-0.256935	0.0345659	0.0114927	0.0373163	-0.515233	0.0521336	-0.356255	-0.222579	-0.45464	-0.126102	-0.173262	-0.0893898	-0.271149	-0.0539389	-0.0736761	-0.216761	0.210504	0.143936	0.545624	0.100838	0.0875301	0.516045	-0.0498543	0.0239878	-0.350472	-0.132334	-0.156284	-0.326834	0.153399	-0.136146	-0.157794	0.17657	-0.23157	-0.44558	0.0643549	0.0905943	-0.116127	0.0934219	0.296429	-0.00329113	0.264485	NA	0.186702	-0.0312986	0.267037	-0.464077
ANAPC7	0.150846	0.40416	0.32869	NA	-0.232434	-0.355978	-0.261739	-0.181403	-0.170527	-0.0603127	0.208002	0.0337548	-0.212362	-0.333309	-0.464185	-0.0862474	-0.34147	-0.0150042	-0.0313005	0.320228	-0.0211158	0.116833	0.0966964	0.0908198	0.0391536	0.243886	0.12075	0.260577	-0.059216	-0.0715632	0.181262	-0.228043	0.0930085	0.229933	-0.308679	0.025929	0.116776	-0.188263	-0.26491	0.384089	0.150817	-0.180532	0.318302	-0.379187	-0.179112	-0.463344	-0.136346	-0.655564	-0.0794244
ANG	0.255409	-0.319137	0.316905	-0.1393	-0.745928	-0.249512	0.694464	0.450726	-0.0199566	0.0726824	0.110894	0.812829	0.614293	-0.561025	-0.586512	-0.811969	0.0208082	-0.126274	-0.151538	0.102337	1.68044	0.40096	0.016366	0.0160007	0.150734	0.615858	-0.661551	0.00744724	-0.401531	0.122773	0.0325022	0.429355	0.626984	NA	0.565206	0.0827169	-0.0281067	0.19958	1.67195	-0.393469	0.218523	-0.291833	0.644985	-0.397723	-0.441537	-0.685571	-0.782617	-0.579685	-0.421143
ANGEL1	0.274151	0.0442615	0.124848	0.101665	0.298925	-0.159989	-0.0551777	-0.246049	0.145438	-0.115985	0.130849	-0.445688	-0.272538	-0.50644	-0.23515	0.1405	-0.178266	0.197154	-0.0961399	0.387795	0.25373	0.16878	0.211744	0.151689	0.200089	-0.0696449	-0.142642	-0.0100937	0.1175	0.052846	0.0716333	-0.233636	-0.251365	0.198266	-0.202027	-0.155039	-0.150546	-0.15389	-0.0470667	0.30434	0.0875063	-0.067009	0.159388	-0.332057	-0.195075	-0.0985947	-0.0449467	-0.110363	-0.0382652
ANGEL2	-0.315674	-0.739221	-0.808496	0.0356331	-0.321043	0.193633	-0.364883	-0.396246	-0.0811091	-0.0150194	-0.735847	-0.267802	-0.13203	-0.447307	0.225862	-0.698395	0.27726	0.301428	0.572107	-0.138664	-0.339489	0.82736	-0.0924425	0.173865	0.383427	-0.0895481	-0.404082	-0.557808	NA	0.176584	-0.562473	0.252954	-0.330499	-0.256933	0.44419	-0.161273	-0.353686	-0.0273209	0.0278845	-0.89679	-0.19836	0.335361	-0.540616	0.127782	0.0953703	0.328281	0.170822	0.316614	0.0929098
ANGPT1	-0.265769	0.351153	0.327512	0.0926609	-0.586367	-0.757412	0.318743	-0.169049	0.120808	0.0835838	0.179438	-0.468778	-0.199643	0.283381	-0.723745	-0.281479	-0.159386	0.246354	0.0240803	0.186088	0.274222	-0.396422	0.340613	-0.0412188	-0.978503	0.0354538	0.707231	0.265327	0.383213	-0.366261	-0.0681582	0.0202284	0.278638	0.0102377	-0.644226	0.446703	0.299614	-0.43355	0.239688	0.328847	0.0171213	-0.362626	0.180677	-0.514711	-0.512819	-0.67641	-0.531141	-0.761891	-0.266204
ANGPT2	0.249187	0.51148	0.630844	0.482203	-0.20497	-0.69552	-0.368466	-0.0628028	-0.0713334	-0.0216269	0.267427	-0.163027	-0.122962	-0.23406	-0.527506	0.104085	-0.664204	0.200371	-0.00799131	0.0731535	0.253963	-0.675198	0.423656	0.184516	-0.648129	0.203688	0.00908756	0.508414	0.150538	0.133422	0.299053	-0.140615	0.0500646	0.152629	-0.266302	0.251769	0.477303	-0.165727	-0.107195	0.683139	0.315359	-0.205026	0.58874	-0.613904	-0.247959	-0.571858	-0.118813	-0.738343	NA
ANGPT4	0.109504	0.45137	0.496752	0.414032	-0.396693	-0.531619	-0.43192	-0.182786	-0.0962243	-0.0430198	0.194847	-0.129868	-0.293549	-0.333775	-0.42275	0.0541024	-0.734913	0.165157	0.0402885	0.0290713	0.233668	-0.909221	0.482224	0.124115	-0.788968	0.215948	-0.230662	0.437126	0.113828	-0.187666	0.33532	-0.331032	0.153485	0.238869	-0.440147	0.117747	0.629764	-0.170999	-0.00579119	0.615907	0.239125	-0.345569	0.666811	-0.708771	-0.348454	-0.513545	-0.210849	-0.788562	0.0414958
ANGPTL1	NA	0.719092	0.584966	0.480278	-0.343987	-0.575965	-0.383009	0.0131073	-0.0659471	-0.12389	0.399993	-0.214942	-0.0607104	-0.0804224	-0.592452	-0.0359745	-0.925328	0.317205	0.0366654	0.100512	0.161448	-0.788035	0.21735	0.221326	-0.637454	0.228762	0.000623703	0.381255	0.220475	0.0240555	0.409433	-0.332959	0.178911	0.349759	-0.431497	0.406006	0.315214	-0.279184	-0.0834537	0.562815	0.24374	-0.158303	0.581665	-0.637091	-0.240138	-0.631595	-0.434453	-0.477147	-0.0708866
ANGPTL2	0.0467496	0.430673	0.440136	0.150629	-0.145975	-0.466581	-0.147686	NA	0.137645	0.0236773	0.436002	-0.0790291	-0.233539	-0.282994	-0.547798	0.215209	-0.85789	0.0181813	-0.0449424	0.102161	0.164735	-0.790468	0.298627	0.0074873	-0.70815	-0.0192609	0.145689	0.253927	0.115482	0.0751066	0.295959	-0.357653	0.163934	0.153575	-0.451695	0.3515	0.166931	-0.18781	0.0957232	0.515988	0.144655	-0.152754	0.45264	-0.304335	-0.243972	-0.603563	-0.10048	-0.636121	-0.0344014
ANGPTL3	0.149765	0.631571	0.635732	0.205511	-0.0660915	-0.405658	-0.40476	0.000319004	-0.031806	-0.0108523	0.217813	-0.279651	0.0359917	-0.49323	-0.652633	0.328166	-0.744697	0.368817	0.229635	0.242356	0.262315	-0.94483	0.166982	-0.0322957	-0.529883	0.136703	-0.00922155	0.544307	0.256623	-0.0284638	0.410711	-0.226525	0.224028	0.218525	-0.403308	0.304021	0.363044	0.026216	NA	0.6161	0.156507	-0.13302	0.543557	-0.844065	-0.265321	-0.453145	-0.23284	-0.69271	-0.0353737
ANGPTL4	0.00152222	0.529787	0.40696	0.32291	-0.175324	-0.310119	0.030203	0.0449177	-0.160416	0.0835102	0.233948	0.241154	-0.155687	-0.170595	-0.39109	0.24459	-0.630778	0.121812	0.0875656	0.00444174	0.163773	-0.660217	0.141685	-0.0144817	-0.65866	0.136897	0.196772	0.287287	0.106202	NA	0.249462	-0.410089	0.237664	0.155638	-0.379855	0.210645	0.24695	-0.183476	-0.0461237	0.572763	0.061844	-0.21653	0.382536	-0.476642	-0.0865982	-0.362767	NA	-0.469519	-0.0772443
ANGPTL5	0.0746398	0.685824	0.667506	0.555143	-0.579513	-0.352459	-0.296332	-0.1709	-0.0376954	0.00245285	0.136573	-0.399642	-0.271288	-0.360267	-0.821434	0.120899	-0.945752	0.0785236	-0.0189538	0.190852	0.052865	-0.854663	0.0308399	0.00751352	-0.693736	0.220105	-0.232707	0.366269	0.344693	0.242036	0.269428	-0.256562	0.183191	0.153872	-0.433545	0.506939	0.479942	-0.0935469	NA	0.583876	0.198661	-0.305407	0.512288	-0.790121	-0.28814	-0.660837	-0.25712	-0.795538	-0.0818248
ANGPTL6	0.045979	0.547796	0.477282	0.286637	-0.309339	-0.44839	-0.360565	-0.094583	0.0320969	0.0629549	0.194429	-0.216474	-0.429595	-0.267231	-0.649726	0.167164	-0.679013	0.0884714	0.0107889	0.195241	0.244539	-0.809119	0.0188861	-0.0896954	-0.499166	0.12496	0.0624647	0.27488	0.144827	0.0964041	0.130784	-0.31842	-0.0870786	0.126867	-0.56779	0.178723	0.181726	-0.213429	-0.166802	0.526514	0.114325	-0.172902	0.546995	-0.761836	-0.187194	-0.625216	-0.3156	-0.694928	-0.161877
ANGPTL7	0.137847	0.632166	0.758064	0.430313	-0.328906	-0.185026	-0.142056	0.0555382	-0.0195909	0.134423	0.231868	-0.274489	-0.288218	-0.302915	-0.536884	0.0803981	-0.852013	0.254214	0.149753	0.0413785	0.0996275	-0.742203	0.311403	0.139002	-0.675315	0.0669966	-0.313631	0.375132	0.309068	NA	0.319648	-0.172039	0.116802	0.323837	-0.463681	0.201232	0.327999	-0.255907	-0.166904	0.762367	0.0619755	-0.245443	0.578581	-0.826263	-0.164626	-0.230153	-0.0699906	-0.705205	-0.079412
ANK1	0.0567484	0.656474	0.445678	0.374645	-0.0463374	-0.414681	NA	-0.175766	NA	0.084337	0.520641	-0.281608	-0.365705	-0.377674	-0.627586	0.268991	-0.830905	0.141354	0.05913	0.405072	0.282345	-0.98255	0.247102	0.141274	-0.528863	0.140084	0.455365	0.108177	0.146179	-0.136712	0.205966	-0.23735	0.135434	0.145896	-0.508024	0.320245	0.289008	-0.22717	0.0977619	0.557938	0.0739818	-0.42434	0.499203	-0.723389	-0.388103	-0.560927	-0.243947	-0.712541	-0.0967426
ANK2	0.0528262	0.529983	0.550398	0.34937	-0.239544	-0.413669	-0.328902	-0.0351532	-0.00485945	0.0210044	0.381382	-0.182366	-0.157178	-0.261993	-0.634397	NA	-0.723768	0.0824003	0.18398	0.136562	0.207474	-0.809093	0.346749	0.0622375	-0.516732	0.114384	0.0732636	0.463825	0.179681	NA	0.300148	-0.213364	0.144326	0.309143	-0.418329	0.368467	0.405395	-0.217892	0.0230556	0.654186	0.206786	-0.268716	0.599545	-0.722421	-0.160382	-0.505304	-0.15555	-0.668246	-0.0679638
ANK3	NA	0.433072	0.48887	0.17537	0.00329479	-0.0759101	-0.156508	-0.140856	0.188849	NA	0.278169	-0.245804	-0.197327	-0.154898	-0.277024	0.0481747	-0.532028	0.126168	-0.00826152	0.0070165	0.0238862	-0.721355	0.217614	-0.0714687	-0.592139	0.0338252	0.00617743	0.187308	0.0596428	-0.201158	0.0364707	-0.30456	0.0559807	0.195775	-0.587657	0.201595	0.293211	-0.100384	-0.0589976	0.491051	-0.0113939	-0.248637	0.502044	-0.377947	0.0106502	-0.170782	-0.00485659	-0.475335	0.192081
ANKAR	0.116468	0.194443	0.303663	0.0631647	-0.600552	-0.000447273	-0.326024	-0.000382423	0.00954342	0.144118	-0.0861759	-0.493588	-0.0483437	-0.162478	-0.234996	0.214732	-0.00192738	0.260056	0.287168	-0.105512	-0.154082	-0.141119	-0.059061	-0.223287	0.0402508	-0.0737138	-0.341602	0.0682974	0.0128946	-0.201954	0.0673647	0.059659	-0.340664	-0.105143	-0.350806	0.0958552	0.145586	NA	-0.0621557	0.252678	-0.0416965	-0.125421	0.14465	-0.259199	-0.193614	0.0519533	0.130949	-0.253614	0.200658
ANKDD1A	-0.594225	-0.33181	-0.389303	0.472836	-0.719586	0.368591	-0.555886	0.17557	0.532495	-0.469488	-0.453889	NA	0.449698	0.270749	0.473426	-0.0103159	-0.461358	-0.379228	0.448861	0.461346	-0.835687	-0.914484	-0.664261	0.506282	0.274443	-0.478347	-0.276009	-0.124006	-0.591933	0.0840273	-0.422028	-0.669488	-0.191126	-0.564453	0.891828	-0.546753	0.479597	-0.462738	-0.570477	-0.0214529	-0.678738	0.693758	0.156195	0.172583	0.257834	0.58855	-0.874898	0.162607	0.354792
ANKFN1	-0.199464	0.642872	0.573274	0.371629	-0.274082	-0.281524	0.0561333	-0.131607	0.127774	0.171882	0.207252	-0.190401	-0.183661	-0.470537	-0.647636	0.0477686	-0.74428	0.0474625	0.0400243	0.0325394	0.115973	-0.667924	0.257137	0.0391331	-0.535907	0.250739	-0.0307755	0.0977311	-0.0395465	-0.212942	0.307064	-0.3695	0.0987024	0.029851	-0.33444	0.206542	0.180745	-0.185172	0.0978098	0.593662	NA	-0.402411	0.484436	-0.623645	-0.264622	-0.577266	-0.204058	-0.518413	-0.0343657
ANKFY1	0.389065	0.0421907	0.221484	0.225309	0.056424	0.0171544	-0.420581	0.0889303	-0.245888	-0.0479846	0.0612205	-0.279936	-0.214025	-0.251639	-0.371253	-0.148702	NA	0.287417	0.35192	0.364978	-0.0537764	0.696411	0.287627	0.424864	-0.153255	0.425257	0.217081	-0.0607502	0.129766	-0.0454583	NA	0.118776	-0.0728032	0.450412	0.0484389	NA	-0.107855	-0.1215	-0.12444	0.174681	-0.248773	-0.0708461	0.149515	-0.40018	-0.297125	-0.0668426	-0.282386	-0.339718	0.0188406
ANKH	-0.172709	0.660649	0.597848	0.347532	-0.142404	-0.662348	0.23367	-0.0197654	0.0230784	-0.0079546	0.447412	-0.22633	-0.376287	-0.0528111	-0.677869	0.346617	-0.500865	0.200602	0.0057106	0.0432611	0.144098	-0.948146	0.0868545	-0.0480504	-0.648473	0.0632563	0.271451	0.313074	0.141561	-0.0940399	0.212995	-0.51242	0.0548325	NA	-0.577677	0.312941	0.369935	0.00575209	-0.258885	0.433867	-0.0696693	-0.248229	0.497986	-0.636382	-0.00860643	-0.086165	-0.0421882	-0.68251	-0.0847502
ANKHD1	-0.0513802	0.47226	0.469118	0.353948	-0.275695	-0.345688	-0.345918	-0.0112281	-0.120463	0.136889	0.168666	-0.0998557	-0.362435	-0.29469	-0.65485	0.0691066	-0.83671	0.0251284	0.0701692	0.109997	0.0393398	-0.692591	0.141871	-0.0373244	-0.604133	0.121299	-0.0288794	0.257417	0.0781703	0.00424171	0.219613	-0.275674	0.132892	0.229138	-0.510247	0.269411	0.354849	-0.157227	-0.192789	0.492347	0.018163	-0.325849	0.359081	-0.590908	-0.0782468	-0.263084	-0.32603	-0.643989	0.0507007
ANKK1	0.0765371	0.664115	0.563599	0.220514	-0.356565	-0.509521	-0.260147	-0.306947	0.059269	-0.0289621	0.215623	-0.173415	-0.260554	-0.418799	-0.732154	0.171551	-0.816691	0.291937	0.272207	-0.015707	0.207414	-0.488986	0.421183	-0.067502	-0.608389	0.112895	-0.261377	0.467477	0.262866	-0.00527334	0.213043	-0.242917	0.309549	0.352278	-0.458797	0.502919	0.398074	-0.275186	-0.0493059	0.647887	0.216011	-0.23572	0.605372	-0.735034	-0.402034	-0.290142	-0.113916	-0.660441	-0.0192094
ANKMY1	0.139	0.28974	0.44573	0.354796	-0.283402	-0.220363	-0.399042	-0.00741355	-0.0928135	0.00115998	0.0811181	-0.324127	-0.267036	-0.55244	NA	-0.225001	-0.610746	0.431122	0.3081	0.0476004	0.0861149	-0.671097	0.19165	0.166194	-0.427674	-0.15682	-0.177811	0.150363	0.236646	0.0785877	0.199192	-0.0748264	0.00848055	0.0995863	-0.126025	0.358254	0.317025	-0.112817	NA	0.342318	0.0597111	0.121093	0.364618	-0.350388	-0.248615	-0.254848	-0.0251301	-0.593591	-0.0747962
ANKMY2	0.156672	-0.139992	-0.0383453	-0.266495	-0.0639362	0.0386181	0.000528336	-0.581719	-0.0427876	0.117584	-0.119521	-0.0178194	0.150553	-0.191412	0.180768	-0.410106	0.312261	-0.104398	-0.0326853	0.053298	-0.31401	0.641499	-0.223177	-0.212818	0.467604	0.196725	-0.162181	-0.203004	-0.01719	-0.026701	-0.0875616	0.158928	0.0015049	0.00869656	-0.0232143	NA	-0.342355	0.233422	-0.0594959	-0.144958	0.00677586	0.218032	-0.202473	0.171815	-0.0234232	-0.0684156	0.309076	0.481715	0.131703
ANKRA2	-0.509275	-0.393891	-0.718843	-0.51489	-0.215767	0.316763	0.105225	NA	-0.271738	0.252026	-0.526931	0.549523	0.465238	-0.244944	0.6783	-0.290466	0.664009	-0.22273	-0.020483	-0.399215	-0.90054	0.358919	-0.880224	-0.70876	0.238649	-0.170311	-0.690918	0.343749	0.13459	0.130446	-0.48825	0.125721	0.138236	-0.342412	0.614031	-0.103726	0.125558	0.384727	-0.169142	-0.711977	-0.0165701	0.62995	-0.431746	0.3675	0.468464	0.0319834	0.599044	1.25723	-0.059061
ANKRD1	0.0261803	0.538262	0.914333	0.271118	-0.115219	-0.551416	-0.386168	-0.0668407	-0.0492039	0.130842	0.165224	-0.291126	-0.165888	-0.361091	-0.470464	0.202648	-0.807486	0.24087	NA	0.0976505	0.149304	-0.960318	0.289079	0.110172	-0.755687	0.126668	-0.119809	0.4725	0.0244322	0.108277	0.307281	-0.258271	-0.0339637	0.264361	-0.442187	0.291874	0.325325	-0.169063	0.00455189	0.65187	0.251138	-0.207988	0.493103	-0.859457	-0.243578	-0.479576	-0.174874	-0.814976	-0.0239301
ANKRD10	-0.116143	-0.6438	-0.712973	-0.488955	0.0416822	0.359926	-0.204618	0.43861	-0.0701599	0.0257759	-0.0389929	0.031498	0.522735	-0.363927	0.657313	-0.192244	0.7605	-0.1449	0.0463982	-0.663048	-0.714985	0.0697498	-0.780197	-0.276996	0.126986	-0.441055	-1.11583	NA	0.237017	0.22268	-0.324147	0.21526	-0.0628777	-0.35819	0.437266	-0.365716	-0.245674	0.512075	-0.0522051	-0.577865	-0.0109682	0.397493	-0.404162	0.561161	0.57562	0.630274	0.539898	0.509192	0.521635
ANKRD11	0.112601	-0.419278	-0.426812	-0.129963	0.136003	0.202843	-0.382384	-0.0173664	-0.494916	-0.477903	-0.283458	0.12398	0.0319118	-0.542884	0.215175	-0.798223	0.337689	0.0699129	0.212074	-0.0633602	-0.85708	0.141644	NA	0.0144167	0.123825	-0.0873871	-0.197856	-0.251381	0.0182085	-0.20598	-0.416468	0.0269089	0.00345707	-0.134927	0.0511293	-0.397848	0.14846	0.400071	-0.469819	-0.779062	-0.217105	0.0519724	-0.376001	0.226943	-0.151652	-0.232621	0.0206032	0.212042	0.214092
ANKRD12	-0.421641	-0.519122	-0.815276	-0.353726	-0.456393	0.14211	-0.124906	0.0919046	-0.0659704	6.29425e-05	-0.740696	0.448077	0.0339994	-0.0183973	0.201601	-0.135379	0.563197	0.0823193	0.456745	-0.246127	-0.51151	0.349323	-0.0932341	-0.262436	0.0971985	0.329763	-0.202456	-0.175178	0.080595	0.0493565	-0.832045	0.0570602	0.126554	-0.331321	0.367562	0.203899	0.217011	0.0843105	-0.173933	-0.984075	-0.592499	NA	-0.648491	-0.0282183	-0.0089035	-0.264952	0.199265	0.428598	0.0595779
ANKRD13	0.941071	0.243114	NA	0.382658	0.824573	0.180823	0.0576668	0.469101	-0.562909	0.100518	0.318946	0.273254	-0.0756493	0.802199	0.279577	-0.129481	0.696593	0.115664	0.10051	0.122604	-0.517459	0.0693808	0.957714	0.325676	-0.0943298	0.777816	1.10259	-0.13465	0.157853	-0.232876	0.46331	0.28523	0.384853	0.81438	0.0798483	0.346995	0.612127	0.290471	-0.0953121	-0.624968	-0.636677	-0.185894	-0.261662	-0.289139	-0.103695	-0.236656	-0.790655	-0.153874	-0.298372
ANKRD13B	0.0323372	0.54511	0.647482	0.410092	-0.262703	-0.490582	-0.279748	-0.181102	-0.139103	-0.0684824	0.18931	-0.134039	-0.237449	-0.446723	-0.427729	0.0762134	-0.755359	0.184463	0.263239	0.0139613	0.202933	-0.903541	0.152993	0.0236783	-0.73513	0.138985	-0.0689392	0.363837	0.0761003	-0.0286088	0.393367	-0.370656	0.0495129	0.271259	-0.49201	0.337512	0.341003	-0.182295	-0.0660372	0.493416	0.326406	-0.0790405	0.547843	-0.757852	-0.388256	-0.589186	-0.18016	-0.75816	0.0381107
ANKRD13C	0.0163994	0.138438	0.220566	0.112195	-0.65804	-0.150954	-0.135592	-0.515403	-0.101541	-0.172657	0.00195789	-0.11654	-0.180901	-0.448232	-0.126053	-0.319309	-0.0701971	-0.0415268	0.158281	-0.0643396	-0.0241685	0.107312	-0.117267	-0.306702	0.3267	-0.17005	-0.500001	0.279759	0.0182562	-0.147417	-0.205577	-0.0352507	-0.0409613	0.0376253	-0.0236597	0.0347805	-0.056221	NA	-0.17609	0.277771	0.219137	0.109851	0.210073	-0.380758	-0.140141	-0.348383	0.0140047	0.196646	-0.354426
ANKRD13D	-0.0106244	0.746949	0.462544	0.416556	-0.217587	-0.425944	-0.256903	0.0800495	-0.0572534	0.0886645	0.11598	-0.328287	-0.402665	0.0402942	-0.373754	0.272468	-0.63797	0.120433	0.0047369	0.156193	0.120459	-0.478971	0.221213	0.0708146	-0.562972	-0.0117912	0.403005	0.249212	0.0461745	-0.0567813	0.356767	-0.225365	0.176691	0.264726	-0.446234	0.355819	0.239836	-0.233437	-0.0386233	0.507715	0.28588	-0.162065	0.681876	-0.768545	-0.32631	-0.430752	-0.255466	-0.621865	NA
ANKRD15	0.120172	0.569743	0.635127	0.384827	-0.331911	-0.402522	-0.268417	-0.190577	0.0765812	NA	0.164325	NA	-0.339179	-0.269916	-0.610387	0.106716	-0.785742	0.164272	0.146742	0.243566	0.199773	-0.732661	0.174104	-0.00197633	-0.288672	0.123477	-0.228234	0.328569	NA	-0.020772	0.133334	-0.200278	-0.00852299	0.218567	-0.417134	0.286058	0.425057	-0.187769	-0.144582	0.551638	0.167015	-0.187466	0.391515	-0.573259	-0.31357	-0.473763	-0.0774261	-0.482448	-0.0633869
ANKRD16	0.111978	0.403449	0.416647	0.249408	-0.373291	-0.262457	-0.21676	-0.17655	-0.0462478	-0.0176291	0.0807889	-0.223424	-0.265635	-0.391029	-0.421172	NA	-0.530877	0.128661	0.0275857	-0.0534247	0.115121	-0.449865	0.141431	0.0596385	-0.200929	0.0180405	-0.112623	0.148868	-0.0444031	NA	0.134168	-0.211672	-0.0370076	0.176723	-0.381352	0.184738	0.175592	-0.115301	-0.13876	0.378569	0.164947	0.0023702	0.534369	-0.357858	-0.20359	-0.302094	-0.0696996	-0.199077	0.0205773
ANKRD17	NA	-0.00131369	0.196508	0.0920533	0.299561	0.197728	-0.10692	0.0967768	-0.130682	NA	0.170404	0.183029	NA	-0.027391	-0.179761	0.0797145	-0.00498946	-0.142252	0.036526	0.1353	-0.188339	-0.0359769	-0.0338098	-0.18469	-0.11678	-0.0531254	-0.164996	0.107454	0.0400732	-0.206497	0.122679	0.0536873	0.0907281	0.227245	-0.0931493	0.171413	0.0806802	0.0430013	-0.0957926	0.0700893	0.121396	-0.125582	0.171415	-0.211321	0.0424854	-0.0730262	-0.0539652	-0.123915	0.0545681
ANKRD19	-0.126552	0.524919	0.513097	0.205845	-0.324522	-0.286035	-0.333116	-0.316517	0.00574923	-0.0186639	0.375773	-0.178861	-0.132604	-0.292014	-0.569099	-0.00729799	-0.678857	0.155073	0.0822916	0.126568	0.196648	-0.595996	0.403012	0.0781145	-0.467192	0.254408	-0.0146027	0.446575	0.174631	0.112458	0.349331	-0.21883	0.139529	0.214984	-0.432822	0.367664	0.395613	-0.178991	-0.0566506	0.609212	0.259415	-0.233925	0.700069	-0.571625	-0.217041	-0.489573	-0.0155234	-0.521332	0.0641661
ANKRD2	-0.00929356	0.626633	0.635928	0.435719	-0.273665	-0.394739	-0.295929	-0.117415	-0.209868	0.176464	0.579936	-0.17568	-0.314489	-0.315433	-0.423841	0.0974207	-1.09742	0.0156794	0.0999136	NA	0.10264	-0.898831	0.291954	0.066185	-0.744244	0.0457792	-0.0456686	0.346342	0.141478	-0.113354	0.485195	-0.342376	0.187688	0.250736	-0.444819	0.34952	0.372841	-0.0479636	0.0952854	0.662641	0.0638933	-0.225446	0.612646	-0.714287	-0.339596	-0.785513	-0.152432	-0.792638	0.0585494
ANKRD20A1	0.522597	0.317695	0.301973	0.26184	-0.104227	-0.297765	-0.399592	-0.0253687	0.257476	-0.1507	-0.0804424	-0.816928	-0.618679	0.658845	-0.681541	-0.225145	-0.0446396	-0.252192	-0.103601	0.06987	-0.441377	1.88539	0.3189	0.0195045	0.404918	-0.421259	0.394084	-0.248633	-0.507674	-0.024888	-0.019455	0.144701	-0.21682	0.0935974	-0.304601	0.294433	0.268525	NA	-0.706463	0.0832052	0.549427	-0.461685	-0.284977	0.562264	0.730983	0.792506	0.953731	0.276623	0.080205
ANKRD20A3	NA	0.538013	0.504037	0.396758	-0.163855	-0.305846	-0.0775042	0.0766299	-0.137995	0.264001	0.342872	-0.0674231	-0.177693	-0.145165	-0.372348	0.0655527	-0.671236	0.0319598	0.0391269	-0.00562668	0.201297	-0.725402	0.165483	0.0501413	-0.651968	0.0704637	-0.0471799	0.43317	0.109471	0.111229	0.397429	-0.211939	0.173988	0.233357	-0.353215	0.333189	0.38456	0.0322902	-0.0309806	0.533596	0.127851	-0.225946	0.603405	-0.624372	-0.305986	-0.506661	-0.257632	-0.718702	-0.104831
ANKRD20B	NA	0.672589	0.707567	0.417413	-0.217163	-0.52155	-0.44985	-0.215832	-0.0118999	0.0495358	0.367	-0.185942	-0.373637	-0.460731	-0.672777	-0.0163159	-0.812335	0.0788877	0.0981367	0.0789649	0.229598	-0.920585	0.185637	0.0391746	-0.630484	0.232249	0.00852084	0.496567	0.164926	0.0329754	0.304814	-0.283064	0.11267	0.32604	-0.458289	0.38251	0.406312	-0.205495	-0.0107384	0.617328	0.284511	-0.199276	0.65533	-0.678089	-0.311438	-0.643584	-0.264712	-0.79676	0.0208652
ANKRD21	0.0496941	0.599914	0.574825	0.44172	-0.053875	-0.336691	-0.340575	0.0645199	-0.0306072	0.0599408	0.469878	-0.0912747	-0.218772	-0.405233	-0.638111	0.0473542	-0.852438	0.114114	0.0849557	0.0411458	0.331822	-0.79907	0.278859	NA	-0.745923	-0.0521417	-0.134593	0.432684	0.148977	0.0250955	0.326331	-0.400624	0.0243969	0.363009	-0.592624	0.374984	0.395056	-0.213345	-0.134197	0.649386	0.299656	-0.194403	0.652297	-0.86358	-0.120089	-0.385656	-0.226593	-0.611279	-0.0417109
ANKRD22	0.814421	0.304253	0.159628	0.144362	-0.179714	-0.546737	-0.614703	0.269662	-0.581645	0.192424	NA	0.186384	-0.556106	0.430614	0.291589	-0.314154	0.10604	1.1857	0.312461	0.429575	0.861664	0.261327	0.487823	0.178561	-1.02914	-0.205861	2.97342	0.472723	1.2205	0.541111	2.04022	0.439609	0.161694	0.982946	1.79301	0.238579	0.421484	0.427587	0.890999	1.53964	-0.438707	-0.281137	-0.238061	-1.09204	-0.373166	-0.427788	-1.10905	-0.161756	-0.0338106
ANKRD23	0.0421104	0.650962	0.460905	0.349811	-0.147009	-0.309911	0.133135	-0.0826535	0.251093	0.218736	0.333829	-0.259486	-0.30167	-0.291181	-0.406309	0.181942	-0.615776	0.0173159	0.0677347	0.025064	0.109724	-0.513985	0.205362	0.11961	-0.396118	0.104625	0.152401	0.234787	-0.00840521	NA	0.154614	-0.305634	0.156168	0.296024	-0.467723	0.316346	0.158687	-0.161154	0.0400085	0.564036	0.200809	-0.429228	0.351917	-0.650329	-0.416697	-0.396703	-0.0635304	-0.548541	-0.0871897
ANKRD24	0.0896673	0.547834	0.752599	0.337614	-0.338114	-0.464049	-0.276137	-0.0924864	0.19044	0.135119	0.361159	-0.104116	-0.307695	-0.32618	-0.342876	0.161012	-1.03541	0.108099	-0.0283718	-0.0318551	0.380483	-0.757627	0.234692	0.129265	-0.626795	-0.00282526	-0.120625	0.291008	0.239882	0.285248	0.351538	-0.298715	0.0861969	0.148263	-0.556895	0.427083	0.441391	-0.073379	-0.0359921	0.649791	0.194158	-0.261239	0.446645	-0.707434	-0.292459	-0.45577	-0.178106	-0.823964	NA
ANKRD25	0.378265	0.948164	0.981812	0.509866	-0.237768	-0.329473	-0.283646	-0.275853	-0.253435	0.0224419	0.509766	-0.304258	-0.30822	-0.374904	-0.439177	0.141344	-0.964183	0.259724	0.169177	0.439222	0.00754309	-0.86941	0.271241	0.21076	-0.783165	-0.00055933	0.296642	0.482593	0.191472	0.0722513	0.0643744	-0.337693	-0.0560513	0.243842	-0.433955	0.196457	0.392814	-0.202605	0.0184474	0.854344	0.0731544	-0.182753	0.633117	-0.86904	-0.454721	-0.961972	-0.255105	-0.819668	-0.114376
ANKRD26	0.0789924	0.42448	0.461245	0.2875	-0.354857	-0.286946	-0.293789	-0.355867	-0.137354	0.0566215	0.140914	-0.340217	-0.395816	-0.414868	-0.332156	0.14866	-0.525337	0.231299	0.037981	0.192184	0.211731	-0.236067	0.10679	-0.0788474	-0.172276	0.00866032	0.021852	0.319848	0.295085	0.0256991	0.0124865	-0.0970125	0.244044	0.151669	-0.332784	0.251858	0.265891	-0.171769	-0.12789	0.552558	-0.0227385	-0.13807	0.423645	-0.701742	-0.320717	-0.455908	-0.0641351	-0.486286	-0.0989776
ANKRD27	0.126842	0.237437	0.22823	0.0712199	0.429689	0.235354	0.191809	-0.00534821	-0.229459	0.394542	0.294415	0.296152	0.384166	0.260419	0.110882	0.175093	0.0373554	-0.239506	-0.233977	-0.346952	-0.0877709	-0.995902	-0.0804596	-0.318398	-0.557595	-0.388973	-0.518271	0.190621	-0.0682173	-0.073206	0.291536	-0.269644	-0.0138807	0.0773306	-0.0636997	0.0893297	0.0353107	NA	0.0158749	0.211971	0.0618472	-0.271195	0.302871	0.0703592	0.208571	0.235794	0.214499	-0.254462	0.077549
ANKRD28	0.104325	0.362434	0.163759	-0.0742016	-0.351482	-0.338394	-0.254288	0.313461	0.00309944	-0.102635	0.134297	-0.33619	-0.505987	-0.337281	-0.505289	0.0871286	0.114055	-0.165679	-0.0505171	0.0429106	-0.156595	0.186107	0.0629539	-0.249957	0.269338	0.363772	0.476592	-0.194871	-0.100853	0.154067	-0.009655	-0.0149317	NA	0.140541	-0.286057	0.162714	0.0223155	0.192603	-0.174299	0.0908546	-0.183095	-0.133138	0.378153	-0.343365	-0.207966	0.0576344	0.100278	-0.133174	-0.0549355
ANKRD29	0.0725389	0.53755	0.485522	0.39245	-0.223988	-0.378625	-0.277484	-0.0541196	0.204612	0.0795474	0.241148	-0.0297909	-0.231093	-0.22989	-0.516993	0.269407	-0.579241	0.18491	0.134395	0.0564418	0.0633307	-0.776743	0.288302	-0.0240417	-0.629028	NA	-0.213597	0.216141	0.285285	-0.0879989	0.313285	-0.186849	0.304889	0.306162	-0.386611	0.434998	0.284688	-0.099144	-0.103687	0.558078	0.28286	0.0422087	0.371955	-0.612253	-0.254944	-0.504147	-0.0395012	-0.443638	-0.0369706
ANKRD30A	0.157662	0.666198	0.642435	0.530724	-0.185009	-0.409989	-0.200633	-0.10348	-0.0765791	0.149503	0.286232	-0.163776	-0.309372	-0.271466	-0.637851	0.124346	-0.938793	0.231463	0.0809448	0.147051	0.239683	-0.766277	0.245311	NA	-0.793199	0.0944955	-0.147169	0.416826	0.256855	-0.0131838	0.431125	-0.324407	0.107099	0.113672	-0.426682	0.270298	0.432456	-0.137863	-0.0623326	0.642294	0.151191	-0.215903	0.689547	-0.67772	-0.232179	-0.65594	-0.225174	-0.577488	0.0441308
ANKRD30B	0.147558	0.480427	0.794993	0.542523	-0.243335	-0.466911	-0.359712	-0.0393014	-0.110753	-0.0134482	0.26797	-0.159623	-0.231632	-0.330217	-0.47024	0.171935	-0.947434	0.181036	0.0978479	0.0458107	0.170975	-0.889304	0.250851	NA	-0.841295	0.173919	-0.0833378	0.467942	0.0961537	-0.0782633	0.220819	-0.432034	0.125157	0.229271	-0.494668	0.441241	0.382555	-0.260322	-0.359671	0.647925	0.251136	-0.146554	0.671403	-0.816284	-0.183779	-0.555633	0.00208902	-0.711055	0.173172
ANKRD32	-0.00797033	0.225137	NA	0.11944	0.32985	0.198688	0.0998187	0.430317	0.0443988	0.371672	0.163105	0.352522	0.182193	0.566656	-0.449305	0.299168	0.319109	0.00784063	-0.0262475	-0.103845	-0.219997	-0.291923	0.0442348	-0.0537448	-0.440397	0.144514	0.490466	0.145236	0.110796	0.298886	0.103874	0.206768	0.324288	-0.0205846	-0.117066	0.471124	0.384159	0.0288396	-0.124979	0.205012	-0.182361	-0.412654	0.139979	-0.335131	0.11311	-0.663292	-0.33875	-0.744043	0.336819
ANKRD33	0.323383	NA	0.954078	0.474246	0.977598	1.0682	0.140677	1.00191	-0.466814	0.588666	1.55212	1.89601	1.33999	0.007411	0.763183	-0.396987	0.756036	-0.253914	-0.575731	-0.239964	-0.11269	-0.945827	0.397544	0.550437	-1.30648	-0.0376167	-0.0238457	0.0187721	-0.381496	0.246715	0.981465	0.162088	0.119694	0.169079	0.615417	0.269635	0.960106	0.439693	0.579637	-0.332626	-0.245102	-0.192427	0.0542088	0.281873	0.431727	-0.304266	-0.515001	-0.1331	0.113272
ANKRD34	-0.0593643	0.619078	0.496805	0.402706	-0.0944161	-0.762517	-0.0900912	0.0397992	0.0407481	2.3365e-05	0.219412	-0.293647	-0.188792	-0.0491262	-0.684186	NA	-0.504776	0.262893	-0.0499492	0.193477	0.0277925	-0.564499	0.34867	0.0119348	-0.464204	0.102287	0.196946	0.182561	-0.100352	-0.140903	0.269987	-0.460506	0.0788522	0.223711	-0.518079	0.251435	0.267777	-0.228427	0.0102429	0.556563	0.13617	-0.237209	0.352721	-0.680636	-0.253339	-0.178315	-0.265764	-0.340377	-0.232605
ANKRD35	-0.00925684	0.483452	0.496675	0.312094	-0.114012	-0.335991	0.129674	-0.164743	-0.0251002	0.130875	0.281554	-0.240273	-0.0543704	-0.249797	-0.37304	0.124362	-1.06178	-0.0213647	NA	0.0427628	0.208123	-0.823442	0.333765	0.0376849	-0.807576	0.158951	0.0913215	0.367295	0.00356531	-0.00864506	0.259676	-0.330624	0.232935	0.231146	-0.322984	0.319334	0.243699	-0.129692	0.271364	0.443101	0.17317	-0.338285	0.344248	-0.397579	-0.15948	-0.47455	-0.0958519	-0.854035	-0.0208879
ANKRD36	0.0532851	0.271708	0.341599	0.217374	-0.475538	-0.381806	-0.336211	-0.231921	0.0598137	-0.081955	-0.0996159	-0.580364	-0.305336	-0.407659	-0.531655	-0.123857	-0.593256	0.00897948	0.0758697	-0.22459	0.019767	-0.0544035	-0.0609792	-0.0722984	-0.136851	0.128083	-0.343712	0.138121	-0.0676661	-0.00880162	0.0439054	-0.0817231	-0.0719976	-0.0711641	-0.466038	0.0326142	0.178006	NA	-0.462962	0.308909	0.206638	0.0898422	0.352551	-0.329295	0.0846254	-0.144909	NA	-0.818159	0.323613
ANKRD37	0.0235596	0.0437665	0.322743	0.0776186	-0.619195	-0.363009	-0.542188	-0.297999	-0.0762777	-0.113677	-0.0967073	-0.487841	-0.41732	-0.334716	-0.388271	0.0429916	-0.639093	-0.0173845	0.12269	0.108665	0.303872	0.319753	-0.0553656	-0.0911055	0.362524	-0.0304208	0.0823307	0.0667267	-0.0187922	-0.00319195	0.0730333	-0.147346	0.0573101	-0.120175	-0.0937958	0.207651	0.107812	NA	0.184066	0.259945	0.29241	0.0200109	0.343161	-0.48126	-0.339352	-0.375567	-0.235298	-0.331965	-0.0566721
ANKRD38	0.152189	0.518123	0.548529	0.289436	-0.220821	-0.397264	-0.206234	0.10853	-0.17403	0.000520706	0.316336	-0.0870309	-0.250072	-0.263394	-0.297435	-0.150529	-0.696497	0.164217	0.192121	0.287731	0.0697226	-0.841589	0.33852	0.184526	-0.519397	0.159246	0.171747	0.459734	-0.00939751	-0.143123	0.317651	-0.220067	0.237826	0.231452	-0.233437	0.175911	0.356771	-0.13896	-0.000432491	0.537158	0.0456662	-0.200298	0.522234	-0.653552	-0.335778	-0.459598	-0.180181	-0.540799	-0.0376482
ANKRD39	-0.134798	0.420545	0.139752	0.253784	-0.586452	-0.627274	-0.395242	-0.159865	-0.144516	-0.291699	-0.455559	-0.592555	-0.30961	-0.461061	-0.473909	-0.19519	-0.81681	0.311615	-0.00371456	0.193559	0.340428	0.060173	0.240605	0.117302	0.135786	0.099474	0.135202	NA	0.000863075	0.131672	-0.13942	-0.320293	-0.119418	-0.0554781	-0.292237	-0.0198793	-0.0730124	-0.0900478	-0.103091	0.220548	0.516069	0.104295	0.363837	-0.347258	-0.168133	-0.0246506	0.01443	-0.398105	-0.0777788
ANKRD40	0.244652	0.599738	0.548686	0.277417	-0.0537009	-0.530613	NA	0.020524	0.0518017	0.145636	0.100717	-0.0935273	-0.27648	-0.166186	-0.443237	0.185168	-0.595326	0.0126243	-0.0704308	-0.00351095	0.150214	-0.58236	0.153842	0.0515208	-0.493807	0.126554	0.0874372	0.309508	0.127758	0.039371	0.0902691	-0.235317	0.100977	0.0274034	-0.453017	0.364257	0.235231	-0.340483	-0.0272694	0.568089	0.186472	-0.411177	0.55526	-0.365266	-0.10453	-0.258199	-0.266617	-0.265384	-0.00923443
ANKRD41	0.181688	0.406969	0.488389	0.398982	-0.153125	-0.339764	-0.423816	0.0919576	-0.0314145	NA	0.14475	-0.0304427	-0.139026	-0.0584426	-0.534321	0.00176001	-0.679344	0.00329161	-0.110336	-0.0438728	0.17799	-0.519595	0.269559	0.138659	-0.510366	0.08391	0.0118785	0.232263	0.0994334	0.182394	0.472826	0.00170469	0.249774	0.240201	0.0507131	0.155832	0.17842	-0.0750604	-0.0133948	0.467492	-0.102203	-0.0129113	0.372379	-0.441773	-0.337156	-0.461679	-0.411792	-0.235235	-0.00252485
ANKRD42	0.0467086	0.692771	0.680209	0.364895	-0.373273	-0.47821	-0.343528	0.0562224	-0.195017	0.0858216	0.211452	-0.242417	-0.315867	-0.450133	-0.612782	NA	-0.940715	0.185029	0.135768	0.0839086	0.224266	-0.89474	0.20267	0.0461998	-0.454784	0.16684	-0.130488	0.563735	0.189836	0.151364	0.249066	-0.293575	0.202544	0.370935	-0.546995	0.146992	0.251727	-0.228605	-0.139032	0.500201	0.167422	-0.0513053	0.51778	-0.789425	-0.116134	-0.601232	-0.221976	-0.798148	-0.0473247
ANKRD43	0.219609	0.535739	0.511283	0.58321	-0.299317	-0.451355	-0.0686135	-0.118133	-0.096302	0.252428	0.401262	-0.186149	-0.300712	-0.199348	-0.595325	0.0468969	-0.526891	0.0939603	0.161787	0.212414	0.218863	-0.790809	0.314255	0.0865946	-0.711338	0.194732	NA	0.509844	0.0189953	0.00908375	0.38584	-0.340673	0.306985	0.389189	-0.234815	0.359599	0.358789	-0.0915885	-0.158813	0.606809	0.309076	-0.173129	0.75578	-0.598981	-0.389681	-0.564757	-0.268744	-0.607477	-0.165821
ANKRD44	-0.355223	-0.347369	-0.239643	0.479383	0.337475	0.559295	0.244473	2.29314	0.843521	0.432748	0.591753	-0.103944	1.4638	1.38857	1.42377	1.35884	1.11987	0.544384	0.315056	-0.676736	-0.275433	-0.53969	0.0866699	0.163798	-0.454094	-0.29774	-0.141202	-0.324678	0.611695	0.460636	-0.0121136	0.511398	-0.058918	-0.376328	0.0344477	0.051053	-0.092823	-0.0078764	-0.0913773	-0.674541	-0.145849	-0.300573	-0.209493	0.998723	0.876904	1.84517	0.919474	0.920998	2.4519
ANKRD45	0.194451	0.539381	0.413135	0.409815	-0.355671	-0.634419	-0.402018	0.00593948	-0.0809154	-0.093646	0.184385	-0.249025	-0.23413	-0.116705	-0.648742	0.167911	-0.771599	-0.0817275	0.0852122	0.149584	0.0337381	-0.789668	0.191898	0.115073	-0.736776	0.0849104	0.00505543	0.256062	0.10792	-0.038898	0.182135	-0.240535	0.0605054	0.18794	-0.386874	0.293586	0.34171	-0.200446	0.0509315	0.510648	0.28819	-0.342929	0.464942	-0.676581	-0.0981812	-0.57089	-0.245412	-0.838639	NA
ANKRD46	-0.520056	0.0115328	-0.424183	-0.415486	-0.683627	0.0150166	0.0659933	-0.55109	0.286624	-0.175188	-0.638118	-0.492152	-0.388535	-0.158892	0.0450773	-0.0250559	0.0874796	0.295141	0.305662	-0.0181589	0.15196	0.74102	-0.125232	-0.407235	0.514317	-0.0973692	-0.563693	0.0601416	0.136395	0.18023	-0.664185	-0.186719	-0.053709	-0.489771	NA	0.11907	-0.242167	-0.310342	0.118298	-0.232285	0.244831	0.387489	-0.419008	-0.154583	-0.0649166	-0.0332603	0.272271	0.616016	-0.200251
ANKRD47	0.193505	0.580807	0.74449	0.356532	-0.195968	-0.325182	-0.101485	-0.0500884	-0.0148044	0.108982	0.266249	-0.166692	-0.156232	-0.258914	-0.430842	0.174922	-0.58658	0.228881	0.047895	0.0316362	0.333062	-0.648547	0.306557	-0.11157	-0.55259	0.125459	-0.0986109	0.3683	0.295995	-0.0760775	0.317541	-0.228966	NA	0.404357	-0.355707	0.361659	0.317473	-0.124772	0.0377674	0.690371	0.287953	-0.14966	0.544286	-0.372466	-0.298635	-0.309421	-0.0452189	-0.639784	-0.093606
ANKRD49	-0.718168	-0.351226	-1.0357	-0.423964	-0.542056	-0.0270834	-0.086462	0.135033	-0.0621605	0.131089	-1.04999	-0.337372	-0.285741	0.0215979	0.462502	0.0325718	0.248648	0.812956	0.885208	0.191891	-0.05021	0.522709	0.0568829	-0.0883017	0.1518	0.111373	0.159757	-0.105158	0.637885	0.399507	-0.7079	-0.20049	NA	-0.363208	0.398359	0.183191	-0.146764	-0.394551	0.305428	-0.848289	-0.239436	0.148434	-0.794043	-0.277676	0.216537	-0.0334902	0.18625	0.206731	0.0371456
ANKRD5	0.130213	0.611656	0.621478	0.36758	-0.234794	-0.429054	-0.363247	-0.102619	-0.0701505	0.0648158	0.335178	-0.256801	-0.190628	-0.200281	-0.549098	0.142919	-0.634674	0.0915861	NA	0.0687985	0.213341	-0.852707	0.286287	0.166574	-0.566704	0.108162	-0.095438	0.471922	0.172059	NA	0.32255	-0.206724	0.231007	0.3483	-0.468749	0.351355	0.247152	-0.128063	-0.094166	0.690762	0.140544	-0.25392	0.598786	-0.706887	-0.265712	-0.608808	-0.300473	-0.685908	0.117097
ANKRD50	0.240557	0.353146	0.49678	0.287505	-0.0652895	-0.0301828	0.0416813	-0.113273	0.306877	-0.0459251	0.155595	0.351743	-0.0594673	-0.144753	-0.732531	0.146048	-0.0505381	-0.0216579	0.132491	0.157463	0.649269	-0.427559	0.0946293	0.168252	-0.309461	0.429616	NA	0.0827599	-0.024415	0.147329	0.0238895	-0.0365334	0.32306	0.177052	0.116521	0.315206	0.245433	-0.0511503	0.651434	0.371102	-0.0670476	-0.0184002	0.428529	-0.43949	-0.222957	-0.557401	-0.47876	-0.430584	-0.475407
ANKRD55	-0.120221	0.124166	0.151758	0.214478	-0.273276	-0.1945	-0.435178	-0.583977	-0.598769	0.0579262	0.253113	-0.42535	-0.430187	-0.24945	-0.147934	-0.182896	-0.0342064	0.393017	0.162014	0.411561	-0.458154	NA	0.576698	0.084096	-0.0333757	0.571016	0.758762	0.311037	0.426973	0.0566301	0.851159	0.621043	-0.112067	-0.166124	-0.731684	-0.282389	0.23185	-0.0676098	-0.899116	-0.149487	-0.146236	-0.236198	0.150131	-0.841234	-0.751923	-0.410705	0.00209522	-0.648205	0.0211315
ANKRD56	0.10535	0.524684	0.842324	0.591845	-0.367377	-0.416771	-0.177039	-0.193761	0.025332	-0.0668292	0.370184	-0.256699	-0.395826	-0.258232	-0.324914	0.045507	-0.765697	0.137443	-0.0814586	0.0739064	0.152258	-0.744159	0.0991988	0.11357	-0.770855	0.086905	-0.10198	0.369859	0.203098	-0.043262	0.298149	-0.205526	0.0994763	0.341958	-0.464241	0.399909	0.524532	-0.168734	-0.204695	0.707968	0.135772	-0.109797	0.560073	-0.767443	-0.26051	-0.664203	-0.136202	-0.591959	0.142427
ANKRD6	-0.0742178	0.435123	0.525018	0.0526142	-0.312387	-0.268558	-0.133046	-0.132366	-0.234378	0.0970535	0.144771	0.125124	-0.215304	0.00829506	0.142937	-0.225122	-0.0944729	0.18109	0.354042	0.0153761	-0.209315	-0.659362	0.376761	-0.00362968	-0.192489	0.324288	0.170497	0.226474	0.0848227	0.146064	0.406979	0.223896	0.0830345	0.00149632	-0.0672779	0.163677	0.124006	-0.222752	-0.296663	0.218618	0.0146379	-0.0732784	0.206313	-0.410616	-0.264036	-0.312103	-0.381315	-0.267303	-0.14596
ANKRD7	0.116988	0.522561	0.640376	0.501254	-0.3138	-0.424953	-0.176237	NA	-0.137353	0.0473444	0.156477	-0.329786	-0.289678	-0.0976865	-0.62029	NA	-0.755442	0.101791	-0.0402181	0.169883	0.214302	-0.632587	0.287046	0.0605142	-0.662524	0.158227	0.0903308	0.200425	0.072897	-0.00515723	0.20742	-0.298397	0.119079	0.320215	-0.314238	0.300527	0.434418	-0.175145	0.0362053	0.640997	0.0701487	-0.0663488	0.645666	-0.611793	-0.203336	-0.465615	-0.236313	-0.671498	0.0845869
ANKRD9	0.553347	1.75771	2.10688	0.61892	0.107327	-0.14359	-0.355617	0.0678902	-0.754186	0.477755	2.1969	-0.570492	-0.313909	-0.674022	-0.678172	0.0377035	-0.635626	1.37418	-0.161011	2.39174	1.41418	-1.00539	0.25511	0.87252	-1.40628	0.200315	1.10124	-0.186212	1.38999	-0.851607	0.568684	-0.457137	-0.0946407	0.212649	-0.49872	-0.210104	0.892389	0.267582	1.48052	1.03776	-0.256867	-0.815216	0.95528	-1.11834	-0.209214	-0.729894	-0.270067	-1.03691	-0.782743
ANKS1A	0.111045	0.165279	0.100521	-0.0203838	0.442914	0.0527945	0.0969353	0.458467	-0.0469236	-0.0476389	0.206013	0.610249	0.167088	0.249295	-0.107098	-0.319291	0.0530739	0.0348768	0.0312242	0.223001	-0.0588303	0.546674	0.565118	0.0359421	-0.0475273	0.47226	1.47796	0.145156	-0.0153379	-0.124014	0.355164	0.158296	0.417635	0.0780678	0.142184	-0.0544147	0.524615	0.0541658	-0.084156	-0.175341	-0.258111	-0.154543	-0.165209	-0.345075	-0.0710907	-0.336035	-0.286234	0.108983	-0.159639
ANKS1B	NA	0.655454	0.546107	0.443356	-0.277221	-0.435727	-0.252108	-0.0757429	NA	-0.0857507	0.222243	-0.216465	-0.349497	-0.343824	-0.55872	-0.00109196	-0.811358	0.198918	0.155147	0.0927143	0.147631	-0.73959	0.257778	0.096055	-0.738087	0.0775576	0.0526643	0.294346	0.196998	-0.0907849	0.2615	-0.351631	0.138668	0.234849	-0.487667	0.357844	0.419983	-0.184602	-0.0761709	0.583059	0.144574	-0.279538	0.51019	-0.616196	-0.327016	-0.634875	-0.111372	-0.641006	-0.00144561
ANKS3	0.11026	0.631899	0.658488	0.367278	-0.48148	-0.472463	-0.32523	-0.192872	0.0133653	0.0223789	0.313333	-0.321167	-0.471268	-0.483429	-0.671721	0.0393682	-0.743837	0.0375872	0.0356407	0.192229	0.281879	-0.536278	0.126986	0.320208	-0.484572	0.0638289	-0.0493698	0.471627	0.193789	0.115245	0.319559	-0.440897	-0.0643849	0.159735	-0.28222	0.336953	0.333047	-0.341989	-0.0757832	0.61719	0.220103	-0.161201	0.492657	-0.709125	-0.25118	-0.496297	-0.306916	-0.789923	NA
ANKS4B	0.061655	0.470802	0.554297	0.234642	-0.316113	-0.189431	-0.35036	-0.0477824	-0.0073781	0.0127811	0.286324	-0.102812	-0.195034	-0.318529	-0.481098	0.0650106	-0.660576	-0.0207667	0.108641	0.14381	0.107595	-0.762895	0.258102	0.0295215	-0.617508	0.131317	-0.200967	0.400766	0.0519958	0.117335	0.196731	-0.318126	0.245867	0.129076	-0.12692	0.192313	0.389663	NA	-0.135504	0.483249	0.365184	-0.346344	0.528353	-0.57393	-0.289516	-0.491556	-0.0638304	-0.656772	0.0778799
ANKS6	0.108172	0.558714	0.624535	0.325636	-0.175231	-0.263857	-0.291004	-0.0114379	-0.0059576	0.130242	0.213322	-0.130274	-0.11615	-0.223689	-0.425385	0.0205202	-0.629999	0.00820589	0.0846004	-0.0914783	0.0874948	-0.87701	0.158243	0.119185	-0.669621	0.199638	-0.0124254	0.364498	-0.183173	-0.105313	0.259244	-0.244148	0.0813622	0.222671	-0.420582	0.366394	0.4245	-0.429921	-0.217021	0.66426	0.156343	-0.345913	0.686696	-0.417061	-0.0517025	-0.283714	0.00513935	-0.867299	0.0839047
ANKZF1	0.0375528	0.327045	0.289983	0.211269	0.0139044	-0.320509	-0.325857	-0.135229	0.0226444	0.0612353	0.210084	-0.271566	-0.179241	-0.188925	-0.426003	-0.0676365	-0.383736	-0.00748078	0.0248275	0.0678895	0.0480061	-0.438996	0.42998	0.163595	-0.378571	0.105532	0.257248	0.153301	0.0918438	-0.271674	0.254538	-0.178102	0.112154	0.208619	-0.378495	0.192851	0.352913	-0.107452	-0.22061	0.315827	0.0591105	-0.080723	0.392684	-0.39098	-0.195438	NA	-0.0248502	-0.586992	0.129363
ANLN	0.0265779	0.705226	0.753881	0.294772	-0.171505	-0.29735	-0.0579777	NA	-0.265472	-0.00789309	0.471138	-0.156436	-0.0923839	-0.151278	-0.395245	0.0632572	-0.766855	0.186214	0.125191	-0.00412321	0.198581	-0.600083	0.359895	-0.00488377	-0.604653	0.130402	0.363145	0.453178	0.262719	0.0631041	0.329711	-0.372283	0.22264	0.400871	-0.315173	0.285649	0.243136	-0.123365	0.370502	0.390769	0.330346	-0.264594	0.66049	-0.565169	-0.288655	-0.459544	-0.358591	-0.851042	0.0776672
ANP32A	0.00691891	-0.297442	-0.087841	-0.393609	2.47517	2.0145	1.81054	2.44777	0.591136	1.42735	1.32671	2.16592	2.18866	2.70229	2.36155	1.55407	2.19042	-0.972197	-0.67872	-1.10562	-1.04892	-2.07556	-0.619749	-0.845424	-1.69817	-0.81161	-0.55073	0.469533	-0.279893	-0.0641699	1.00282	0.206361	0.700695	0.155063	0.257766	0.614058	1.21821	0.309845	-0.0431261	-0.617055	-0.530987	-0.518805	-0.255304	1.6447	2.21165	1.97715	0.730419	0.807921	2.01325
ANP32B	0.325817	0.280811	0.579517	0.451202	-0.0413876	0.211375	0.223193	-0.340462	-0.497769	-0.139026	0.29769	-0.624954	-0.158854	-0.611067	0.00880051	-0.043788	-0.314427	0.440478	0.210593	0.629226	0.343241	0.0127821	-0.159369	0.399979	0.1908	-0.104037	0.546143	-0.329565	0.0673265	-0.126912	-0.185925	0.110193	-0.640605	-0.0866575	-0.318489	-0.302555	-0.0749989	-0.368358	0.376577	-0.214058	NA	0.0610762	0.205463	-0.0558243	-0.184064	-0.0636234	-0.373538	-0.131434	-0.519801
ANP32C	0.194185	0.579478	0.639292	0.494712	-0.0924959	-0.566077	-0.110755	-0.134559	-0.0805764	-0.057188	0.345072	-0.360868	-0.425546	-0.432286	-0.689606	0.0690021	-0.703227	0.0307741	0.122581	0.242395	0.319454	-1.00901	0.334267	0.087482	-0.776897	0.0283251	0.0493875	0.272607	0.0792718	-0.113829	0.364773	-0.31091	0.0963011	0.220246	-0.354658	0.347297	0.39952	-0.271673	-0.132982	0.451199	0.195564	-0.0681114	0.58216	-0.800035	-0.493124	-0.603667	-0.30867	-0.696587	-0.183941
ANP32D	0.127809	0.483134	0.607051	0.468532	-0.398836	-0.262169	-0.0854988	-0.0930963	-0.043376	0.0269041	0.219177	-0.190733	-0.413393	-0.241492	-0.652442	0.271206	-0.703017	0.180565	0.0136223	-0.0212765	0.103261	-0.969407	0.245161	0.0912437	-0.636344	0.0872979	NA	0.446744	0.0829902	0.0366464	0.234158	-0.373427	0.175182	0.223167	-0.334374	0.400599	0.437456	-0.176641	0.151218	0.514368	0.0742064	0.0460839	0.540868	-0.87417	-0.272	-0.668789	-0.239794	-0.87146	-0.0819764
ANP32E	-0.131128	0.47281	0.517129	0.232377	-0.146103	-0.129363	0.0623159	0.0807052	-0.14714	0.11608	0.166706	0.108538	0.128731	-0.185846	-0.170834	0.460145	-0.525729	-0.0067749	-0.135137	0.124668	0.11157	-0.835216	0.0906806	-0.0325785	-0.53016	0.113679	0.072247	0.201488	-0.0247917	-0.178164	0.328181	-0.534769	-0.110017	0.252587	-0.360779	0.317047	0.303023	-0.0679112	-0.175822	0.339247	-0.0486326	-0.310105	0.372154	-0.501559	-0.0817347	-0.751646	-0.293402	-0.513076	0.0488257
ANPEP	0.279542	1.17347	0.706708	0.732973	-0.10491	-0.6116	0.425024	0.0641956	-0.634875	-0.0317812	0.659092	1.10131	-0.784498	1.00753	-0.198618	0.0184107	0.00869465	-0.0201349	0.177898	0.521024	0.30532	-1.00882	1.46323	1.28155	0.0279818	1.04597	1.95474	0.484786	-0.293615	-0.171158	0.919078	0.386787	0.47262	-0.103521	-0.29231	0.091301	0.976304	0.178476	-0.164909	-0.230664	-0.152621	-0.603437	-0.289964	-0.739272	-0.491709	-0.758864	-1.0573	-0.832119	-0.119072
ANTXR1	0.083346	0.578931	0.628944	0.448653	-0.229973	-0.405071	-0.398513	0.0357119	0.00432618	0.00667254	0.342332	-0.111892	-0.145023	-0.330028	-0.467796	-0.125484	-0.693181	0.167192	NA	0.068687	0.156419	-0.830754	0.29031	0.0577765	-0.688155	0.108268	-0.0588304	0.172011	NA	0.0403821	0.189142	-0.358175	0.0292271	0.167934	-0.343476	0.220264	0.297696	-0.161934	NA	0.515533	0.0589468	-0.0352195	0.526196	-0.601766	-0.345658	-0.464953	-0.225311	-0.670884	0.0648375
ANTXR2	0.483256	0.146819	0.244172	0.48818	0.860729	0.00485611	0.161352	0.34864	-0.281136	0.308325	0.439075	0.664928	0.0253935	0.613091	-0.0148659	-0.178517	-0.0178375	0.0823564	0.122293	0.189596	-0.220017	0.297232	0.993462	0.733613	0.416218	0.816151	0.994575	-0.158926	0.260413	-0.0926971	0.874067	0.730914	0.375359	0.739664	NA	0.688889	0.110936	0.255309	0.300073	-0.916449	-0.99703	-0.385859	-0.471907	-0.431061	-0.456698	-0.573533	-0.780312	-0.216301	-0.667244
ANUBL1	0.186607	0.575804	0.59534	0.344438	0.0389624	-0.116148	-0.154515	0.118906	0.0936937	0.102074	0.370285	-0.011013	-0.13148	-0.237376	-0.0152559	0.202089	-0.0386944	-0.104612	0.11523	-0.067358	NA	-1.08262	0.218923	-0.0898352	-0.759959	-0.053	-0.242919	0.277742	-0.0295572	-0.10988	0.168738	-0.108115	0.210557	0.11607	-0.482939	0.151863	0.284651	-0.238209	0.00788403	0.567714	0.102232	-0.359068	0.645305	-0.205567	0.120545	-0.232165	-0.156315	-0.180042	0.21428
ANXA1	0.535633	0.175553	-0.290496	-0.380756	-0.118528	0.110277	0.53216	0.170077	0.411653	-0.0194187	-0.294218	0.48407	-0.0751066	0.321314	-0.183422	0.111199	0.597389	-0.195284	0.114556	0.41171	1.07142	0.295658	-0.0428495	NA	1.01465	0.792307	0.414032	0.0752993	-0.486112	0.296092	-0.0441132	-0.0235472	0.537698	0.207191	0.319086	0.102971	-0.44911	0.226722	0.891726	-0.394476	0.244452	0.108697	-0.64489	-0.0709972	-0.18722	-0.428739	-0.503745	0.234788	-1.17004
ANXA10	-0.0106907	0.663311	0.409942	0.378212	-0.264246	-0.47892	-0.506057	NA	-0.329886	-0.135485	0.171987	-0.220937	-0.252704	-0.29452	-0.519449	0.0958519	-0.834737	0.124533	0.166105	0.0331574	0.292755	-0.675689	0.219904	-0.031312	-0.744092	0.233603	0.0176067	0.461701	0.207816	0.117365	0.258197	-0.204495	0.04319	0.254967	-0.415639	0.200511	0.399321	-0.194139	0.0400767	0.492987	0.100938	-0.158515	0.567116	-0.721718	-0.198359	-0.768846	-0.447912	-0.867265	-0.185345
ANXA11	0.115908	-0.144603	0.175036	0.60062	0.200809	0.0794338	-0.103621	1.0369	-0.108812	0.148892	0.210636	0.0631231	-0.0518064	0.362178	-0.0813691	-0.366649	-0.298933	0.175368	0.629458	-0.601325	-0.493691	-0.125761	0.243251	0.594478	-0.149767	0.646441	0.740456	0.0353222	-0.106566	0.382943	0.675548	0.785581	-0.0348775	-0.075374	-0.248941	-0.316987	0.420754	-0.17316	-0.692269	-0.778819	-0.340924	-0.170433	-0.261273	0.111386	-0.207843	0.260867	NA	-0.509537	0.570993
ANXA13	0.124126	0.55041	0.62489	0.405468	-0.287273	-0.431261	-0.314522	-0.1057	-0.12869	0.0318429	0.240924	-0.334758	-0.259803	-0.342229	-0.489295	NA	-0.835838	0.0858955	0.0176899	0.183466	0.187158	-0.895194	0.244231	0.0502399	-0.743684	0.092104	NA	0.435006	0.177464	0.0406187	0.281871	-0.264435	0.107831	0.156814	-0.499371	0.345578	0.396687	-0.189155	-0.0245643	0.577459	0.118319	-0.221007	0.570976	-0.7633	-0.296686	-0.661467	-0.250071	-0.757637	-0.0809854
ANXA2	0.815555	-0.109214	0.384816	0.234186	0.0925366	0.609836	0.026322	-0.131926	-0.278359	0.0220505	0.198219	0.537111	0.0447721	-0.792867	-0.629905	-0.595707	-0.408539	-0.528514	-0.288883	NA	0.277674	0.334394	-0.385678	0.543867	0.144564	0.100614	-0.492866	-0.21575	-0.597561	-0.257888	0.451973	NA	0.328991	0.325246	0.458937	-0.250334	-0.465093	0.185746	0.284967	0.250314	-0.00523599	0.234001	0.18076	-0.148658	-0.491135	-0.447145	-0.640267	-0.6639	-0.920564
ANXA2P1	0.830874	-0.949665	-0.181052	0.0166292	1.69327	2.4117	1.75625	1.63862	0.8108	1.16383	1.6135	2.01949	1.89723	1.24045	1.36862	1.17225	1.82252	-1.87254	-1.22512	-1.43519	-0.994075	-1.67403	-2.38679	-1.08952	-1.22668	-1.83687	-2.54565	-0.384172	-0.853476	0.130667	0.392218	1.29122	0.271541	0.269098	0.932721	0.0999746	-0.443034	0.643839	0.775282	-1.02615	-0.937859	-0.164671	-0.335817	1.67856	1.07394	1.20562	0.554625	0.907184	0.392298
ANXA3	-0.169773	0.183187	-0.0579152	0.373988	1.05704	0.721504	0.34129	2.98026	-0.44688	0.690837	0.397187	1.95859	0.73597	1.5084	1.11891	0.756233	1.41659	-0.596324	-0.414175	-0.116308	-0.251876	-1.28345	-0.161138	-0.0751171	-1.39635	-0.420778	0.237099	0.598473	NA	0.395964	1.68309	0.664455	1.48014	0.386753	1.44513	0.316612	0.32854	0.736812	0.154387	-0.0912113	-0.473816	-0.30262	-0.032876	0.100058	-0.0499325	0.211824	-0.819107	0.392972	1.39523
ANXA4	NA	0.224234	0.000297546	0.0893311	0.282908	1.05858	0.690261	0.473845	0.359932	0.0377731	0.148813	0.68807	0.697093	0.619599	0.318535	0.441921	1.27086	-0.538166	-0.45643	-0.367415	-0.359191	-1.1083	-0.348313	-0.746493	-0.870235	-0.566813	-0.607086	0.121215	-0.282626	0.0837221	0.0526667	0.253624	-0.230788	0.035903	0.0288486	-0.183684	0.0173855	-0.0964403	0.0230923	0.129947	-0.242517	-0.390929	0.0228133	0.487626	0.529874	0.213339	0.231572	0.846349	-0.155619
ANXA5	0.881097	-0.215367	0.473581	-0.148944	-0.107766	-0.227571	0.19491	-0.725699	-0.321596	-0.0609894	0.177917	0.200998	-0.563321	-0.745513	-1.12543	-1.08754	-0.630659	0.0317745	0.0348978	0.348777	0.689807	0.346443	0.0191545	0.484896	0.248772	0.732906	-0.301367	0.563588	-0.546634	-0.691379	0.296234	-0.355973	0.114996	-0.030324	NA	0.04144	-0.325861	-0.0114679	0.419095	0.805344	-0.033843	0.374507	-0.0418081	-0.388682	-0.725684	-0.740958	-0.970714	-0.873662	-1.38917
ANXA6	0.389169	0.0252149	0.208625	0.0410514	-0.133056	-0.194887	-0.156189	-0.498888	0.0510447	NA	0.0950897	-0.227699	-0.17131	-0.424725	-0.328232	-0.146874	-0.506345	-0.158748	-0.289823	-0.0241988	-0.222809	0.474299	0.0704048	0.101237	0.30914	0.0451424	-0.153174	0.0457423	-0.244076	-0.181229	-0.0458772	-0.290394	-0.0170286	0.21135	-0.404507	-0.0465372	NA	0.207531	-0.400175	0.260269	0.106642	0.319442	0.46067	0.0161841	-0.0571282	-0.138575	0.0497596	0.149904	-0.44398
ANXA7	0.189111	0.193623	0.293733	-0.0283019	-0.0972719	-0.182168	-0.0349944	-0.162169	0.00228524	0.0452292	0.0103323	0.0353143	-0.285236	-0.103019	-0.409579	-0.118463	-0.284345	0.107635	0.02496	0.169924	0.0798628	-0.130718	0.104364	-0.128672	0.0989151	0.203529	NA	0.0767758	-0.0883648	-0.124384	0.0343046	0.0181894	-0.0981164	-0.121338	0.0442016	0.0984893	0.30874	-0.0142047	0.154212	-0.03655	-0.0871122	NA	0.176962	-0.356221	-0.177876	-0.437666	-0.242957	-0.137567	-0.605943
ANXA8	0.196134	0.624102	0.595832	0.638316	-0.272812	-0.631435	-0.447422	-0.160041	-0.10154	-0.0584121	0.265206	-0.338097	-0.323659	-0.61165	-0.706526	-0.222394	-1.08726	0.254789	0.194519	0.236705	0.176024	-0.658463	0.507126	0.244883	-0.757228	0.318525	0.601778	0.300366	0.237837	-0.221588	0.318275	-0.392437	0.234025	0.301452	-0.423355	0.319417	0.482921	-0.183088	-0.108525	0.765843	0.0142469	-0.128314	0.611483	-0.816524	-0.412085	-0.609001	-0.159387	-0.853875	0.00840568
ANXA8L1	-0.0418067	0.660823	0.687666	0.491605	-0.401288	-0.404678	-0.24419	-0.271807	-0.0692062	0.107016	0.467	-0.289953	-0.3193	-0.292079	-0.339388	0.0305271	-0.842149	0.182483	0.298533	0.321072	0.293327	-0.932969	0.265512	0.00268412	-0.81649	0.285502	0.0337224	0.371641	0.240486	-0.0307536	0.473852	-0.258346	0.172013	0.30454	-0.445618	0.474457	0.316096	-0.284071	-0.00149775	0.478324	0.161839	-0.136659	0.612914	-0.737212	-0.143703	-0.428223	-0.3761	-0.479777	-0.0693784
ANXA9	0.181031	0.664287	0.375413	0.235209	-0.491683	-0.403114	-0.262438	-0.147636	-0.0199571	-0.111351	0.187431	-0.131992	-0.230971	-0.14588	-0.609595	0.300434	-0.765128	0.262142	0.0209327	0.0682998	0.180508	-0.741787	0.192179	0.019393	-0.725931	0.0916038	-0.0663533	0.466503	0.156649	NA	0.298937	-0.372039	0.030684	0.287873	-0.366166	0.296168	0.334756	-0.188406	0.037663	0.634743	0.129352	-0.207399	0.485755	-0.714035	-0.42604	-0.604145	-0.171384	-0.675367	0.103948
AOAH	-0.205738	-0.315038	0.0658226	0.436164	0.527249	0.278647	-0.405103	0.852641	0.121849	0.136599	0.320056	0.695524	0.118114	0.236104	-0.0938673	-0.670894	-0.132914	0.102841	-0.125336	-0.490106	0.199104	-0.0399237	-0.0236073	0.632169	-0.633204	0.254726	0.133215	0.139873	0.121539	0.414249	0.720457	0.55188	0.214314	0.32148	0.594299	0.224323	0.418212	-0.0899944	0.30015	-0.494233	NA	-0.099761	-0.275363	0.194573	-0.064477	0.0750475	-0.396035	-0.159888	-0.172198
AOC2	-0.0632159	0.540075	0.532192	0.32834	-0.163357	-0.496093	-0.316296	0.0887195	-0.11566	NA	0.253278	-0.246492	-0.0759317	-0.236906	-0.331368	NA	-0.614203	0.08004	0.0362215	0.0873434	0.0139441	-0.900817	0.255145	0.132082	-0.886254	0.174999	0.0353346	0.3129	0.0915945	-0.0328023	0.257407	-0.23183	0.0803315	0.118465	-0.594008	0.268702	0.253601	-0.202223	-0.0900698	0.490546	0.11002	-0.162268	0.499346	-0.621084	-0.235287	-0.619666	-0.213368	-0.721111	0.0631601
AOC3	-0.414897	0.555016	0.396883	0.236049	0.0609036	-0.116483	0.154664	0.47941	-0.212124	-0.0808272	0.15413	-0.34321	0.0817594	0.276195	0.0430622	0.435725	-0.365465	0.00385952	0.0710597	-0.0259304	-0.13408	-0.841594	0.174636	0.154679	-0.601093	0.174023	0.296841	0.221735	0.109082	-0.153103	0.388571	-0.275796	-0.131045	0.165981	-0.49483	0.268083	0.137108	-0.338687	-0.115328	0.248572	-0.380084	-0.616272	0.253878	-0.393732	NA	-0.274091	-0.0736489	-0.53275	0.173039
AOF1	0.241929	0.518087	0.598302	0.462328	0.177163	-0.141934	-0.159755	0.307641	-0.0299172	-0.0423155	0.328193	-0.051857	-0.0045166	0.62889	-0.463534	0.624706	0.00570583	0.197987	0.00150394	0.145258	0.265069	-0.983808	NA	-0.100517	-0.71088	0.202459	0.0460801	0.452219	0.025588	-0.0519776	0.388079	-0.178516	-0.026607	0.17354	-0.382622	0.319104	0.465887	-0.290977	0.00422382	0.585482	-0.0012331	-0.301251	0.44441	-0.39218	0.0857773	-0.472469	-0.16662	-0.566495	-0.141222
AOF2	0.364693	-0.240845	0.036541	NA	0.270863	0.412736	-0.232097	-0.388561	-0.051547	-0.112747	-0.0368223	0.260246	-0.00218296	-0.613752	-0.0781918	-0.716322	-0.205832	-0.226032	-0.276326	0.113345	-0.206062	0.440913	0.0596142	0.0816727	0.436774	0.0223331	-0.555335	-0.210494	-0.203772	-0.186085	-0.230329	0.436974	-0.10977	-0.124551	0.208321	-0.108833	-0.317929	0.252327	-0.0758429	-0.171338	-0.111766	0.275799	0.17406	0.25892	-0.199328	-0.0351543	0.131788	0.172034	-0.111988
AOX1	0.267659	0.677784	0.837823	0.717676	-0.207255	-0.596474	-0.285142	-0.126432	-0.155078	-0.0198298	0.179215	-0.219193	-0.330675	-0.183582	-0.677989	0.039959	-0.778647	0.353052	0.101026	0.117082	0.203763	-0.685075	0.153536	0.00523949	-0.604387	0.124823	-0.0499601	0.382562	0.159717	-0.021616	0.32215	-0.152878	0.0579405	0.204421	-0.307457	0.349372	0.344419	-0.239141	-0.127551	0.782985	0.116038	0.119122	0.520804	-0.801154	-0.288886	-0.548873	-0.121081	-0.849137	-0.131224
AP1B1	0.244675	0.102229	0.737874	0.140587	0.200208	0.0372128	-0.226336	-0.0571787	-0.121122	-0.0312576	0.285375	0.198555	-0.0746086	-0.220405	-0.316747	-0.183693	-0.526759	0.0227222	0.117822	0.125343	0.00803113	-0.30659	0.130259	0.0272477	-0.344546	0.234268	-0.101741	-0.0136664	-0.0748737	-0.0661509	0.111755	0.208476	0.0617654	0.270285	0.0510597	0.0300498	0.263416	0.130902	0.144383	0.348768	-0.144487	0.0200944	0.265061	-0.110919	-0.202749	-0.314728	-0.0570705	-0.260376	NA
AP1G1	0.107627	-0.209027	0.424209	-0.0875826	0.576031	-0.041523	-0.349994	0.438701	-0.457557	0.15097	0.247433	0.523638	-0.011879	-0.257446	-0.288675	-0.227605	0.0675478	0.266398	0.23678	0.226915	-0.290039	0.115305	0.776914	0.332046	-0.0143032	0.278554	0.745748	-0.166536	0.061286	-0.0672426	0.77797	0.261535	0.06884	0.545968	0.328409	0.0558014	0.472157	0.0319624	-0.0118666	-0.395246	-0.259202	-0.111864	-0.0841179	-0.060298	-0.0459166	-0.0660858	-0.0359459	-0.388825	-0.361019
AP1G2	0.223845	0.358598	0.118131	0.188369	-0.0111587	-0.319504	-0.109825	NA	0.0795658	-0.334121	0.109457	-0.437387	-0.430209	-0.0090096	-0.391624	0.00368095	-0.181243	-0.236242	-0.339181	0.162374	0.0737014	-0.260242	0.156308	0.0271032	-0.227306	0.108641	0.25237	0.0602689	-0.0345585	-0.117501	0.0806449	-0.191434	NA	0.116406	-0.400659	-0.0358796	0.0107098	-0.15221	-0.152828	0.438923	0.245581	0.0381489	0.317598	-0.278491	-0.324879	0.00014352	-0.00474572	-0.216607	0.08214
AP1GBP1	0.0405531	0.170726	0.323518	0.0771289	-0.257928	-0.11787	-0.0606644	0.115357	-0.111991	0.0712438	0.180947	0.108138	0.0432465	-0.0856047	-0.175418	0.0806232	-0.235739	-0.110439	0.00420499	-0.251221	-0.0967071	-0.520478	-0.0485404	-0.0543246	-0.289898	-0.103611	NA	0.243743	-0.000150442	0.0784204	0.14799	-0.00692773	0.187545	0.105061	-0.308284	0.0727367	0.217728	-0.00737786	-0.293256	0.328146	-0.0283279	0.0623648	0.222361	-0.123097	0.0588415	-0.139389	0.0514901	-0.301978	0.0869238
AP1M1	0.459231	-0.541035	0.296603	0.0168686	0.590005	0.485298	0.0880671	-0.110733	-0.22689	0.0695209	0.597258	0.810629	0.281899	-0.205427	0.114149	-1.24412	0.368433	-0.580182	-0.565948	0.0614233	-0.718481	-0.0648031	0.567714	0.0598574	-0.245933	0.239039	0.209535	0.0433092	-0.693486	-0.286778	0.545521	0.203371	-0.0425177	0.224865	0.0501432	-0.20676	0.209836	0.182936	-0.479014	-0.215191	-0.32507	-0.0470715	-0.0778179	0.269176	0.234508	NA	-0.0973387	0.166801	-0.399881
AP1M2	-0.0145626	0.595305	0.448904	0.511784	-0.161551	-0.244257	-0.151943	0.155512	-0.0293837	0.122676	0.264553	-0.104439	0.00839424	0.0697413	-0.297215	0.183074	-0.569409	0.0999017	0.148792	0.0818515	0.140012	-0.669198	0.0593734	0.0759511	-0.711568	-0.0415335	0.260104	0.0927348	0.143618	-0.0327663	0.0775127	-0.370291	0.0624213	0.118792	-0.551827	0.294178	0.397226	-0.149577	-0.164062	0.494931	-0.099936	-0.20288	0.254951	-0.369911	-0.0748987	-0.488276	-0.325284	-0.388623	0.158473
AP1S1	-0.00672484	-0.0427835	0.000449897	0.0808301	-0.588177	-0.338605	-0.270883	-0.121658	0.075479	-0.216037	-0.00927973	-0.238745	-0.077127	-0.4108	NA	-0.177793	-0.378547	0.0345783	0.0684495	-0.249485	0.588155	0.157749	-0.121937	-0.0296192	0.159739	0.00459289	-0.345757	-0.0483928	-0.0482807	0.165468	NA	-0.179185	0.00730896	0.00605058	0.40237	0.080586	-0.0799737	-0.0977254	0.271805	0.123416	0.257438	0.184432	0.312066	-0.140831	-0.0505695	-0.147808	-0.0306478	-0.551541	-0.0771308
AP1S2	-0.0904684	-0.432552	-0.41209	0.0682354	-0.552058	0.599687	0.643537	0.272887	0.216044	-0.0337324	-0.731008	0.5533	0.319469	0.00346279	0.349616	-0.398429	-0.0562143	0.56758	0.728739	-0.129073	0.805581	0.20807	-0.28588	-0.129364	0.231018	0.104258	-0.516163	0.0380774	0.288219	0.491402	-0.443587	0.623758	-0.113114	-0.35789	0.95352	0.361407	-0.760077	-0.193475	1.07512	-0.398883	0.00671578	0.48177	-1.05114	-0.164209	-0.225839	0.0459957	-0.621416	0.0744791	-0.480971
AP1S3	NA	0.596723	0.617684	0.466126	-0.153018	-0.385083	-0.157858	-0.126245	0.173625	-0.0444975	0.356749	-0.180768	-0.114774	-0.137352	-0.415153	0.172254	-0.309627	0.145084	0.0730991	-0.0459523	0.176704	-0.819466	0.192356	-0.00764227	-0.678405	0.0371714	-0.147082	0.349106	0.134244	0.0964913	0.335797	-0.217029	0.0368142	0.255601	-0.454468	0.248345	0.649706	-0.00504637	0.0148678	0.700219	0.162044	-0.176225	0.620002	-0.647649	-0.195936	-0.1753	0.0917625	-0.840206	0.126666
AP2A1	0.367736	1.01249	0.640746	0.183776	0.148859	-0.396613	0.509548	NA	0.120926	0.022282	0.605865	-0.252552	-0.28616	0.803782	-0.532004	1.46024	-0.303172	-0.0190687	-0.225565	0.697735	0.39279	-0.673633	0.247468	-0.0579912	-0.487822	0.136094	0.876904	0.289157	NA	-0.301975	0.384841	-0.364489	0.315453	0.320682	-0.487528	0.116277	0.43958	-0.112618	0.0258061	1.15073	0.216218	-0.255613	0.625174	-0.404615	-0.0940307	-0.381924	-0.230988	-0.632493	0.00115124
AP2A2	0.0941629	0.203876	0.259479	-0.0482841	-0.0518637	-0.352774	-0.178823	-0.225328	-0.0563154	-0.188588	0.365331	-0.277755	-0.516682	-0.150367	-0.485503	0.0945435	-0.598689	-0.0519867	-0.206853	0.0353603	0.159061	-0.271716	0.204378	0.193114	-0.195601	0.299542	0.0894241	-0.0600071	0.00339413	-0.0523663	0.0180178	-0.136537	0.0520582	NA	-0.327209	0.0570965	0.0303283	-0.174061	-0.23585	0.389479	0.214553	-0.0884514	0.422706	-0.272475	-0.160732	-0.0646963	-0.170639	-0.51718	-0.069376
AP2B1	0.152636	0.194137	0.353856	0.228414	-0.138831	-0.255929	NA	-0.182283	-0.00691557	0.00614882	0.503576	-0.0660052	-0.171154	-0.105713	-0.525117	-0.00379753	-0.50765	NA	-0.293213	-0.0359106	0.152628	-0.170826	0.391406	0.448145	-0.198144	-0.0682893	0.417962	-0.0474653	-0.0219622	-0.0698996	0.247757	0.0282998	-0.0799251	0.351392	-0.282695	-0.007442	0.112658	-0.142401	0.0261245	0.568444	-0.0870829	0.0578618	0.345327	0.00695753	-0.170423	-0.118679	-0.0143042	-0.719067	-0.0482278
AP2M1	0.767186	1.29195	0.999379	-0.0671835	0.495508	-0.395782	0.351458	-0.403165	-0.235396	-0.366072	0.917116	-0.347293	-0.592908	0.188337	-0.893295	0.631609	-0.31573	-0.30475	-0.249274	1.28997	0.898586	0.0263023	0.741107	0.430361	0.0917945	0.486744	1.76912	-0.223307	-0.377529	-0.510214	0.483952	-0.214375	-0.128055	0.413517	-0.462732	-0.305019	0.222877	NA	0.432569	1.06128	0.296242	NA	0.853358	-0.483572	-0.271289	-0.559865	-0.624363	-0.48245	-0.887871
AP2S1	0.463069	0.434341	0.54693	-0.0121303	0.129203	0.0203695	0.233861	-0.135233	-0.200458	-0.283202	0.533199	-0.0795193	-0.0719423	-0.24042	-0.469146	0.144557	-0.311242	-0.156684	0.0450678	0.361633	0.541683	-0.107425	-0.138856	0.256949	0.0684671	-0.114431	0.527483	-0.61925	-0.226453	0.135012	0.201459	-0.134861	-0.423159	-0.055234	0.0362048	-0.387956	-0.300012	-0.0891647	0.368651	0.400976	0.352322	0.176494	0.268994	-0.0466299	-0.0248003	0.0332603	-0.551824	-0.398546	-0.32924
AP3B1	0.621409	-0.480926	-0.0936127	-0.352251	0.278632	0.0592031	0.208238	-0.0835304	-0.121122	-0.307768	0.170905	0.507965	-0.307342	0.012394	-0.679275	-0.534123	-0.154408	-0.349666	-0.321362	0.34892	-0.189915	0.872033	0.509214	0.187451	0.840306	0.720337	0.923207	-0.0744104	-0.702801	-0.505031	0.253125	-0.160662	0.0430269	0.445778	0.20452	-0.0654392	0.269235	0.245372	-0.175404	-0.187119	0.0207605	NA	-0.163894	0.127786	-0.194057	-0.166143	-0.407502	0.0922031	-1.07648
AP3B2	0.0792413	0.538281	0.467958	0.446274	-0.52844	-0.405043	-0.194269	-0.104401	-0.207883	0.104103	0.305591	0.0584741	-0.174199	-0.304873	-0.677366	0.138417	-0.735345	0.112251	-0.02179	0.109917	0.149933	-0.929759	0.225729	-0.0444946	-0.617407	0.181887	-0.213428	0.45536	-0.130304	0.155682	0.262729	-0.32091	0.173354	0.126743	NA	0.242514	0.424182	0.0527277	-0.160902	0.589649	-0.090282	-0.155563	0.462481	-0.69104	-0.248102	-0.630166	-0.253909	-0.79015	0.141215
AP3D1	0.356862	0.306881	0.385131	0.147603	-0.0592934	-0.239085	-0.0559527	-0.274126	0.0160284	-0.19204	0.111507	-0.145177	-0.286585	-0.190939	-0.508238	-0.0426801	-0.35873	-0.268417	-0.157232	0.402314	0.141538	-0.0181387	0.0752416	0.106002	0.134867	0.0648227	0.273512	0.129169	-0.0448012	-0.0902193	0.0731352	-0.135344	0.0519988	0.191969	-0.115846	-0.0227221	0.118608	0.0446989	-0.105124	0.386312	0.413629	-0.0979493	0.309159	-0.264165	-0.347446	-0.500872	-0.206082	-0.136075	-0.189909
AP3M1	0.218133	-0.092123	0.0966524	-0.02796	0.0533876	-0.0746744	-0.176394	-0.270323	-0.171104	-0.0468988	0.0408521	-0.0813805	-0.118028	0.0457347	-0.330109	-0.21631	-0.19753	0.0364048	0.293029	0.145624	0.0113254	0.192368	0.0646631	0.151435	0.153677	NA	0.0608039	0.0696322	-0.110648	0.0298398	0.196628	0.154715	0.117098	0.12013	-0.0791302	0.0748545	-0.0755951	-0.0693053	-0.056578	0.0635843	NA	-0.0535854	0.13898	-0.158124	-0.369877	-0.225927	-0.24798	-0.0658849	-0.115712
AP3M2	0.101344	-0.0562248	-0.0037384	0.177563	-0.406544	-0.0639277	-0.0625658	-0.785424	0.0680513	-0.0474596	-0.249776	-0.49972	-0.247804	-0.831508	0.0304613	-0.383159	-0.516989	0.327124	0.693679	0.173947	-0.417434	0.544907	0.353246	0.252899	0.605399	-0.00499248	-0.508904	-0.251362	0.0779734	-0.0469131	-0.485499	0.431177	-0.316567	0.0314236	-0.184028	-0.0127974	-0.126204	-0.18449	-0.313059	-0.267259	NA	0.366037	-0.0967321	-0.0823288	-0.040679	-0.15071	0.368347	0.0419817	0.0025444
AP3S1	-0.246111	-0.184629	-0.403574	-0.308144	-0.00933647	-0.162558	-0.185194	0.197997	-0.519272	0.0223045	-0.33453	0.401711	-0.0671053	-0.314007	0.0883703	-0.402708	0.372794	-0.216763	0.725348	0.0704546	0.400461	0.169825	NA	-0.216786	-0.0685091	0.398494	0.469587	0.0640869	-0.0144806	0.112307	0.471564	-0.117906	0.157655	-0.13489	0.587731	-0.0034647	0.312806	0.123042	0.38106	-0.398842	-0.0408039	0.0982494	-0.588011	-0.0754242	-0.00396252	0.047018	-0.0370874	-0.210075	-0.145775
AP3S2	0.188675	0.324993	0.203175	0.452604	-0.0817843	-0.131671	-0.37608	-0.13316	-0.2887	-0.247272	0.140387	0.088007	-0.288674	-0.339485	-0.455272	-0.0628433	-0.737907	0.175329	0.0951405	0.0972986	0.189994	-0.29465	0.376303	0.396962	-0.258869	0.200914	0.047101	0.241532	0.134755	0.211678	0.145701	-0.00144482	0.082015	-0.0463629	-0.185467	0.325547	0.282583	0.138257	-0.0113153	0.301226	-0.215303	-0.152534	0.217543	-0.242237	-0.0249939	-0.49754	-0.490787	-0.545457	-0.290279
AP4B1	-0.0317745	-0.618354	-0.382741	-0.210285	-0.240247	0.11944	-0.622187	-0.471208	-0.188549	-0.310364	-0.423374	-0.469286	-0.0935965	-0.476321	0.0489149	-0.607614	-0.291785	0.311746	0.370383	0.0276251	-0.0524454	0.425641	0.114061	0.154274	0.179949	0.0212221	-0.499254	-0.536756	0.031745	0.124375	-0.369253	0.221294	-0.426209	-0.132217	0.170093	-0.31398	-0.553705	-0.0387592	0.12654	-0.516686	-0.0372534	0.237664	-0.424835	0.0837727	-0.0910597	0.00873566	0.107562	0.00220013	-0.183182
AP4E1	-0.0260134	-0.12591	0.0789595	0.0113087	-0.0669994	-0.274954	-0.326382	-0.365119	-0.186664	-0.0093193	-0.129805	-0.104499	-0.28312	-0.499064	-0.373101	-0.419953	-0.452482	-0.0463085	-0.0153446	-0.143394	-0.0164623	0.456289	-0.120684	0.12294	0.295707	0.209153	-0.116164	0.118397	-0.128341	0.10335	NA	-0.0446672	0.0690727	0.0150614	0.415607	-0.162634	0.142089	0.015317	0.147668	0.156214	0.156585	0.186378	0.0829592	-0.136866	-0.144298	-0.282444	-0.203005	-0.17812	-0.463291
AP4M1	0.282649	0.559945	0.409773	0.135659	-0.462701	-0.392069	-0.117232	-0.206334	-0.110124	NA	0.179517	-0.150349	-0.259659	-0.133581	-0.178963	0.0257921	-0.650161	-0.0718756	-0.00863743	-0.0728588	0.234421	-0.655056	0.0404501	0.185364	-0.584351	-0.0120797	-0.240607	0.284964	0.0881515	0.0325503	0.147049	-0.252239	0.0789747	0.120742	-0.10032	0.392049	0.342611	-0.0624099	0.0406346	0.551937	0.215159	0.0590997	0.514378	-0.59258	-0.242816	-0.550393	0.0064826	-0.582831	-0.0659323
AP4S1	-0.103457	0.438006	0.247051	0.241884	-0.0243692	-0.295991	0.160632	-0.0178404	-0.203693	0.147853	0.241048	0.0409641	-0.130872	0.0834599	-0.3746	0.36024	-0.279703	-0.0860362	0.0728626	0.0587902	-0.0309219	-0.45075	0.203587	0.230377	-0.393936	0.112744	0.320783	0.218032	0.0403128	-0.158085	0.294874	-0.178142	0.26797	0.181211	-0.391218	0.179248	0.450703	-0.241572	0.00764751	0.400185	0.149184	-0.00138092	0.423606	-0.448699	-0.339872	-0.435675	-0.328995	-0.582885	0.0947895
APAF1	0.0605514	0.199407	0.0768709	0.497169	0.380167	0.162807	0.168323	0.695409	-0.34113	NA	0.220113	0.873296	0.354647	0.53242	0.664635	-0.147345	0.123759	-0.10009	0.316573	-0.187457	-0.426703	-0.171143	0.031693	0.369272	-0.584795	0.371043	0.256537	0.288114	-0.00719118	0.00922346	0.53162	0.351531	0.372301	0.158776	0.196473	0.3589	0.412246	-0.14125	-0.0585613	-0.43413	-0.382349	-0.288769	-0.251169	NA	0.21417	-0.227135	-0.291647	-0.22913	0.178861
APBA1	0.0908403	0.605838	0.552149	0.413795	-0.168442	-0.462109	-0.335705	-0.189147	-0.0245633	0.104383	0.448559	-0.325962	-0.289209	-0.249413	-0.576382	0.166937	-0.772536	0.174252	0.0133362	-0.00746632	0.275893	-0.9429	0.388958	0.0269465	-0.633779	0.120788	0.026958	0.39958	0.131562	-0.110918	0.237529	-0.260788	0.0502534	0.253024	-0.550699	0.151169	0.179217	-0.151254	-0.00534868	0.637592	0.177389	-0.357499	0.553705	-0.632704	-0.208831	-0.811053	-0.381193	-0.86213	0.0123239
APBA2	0.121347	0.392264	0.529776	0.260651	-0.211236	-0.30203	-0.38284	-0.121442	0.0168672	0.203125	0.180339	-0.42263	-0.249242	-0.305686	-0.50234	0.255047	-0.326731	0.175171	-0.121043	-0.0564566	-0.272457	-0.582486	0.24817	-0.0602222	-0.641567	0.0639415	0.0589595	0.483522	0.203602	-0.124153	0.182782	-0.0927653	0.11906	0.051877	-0.445808	0.226477	0.283066	-0.26554	-0.187841	0.399297	0.173312	0.00324106	0.410676	-0.498683	-0.336046	-0.569935	-0.209179	-0.571432	-0.14853
APBA2BP	0.154443	0.591074	0.547862	0.36371	-0.186264	-0.36926	-0.0490065	-0.0548538	-0.0637614	0.127505	0.349595	-0.205993	-0.271872	-0.260714	-0.413251	0.19868	-0.621619	0.179243	0.0838513	0.0670627	0.275547	-0.599716	NA	0.109263	-0.595628	0.184559	0.12349	0.396711	0.126242	NA	0.303028	-0.274649	NA	0.256089	-0.364854	0.298769	0.422753	-0.099587	-0.0250473	0.621645	0.202403	-0.072313	0.575324	-0.525299	-0.223015	-0.436837	-0.169592	-0.666773	0.0169832
APBA3	0.228797	-0.0278864	0.0593204	-0.0249424	-0.336912	-0.567573	-0.296751	-0.641072	-0.0588627	-0.425728	-0.102821	-0.419373	-0.535192	-0.663994	-0.348935	-0.564916	-0.26965	NA	-0.302293	0.628655	0.126098	0.63059	0.337774	0.337622	0.396723	0.549137	0.311397	0.237429	-0.139035	-0.19269	-0.292015	-0.543238	0.14573	-0.149887	-0.322895	-0.203423	-0.158762	-0.148676	-0.300438	0.172999	0.464568	0.225124	0.547327	0.00293541	-0.0138302	-0.0487452	-0.145803	0.103209	-0.26238
APBB1	-0.00131559	0.587327	0.501203	0.398181	-0.219104	-0.4283	-0.229283	-0.123276	-0.0423571	0.0462634	0.296395	-0.227045	-0.348293	-0.227295	-0.674811	0.134696	-0.708247	0.129112	0.0546074	0.137368	0.197732	-0.749131	0.208601	-0.00269604	-0.672418	0.0521614	0.0693639	0.255275	0.116122	-0.0516963	0.290771	-0.361966	NA	0.195117	-0.485499	0.262819	0.37907	NA	-0.0120447	0.525942	0.187819	-0.254197	0.517374	-0.638274	-0.261553	-0.608622	-0.193742	-0.771	0.0613238
APBB1IP	0.646973	0.389148	0.453322	0.479032	0.764603	-0.252117	0.384763	0.727881	0.00149918	0.0074873	0.504442	0.468499	-0.446101	1.36459	-0.410454	0.395278	-0.323076	-0.156952	-0.218807	0.596084	0.065445	0.583289	0.895355	0.807778	0.320138	0.620206	1.4688	0.266638	-0.473599	-0.490145	0.515262	-0.0216227	0.778902	0.444187	0.0424547	0.0923758	0.325551	0.0450153	-0.584941	-0.159347	-0.0351696	-0.352845	-0.0356092	-0.250479	-0.544029	-0.601367	-0.824444	0.256781	-0.558775
APBB2	0.151571	0.538424	0.767046	0.374601	-0.190632	-0.473005	-0.396053	-0.0565095	-0.0404344	0.130246	0.314009	-0.000930309	-0.209921	-0.288785	-0.472575	0.0775175	-0.757562	0.184405	0.0745339	0.0240903	0.265145	-0.629051	0.121009	-0.108054	-0.719881	0.289857	-0.199148	0.454947	0.240267	-0.0512924	0.212171	-0.327329	0.284278	0.175682	-0.438869	0.244788	0.448182	0.0686827	NA	0.699831	0.160072	-0.226688	0.611739	-0.586095	-0.317272	-0.60022	-0.115332	-0.755483	0.042243
APBB3	0.211312	-0.0261931	-0.164204	0.0256095	-0.312056	-0.10752	-0.397333	-0.126017	0.0187387	-0.497892	-0.130982	0.0690207	-0.465261	-0.737592	-0.245618	-0.701328	-0.0415544	NA	0.0676823	0.789242	0.375157	0.533407	0.648181	0.488618	0.0766106	0.4215	0.157043	-0.0318193	-0.275632	0.0646172	-0.326743	0.126643	0.063755	-0.453683	0.0617576	0.0871577	0.311517	0.0581059	0.296321	NA	0.0807567	0.267275	-0.0131373	-0.115627	-0.213967	-0.3496	-0.0673137	0.0471258	-0.0393114
APC	0.115005	0.330193	0.51578	0.260512	-0.384314	-0.388683	-0.395944	-0.153367	-0.197742	0.0515318	0.231544	0.154522	-0.276808	-0.0572162	-0.56072	0.108912	-0.652154	0.222924	0.0667129	0.170119	0.0372887	-0.701343	0.0901985	NA	-0.730064	0.00500298	0.0933156	0.188134	0.0612111	0.00458813	0.176798	-0.552217	0.0823331	0.0422349	-0.479637	0.248909	0.356434	-0.307693	0.00897694	0.501924	-0.0356855	-0.279924	0.353783	-0.769135	-0.31654	-0.716392	0.0445728	-0.708187	-0.257607
APC2	0.191529	0.628741	0.648153	0.431702	-0.382399	-0.376705	-0.424996	NA	0.0290332	-0.0428619	0.406484	-0.176466	-0.291812	-0.26402	-0.630826	0.152762	-0.960787	0.261206	0.0381289	0.0901518	0.234995	-1.01039	0.13073	-0.0278435	-0.602906	0.223399	-0.0464559	0.288918	0.171671	0.0375023	0.425702	-0.186265	0.230343	0.169995	-0.441352	0.469735	0.338864	-0.191279	-0.200782	0.573238	0.0751362	-0.172008	0.64866	-0.672133	-0.374308	-0.529326	-0.312567	-0.928601	-0.0951581
APCDD1	0.157153	0.517727	0.666065	0.279813	-0.406855	-0.334915	-0.166446	-0.140731	0.131765	0.131376	0.373969	-0.151605	-0.0460243	-0.21169	-0.256396	0.51836	-0.558487	-0.0392747	-0.0185347	0.185004	0.381114	-0.928102	0.131797	-0.0482354	-0.495842	0.0500426	-0.203645	0.187782	NA	0.122788	0.0423961	-0.331992	-0.0194459	0.0670443	-0.24438	0.310441	0.168816	-0.0480375	0.285357	0.41507	0.190533	-0.102484	0.472381	-0.312952	-0.103816	0.108954	0.233511	-0.39844	0.267495
APCS	-0.0853725	0.854114	0.685951	0.362203	-0.136528	-0.53468	-0.23584	-0.0229769	-0.0284557	0.0459938	0.388567	-0.231454	-0.411109	-0.296444	-0.758475	0.130585	-0.815453	0.191418	0.233629	0.452456	0.169058	-0.683911	0.521316	0.232067	-0.850963	0.344735	0.699861	0.0453644	0.0804672	-0.101739	0.424446	-0.583205	0.0844383	0.355813	-0.614765	0.324188	0.273143	-0.145004	NA	0.61834	0.134872	-0.243608	0.614858	-0.777418	-0.308089	-0.798439	-0.412578	-0.615934	-0.245722
APEH	0.537054	-0.0858936	-0.116437	-0.320105	0.103713	-0.348027	0.0156937	-0.41824	0.092618	-0.3375	-0.0815125	-0.336718	-0.306772	0.0986776	-0.258472	0.0534515	0.150986	-0.0914459	-0.53124	0.172451	0.392373	0.54584	-0.00904179	0.00160885	0.543162	0.0327883	0.510361	-0.311822	-0.24135	-0.231801	-0.0650902	0.0113897	-0.346527	-0.188646	-0.0976114	-0.292976	-0.51451	0.250963	0.164613	0.342908	0.29194	0.143069	0.00620365	0.160976	-0.0371714	-0.0909157	-0.0154037	0.261379	-0.579134
APEX1	0.0106468	-0.51568	-0.651883	-0.602819	-0.11866	-0.131852	0.0626121	-0.754179	0.0953526	-0.196482	-0.628498	-0.607556	-0.0446238	-0.567952	-0.2311	-0.0968051	0.0672855	0.00544786	0.0171928	0.344094	0.445786	0.476076	-0.0150566	-0.0610781	1.0563	NA	-0.851265	-0.013113	NA	-0.0589914	-0.230854	-0.0882173	-0.343055	-0.204317	-0.0613441	-0.388256	-0.888534	-0.17887	0.325238	-0.236953	0.557765	0.494904	-0.0170269	0.255812	-0.0285392	-0.00721884	0.218874	0.161849	-0.274051
APEX2	0.551823	0.239006	0.0490141	-0.26064	-0.285048	-0.258175	0.225137	-0.522113	-0.0116701	-0.287876	0.0455036	-0.281976	-0.308022	-0.0564709	-0.71483	-0.102698	-0.273262	-0.440273	-0.60659	0.236548	0.481056	0.683221	-0.191187	-0.084877	0.769866	-0.0300722	0.223588	0.0217276	-0.458616	-0.406693	0.106768	-0.555101	0.0340843	0.0278406	-0.332626	-0.39918	-0.46034	0.102761	-0.0865488	0.44923	0.522315	0.178032	0.185726	0.00522232	0.00329971	-0.201397	-0.0530548	0.396025	-0.408308
APH1A	-0.0223055	-0.551786	-0.140356	-0.152158	0.0140672	0.198685	0.382436	NA	0.115784	0.335914	-0.0183105	0.360801	0.495187	0.877751	0.405715	0.633019	0.436992	-0.0815291	-0.19986	-0.51437	0.0467	-0.497553	-0.386008	-0.228852	-0.150162	-0.272085	-0.161592	-0.0309925	0.0949235	0.151028	0.0980382	0.222117	0.0665574	-0.15322	0.202361	NA	-0.126383	0.129215	0.115654	-0.222505	-0.146648	0.230194	-0.170309	0.637043	0.385605	0.580042	0.313713	0.263623	0.189215
APH1B	-0.0777149	0.0118256	0.133894	0.407326	0.128132	-0.34697	-0.287441	0.72564	-0.256821	0.0974598	-0.0159216	0.551162	-0.204199	0.243484	-0.221791	-0.561987	-0.150866	0.522449	-0.128578	-0.135501	0.185841	0.203925	1.16567	0.726348	0.258183	0.72331	1.89599	-0.0366097	0.286913	-0.146719	0.886051	0.208413	0.580834	0.0395832	0.419116	0.0972462	0.243944	0.131954	0.000999451	-0.355855	-0.229698	-0.11937	-0.345638	-0.485997	-0.189484	-0.285356	-0.907138	0.150523	-0.44663
API5	0.218424	-0.257253	-0.619228	-0.0184622	0.0530672	0.298815	0.0249195	-0.309671	0.270514	-0.012702	-0.37883	0.0994139	0.0688429	0.141805	0.128954	-0.160636	0.365396	NA	0.150208	0.246123	-0.0766754	0.795954	-0.0505648	-0.00599766	0.948727	-0.137652	-0.207868	-0.253721	-0.0878296	-0.134387	-0.413421	0.403511	-0.171008	0.0218258	0.32893	0.164837	-0.519313	0.0319519	0.148549	-0.129994	-0.0582123	0.243536	-0.230723	0.172396	0.0776863	0.124916	-0.045538	0.552438	-0.251773
APIN	NA	0.49173	0.489378	0.438083	0.0134525	-0.343755	-0.197272	0.124886	-0.00384378	0.193007	0.221941	0.170714	-0.148309	-0.215696	-0.429687	0.0844326	-0.514447	-0.0372725	0.241352	0.155603	0.316553	-0.824891	0.0973792	-0.0560555	-0.60141	0.118755	0.00429297	0.224099	0.0822907	-0.0234661	0.52668	-0.157292	0.0689678	0.0990238	-0.504923	0.422284	0.300127	-0.250664	-0.320179	0.49953	0.093658	-0.506652	0.361583	-0.611191	-0.330729	-0.504337	-0.0887847	-0.671482	-0.0547013
APIP	-0.221766	0.237175	-0.0250878	0.0507574	-0.155833	0.274177	0.175729	0.319176	0.178991	0.0317936	0.131001	0.117434	0.147535	-0.13934	0.535256	0.0950003	0.291856	-0.0502815	0.154488	-0.343719	-0.0394783	-0.665291	-0.353775	-0.200571	-0.0966282	-0.399192	-0.420279	0.0285549	0.202497	-0.0348444	-0.0955381	-0.228759	-0.395023	-0.181847	0.346278	0.0434017	-0.0921097	-0.000626564	0.338338	0.058948	-0.154226	NA	-0.158307	0.211165	0.364746	0.415507	0.496183	0.600008	-0.0585508
APITD1	-0.170047	0.547951	0.316124	0.334389	-0.248444	-0.437355	-0.246485	-0.257355	NA	0.0353005	0.082134	-0.411616	-0.321047	-0.371741	-0.398845	-0.00118732	-0.72564	0.264822	0.173295	0.10912	0.0692673	-0.492701	0.305991	0.109155	-0.152862	0.0713792	0.0908482	0.307071	0.111948	0.172182	0.144461	-0.301311	0.0359263	0.0611875	-0.307417	0.267144	0.246697	-0.245142	-0.10075	0.54751	0.0701375	-0.263129	0.418279	-0.39748	-0.282096	-0.515781	-0.247634	-0.41862	NA
APLN	0.0662298	0.309592	0.550904	0.359196	-0.298521	-0.452527	-0.18786	-0.230389	-0.160026	0.0547767	0.287078	-0.311739	-0.441434	-0.499941	-0.78358	0.13161	-0.880373	0.157167	0.0522699	0.14916	0.145843	-0.84982	0.241074	0.120705	-0.453965	0.0485306	0.263815	0.105856	0.2174	-0.168608	0.247644	-0.272758	0.0320497	0.0515027	-0.580872	0.237679	0.500591	-0.1566	-0.0277061	0.624732	0.252208	NA	0.563854	-0.782302	-0.228358	-0.640865	-0.343637	-0.739517	-0.127829
APLP1	0.0191381	0.576392	0.717561	0.3775	-0.148524	-0.378304	-0.134807	-0.0213203	0.0742526	0.0404172	0.342163	-0.231782	-0.339478	NA	-0.355577	0.12712	-0.753532	0.153031	0.0784383	0.181793	0.24557	-0.758025	0.248084	0.0208762	-0.728041	0.0607276	NA	0.409882	0.0653534	-0.134433	0.248255	-0.383643	-0.0724621	0.178726	-0.427946	0.239654	0.395359	-0.17827	-6.676e-06	0.599195	0.195693	-0.275831	0.513035	-0.660214	-0.187282	-0.567399	-0.176421	-0.676606	-0.149796
APLP2	-0.0302458	0.409558	0.424772	0.298701	-0.125839	-0.0968132	-0.0228381	0.285213	-0.13402	0.000499249	0.4162	0.110855	0.377728	0.0505567	0.0313153	0.260223	-0.126618	-0.0720997	0.0573616	-0.0994286	-0.0137787	-0.689031	0.145757	0.0209661	-0.740026	-0.121233	-0.121368	0.245885	0.101937	NA	0.15289	-0.0147977	0.23809	0.116412	-0.311843	0.325157	0.204466	-0.133059	0.161987	0.304836	0.105032	-0.322133	0.34282	-0.566464	-0.29212	-0.489974	-0.16344	-0.765137	0.163312
APOA1	-0.10239	0.464398	0.478996	0.37197	-0.348694	-0.225987	-0.201587	0.048718	-0.1782	-0.0201797	0.270452	-0.21387	-0.034368	-0.497684	-0.317163	0.0683098	-0.628642	0.363318	0.137352	0.0546637	-0.0476742	-0.643405	0.107563	0.176356	-0.360685	0.0973096	-0.0648537	0.280912	0.240511	0.0336409	0.133649	-0.00941515	NA	0.1549	-0.485853	0.425601	0.314634	-0.127173	-0.0409036	0.489533	0.0630074	-0.0327559	0.521079	-0.455401	-0.1961	-0.22161	-0.0363655	-0.489509	0.0527096
APOA1BP	0.140637	-0.32664	-0.413613	-0.282937	-0.764668	-0.402952	-0.402383	-0.930948	0.109325	-0.289042	-0.395437	-0.587984	-0.254041	-0.757791	-0.221212	-0.53621	-0.120885	-0.132691	-0.0947685	-0.0942326	0.193762	0.187233	-0.365415	0.0568237	0.702587	-0.193837	-0.425517	-0.295781	-0.167883	0.107104	-0.195205	-0.0874758	-0.343546	-0.320357	0.0605888	-0.247607	-0.941123	0.119036	NA	0.0532856	0.680317	0.553885	0.127963	0.221077	-0.0742044	0.41927	0.26536	0.371862	-0.247721
APOA2	0.205781	0.639244	0.676734	0.397102	-0.229593	-0.176379	-0.215812	-0.158916	0.0722895	0.0891528	0.383513	-0.0617681	-0.134936	-0.218322	-0.440836	0.216732	-0.712359	-0.00799036	0.216987	-0.00215101	0.0956035	-0.904072	0.210848	0.130497	-0.7135	0.210288	-0.100961	0.361863	0.196938	0.167522	0.381093	-0.159072	0.0753918	0.280819	-0.372791	0.420838	0.419719	-0.228617	-0.0937862	0.750249	0.182946	-0.144708	0.648859	-0.660991	-0.188233	-0.463296	-0.0148487	-0.53135	0.0559659
APOA4	0.145997	0.551924	0.645424	0.413	-0.178269	-0.289347	-0.302294	-0.140831	-0.192451	0.0444045	0.382303	-0.136432	-0.184566	-0.355561	-0.75349	0.0720897	-0.575489	0.232596	0.143147	0.206043	0.209059	-0.918688	0.372253	0.0649591	-0.646562	0.0690961	-0.0869689	0.504227	NA	0.013526	0.0465951	-0.313773	-0.0320172	0.212415	-0.498613	0.296653	0.317131	-0.129569	-0.0294809	0.690102	0.406075	-0.0163312	0.623111	-0.834511	-0.209746	-0.674859	-0.255734	-0.802943	-0.0508847
APOA5	0.187709	0.645336	0.533053	0.299889	-0.371788	-0.355575	-0.245029	-0.0760412	-0.0364575	-0.0932727	0.334861	-0.188548	-0.232231	-0.333117	-0.680663	0.210361	-0.679341	0.184262	NA	0.311068	0.106344	-0.962562	0.187189	-0.027483	-0.63055	0.221799	0.00432158	0.497492	0.156095	0.127016	0.260957	-0.312703	0.175335	0.403808	-0.270438	0.41493	0.438696	-0.178017	-0.159409	0.518817	0.101283	-0.258042	0.585562	-0.76499	-0.366609	-0.622746	-0.0925736	-0.59451	0.0296488
APOB	0.223109	0.596371	0.690906	0.47884	-0.104957	-0.530755	-0.220468	-0.0885544	-0.0345964	0.16158	0.232765	-0.223243	-0.316922	-0.30453	-0.74752	0.226552	-0.765901	0.166171	0.0742788	0.101295	0.210835	-0.795264	0.235391	0.023972	-0.822783	0.0193486	0.11572	0.162681	-0.0458326	0.0348868	0.355829	-0.380842	0.153292	0.220167	-0.251706	0.183844	0.270576	-0.158073	-0.202632	0.469118	0.054522	-0.127921	0.516231	-0.80213	-0.191857	-0.624676	-0.288313	-0.772506	-0.123583
APOB48R	0.0842571	0.338626	0.015461	0.191689	0.337012	-0.365881	-0.184977	0.381106	0.0739727	-0.0336924	0.314558	0.765512	-0.216829	0.786597	-0.0788031	0.0766087	-0.0536137	-0.142738	-0.12423	-0.0597601	0.103465	0.509065	0.909368	0.558751	0.125162	0.952428	0.756515	0.444131	0.119058	-0.22135	0.52808	-0.0638886	0.409175	0.538066	0.3986	0.0420485	0.427884	-0.0429525	-0.185254	0.203839	-0.0262012	-0.180263	-0.0938039	-0.199131	-0.268377	NA	-0.402179	-0.449713	0.132524
APOBEC1	0.258983	0.621818	0.632123	0.262169	-0.293478	-0.439718	-0.297842	-0.0303898	-0.000274181	0.0895982	0.242368	-0.101072	-0.308564	-0.408322	-0.509895	0.341415	-0.702735	-0.0377188	0.0855527	-0.0134516	0.153812	-0.586068	0.249628	0.0697408	-0.653715	0.239698	0.0465484	0.439744	0.00161982	-0.0951266	0.176721	-0.365459	0.173361	0.109554	-0.361551	0.304529	0.270722	-0.336531	0.00957727	0.517577	0.224873	-0.205315	0.582341	-0.81664	-0.294704	-0.57191	-0.10542	-0.82917	0.061542
APOBEC2	0.211956	0.509306	0.385392	0.409	-0.496556	-0.635798	-0.361167	-0.224169	-0.216685	-0.170425	0.214155	-0.309627	-0.373816	-0.23849	-0.838358	0.173472	-0.75153	0.0577703	-0.0621672	0.0630488	0.111979	-0.815583	0.232229	0.0575051	-0.816056	0.0356178	0.173808	0.356055	0.0708189	-0.113962	0.277326	-0.348215	0.112349	0.0661716	-0.398467	0.304715	0.278109	-0.422358	0.065455	0.664451	0.235214	-0.224733	0.524265	-0.70171	-0.187797	-0.504174	-0.2409	-0.8973	NA
APOBEC3A	NA	-0.743881	-0.428534	-0.0782375	1.67272	2.48884	2.1088	2.90347	1.42774	1.46929	1.06388	1.78317	1.27685	2.71587	2.20272	2.21964	2.16427	-0.355523	-0.0768518	-1.23122	-1.12485	-1.89377	-1.13337	-1.21992	-2.5193	-1.20252	-0.857458	0.437896	0.926369	0.743485	0.4123	1.73925	0.874061	0.527367	0.695444	1.30366	0.892458	-0.263257	0.546808	-1.37079	-0.988879	-0.594844	-0.894476	1.05298	1.32624	1.14214	0.519694	1.96502	1.66801
APOBEC3B	0.178216	0.523064	0.496004	0.351247	-0.286864	-0.418883	-0.478168	-0.143445	0.0537643	0.114355	0.0395322	-0.235793	-0.348734	-0.285131	0.459409	0.0543785	-0.757846	0.0450096	-0.0417767	0.073854	0.0399437	-0.511596	0.180014	0.0594482	-0.685144	0.101449	-0.0539174	0.219543	0.192348	0.00150919	0.408453	-0.439364	0.0217361	0.120006	-0.279521	0.246855	0.472777	-0.138177	-0.0617394	0.505942	-0.00390577	-0.253837	0.460219	-0.82487	-0.3259	-0.51564	-0.155106	-0.783082	-0.195744
APOBEC3C	0.478559	0.662314	0.25142	0.222692	-0.216602	-0.0509214	0.479007	NA	0.026454	0.178032	0.208047	0.39642	-0.0221348	0.666784	0.443053	0.934835	0.391789	-0.0969238	-0.211415	-0.00386333	0.128796	-0.221745	0.234985	0.0108204	-0.159855	-0.114542	0.823952	-0.108846	-0.0418386	-0.195161	0.196373	-0.344295	0.0252562	0.288922	-0.389833	0.42223	0.132234	0.104228	0.0761766	0.784574	0.120447	-0.0326281	0.166964	-0.226723	-0.154815	-0.26954	-0.215859	-0.466658	-0.315097
APOBEC3D	0.16836	0.692979	0.567977	0.418714	-0.24342	-0.232247	-0.121008	0.0836816	-0.0226092	-0.00241566	0.507693	-0.156203	-0.170505	-0.253093	-0.858572	-0.127716	-0.69644	0.142795	0.135852	0.211933	0.209726	-0.81058	0.400136	0.0895128	-0.533451	0.231821	0.232982	0.296216	0.118035	-0.00947046	0.304087	-0.257754	0.253658	0.323911	-0.576676	0.34294	0.454251	-0.231264	0.0794182	0.598087	0.217745	-0.19582	0.716716	-0.755074	-0.29586	-0.510061	-0.177814	-0.679258	-0.0132952
APOBEC3F	0.124008	-0.168942	-0.027571	0.0228764	-0.325279	-0.0849101	-0.136413	-0.365798	0.133078	0.0156759	-0.137988	-0.438716	-0.0307004	-0.344634	-0.176182	-0.14923	-0.100974	0.137397	0.065045	-0.0282056	-0.0647545	0.409348	-0.146695	0.103729	0.432731	0.147676	NA	0.161315	0.0539382	0.107131	-0.205375	-0.32085	-0.106086	0.109045	-0.00950782	0.0997836	-0.256144	0.0240456	-0.230021	0.190722	0.284227	0.217544	-0.0476743	0.228525	0.0707216	0.128438	0.182084	0.0813163	-0.112067
APOBEC3G	0.552544	-0.511209	-0.819963	-0.456484	0.0520496	0.32743	0.22907	-0.497148	-0.084733	0.0515547	-0.336837	-0.257292	0.422717	-0.0410719	0.210189	-0.300498	0.83978	0.0743198	-0.242599	-0.0562859	-0.537902	0.933748	-0.442129	-0.06742	0.275718	-0.0596533	0.204195	-0.269778	0.0325966	-0.150723	-0.105919	-0.169225	-0.0806179	0.581612	0.248096	-0.158087	-0.438488	0.227535	-0.354563	0.103721	0.618956	0.250083	-0.090024	0.376867	0.265039	0.424503	0.075551	-0.308328	-0.554644
APOBEC4	0.0808473	0.661563	0.633706	0.305044	-0.26078	-0.200866	-0.420988	-0.103799	-0.184976	NA	0.369262	-0.129447	-0.194337	-0.3934	-0.644183	0.202132	-0.748647	0.0935612	0.168314	0.136506	0.541286	-0.930416	0.288502	-0.14377	-0.632086	0.326014	-0.112501	0.337211	0.246704	0.0669928	0.377466	-0.234554	0.0458703	0.188257	-0.404311	0.20381	0.273343	-0.05481	-0.0594788	0.665121	0.181752	-0.229165	0.668379	-0.820715	-0.234138	-0.509445	-0.0865231	-0.72751	0.127607
APOC1	-0.0864506	0.606268	0.517638	0.387658	-0.331323	-0.340695	-0.250632	0.0338202	-0.0193129	-0.0425143	0.173163	0.733468	-0.397483	-0.46474	-0.510581	0.0691209	-0.677302	0.200981	0.25335	0.0448804	0.111051	-0.924408	0.293449	NA	-0.717693	0.265612	0.341557	0.125183	0.24597	-0.0968046	0.249399	-0.447967	0.191481	0.268175	0.62002	0.246523	0.00595045	-0.250833	-0.0864015	0.527455	0.0653138	-0.240117	0.48981	-0.658334	-0.399873	-0.260602	-0.226102	-0.692728	-0.103694
APOC2	-0.107602	0.488834	0.387545	0.385221	-0.208655	-0.195962	0.088798	NA	-0.0414286	0.0291748	0.290417	-0.361739	-0.0555606	-0.248434	-0.545329	0.106998	-0.618053	0.2262	0.0736785	0.044137	0.230018	-0.909663	0.349186	0.169576	-0.707967	0.111835	0.109484	0.170273	0.120757	-0.146645	0.181665	-0.238717	0.157372	0.323768	-0.371487	0.342395	0.509935	-0.21214	-0.0271416	0.581899	0.192135	-0.257594	0.347422	-0.602459	-0.0676169	-0.565573	-0.241887	-0.699487	-0.0698523
APOC3	0.138118	0.678992	0.516701	0.41441	-0.19975	-0.385643	-0.180128	-0.0777659	0.147478	0.158864	0.198461	-0.060565	-0.0492249	-0.280868	-0.447239	0.271296	-0.805339	NA	0.113537	0.102665	0.189788	-0.994495	0.196874	0.0754642	-0.777429	0.0305243	-0.173392	0.450389	0.164833	-0.102993	0.493037	-0.315849	0.170856	0.365274	-0.159657	0.438108	0.452578	-0.0590787	0.171404	0.585593	0.127481	-0.209163	0.37211	-0.822993	-0.235988	-0.694575	-0.0425243	-0.798044	-0.0580683
APOC4	0.217774	0.762685	0.687364	0.552513	-0.297739	-0.36913	-0.295245	-0.172387	0.0139456	-0.041297	0.17855	-0.125171	-0.422916	-0.38534	-0.582583	0.139004	-0.936816	0.0392985	NA	0.0297933	0.126996	-0.900476	0.265356	0.155425	-0.704904	0.128213	-0.125331	0.394255	0.175387	0.0583196	0.389664	-0.333402	0.183047	0.243635	-0.493504	0.364698	0.338799	-0.151802	-0.0652347	0.791249	0.366937	-0.158498	0.640297	-0.606188	-0.374775	-0.601693	-0.17226	-0.774001	0.0652962
APOD	0.161557	0.718893	0.781429	0.505418	-0.266683	-0.558927	-0.376667	-0.168975	-0.00630331	0.305785	0.284264	-0.273125	-0.293666	-0.342674	-0.607175	0.0583916	-0.820904	0.262335	0.0941343	0.0922875	0.203197	-0.673149	0.252303	NA	-0.643014	0.159726	0.0797968	0.490861	0.289135	0.169786	0.369839	-0.273918	-0.0210915	0.446737	-0.339491	0.799828	0.449164	-0.201429	-0.0400052	0.531631	0.331107	-0.127311	0.553574	-0.777997	-0.304361	-0.693955	-0.249874	-0.715419	0.0609493
APOE	NA	0.595026	0.701534	0.446372	-0.225405	-0.570003	-0.365373	-0.267855	-0.224712	-0.0220075	0.27823	1.03758	-0.192948	-0.357448	-0.703915	-0.00512123	-0.830722	0.177554	0.0482192	0.00745106	0.092895	-0.914551	0.0674248	0.0265059	-0.609104	-0.0933685	-0.179884	0.443705	0.125587	0.0255475	0.28828	-0.321845	0.123836	0.252769	1.14316	0.265666	0.409546	-0.129719	-0.131983	0.49858	0.170065	-0.14664	0.54676	-0.727843	-0.362182	-0.452755	-0.283033	-1.02967	-0.185654
APOF	0.024436	0.473932	0.495228	0.371198	NA	-0.288363	-0.280303	0.261246	-0.127383	-0.0587664	0.218183	-0.22368	0.169225	-0.0293303	-0.0689974	0.298753	-0.332335	0.250726	-0.0205994	0.0698886	0.329198	-0.822504	0.2291	0.0831447	-0.773454	-0.056715	-0.125241	0.305241	-0.0697646	0.0805302	0.239209	-0.269504	-0.0746584	0.290573	-0.543376	0.189208	0.245978	-0.256932	-0.0697603	0.478562	0.0783019	-0.192617	0.457037	-0.297435	0.144373	-0.112856	-0.119576	-0.520839	0.734762
APOH	0.0369096	0.727382	0.599971	0.421973	-0.444585	-0.524066	-0.284023	-0.164337	-0.132905	0.0434976	0.297395	-0.16818	-0.366757	-0.18674	-0.518417	-0.120584	-0.551344	0.173231	0.1743	0.103665	0.216831	-0.960901	0.216338	NA	-0.710292	0.222286	-0.0906491	0.354547	0.0339003	0.0298262	0.283717	-0.296883	0.179527	0.269409	-0.590209	0.318282	0.338061	-0.200927	-0.108163	0.557519	0.160912	-0.116126	0.617718	-0.712679	-0.446319	-0.533505	-0.286453	-0.790335	-0.0237608
APOL1	0.0745029	0.316595	0.453933	0.427594	-0.165912	-0.355655	-0.261918	-0.0706694	0.0666108	0.14855	0.252237	NA	-0.331906	0.0485277	-0.46526	0.110289	-0.566548	0.398514	0.222123	0.0524299	0.15922	-0.443913	0.234328	0.0240004	-0.439891	0.123634	0.0177836	0.181508	0.154943	0.122345	0.24077	-0.0577469	0.081629	0.302732	-0.119597	0.2822	0.193344	-0.210953	-0.0999508	0.468466	-0.0836582	-0.210463	0.399659	-0.577521	-0.267062	-0.30222	-0.151057	-0.494183	-0.101563
APOL2	-0.0970384	0.385143	0.403317	0.259379	-0.0154815	-0.3339	-0.264378	0.108654	-0.14965	0.155444	0.147613	-0.320585	-0.197884	-0.202846	-0.287508	-0.0536526	-0.587454	0.290213	0.141306	NA	0.0757238	-0.638035	0.292357	0.207014	-0.617199	0.0855886	-0.00666714	0.249399	0.312037	-0.040782	0.286118	-0.30864	0.0119432	0.384015	-0.101695	0.334919	0.24662	-0.0753002	0.00168928	0.496603	-0.0520446	-0.246828	0.343221	-0.590809	-0.12296	-0.393162	NA	-0.655413	0.0980163
APOL3	0.0241788	0.135824	0.0642007	-0.0182587	-0.103383	-0.208745	-0.207478	-0.293432	0.048286	0.0502822	0.0283721	-0.202075	0.0137472	-0.268843	-0.154021	NA	-0.633732	-0.00625404	-0.055998	-0.0234226	0.0325185	-0.448099	0.00381787	0.0621198	-0.281012	-0.0861646	-0.472281	0.244949	0.0317332	-0.0828632	0.115466	-0.201662	-0.142354	NA	0.0017252	0.100088	-0.105741	-0.156664	0.0255561	0.543821	0.0213617	0.00294828	0.231547	-0.29169	-0.227059	-0.295432	0.0156829	-0.378225	0.00836945
APOL4	0.0846193	0.639906	0.617648	0.341635	-0.241915	-0.468088	-0.0889571	-0.0877852	-0.065336	0.247942	0.373026	-0.259185	-0.416479	-0.194657	-0.566005	0.252703	-0.704448	0.179632	0.0683107	0.0764513	0.247668	-0.668836	0.236769	NA	-0.532285	0.174964	NA	0.314498	0.0761914	-0.0578051	0.282553	-0.440157	0.117919	0.129617	-0.508651	0.365038	0.296186	-0.162643	-0.0415587	0.64823	0.193979	-0.164862	0.475112	-0.662516	-0.358126	-0.387777	-0.203465	-0.568034	-0.0524914
APOL5	0.0711455	0.670266	0.613763	0.387613	-0.164015	-0.27104	-0.111585	0.0784717	-0.120699	0.120531	0.230049	-0.354931	-0.254953	-0.200887	-0.345524	0.104038	-0.582359	0.218387	0.182575	0.0146985	0.238013	-1.04038	0.239774	0.0171561	-0.661076	-0.0392513	NA	0.433851	0.187478	-0.140026	0.331779	-0.328958	0.189523	0.0331016	-0.490242	0.285161	0.311865	-0.286369	-0.00211716	0.624509	0.393617	-0.0504737	0.569405	-0.747893	-0.201752	-0.324827	-0.264329	-0.470486	0.122427
APOL6	0.109076	0.441591	0.438615	0.357304	-0.11216	-0.24868	-0.203441	-0.0665388	-0.160959	-0.118626	0.0988417	-0.190062	-0.283448	-0.208961	-0.741108	0.171971	-0.820218	0.53118	0.323671	0.0405087	0.218524	0.29757	0.0126443	0.0156388	-0.0524673	0.327978	0.225973	0.339088	0.296893	-0.0636783	0.227924	-0.367003	-0.0374217	0.416816	0.375035	0.223777	0.176331	0.115322	-0.277511	0.617523	0.120439	-0.0101767	0.320934	-0.398173	-0.543459	-0.534411	0.0542698	-0.305685	-0.26923
APOLD1	0.13329	0.563269	0.75421	0.303125	-0.134872	-0.309376	-0.125195	-0.202957	-0.127011	-0.0884032	0.0423498	-0.299686	-0.244147	0.0423274	-0.428133	0.190482	-0.721929	0.253427	-0.10158	0.0239248	0.046226	-0.380345	0.390086	0.0363197	-0.206406	-0.013042	NA	0.326669	0.124212	0.282917	0.362993	-0.044322	0.0253258	0.239289	-0.461949	0.354294	0.412192	-0.249173	-0.0746579	0.531928	0.146194	0.0497279	0.387781	-0.548927	-0.343885	-0.502339	-0.328765	-0.556131	-0.0521259
APOM	-0.112895	0.313073	0.451677	0.0916872	-0.216974	-0.320351	-0.156894	-0.114902	-0.151129	0.0778089	0.209507	-0.244854	-0.373716	-0.379703	-0.376113	0.133708	-0.42077	0.0795779	0.270837	0.140808	0.307918	-0.549518	0.0867658	-0.201355	-0.278636	0.182191	0.0543723	0.102551	0.0652366	-0.0528626	0.168975	-0.163854	-0.0998802	0.13486	-0.217913	0.243681	0.0755119	-0.243188	0.0816226	0.456403	0.121457	-0.0581832	0.514219	-0.525369	-0.347154	-0.37777	-0.264398	-0.354986	-0.205345
APP	0.0813095	0.309639	0.686045	0.149441	0.0584526	NA	-0.330695	-0.0552788	-0.145987	0.192982	0.480477	0.697321	-0.263775	-0.18414	-0.553857	-0.000203289	-0.750324	-0.115269	-0.0214634	0.184203	0.31845	-0.0800861	0.264167	0.188803	0.139855	0.244872	NA	0.17857	-0.0727801	NA	0.216448	-0.0393761	0.215394	0.223459	0.0239466	0.170206	0.294711	0.188121	0.192489	0.111545	-0.16995	-0.127373	0.12394	-0.360697	-0.514899	-0.869462	-0.25637	-0.459326	-0.423568
APPBP1	-0.0457629	-0.138261	-0.217074	-0.150338	-0.195427	0.21565	0.0951765	-0.395833	0.214995	0.120074	-0.262073	-0.234846	-0.0537545	-0.0350157	0.170878	0.156198	0.143554	-0.130521	0.054738	NA	-0.249406	-0.0656358	-0.404087	-0.275782	0.0770402	-0.277412	-0.579091	0.163448	0.0111547	0.0103423	-0.249603	-0.100612	-0.0722137	-0.102813	0.0692992	0.051623	-0.134722	0.0445271	-0.101059	-0.00996129	0.150823	0.0367564	-0.0810703	0.293318	0.487469	0.34311	0.317875	0.476065	-0.020714
APPBP2	-0.200686	-0.439377	-0.336572	-0.142517	-0.0779352	0.167404	-0.140264	0.0787353	0.0780735	0.0321798	-0.323156	0.205816	0.0859489	-0.213931	0.386777	-0.254578	0.441257	0.180821	0.102929	-0.0594072	-0.375761	0.308081	-0.0388565	0.133502	0.136544	0.243292	-0.273964	-0.0575247	-0.0425577	0.0506458	-0.267107	0.188459	-0.00033474	-0.288268	0.381961	0.248352	0.10062	-0.0308638	-0.0628395	-0.577316	-0.430936	0.0786447	-0.372901	-0.155725	-0.146635	0.201864	0.0657873	-0.0246773	-0.101566
APPL	-0.116362	0.181006	0.00324631	NA	0.48803	1.02777	0.758031	0.605275	0.726322	0.644999	0.434353	0.483818	0.667744	0.736252	0.879746	0.795383	0.818394	-0.0505972	-0.35802	-0.303541	-0.109976	-0.749767	-0.29199	-0.297982	-0.622482	-0.14181	-0.00521851	-0.0907793	0.0590687	0.201827	-0.0548058	0.255823	0.164073	-0.0937939	-0.112958	0.364494	-0.000624657	0.155454	0.337015	0.0640984	-0.230265	-0.313133	-0.0180511	0.593806	0.399158	0.596022	0.45675	0.595679	0.275319
APRIN	-0.011972	0.102918	0.0399427	0.0825295	-0.097775	0.202287	0.0367904	0.28736	NA	0.0544505	-0.0891275	0.611876	-0.166238	0.228064	0.167922	0.111595	0.0579777	NA	0.157592	-0.146653	0.0792031	-0.0516915	0.10838	-0.155034	0.0593362	0.120243	0.127018	0.0834403	0.0378766	0.0735183	-0.0440292	0.298503	0.183822	-0.0622811	0.201038	0.500431	0.342571	0.0703816	0.160937	-0.0166302	-0.236883	0.039032	-0.0729978	-0.158757	-0.202319	-0.502819	-0.179511	-0.268916	-0.437511
APRT	0.300982	-0.360434	-0.327444	-0.267136	-0.812515	-0.627111	-0.0293841	-0.82119	NA	-0.205449	-0.421058	-0.618806	-0.284422	-0.725556	-0.276451	-0.452805	-0.356942	-0.268311	-0.126308	-0.0371814	0.477128	0.0338488	-0.282335	0.183592	0.969014	-0.12359	-0.746667	-0.179837	-0.221282	-0.00553369	-0.144114	-0.0708342	-0.72704	-0.329798	-0.0578828	-0.635286	-1.07564	0.158844	0.102222	NA	0.950323	0.924882	0.243154	0.423016	0.190446	0.403586	0.284979	-0.123843	-0.26629
APS	0.498015	0.59617	0.171891	0.0632658	-0.0947475	-0.65071	0.216224	0.213474	0.132409	-0.433015	0.178834	-0.16968	-0.354183	0.956633	-0.432021	0.920633	-0.412043	-0.383108	-0.402479	0.155487	0.281255	-0.0200024	0.376203	0.134059	-0.18374	0.184306	0.540188	0.248004	-0.191864	NA	0.238832	-0.126889	0.602343	-0.167186	-0.323098	0.214046	0.331108	-0.105427	-0.502407	0.426937	0.250361	-0.280147	0.178191	-0.267716	-0.261447	-0.414481	-0.725326	-0.0309839	0.0351992
APTX	0.0813009	0.0139869	0.149297	0.0626461	-0.260242	-0.071788	-0.117622	-0.24377	0.136541	-0.0488513	-0.0347223	-0.0627259	0.0439858	-0.279473	-0.0649672	-0.202794	-0.30373	-0.179279	NA	-0.116126	-0.00917403	-0.178047	0.00989914	-0.0857709	-0.259043	-0.0847592	-0.214999	0.0978622	-0.0417132	0.0227402	-0.0110431	-0.0401731	-0.00725794	-0.0205083	-0.0529073	0.0914774	-0.00881386	-0.0193774	NA	NA	0.0838596	-0.0406105	0.238192	-0.143509	-0.0380775	-0.053596	0.114705	-0.0826219	0.0326989
APXL	0.10904	0.569056	0.458448	0.358979	-0.14295	-0.537635	-0.251688	0.0388064	-0.214749	-0.00750065	0.186036	-0.465622	-0.339877	-0.463625	-0.625416	0.0295057	-0.840698	0.125071	0.185508	0.193579	-0.114331	-1.0227	0.257335	0.0407724	-0.891263	0.316047	0.118013	0.299706	-0.0752735	NA	0.21063	-0.371623	0.048286	0.275832	-0.524278	0.300874	0.303444	-0.289621	-0.113318	0.575027	0.0790496	-0.183564	0.611082	-0.724807	-0.431536	-0.706522	-0.281689	-0.759748	0.0759892
APXL2	0.00293875	0.798439	0.60956	0.294396	-0.0541105	-0.570765	-0.117617	-0.000758648	-0.0346217	0.0183396	0.185908	-0.28112	-0.370563	-0.287433	-0.449068	-0.0894594	-0.986211	0.218285	0.0792656	0.116974	0.0898681	-0.793714	0.0474997	0.0714855	-0.750395	0.0609112	-0.0780063	0.327212	-0.042336	0.0931158	0.0710478	-0.155407	0.219582	0.174358	-0.437056	0.365955	0.304206	-0.255439	-0.226671	0.606434	0.222205	-0.338314	0.700578	-0.756449	-0.214461	-0.632243	-0.316473	-0.82691	0.0384374
AQP1	0.143073	0.582167	0.565611	0.271962	-0.141787	-0.254482	-0.0471008	0.0431805	-2.551e-05	0.190054	0.432196	-0.159059	-0.260608	-0.0835149	-0.495737	0.0478542	-0.728953	0.0780323	0.152137	0.163284	0.229906	-0.672043	0.286366	NA	-0.601791	0.237791	0.107049	0.213765	-0.0456064	-0.159432	0.321844	-0.233511	NA	0.150879	-0.379993	0.371138	0.361199	-0.158439	-0.0911491	0.498888	0.0943608	-0.324591	0.604589	-0.644056	-0.14154	-0.419218	-0.195032	-0.568514	0.117075
AQP10	NA	0.324053	1.98235	0.689713	-0.113348	0.0829563	-0.337931	-0.0166359	0.00956154	-0.0319977	1.70871	-0.085537	-0.347089	0.0298243	-0.542013	-0.378548	-1.15192	0.748302	-0.0762911	0.762814	1.89657	-1.37716	0.832785	0.83469	-0.986295	0.381193	0.583471	-0.070919	0.441336	-0.624269	1.0479	-0.223191	0.454394	0.767137	0.120661	0.327097	0.811942	0.569992	1.92383	0.0844865	-0.546824	-0.765312	0.111066	-1.20336	-0.128581	-0.829679	-0.386627	-1.21017	-0.108809
AQP11	0.305709	0.423607	0.593303	0.345094	-0.275444	-0.348205	-0.328942	-0.298547	-0.0916281	NA	0.204377	-0.467097	-0.302332	-0.330294	-0.585455	-0.078485	-0.663628	0.23245	0.129247	-0.00894403	0.142498	-0.481226	0.369764	-0.00992632	-0.549002	0.0915279	0.0670571	0.334361	0.236086	-0.0875044	0.264459	-0.133834	0.160035	0.159806	-0.330421	0.218307	0.25769	-0.100414	-0.198166	0.67027	0.281004	-0.0159488	0.587562	-0.491825	-0.29845	-0.556909	-0.231255	-0.566563	-0.0412655
AQP12A	-0.14878	0.288171	0.685774	0.257279	0.800197	0.28919	0.176017	1.42824	0.280813	0.300083	1.03336	1.22479	0.889213	0.179358	0.266592	0.11657	0.222325	-0.183375	-0.233563	-0.19952	-0.155245	-1.04919	0.128579	0.266709	-1.11189	0.083149	-0.215078	0.0464382	-0.0458536	-0.134665	0.236006	0.0343933	0.358604	0.104451	0.0371771	0.134033	0.472157	-0.0571623	-0.0470066	0.136841	-0.199994	-0.45311	0.239764	-0.304819	0.116127	-0.280186	-0.170304	-0.0535774	0.480696
AQP2	0.0178838	0.731236	0.75117	0.433367	-0.301194	-0.546859	-0.293897	-0.180056	-0.0147243	0.0468879	0.260733	-0.194073	-0.399532	-0.378455	-0.599256	-0.153195	-0.996145	0.304029	0.0645614	0.0494871	0.267649	-1.0011	0.283982	0.166627	-0.729614	0.22063	0.304014	0.329134	0.0127735	-0.152671	0.424501	-0.420018	0.136637	0.292642	-0.468358	0.146661	0.382287	-0.315361	NA	0.602059	0.072526	-0.422183	0.59841	-0.896666	-0.498382	-0.687405	-0.251245	-0.958712	-0.0629806
AQP3	-0.0949693	0.344093	0.511049	0.476097	-0.280255	-0.12179	0.101922	0.120173	0.235327	0.174193	0.20086	-0.19656	-0.264282	-0.317992	-0.51087	0.208022	-0.554648	0.103859	-0.101343	0.0298762	0.229571	-0.640966	0.335444	0.00240755	-0.407886	0.0542674	0.265824	0.264516	0.0735412	0.107355	0.111716	-0.327191	-0.0606117	0.290089	-0.320822	0.334173	0.321894	-0.224041	0.0503798	0.325815	NA	-0.115331	0.270782	-0.470818	-0.237189	-0.596743	-0.123604	-0.415314	-0.26978
AQP4	0.172796	0.596579	0.614125	0.306889	-0.21667	-0.366824	-0.247153	-0.0570071	0.00143218	-0.0443397	0.16725	-0.253487	-0.448378	-0.201066	-0.530322	0.130804	-0.89533	0.110178	0.0967209	0.0880299	0.172724	-0.851262	0.198655	NA	-0.581268	0.0891826	-0.0372698	0.275241	0.140924	0.003335	0.245508	-0.455129	0.217785	0.194352	-0.510999	0.323775	0.305015	-0.219327	-0.0111551	0.657403	0.216056	-0.215696	0.590296	-0.666429	-0.30544	-0.608827	-0.15334	-0.664743	NA
AQP5	-0.0539055	0.741655	0.763743	0.404515	-0.232849	-0.438499	-0.483614	0.0702743	-0.000498295	0.128152	0.359131	0.133877	-0.103713	-0.214801	-0.436557	-0.0687585	-0.83281	0.283014	0.147791	0.156807	0.201955	-0.780632	0.307847	0.154492	-0.886673	0.267332	-0.0524673	0.368198	0.0949507	-0.0447645	0.280633	-0.32861	0.357361	0.095778	-0.327522	0.331631	0.460563	-0.157917	-0.0669494	0.776547	0.0481939	-0.333573	0.596521	-0.716875	-0.164993	-0.592884	-0.0235314	-0.664288	-0.0274997
AQP6	0.140173	0.466233	0.502003	0.269702	-0.0263157	-0.267972	-0.126872	-0.00948954	-0.102536	0.081017	0.157249	-0.0776825	0.0898705	-0.225589	-0.538353	0.216336	-0.577683	0.0993857	0.0522127	-0.00736713	0.195924	-0.543439	0.237542	-0.0145378	-0.210558	0.0551972	-0.12755	0.368932	-0.15825	0.0428062	0.300071	NA	0.135757	0.223252	-0.354388	0.423384	0.139521	-0.0391626	0.0914831	0.388378	0.190186	-0.261047	0.562128	-0.424242	-0.145973	-0.359158	-0.241762	-0.444145	0.105503
AQP7	0.0164123	0.71914	0.482512	0.310589	-0.341621	-0.352083	-0.195616	-0.0812445	-0.0165296	0.0726199	0.183819	-0.163984	-0.179959	-0.317499	-0.594418	0.0615392	-0.718576	0.0865369	0.0887074	0.0648408	0.212168	-0.952565	0.131527	NA	-0.803756	0.0820909	-0.0956082	0.351654	0.143065	0.219152	0.260915	-0.320707	0.209755	0.198513	-0.405117	0.229944	0.357393	-0.220036	-0.0895433	0.655808	0.0404739	-0.171432	0.460993	-0.659821	-0.169819	-0.550185	-0.136733	-0.635893	0.274146
AQP7P2	0.126973	0.614405	0.488059	0.180554	-0.157208	-0.251503	-0.046298	-0.00902319	0.264042	0.249447	0.364917	-0.180364	-0.285706	-0.311079	-0.520587	0.282183	-0.50086	0.0533862	0.216862	-0.105402	0.184957	-0.847921	0.124688	-0.101007	-0.432544	0.0602064	0.210618	0.33962	NA	0.051475	0.438764	-0.252429	-0.0269704	0.269973	-0.189374	0.255275	0.281768	-0.173121	0.0937433	0.620515	0.143656	-0.35781	0.485518	-0.19041	-0.0395589	-0.646461	-0.106964	-0.823326	0.155653
AQP8	0.0335369	0.502431	0.686229	0.39625	-0.275321	-0.500915	-0.498632	-0.265623	-0.170546	0.163071	0.11733	-0.293496	-0.41355	-0.578428	-0.755383	-0.0776019	-0.964242	-0.0673924	0.0879884	0.0576825	0.0584044	-0.77281	0.156531	0.108496	-0.736299	0.0598178	-0.19233	0.319129	0.0138626	0.0887804	0.0651674	-0.426872	0.0763135	0.132345	-0.647814	0.298137	0.355196	-0.23331	-0.0434332	0.55292	0.12229	-0.444531	0.685576	-0.89001	-0.335766	-0.544935	-0.242718	-0.838414	0.0710435
AQP9	0.179452	0.517792	0.801328	0.878116	0.319366	-0.0610323	-0.364903	1.23685	-0.896979	-0.0857363	0.26977	0.728767	-0.180218	0.0896931	-0.288744	-0.752564	-0.111271	0.195201	0.147862	0.275845	-0.610961	0.10936	1.04294	0.760767	-0.645143	0.566809	1.07398	0.260053	0.0402861	0.0260925	0.510502	0.478559	0.854138	0.337257	0.285872	0.485976	0.894267	0.414887	-0.515765	-0.820711	-0.341123	-0.327616	-0.268348	-0.703407	-0.629982	-0.824424	-1.58571	-0.357195	-0.537047
AQR	0.0414391	0.207044	0.240144	0.166703	0.488257	0.448411	0.0376492	0.114971	0.0846891	0.18505	0.169788	-0.0820284	0.12134	0.4207	-0.118299	0.546164	0.473228	-0.285176	-0.161362	-0.397608	-0.245852	-0.807077	-0.0533771	-0.159627	-0.570329	-0.366505	-0.819517	0.10961	0.224633	-0.0436897	0.153095	0.281111	-0.00914192	0.139533	-0.252313	0.0678673	0.124987	-0.184765	-0.166361	-0.0306396	-0.146667	-0.254628	0.0582204	0.32222	0.242394	0.486165	0.104998	-0.00375652	0.634254
AR	0.0393888	0.52078	0.624377	0.351605	-0.178489	-0.431412	-0.286901	-0.200775	-0.0179265	0.140244	0.359725	-0.181894	-0.432881	-0.222649	-0.60962	0.0981356	-0.915401	0.142859	0.0985462	NA	0.194609	-0.882726	0.208991	0.0508488	-0.592584	0.193854	0.0432742	0.24911	0.125601	-0.0110806	0.191187	-0.353335	0.0458228	0.218075	-0.513756	0.317898	0.379345	-0.195172	NA	0.533553	0.0922157	-0.293586	0.473862	-0.66149	-0.32594	-0.531661	-0.0938749	-0.716702	-0.144933
ARAF	0.185763	-0.302079	0.421182	0.052784	0.225246	0.300823	-0.577776	0.415293	-0.532434	-0.0833712	0.550707	0.37846	0.272752	-0.816743	0.312216	-1.0867	0.264895	-0.23552	-0.245327	0.0790577	-0.916323	-0.536204	0.303591	0.126007	-0.482046	0.0150261	-0.105415	-0.486633	-0.396877	0.0370283	0.171973	0.19492	-0.168517	-0.0342789	-0.069644	-0.0661259	0.207417	0.0560446	-0.185092	-0.39598	-0.500999	-0.00206852	0.158352	0.0236092	0.108982	0.131951	-0.0883169	-0.286404	0.0452261
ARC	0.165962	0.477271	0.339874	0.321216	-0.350505	-0.0586123	-0.291977	0.0416694	0.130594	0.217173	0.375522	-0.108477	0.0701418	-0.185407	-0.179273	0.0790091	-0.406497	0.213274	-0.0049839	0.0608225	0.060317	-0.786529	0.213826	0.00569344	-0.429439	-0.0509858	-0.090488	0.193487	0.159592	-0.0614228	0.324393	-0.0733795	0.144745	0.0435171	-0.525733	0.264939	0.358067	-0.151635	0.0913601	0.542421	-0.0403609	-0.24519	0.472305	-0.494365	-0.160081	-0.392619	-0.170427	-0.363053	0.0392604
ARCN1	0.320317	-0.1513	0.0386543	-0.12455	0.559534	0.0216932	0.10325	-0.193584	-0.299666	-0.226468	0.172378	0.335372	-0.378555	0.340316	-0.287347	-0.0875425	-0.205322	-0.532895	-0.376648	0.283661	-0.200683	0.797493	0.329836	0.101126	0.488187	0.373082	0.928979	0.0139093	-0.429996	-0.470727	0.446438	-0.00396729	0.175503	0.465293	-0.161583	-0.25311	0.0397825	-0.234466	-0.30272	-0.165469	0.127543	0.159599	-0.102494	-0.0506296	-0.0203753	0.158821	-0.609053	-0.210599	-0.51951
ARD1A	0.256853	0.0748091	-0.102023	-0.0945711	-0.222583	-0.36174	-0.0153561	-0.216297	0.228834	-0.119505	-0.327052	-0.114429	-0.168521	-0.34347	0.111046	-0.272605	0.216783	-0.152259	-0.226607	-0.221829	0.152133	0.0598669	-0.0670776	0.0348768	0.332617	-0.176687	0.0620976	0.0831022	-0.186253	0.138622	-0.107864	-0.167829	0.0235815	-0.160712	-0.0834036	-0.0563002	-0.467695	0.116295	-0.143959	-0.0862646	0.485389	0.226833	0.222748	0.115948	0.0647106	0.165375	0.170073	0.661073	0.300938
AREG	0.261494	0.748177	0.759271	0.516851	-0.301535	-0.375009	-0.201029	0.0992017	-0.0711536	0.0442672	0.21003	-0.181497	-0.41714	-0.427171	-0.557312	0.0818596	-0.724483	0.246587	0.0971045	-0.0443864	0.0909104	-0.794631	0.285936	0.142425	-0.617728	0.249714	-0.0335455	0.543342	0.275879	0.0775633	0.277563	-0.444448	0.138179	0.432902	-0.373426	0.44647	0.400769	-0.201367	-0.0304317	0.787179	0.320892	-0.15576	0.609883	-0.688701	-0.259208	-0.4846	-0.11448	-0.782197	-0.0877881
ARF1	0.147965	0.290585	0.406085	0.164368	0.176558	-0.074982	0.0927003	-0.0193418	-0.160316	-0.0930993	0.442975	0.314747	0.157451	-0.148798	-0.0873588	-0.136493	-0.029048	-0.222983	-0.222771	0.182455	-0.0344879	NA	-0.0218023	0.00109275	-0.292795	0.0867179	0.401354	0.347839	-0.154802	-0.276328	0.382411	-0.162776	0.22959	0.124406	-0.0300379	0.0613055	0.335717	0.00080045	-0.0509396	0.219319	0.00108799	-0.11423	0.208629	-0.125101	0.0325851	-0.232237	-0.361445	-0.310407	-0.226695
ARF3	0.345041	-0.275082	0.281918	-0.384623	1.1202	0.393615	0.315599	0.177977	-0.791504	-0.0595818	0.707581	0.779884	0.0979233	0.649874	0.0299883	-0.120016	0.218542	-0.778666	-0.672362	0.0834484	0.0995607	-0.344568	-0.00609875	-0.136203	-0.477305	0.0440102	0.838654	0.0459471	-0.515816	-0.356375	0.939273	-0.00435257	0.144787	0.690822	-0.0394421	-0.0457115	0.306766	NA	0.384525	0.00121212	-0.313479	-0.157412	0.172897	0.285596	0.177063	0.224483	-0.539048	-0.360775	-0.58507
ARF4	-0.140648	-0.0222497	-0.0965877	-0.241432	-0.067822	-0.281478	0.0779977	-0.0191321	-0.122372	-0.173427	-0.210111	0.494524	-0.0345168	-0.129065	-0.140983	-0.238828	-0.052712	-0.151426	-0.00436783	0.236923	0.170795	0.433869	0.0735197	0.0048008	0.217925	0.269327	0.546379	0.0867167	-0.389087	-0.0742779	-0.0447984	-0.217942	0.178894	-0.0374436	0.138721	NA	0.127573	0.0187135	0.202431	-0.0199304	0.0495844	NA	-0.261709	-0.171116	-0.15693	-0.441276	-0.315039	-0.15485	-0.636308
ARF5	0.21479	-0.27983	-0.185566	-0.324874	-0.080143	-0.492824	-0.0356054	-0.0700102	-0.222651	-0.0814877	-0.0614243	0.0779543	-0.20103	NA	-0.0265636	-0.103893	-0.129038	-0.175365	-0.136608	0.0760326	0.563941	0.0606823	0.114529	0.223695	0.321972	0.313661	0.822854	-0.113256	-0.260347	0.00852871	0.438613	-0.294145	-0.0219851	-0.154112	0.0278311	-0.192998	-0.0925226	-0.159989	0.215529	0.0449896	0.439342	0.188205	0.0639238	-0.0524712	-0.0201807	0.18503	-0.237766	-0.345145	-0.248235
ARF6	-0.0152669	0.421184	0.380571	-0.0190334	0.712773	0.374153	0.290375	0.564692	0.236668	0.271743	0.630677	0.672348	1.2297	0.861927	1.01838	0.801777	1.03819	-0.0369573	-0.136645	-0.248104	-0.1399	-0.698751	-0.0701447	-0.13499	-0.909547	-0.160629	-0.228208	0.138606	-0.0848813	-0.117276	0.0572171	-0.340343	0.103644	0.101957	-0.340687	0.121754	0.377984	-0.187417	-0.193178	0.26451	-0.028718	-0.427799	0.207852	0.386812	0.49735	0.428279	0.333681	0.161535	0.553975
ARFGAP1	0.0258262	0.224721	0.173727	0.205801	-0.0138185	-0.434453	-0.285346	-0.23889	-0.0450454	-0.18995	0.0792248	-0.259048	-0.16119	-0.124008	-0.374507	0.0569162	-0.551965	-0.0189648	-0.225396	-0.0168798	0.224564	0.0657823	0.238201	0.049675	-0.0238404	0.0572398	0.199001	0.143656	0.157958	-0.105916	0.195767	-0.105931	-0.0666144	0.0323319	-0.201584	-0.00717259	0.0296025	-0.154068	-0.0653315	0.470939	0.201166	0.0370038	0.390101	-0.314205	-0.229547	-0.189881	-0.0443208	-0.167791	-0.111655
ARFGAP3	0.0289135	0.340661	0.366749	0.14326	NA	-0.0164223	-0.114475	0.370188	-0.148146	-0.101179	0.274971	0.0515251	0.0308762	0.253242	0.25549	0.394297	0.767609	0.104815	0.0777183	0.0129948	0.229798	-0.764545	0.157967	-0.101382	-0.699726	-0.137704	-0.129746	0.167177	0.0793157	-0.00900221	0.243966	-0.500978	-0.0191822	0.180611	-0.270245	0.142504	0.268668	-0.263483	-0.348076	0.447441	-0.00323439	-0.29245	0.411783	-0.112599	-0.0257921	0.226756	-0.0536122	-0.300641	0.232057
ARFGEF1	-0.180052	-0.368411	-0.169704	-0.0706043	1.0411	1.08458	0.79702	1.31889	0.593539	0.827737	0.595454	1.48273	0.953202	1.12589	1.106	0.737775	1.37258	-0.824418	-0.682778	-1.02519	-0.811999	-1.33392	-0.849877	-0.856228	-1.0545	-0.825016	-0.615521	0.0765419	0.122766	0.00640297	0.285861	0.606932	0.338427	-0.208321	0.191312	0.155796	0.355086	0.308567	0.29873	-0.496129	-0.708	-0.305301	-0.419544	0.871528	0.875493	0.665007	0.677455	0.822362	0.556271
ARFGEF2	0.276608	0.659306	0.566073	0.250211	-0.217077	-0.295777	-0.241545	-0.0589409	-0.12637	0.0591879	0.223821	-0.0109029	-0.205049	-0.299936	-0.384924	-0.0818343	-0.738542	0.0795331	-0.0263338	-0.0846095	0.255946	0.0525484	0.391377	-0.0324922	-0.0795879	0.238335	-0.110029	0.248523	0.0969787	0.159223	0.216208	-0.177181	0.0730343	NA	-0.153824	0.305701	0.276928	-0.0367508	-0.253588	0.488297	0.255607	-0.220296	0.422204	-0.452015	-0.39883	-0.638533	0.0442834	-0.491767	-0.224785
ARFIP1	-0.245422	0.217137	0.0770841	-0.0507338	NA	0.0219817	0.237775	0.297929	-0.295538	0.102109	0.0506938	0.335108	-0.165161	0.471201	-0.0204661	0.2565	-0.00227547	0.193242	0.426094	-0.132808	-0.0871966	-0.0726347	0.399742	-0.267282	-0.281773	0.49668	0.113406	0.431092	0.25407	-0.0230744	0.33981	-0.0826962	0.471043	0.219014	-0.0850034	0.238071	0.41826	-0.00804782	-0.130561	0.147747	-0.0927734	NA	-0.193684	-0.348262	-0.0417826	-0.348756	-0.329551	-0.133991	-0.28731
ARFIP2	-0.133165	0.568307	0.522288	0.388588	0.0819435	-0.332062	0.126316	0.265818	-0.0578933	0.349188	0.260804	-0.144171	-0.237294	-0.345438	-0.32531	0.258389	-0.450562	0.106288	0.0269299	NA	0.0108299	-0.444582	0.241457	-0.00769424	-0.312161	0.0869918	0.299873	0.166345	0.0509319	-0.0287514	0.225942	-0.430099	-0.0873933	0.0954981	-0.350108	0.236128	0.226463	0.00729752	-0.0486784	0.351585	0.0640063	-0.281299	0.540586	-0.624934	-0.129367	-0.393489	-0.200462	-0.341018	0.01087
ARFRP1	0.0546098	0.389638	0.383817	0.137951	-0.270298	-0.254833	-0.00194073	-0.0292149	-0.0635281	-0.105652	0.162444	-0.156826	-0.237983	-0.118543	-0.562758	0.254421	-0.356646	-0.110829	-0.10645	0.189783	0.120846	-0.179101	0.207263	-0.124497	-0.349924	0.0799217	0.342634	0.140107	-0.0681829	-0.173627	0.210567	-0.362679	0.030961	0.165903	-0.380649	0.117826	0.26358	-0.13668	-0.116083	0.479079	0.260459	0.00286484	0.325454	-0.317843	-0.15434	-0.300393	0.146248	-0.408679	-0.173937
ARG1	-0.199307	1.08035	NA	0.80983	1.01215	-0.023406	-0.529033	3.6793	-0.604544	0.509959	-0.135649	2.73065	0.967813	1.49159	0.950799	-0.00775719	1.57385	0.84788	0.165419	0.0354166	1.67058	-0.717356	2.30196	0.721817	-1.51078	1.15582	4.30502	1.54598	0.830323	0.829661	2.99355	0.961675	2.45231	0.683662	1.33702	0.772256	2.52085	1.34307	1.93208	-0.28347	-0.597837	-0.629237	-0.784079	-1.07321	-1.15424	-1.25738	-1.33279	-1.05603	0.144548
ARG2	0.110005	0.370382	0.466067	0.388535	-0.0560217	-0.391779	-0.151138	-0.0438905	-0.0338736	0.206898	0.194403	-0.147629	-0.312873	-0.165156	-0.531338	0.0216088	-0.935245	0.125647	0.112759	0.427832	0.290193	-0.752883	0.725589	NA	-0.636722	0.208389	0.174314	0.312763	0.225805	-0.0740361	0.0053463	-0.265643	-0.0169034	0.276743	-0.5722	0.238413	0.524633	-0.339416	0.116239	0.585985	0.0772939	-0.348429	0.525848	-0.814852	-0.299025	-0.786209	-0.190327	-0.720773	-0.0889216
ARG99	0.0598855	0.632376	0.617503	0.360219	-0.187424	-0.365582	-0.439809	NA	-0.145984	-0.00398016	0.139213	-0.439424	-0.175488	-0.348451	-0.689703	-0.0315986	-0.894339	0.127181	0.116857	0.0818648	0.264929	-0.677703	0.273365	0.0486631	-0.671703	0.202771	0.234968	0.444062	0.167464	0.0306511	0.291246	-0.0374866	0.287407	0.234793	-0.367202	0.252378	0.444531	-0.119849	-0.118015	0.570169	0.235775	-0.2115	0.646152	-0.684294	-0.342887	-0.380681	-0.0980382	-0.821573	-0.1877
ARGFX	0.0651631	0.605945	0.620514	0.417251	-0.272896	-0.490251	-0.41231	-0.0999823	-0.131857	0.113009	0.0497699	-0.291945	-0.172801	-0.373433	-0.668203	0.0359025	-0.767548	0.108668	0.133481	0.0727482	0.17543	-0.821764	0.167646	0.109361	-0.676325	0.21178	0.0354419	0.354154	0.0126395	0.0864353	0.303754	-0.188036	0.095654	0.254858	-0.402511	0.354377	0.418354	-0.0476894	-0.019908	0.503983	0.258579	-0.358446	0.513362	-0.772347	-0.223122	-0.482548	-0.134832	-0.729618	-0.370485
ARGFXP2	0.0780368	0.653142	0.65211	0.291504	-0.308702	-0.63377	-0.339228	0.0477347	-0.116996	NA	0.461294	-0.00881863	-0.225177	-0.210681	-0.502789	0.481985	-0.540276	0.345531	0.0683684	0.127266	0.2846	-0.852108	0.150147	0.0187454	-0.616371	0.0644331	0.0157051	0.507206	0.137919	-0.0304022	0.303872	-0.419498	0.102672	0.306875	-0.440901	0.434712	0.516613	-0.334201	-0.205701	0.721298	0.297929	-0.167148	0.553224	-0.572407	-0.290335	-0.497926	-0.326519	-0.596721	0.0697188
ARHGAP1	0.746899	-0.0382414	-0.013381	-0.00184536	0.387137	0.10527	0.329075	-0.15122	-0.127197	-0.0350494	0.257642	0.350829	-0.189149	0.427098	-0.628967	-0.0228148	0.00717926	-0.705871	-0.684204	0.241644	-0.0885248	0.230432	0.307442	0.311337	0.359178	0.494464	0.833204	0.0163469	-0.942547	-0.527068	0.791364	-0.138965	0.131376	0.241629	-0.505046	-0.443888	-0.0846672	0.158861	-0.484166	0.0643768	0.165183	-0.210017	0.0839939	0.0202341	-0.12789	-0.317391	-0.361166	0.214688	-0.555785
ARHGAP10	0.351857	0.376765	0.293633	0.121887	-0.0645561	-0.288344	-0.00840759	-0.161887	0.0329237	-0.0414925	0.137527	-0.266281	-0.087471	0.17647	-0.501057	-0.0816469	-0.33068	0.0752354	NA	0.229735	0.175466	-0.150957	0.146531	-0.0549812	-0.138798	-0.295726	-0.172476	0.161711	-0.00387669	-0.0378323	-0.113481	-0.341915	-0.0803184	0.227309	-0.200994	0.074893	0.066659	0.0493116	-0.0629034	0.14694	0.463597	0.275991	0.249117	-0.0616846	-0.109422	0.00494099	-0.109666	-0.191875	0.0174189
ARHGAP11A	0.0058465	0.362784	0.374149	NA	-0.0868611	-0.53435	-0.137835	0.240546	-0.0113654	0.116264	0.17731	-0.03162	0.01839	-0.100675	-0.181612	NA	-0.444472	0.119925	0.0563135	-0.0467787	0.130222	-0.712982	0.159025	0.0144299	-0.551712	0.113315	0.112497	0.291984	0.0383617	NA	0.319292	-0.276851	0.233434	0.0989618	-0.208373	0.27215	0.360871	-0.112958	0.0821996	0.416786	0.124586	-0.120335	0.348865	-0.438963	-0.106401	-0.226318	-0.225107	-0.437679	-0.0450075
ARHGAP12	-0.101184	0.151501	0.0327706	-0.0682206	0.235473	0.554781	0.345583	0.311586	0.220746	0.0713892	0.0213723	0.194406	0.289688	0.202563	0.716178	0.316119	0.736295	-0.129012	-0.314993	-0.313391	-0.252094	-0.934545	-0.164097	-0.407136	-0.924538	-0.107844	-0.219974	0.27541	0.218508	0.0401883	0.10297	-0.118846	0.1441	0.0332313	-0.152836	0.197424	0.134836	-0.0374274	-0.033442	-0.135347	-0.0155249	-0.356785	-0.0622301	0.193368	0.431818	0.34832	0.341033	0.3388	0.368916
ARHGAP15	0.104447	-0.369237	-0.287283	NA	-0.390452	-0.363464	-0.232185	0.631598	-0.36496	0.0481367	-0.29854	0.166471	-0.556799	0.202596	-0.0257816	-0.170809	0.151263	0.161601	0.279655	0.485224	-0.604423	0.44415	0.406124	0.0139217	0.604991	0.536402	0.784767	-0.0923014	-0.0871925	-0.0946436	0.554319	0.322929	0.507909	0.141749	-0.118607	-0.0634899	0.118899	0.0190172	-0.56683	-0.916615	-0.272124	-0.0384769	-0.459538	0.0494671	0.0464373	0.0215101	-0.0466232	0.109632	-0.661956
ARHGAP17	0.189793	-0.068778	0.306697	0.0939218	0.110043	0.0365222	-0.232193	-0.210132	-0.0154904	-0.0193105	0.13536	0.0274814	-0.0137529	-0.32772	-0.390512	-0.241764	-0.614584	NA	-0.0499263	0.206271	-0.0680475	-0.0549968	0.0597738	0.0431568	0.0939245	0.234476	-0.246593	0.0628595	0.0138235	-0.115369	0.0885194	-0.12504	-0.0632396	0.210432	NA	-0.0186536	-0.125344	-0.0355194	-0.0872431	0.288249	-0.107642	0.120791	0.193591	-0.119405	-0.297042	-0.187327	-0.00490379	-0.136152	-0.140565
ARHGAP18	-0.200825	0.250047	0.280178	0.0547504	0.173883	0.567761	0.574104	0.620062	0.170324	0.0898314	0.358744	0.451741	0.199408	0.534217	0.432068	0.539679	0.33072	-0.0441251	-0.0825715	-0.241823	-0.175741	-1.1718	-0.145822	-0.320796	-1.01559	-0.235593	-0.463698	0.121812	0.0685978	-0.155545	-0.0730462	-0.321071	-0.159886	0.0573125	0.0595694	0.368255	0.201607	-0.275857	0.387691	0.196249	-0.198472	-0.290618	0.374245	0.175594	0.210645	0.271424	NA	0.0284538	0.0608559
ARHGAP19	-0.266978	0.0861187	0.116524	0.188507	0.34722	-0.34837	-0.248863	0.72958	-0.318027	-0.102245	0.220539	0.537105	NA	0.835298	0.130356	-0.273388	-0.00544262	0.326325	0.12901	-0.0847702	0.0130301	-0.0353861	0.621212	0.364124	-0.489725	0.213685	1.48845	0.152749	0.429803	0.0260162	0.432506	0.219421	0.511667	0.0367088	0.154627	0.14613	0.445337	0.0647612	0.0351925	-0.511956	-0.457861	-0.0341721	-0.535047	-0.204543	-0.339562	-0.18747	-0.471171	-0.0102377	0.0207167
ARHGAP20	-0.0248799	0.931914	0.725027	0.423131	-0.372159	-0.553176	-0.542166	-0.22632	-0.0552616	0.0628514	0.223552	-0.233455	-0.122695	-0.242424	-0.564615	0.122985	-0.87793	0.110388	-0.00361967	0.093709	0.143082	-0.846926	0.290423	0.268655	-0.581056	0.25635	0.0583048	0.33401	0.188673	0.191397	0.220125	-0.417619	0.1855	0.388379	-0.354579	0.544625	0.326762	-0.107131	-0.173999	0.685667	0.233353	-0.0822372	0.606237	-0.774737	-0.480861	-0.313782	-0.228026	-0.797116	0.162972
ARHGAP21	-0.164379	0.300759	0.277859	-0.229961	0.335606	0.934886	0.665159	0.387043	0.855289	0.48713	0.62375	0.384903	0.116344	0.502843	0.0836525	0.200417	-0.0618467	0.560369	-0.04743	0.189566	1.46938	-0.154914	0.512413	-0.0680857	-0.520732	0.272901	-0.106289	-0.382895	0.379843	-0.0695705	-0.362021	0.259562	0.359961	0.279634	0.464388	0.784458	0.46268	-0.100403	1.91696	-0.211315	-0.439111	NA	-0.0252972	-0.235227	0.102158	-0.0414314	-0.0706263	-0.26478	-0.320792
ARHGAP22	-0.0996551	0.461942	0.554882	0.155015	-0.150029	-0.031045	-0.192286	-0.110698	0.0313926	0.0170469	0.35708	-0.223441	0.0674896	-0.283745	-0.43091	-0.0515599	-0.579951	-0.214676	-0.04458	0.0575013	0.340499	-0.645596	0.00188494	0.150426	-0.297243	0.238523	-0.233306	0.105192	-0.0585814	0.0443268	0.106621	-0.20365	0.231855	0.0391641	-0.0669241	0.221418	0.078567	0.025526	-0.123858	0.505542	0.114534	-0.507454	0.60551	-0.161454	-0.106813	-0.488098	0.039916	-0.244476	-0.0299678
ARHGAP24	0.0890838	0.395056	0.428318	0.199503	0.112218	-0.314494	-0.0831115	0.628996	-0.100712	-0.0301378	NA	0.282612	0.0213858	-0.112318	-0.490299	-0.0836477	-0.376717	-0.00445104	0.120788	0.148192	0.379385	-0.372399	0.397177	0.11181	-0.224579	0.384197	0.512667	0.36043	NA	0.0422788	0.577567	-0.157779	0.58443	0.0615162	-0.0970459	0.31288	0.395911	0.148454	0.206439	0.239215	0.0145409	-0.18929	NA	-0.79492	-0.333047	-0.592032	-0.345601	-0.324316	-0.142582
ARHGAP25	0.143826	0.445459	0.292844	0.256469	0.16583	-0.133372	0.123266	0.188944	-0.10002	0.177634	0.0496159	0.0374873	-0.181828	0.200278	-0.284277	0.227036	-0.237333	0.13061	-0.0030249	-0.0343178	-0.0720693	-0.330672	0.265261	-0.0412041	NA	0.384668	0.202906	0.213116	0.0425456	-0.0158037	0.438877	-0.247688	0.284081	0.293987	-0.236098	0.177205	0.28537	-0.137967	-0.179431	0.111288	0.0258331	-0.136928	0.163305	-0.347081	-0.0291155	-0.299531	NA	-0.4868	-0.109607
ARHGAP26	0.0491209	0.00745773	0.365692	0.214417	-0.402768	-0.30237	-0.283802	1.38447	0.0610638	0.0368109	0.374436	0.388742	-0.217148	0.569374	-0.269269	0.431666	-0.40162	0.200906	0.10963	-0.312531	0.283425	-0.561942	0.394617	0.647621	-0.539664	0.242023	0.660701	0.0113544	0.329041	0.260042	0.399665	0.0132742	0.528733	0.161084	-0.129381	0.0709667	0.10784	NA	-0.0642614	-0.0467796	-0.209659	-0.208823	0.0984716	-0.303248	-0.1899	-0.224306	-0.266627	-0.924578	0.225111
ARHGAP27	-0.102748	0.257809	0.342952	0.0426378	-0.109334	-0.316058	-0.18951	0.415836	-0.0952806	0.0612545	0.0312242	0.120828	0.0434866	0.384259	0.0108852	0.487925	0.314052	-0.195725	-0.0341949	0.00605297	0.05791	-0.536269	0.0139551	0.287577	-0.343614	0.114957	-0.134062	0.294843	-0.0848398	0.0875683	0.112532	0.068162	0.396518	0.18202	0.370901	0.0351295	0.101628	-0.121428	-0.0828486	0.460115	-0.0315814	0.0641651	0.341751	-0.350951	-0.431705	-0.522327	-0.106574	-0.00802994	0.360236
ARHGAP28	0.115791	0.585244	0.578586	0.425486	-0.350588	-0.388386	-0.443529	-0.0954049	-0.00302807	0.0456392	0.29471	-0.258107	-0.355292	-0.344944	-0.683019	NA	-0.839855	0.117477	0.0393152	NA	0.222589	-0.919034	0.211498	0.0630231	-0.639055	0.128158	-0.0516896	0.392059	0.141832	-0.040411	0.292903	-0.303344	0.173636	0.350582	-0.509291	0.320293	0.420897	-0.170227	-0.0802628	0.597128	0.187653	-0.213247	0.578551	-0.779458	-0.353843	-0.632513	-0.225353	-0.778367	-0.0436943
ARHGAP29	0.250235	0.84077	0.673386	0.567152	-0.320525	-0.376258	-0.209629	-0.0778708	-0.135952	-0.0343137	0.438334	-0.148132	-0.289413	-0.386409	-0.574734	0.163731	-0.622371	0.105274	0.109088	0.345454	0.297633	-0.931653	0.156784	0.282884	-0.751553	0.0825467	-0.158367	0.431414	0.123297	-0.0509911	0.457911	-0.26739	0.158969	0.249156	-0.259224	0.34991	0.538064	-0.146077	-0.134943	0.697205	0.282701	-0.152515	0.573999	-0.756039	-0.156694	-0.369554	0.0104337	-0.558424	0.158451
ARHGAP30	0.124413	-0.0596902	-0.111972	0.0374765	0.0363754	-0.016607	-0.0313355	-0.00250594	-0.407105	-0.400097	-0.118121	0.354659	-0.385477	-0.0142403	-0.22781	-0.615072	-0.0930494	-0.366645	NA	0.21486	-0.0557035	0.418527	0.465448	0.457003	NA	0.703131	0.690839	-0.00812626	-0.283782	-0.35096	0.642912	-0.0870924	0.341298	0.221172	0.111665	-0.166352	0.146538	0.0240622	-0.182414	0.031964	0.24846	0.221711	-0.1057	-0.151405	-0.100627	0.0553261	-0.401199	-0.572232	-0.215295
ARHGAP4	0.200436	-0.726528	-0.30686	0.142926	-0.224861	0.0428686	0.00690746	-0.287626	0.0325527	-0.371644	0.0866365	-0.241176	-0.105675	-0.401903	0.212945	-0.627146	0.302109	-0.307776	-0.337046	0.480327	0.0312042	0.313551	0.448485	0.557729	0.170082	0.276302	0.50774	-0.318288	-0.220492	-0.183826	-0.094265	-0.365713	0.0060854	-0.252733	0.143586	-0.0456324	-0.722327	0.130572	-0.104366	-0.342135	-0.0430632	0.372078	0.0808296	-0.587708	-0.0478315	-0.0954418	0.150722	0.436692	NA
ARHGAP5	NA	0.593486	0.609603	0.300172	-0.216596	-0.34388	-0.365696	0.011539	-0.053865	-0.133647	0.427337	-0.290422	-0.494667	-0.195969	-0.427118	-0.024097	-0.862115	0.238439	0.148921	0.262557	0.156518	-0.887632	0.147653	-0.120461	-0.714842	0.162998	0.301708	0.274367	0.12122	-0.0673346	0.265253	-0.268949	0.0636291	0.327445	-0.353387	0.3427	0.523877	-0.0884085	-0.0854516	0.486038	0.247658	-0.293894	0.499921	-0.727774	-0.0521021	-0.534372	0.0369887	-0.586353	0.0488367
ARHGAP6	0.18618	0.602744	0.646629	0.419567	-0.226145	-0.472604	-0.294917	-0.162108	-0.0881658	0.121805	0.233685	NA	-0.213825	-0.284448	-0.621581	0.158113	-0.703752	0.188516	0.146053	0.0992122	0.327606	-0.794132	0.235163	-0.00435233	-0.654011	0.222468	-0.0399911	0.395174	0.104445	-0.0385401	0.29838	-0.211021	0.124431	0.265188	-0.43998	0.359412	0.298165	-0.199621	-0.0583725	0.659012	0.191728	-0.162952	0.631289	-0.725337	-0.29489	-0.634674	-0.0805318	-0.689246	-0.0101368
ARHGAP8	0.106679	0.64391	0.657692	0.295148	-0.313795	-0.3671	-0.383354	-0.0234572	-0.0729341	0.125775	0.305781	-0.256532	-0.300854	-0.299473	-0.489483	0.087255	-0.738049	0.184852	NA	0.123376	0.158977	-0.822144	0.239119	0.0642653	-0.723005	0.202224	-0.0701685	0.43678	0.244375	0.0795247	0.317488	-0.289659	0.157776	0.284262	-0.398643	0.259131	0.365735	-0.11372	-0.0503678	0.687983	NA	-0.176829	0.509637	-0.634825	-0.350959	-0.453254	-0.112518	-0.666986	0.00583951
ARHGAP9	0.050385	0.178553	-0.288988	0.458377	0.461421	-0.0593634	0.104989	0.908789	-0.341904	0.0708661	-0.026772	0.275597	-0.154175	0.639082	0.440663	-0.0644174	0.175289	0.34443	0.498209	0.13407	-0.211139	-0.227005	0.50852	0.797979	-0.464055	0.394791	0.578322	-0.0542455	0.496464	0.569199	0.585379	0.258857	0.291492	0.133715	0.379885	0.112074	0.238334	NA	NA	-0.996481	-0.327399	-0.0948348	-0.532524	-0.288886	0.0128484	-0.707511	-0.547561	-0.180374	0.362517
ARHGDIA	0.845852	0.217855	-0.180298	-0.642084	0.52788	-0.116194	0.641568	-0.254227	0.549471	-0.43056	0.173295	-0.181233	-0.104482	1.24407	-0.126334	0.851441	0.571759	-1.01529	-1.13245	-0.163762	0.390362	0.503693	-0.0614901	-0.179039	0.805543	-0.0144558	1.03654	0.0104141	-0.693779	-0.521261	0.247746	-0.218214	-0.055686	0.0460052	-0.358573	-0.565719	-0.243063	0.338162	-0.0846891	0.448833	0.600597	0.0701275	0.211646	0.289754	0.0944147	0.167796	-0.196264	0.840761	-0.641743
ARHGDIB	0.536039	0.465302	0.80815	0.703137	0.0997782	-0.118979	-0.0290852	0.351645	-0.418558	0.190839	0.30852	-0.0972033	-0.025322	-0.202529	-0.317094	-0.518856	-0.728081	0.372214	0.353799	0.257676	-0.0280018	-0.581729	0.628801	0.452065	-0.405868	0.496028	0.110346	0.101651	0.11069	0.134957	0.408247	-0.198711	-0.0697174	0.175511	-0.618752	0.211864	0.230291	-0.318535	-0.178567	-0.254667	NA	0.0353661	0.352305	-0.313272	-0.0142145	-0.236407	-0.329635	-0.726521	-0.320734
ARHGDIG	0.223314	0.650717	0.648727	0.439444	-0.382556	-0.251141	-0.171125	0.0277209	-0.183023	-0.0244627	0.25335	-0.306905	-0.23999	-0.288929	-0.520484	0.0566344	-0.873735	0.269013	0.154312	0.231467	0.349622	-0.680804	0.32544	0.195102	-0.653485	0.20033	0.212315	0.407212	0.250296	0.178484	0.476058	-0.290345	-0.138417	0.307685	-0.553078	0.212305	0.458589	-0.238357	-0.132871	0.7413	0.256521	-0.0702419	0.672094	-0.738242	-0.163991	-0.669252	-0.393593	-0.721945	-0.104283
ARHGEF1	0.205559	0.300181	-0.0450201	-0.0173837	-0.158025	-0.715714	-0.0899601	0.0470053	0.0621635	-0.219706	-0.0542286	-0.387302	-0.532111	0.431769	-0.477764	0.402893	-0.277507	-0.0775992	-0.258253	0.243566	0.217683	-0.0693889	0.318517	0.27726	-0.0763774	0.22138	0.682717	0.0987008	-0.104882	-0.203578	0.0720943	-0.380695	NA	-0.00115538	-0.346889	-0.00765514	0.122779	-0.133565	-0.23655	0.378567	0.39298	0.173719	0.326374	-0.269603	-0.324686	NA	0.0813464	-0.748766	0.0779311
ARHGEF10	-0.104927	0.212046	0.295871	0.0300293	-0.409855	-0.149898	-0.711393	-0.27522	-0.467682	-0.0136876	0.176871	-0.410684	-0.0174294	-0.546209	-0.203377	0.0560284	-0.306833	0.0036273	0.241465	-0.0745621	-0.132384	-0.829748	-0.191952	-0.078011	0.0974369	0.13278	-0.291879	0.0819769	NA	0.240067	-0.125318	0.0622492	0.108638	-0.0425501	-0.20691	0.329331	0.210381	-0.196152	-0.395754	0.364731	0.104113	-0.171691	0.220409	-0.855541	-0.31524	-0.791442	0.468608	-0.346084	0.0956364
ARHGEF10L	0.140394	0.656391	0.513037	0.311562	-0.0189946	-0.269793	0.065697	0.0320086	-0.0165981	0.137472	0.260331	-0.0689688	-0.16956	-0.178671	-0.464407	NA	-0.787367	0.12821	0.114471	0.137129	0.170627	-0.665748	0.274319	0.107437	-0.796132	0.123826	0.30182	0.343429	0.138613	0.0393934	0.236717	-0.316764	0.15045	0.244277	-0.390908	0.303064	0.341167	-0.234562	NA	0.591104	0.0592128	-0.233275	0.446909	-0.658563	-0.277401	-0.427445	-0.129541	-0.625343	-0.0310523
ARHGEF11	NA	0.353899	0.396811	0.442261	0.120139	-0.108345	-0.146835	0.168839	-0.0962591	0.114658	0.338403	0.0256518	-0.155934	0.233478	-0.329583	0.224439	-0.35622	0.0257042	-0.0528463	-0.0440103	0.123825	-0.535021	0.286066	0.222733	-0.589814	0.172854	NA	0.216036	NA	0.0123254	0.303688	-0.104956	0.222865	0.178875	-0.186166	0.316369	0.283307	-0.179905	0.0737761	0.451335	-0.020232	-0.21299	0.311243	-0.487783	-0.310936	-0.321459	-0.125887	-0.526207	-0.0856744
ARHGEF12	0.0547528	0.986258	1.15175	0.699281	-0.195537	-0.31512	-0.350814	-0.185846	NA	0.2075	0.581027	-0.226607	-0.299651	-0.133337	-0.45771	0.322717	-0.900914	0.385025	0.00919151	0.607893	0.320434	-0.56192	0.409685	0.137146	-0.80765	0.342931	1.10728	0.227279	0.309828	-0.00281811	0.384009	-0.220788	0.119639	0.163274	-0.297666	0.337856	0.566506	-0.0860844	0.462001	0.665459	0.24958	-0.379591	0.660327	-0.716742	-0.445404	-0.197216	-0.208211	-0.46927	-0.199672
ARHGEF15	0.109495	0.364939	0.452786	0.325264	-0.360723	-0.316011	-0.140424	0.164329	-0.382943	-0.0544648	0.201196	-0.142832	-0.11031	-0.27438	-0.678331	0.06288	-0.698661	0.157943	0.0118437	0.145777	0.09549	-0.856213	0.166002	0.0397401	-0.557604	-0.0926805	0.185521	0.175352	0.0800257	0.114113	0.161894	-0.379626	0.0809727	0.141337	-0.429421	0.190197	0.251636	-0.0459723	NA	0.393696	0.0663338	-0.235694	0.306355	-0.364813	-0.314001	-0.36103	-0.222981	-0.607425	0.111967
ARHGEF16	-0.184571	0.509988	0.546385	0.299387	-0.0227795	-0.385191	-0.0775762	-0.0505772	0.0628729	-0.0170774	0.337551	-0.267446	-0.248308	-0.111212	-0.614669	0.134619	-0.756307	0.166228	0.0894694	0.138449	0.00879288	-0.757463	0.216723	0.168944	-0.552728	0.0765281	0.328691	0.308063	0.218296	0.213207	0.278845	-0.45273	0.000991821	0.187212	-0.43186	0.373862	0.639328	-0.264899	0.0479674	0.694779	0.00944567	-0.359157	0.369578	-0.555661	-0.353258	-0.572164	-0.113387	-0.584824	-0.154276
ARHGEF17	0.205338	0.498021	0.625304	0.381888	-0.216605	-0.352375	-0.0350509	NA	-0.141293	0.0859265	0.226434	0.0490026	-0.417559	-0.370404	-0.574049	0.0950708	-0.582387	0.18426	0.0713611	0.180657	0.333366	-0.911961	0.190521	0.0970545	-0.522876	0.181259	-0.0177712	0.370716	0.159123	-0.0588574	0.328777	-0.251204	0.045332	0.227204	-0.394827	0.289415	0.327208	-0.28064	0.124489	0.479514	-0.0355811	-0.311238	0.549112	-0.527018	-0.18505	-0.466383	-0.215364	-0.518923	0.167295
ARHGEF18	0.22954	-0.406106	0.136946	0.41122	0.457048	0.227607	-0.413706	-0.247241	-0.453604	-0.0143347	-0.00781632	0.0729275	0.0907335	-0.452561	-0.0576096	-0.724209	-0.70299	-0.0422535	0.0667362	0.137592	-1.21456	0.243265	0.452453	0.433508	0.282403	0.226917	0.0225172	-0.488997	-0.354758	-0.0202093	0.0363703	0.521656	-0.516777	-0.10306	-0.2342	-0.21831	-0.221115	0.000495911	-0.796372	-0.577098	-0.426392	0.220923	NA	0.117236	-0.165947	-0.0857019	0.0134249	0.030612	-0.393255
[truncated: 17,739 more rows]
[truncated: 14 more columns]
