# Supplementary material for: Identification of Potential Biomarkers for Patients with DWI-Negative Ischemic Stroke
Source: J Mol Neurosci. 2024 Jul 12;74(3):68. doi: 10.1007/s12031-024-02229-z (PMC11245437; doi:10.1007/s12031-024-02229-z)
Supplement: Supplementary file 4 — Supplementary file4 (XLS 63 KB) [file 12031_2024_2229_MOESM4_ESM.xls]

## Sheet: 04.MRGs
Symbol
MBOAT2
PEMT
ENPP2
EPHX2
CYP2E1
JMJD7-PLA2G4B
GAL3ST1
ACP4
NMNAT1
MPI
GCK
UGT1A10
CPT1A
POLR2G
NT5C2
GLUD2
ALAS1
AMD1
SRM
CNDP1
MAOB
ALDH1A3
GGT7
METTL6
ENPP3
PLCB2
ACSS2
ACO1
AACS
RPE65
CA5A
SULT1E1
CYP2F1
XDH
GPAM
PLA2G15
PAFAH1B1
CYP3A5
PLA2G6
SGPP2
PMM2
GALK1
UGT1A8
CPT1C
GFPT2
ALAS2
AZIN2
MAOA
ALDH3B1
CSAD
AHCY
GGT1
PLCB1
PCK2
GLYCTK
ALDH1B1
PDHB
COX10
CA5B
PAPSS1
LIPG
GPD1
PLPP3
ALOX5
CYP2J2
PLA2G2E
GLB1
ENPP1
PMM1
UGT1A7
ACADS
POLR2H
AGXT2
ADI1
HPD
ALDH3B2
IDO2
ECHS1
GGT5
BUD23
GSTP1
INPP1
ME3
MTHFD2
ABAT
UGT2B28
CA6
SULT1A4
AKR1C4
DGKZ
GPD1L
LPCAT1
CYP4A11
CYP3A4
PLA2G10
GALC
ACP6
FBP2
GALE
UGT1A6
POLR2E
CPS1
GLS2
AOX1
ALDH9A1
SEPHS1
GSTT2
AMY2B
IPMK
GRHPR
SUCLG2P2
CA12
SULT1A3
EPHX1
UPB1
DGKE
LPGAT1
PLA2G3
PLA2G2A
SGMS2
RFK
BST1
PFKM
B4GALT1
ACADSB
POLR2F
DNMT1
ARG1
ALDH2
AOC2
ALDH3A2
GAD1
GSTT1
PLCD1
CS
PDHA1
CA7
PAPSS2
DGKD
ENPP6
AKR1B10
PLA2G4A
GBA
ACP3
NNT
GMDS
PGM2
ACADL
POLR2I
SDS
ARG2
TYR
AANAT
BAAT
SEPHS2
GSTZ1
PLCB3
PCK1
HAO1
ACADM
RDH8
CHST11
GMPS
DGKH
LPCAT4
CYP2C18
PLA2G5
SPHK2
FLAD1
PFKFB4
LALBA
POLR2J
ADSS2
TRDMT1
GLUD1
ALDH3A1
HGD
GOT2
GAD2
METTL2B
RRM2B
UXS1
PLCB4
MDH2
ACAT2
PDHA2
DHRS3
ALAD
CA2
SULT1A1
UPP2
MBOAT1
MBOAT7
PLA2G4E
AKR1C3
CYP1A2
PLA2G12B
NEU2
CD38
PFKL
UGT1A5
POLE3
ADSL
GATM
DNMT3A
GLS
WARS1
GGT6
HEMK1
SMS
UGDH
MIOX
MDH1
ACAT1
SULT2B1
HPRT1
GK
CHAT
PTGIS
ALOX15
PLA2G4B
MTMR7
NT5M
MTMR6
TYMS
DNMT3B
ASL
HAL
IDO1
CDO1
PGD
MGAM
AMDHD2
TPI1
MTHFD2L
LDHC
ADH1B
CPOX
CA3
SUOX
CDA
DGAT2
CHPT1
ALOX12B
PLA2G2F
NEU1
NADSYN1
TXNRD1
AOC3
CKMT1A
HNMT
COMT
CAT
HIBCH
ADO
LCMT2
GSTO1
GYS1
GNPDA2
INPP5A
HAGH
PGP
MCEE
ADH1C
BLVRA
CA4
BPNT1
CYP2D6
GUSB
GK2
PTDSS1
AGPS
CYP4F2
FADS2
ACER2
PHPT1
NUDT12
HK2
UGT2A1
ACADVL
NME6
GNMT
IL4I1
P4HA2
DDC
PAH
GSTA5
GYS2
INPP5B
MTHFD1L
HADHA
OXCT1
ADH4
CHST13
IMPDH1
GLA
ACHE
ACOX3
UGCG
MTMR1
NT5C1B
PFKFB3
HK1
POLR1D
SHMT1
ACY3
GOT1
EHHADH
MGST2
INPP4A
MTHFD1
ALDH6A1
HADH
ADH5
BLVRB
GLUL
SULT1A2
FMO4
IMPDH2
ALDH7A1
PAFAH1B3
PTGES2
PLA2G2C
DEGS2
ACP1
NT5C3A
FCSK
HK3
ACAA2
PRPS2
PNPT1
GPT
GCAT
LDHB
CKB
PRDX6
TRMT11
LAP3
GNPNAT1
INPPL1
HAO2
ACSS1
BDH1
CA8
CHST12
CES2
AGK
ALOX15B
PLA2G2D
ARSA
ACP2
NMRK1
PFKFB2
GALT
UGT1A9
POLR2K
GFPT1
PHGDH
ENOPH1
NOS3
TAT
MARS2
MGST1
NANS
SYNJ2
AFMID
ADH1A
UROS
CA14
UCKL1
TKFC
ETNK1
SPHK1
ACP5
NT5C1A
G6PC2
HADHB
DHODH
GPT2
DMGDH
BHMT
NOS2
MIF
OGDH
SCLY
MGST3
GBA3
PIP4K2B
LDHD
HYI
ACSM1
BCO1
HCCS
CYP2S1
UGT2B11
AGPAT3
PAFAH2
PLA2G12A
SGPL1
MTMR2
QPRT
PFKFB1
POLD3
DDO
SHMT2
NOS1
ADH7
NAA80
TPH1
AHCYL1
GSTA3
CYB5R3
PLCD3
HAGHL
ACO2
HMGCL
RDH10
CA9
TPMT
AWAT2
CYP3A43
ACOX1
NEU3
NAMPT
GANC
UGT2B10
CYP4A22
POLR2L
ADSS1
SRR
DBH
GSTM1
TREH
PIKFYVE
CYP26A1
CA1
NAT1
AGPAT4
PCYT1A
SMPD4
NT5C
FPGT
LCT
UGT2B7
NME1-NME2
PSAT1
APIP
ADH6
DPYS
GPX7
AMY1A
IMPA1
PCCB
FTMT
CES5A
AKR1B1
PLA2G1B
SGMS1
NMNAT3
KHK
GALK2
UGT2B4
PDE11A
POLA2
P4HA1
DPYD
MAT2B
GSTA4
AMY1B
NANP
IMPA2
ACYP2
CYP2C9
AMT
CYP2A13
PNLIPRP2
ACER3
PNP
FBP1
G6PC1
UGT2A3
ACSL6
UPRT
GLDC
LDHAL6B
AOC1
CYP1A1
MLYCD
MAT1A
GPX6
AMY1C
CYB5R1
PIP5K1A
ME1
MMAB
PNLIPRP1
CERK
NMNAT2
UGP2
UGT1A4
CANT1
DLD
UROC1
LCMT1
GSTM4
AMY2A
PIP5K1B
ACYP1
PCCA
CYP26C1
FECH
ASNS
FMO1
PNLIP
PLA2G7
SMPD2
NT5E
PGM1
UGT1A1
AK1
NME4
AGXT
GAMT
CYP1B1
CBS
GGCT
HEXB
ISYNA1
ACSM3
CYP2C19
HMOX1
CA13
FMO2
CYP3A7
DGAT1
PTGS2
ENPP7
NADK
UGT2B17
NME1
PSPH
MTAP
AGMAT
ASMT
AHCYL2
GSTM3
PYGB
HEXA
INPP5J
CYP2C8
HMOX2
CTH
PLPP1
DEGS1
NNMT
B4GALT2
UGT1A3
AK2
NME2
NIT2
GSTM2
PYGM
INPP5K
ME2
SUCLG1
ACSM4
CYP2B6
FMO3
LPL
PLPP2
PTGS1
SGPP1
ALDOA
GAA
UGT2B15
AK4
NME3
SARDH
LDHA
PYCR1
FTCD
MAT2A
GSTM5
PYGL
SYNJ1
HMGCS2
PPOX
LPCAT3
NEU4
ALDOC
PFKP
POLR3C
ALDH4A1
MTR
ASS1
AMDHD1
KMO
MARS1
GSTA1
PLCD4
FTH1
DGKQ
PAFAH1B2
ALDOB
POLR3G
CAD
CHDH
ALDH18A1
ASPA
GSTA2
ITPKA
DLAT
SUCLA2
HMGCS1
ETNK2
ALOX12
ACER1
ACSL5
AMPD1
POLR3F
ALDH5A1
SAT1
WARS2
GSR
GNE
ITPKB
ACACB
ITPA
DGKB
LPCAT2
GFUS
AMPD3
NUDT2
NAGS
HDC
GSS
NAGK
ITPK1
MMUT
UROD
FMO5
DGKG
PLD1
ASAH1
AMPD2
PRIM1
PIPOX
DAO
OGDHL
RRM1
CHIT1
CDIPT
PC
SUCLG2
BDH2
AKR1A1
SORD
GCDH
PRIM2
PPAT
RRM2
UAP1
INPP4B
GLO1
ACACA
OXCT2
CYP26B1
COX15
CYP2A6
DGKA
PLD2
SMPD1
GMPPA
GUCY2D
NME5
MPST
GCLC
RENBP
PLCE1
ACSS3
ACSM2A
DHRS9
HMBS
CYP2A7
PTDSS2
B4GALT6
POLD4
LDHAL6A
TYRP1
GSTK1
CHIA
ACSM5
CP
LIPC
CBR1
SPTLC2
GMPPB
ACSL1
ATIC
DTYMK
DNMT3L
INMT
GPX5
PGM2L1
NPL
PIP5K1C
L2HGDH
TYMP
DGKI
PCYT2
SPTLC1
ACAA1
CTPS1
P4HA3
TDO2
TXNDC12
AGL
PIK3C3
LCLAT1
CDS1
CBR3
SMPD3
CPT2
DGUOK
POLA1
HAAO
GPX1
PIK3C2B
PKLR
EARS2
UMPS
GPAT3
CYP2U1
KDSR
CPT1B
ENTPD8
PNMT
KYNU
GPX2
SI
PIK3C2G
UCK2
MGLL
UGT8
POLE2
DCT
AADAT
GPX3
PIP4K2A
ALDH1A1
TK1
GPAT4
PGS1
LTA4H
ASAH2
ECI2
POLD1
OTC
TPH2
IDH2
GBE1
CMAS
PIK3C2A
PKM
RETSAT
EPRS1
TK2
LYPLA1
PTGES
ECI1
POLD2
PRODH2
TPO
ACMSD
GPX4
PGM3
PTEN
ACOT12
RDH12
UPP1
ACSL3
PRUNE1
POLE
OAT
TH
IDH1
GNPDA1
PIP4K2C
LRAT
PNPLA3
ADPRM
ACSL4
CKM
FAH
OPLAH
MINPP1
RDH11
PDE4B
CMPK2
ACY1
GCLM
GPI
IPPK
CES1
PDE4C
POLR1E
SAT2
PIK3CA
AGPAT1
CDS2
PDE3B
ANPEP
PIK3CB
NAT2
AGPAT2
PDE4A
POLR3A
PIK3CD
CEL
CYP4F3
DCTD
CKMT1B
GSTO2
PLCG1
DHRS4
GPAT2
GMPR2
POLR2B
PYCR3
PLCG2
LIPF
LTC4S
PDE6C
POLR2A
G6PD
PLCZ1
UCK1
PDE6D
DCK
PRODH
ODC1
PI4KB
PHOSPHO1
PDE4D
POLR2D
PIK3CG
AKR1C2
PDE6A
POLR2C
CKMT2
INPP5E
AKR1C1
TAFAZZIN
HPGDS
PYCR2
OCRL
ALDH1A2
PI4KA
GNPAT
PTGDS
AK5
TXNRD2
DHRS4L2
GMPR
CMPK1
RDH16
POLR3K
TBXAS1
PDE7B
RDH5
CHKA
PDE5A
POLR1B
GUCY1A2
PNPLA4
LYPLA2
FHIT
CTPS2
ADCY3
POLR2J2
ADCY2
DHDH
ADCY1
DUT
PDE3A
POLR3H
PDE2A
PDE1C
POLR2J3
CHKB
POLR1A
PISD
ADA
POLR3B
ENTPD4
PCYT1B
PDE8A
POLR1C
LCAT
PDE9A
POLE4
CRLS1
PDE1B
GPD2
NUDT9
POLR3D
GDA
PDE6B
PDE7A
PRPS1
POLR3GL
PAICS
PDE6H
ENTPD6
ENTPD5
PDE6G
ENTPD3
ENTPD1
ADCY8
NME7
ADCY9
AK3
ADCY6
POLR1H
AK7
ADCY7
ADCY5
ADCY10
PDE1A
GART
ADCY4
GUCY1B1
GUCY2C
GUCY1A1
GUK1
GUCY2F
ADK
URAD
PDE8B
NPR2
NPR1
PDE10A
ENTPD2
NUDT5
PFAS
APRT
PRPS1L1
ALLC
