# Supplementary material for: Identification of Potential Biomarkers for Patients with DWI-Negative Ischemic Stroke
Source: J Mol Neurosci. 2024 Jul 12;74(3):68. doi: 10.1007/s12031-024-02229-z (PMC11245437; doi:10.1007/s12031-024-02229-z)
Supplement: Supplementary file 5 — Supplementary file5 (XLS 5877 KB) [file 12031_2024_2229_MOESM5_ESM.xls]

## Sheet: 01.count
htseq-count	DWI POS1	DWI POS2	DWI POS3	DWI POS4	DWI NEG1	DWI NEG2	DWI NEG3	DWI NEG4	DWI NEG5
A1BG	101	155	110	261	76	40	197	78	68
A1CF	0	5	5	8	1	7	0	5	2
A2M	6725	5296	6051	3765	2471	667	6437	6037	1044
A2ML1	13	31	13	17	2	2	12	0	6
A3GALT2	112	36	8	24	210	152	83	68	210
A4GALT	0	9	2	1	0	3	0	6	0
A4GNT	2	7	1	5	0	1	0	0	1
AAAS	435	637	583	703	343	306	594	411	419
AACS	219	307	296	405	216	194	394	301	192
AADAC	1	0	1	0	0	1	0	0	0
AADACL2	0	0	0	1	0	0	0	0	0
AADACL3	0	0	0	0	0	0	0	0	6
AADACL4	0	0	0	0	0	0	0	1	0
AADAT	0	0	0	0	1	0	0	0	0
AAED1	162	336	208	360	130	306	256	307	128
AAGAB	874	995	1098	1101	704	995	920	913	898
AAK1	5798	7206	8398	9801	6260	5453	8376	7477	5553
AAMDC	111	88	117	131	63	63	70	83	89
AAMP	782	1042	863	1084	502	582	1059	665	615
AANAT	347	107	96	144	316	222	453	200	223
AAR2	491	732	570	725	476	721	655	685	415
AARD	1	3	0	0	1	0	0	3	0
AARS	783	981	1258	1213	431	244	1154	470	599
AARS2	508	712	729	794	546	514	696	812	487
AARSD1	0	4	0	0	0	0	0	0	0
AASDH	511	767	719	978	332	314	549	333	477
AASDHPPT	543	901	872	1091	303	404	762	489	482
AASS	68	91	190	126	155	137	137	56	48
AATF	1648	1765	1850	1809	1910	1945	1820	1850	1776
AATK	6390	4620	2205	4645	5031	3445	5665	2528	6897
ABAT	2552	1834	1418	2211	1614	561	1134	750	2409
ABCA1	8168	8134	5576	4045	7811	6268	5114	3135	8214
ABCA10	69	82	100	81	34	54	70	75	22
ABCA12	10	17	12	12	2	0	15	3	2
ABCA13	1353	799	231	78	162	322	624	808	1250
ABCA2	5170	5202	3695	3366	5258	4089	6835	6037	4388
ABCA3	212	335	283	374	280	183	527	347	216
ABCA4	4	0	16	6	1	0	1	0	3
ABCA5	955	1067	1176	1661	1058	804	999	1206	987
ABCA6	40	11	54	68	11	16	33	19	16
ABCA7	8645	6713	4626	6845	8140	5585	8010	4586	9480
ABCA8	0	0	0	0	0	0	0	0	0
ABCA9	5	13	7	27	6	14	8	6	2
ABCB1	456	549	974	450	590	705	1293	1122	634
ABCB10	1161	1088	1440	1461	772	953	1286	1314	986
ABCB11	7	0	12	1	5	6	0	0	0
ABCB4	62	169	332	224	69	90	88	113	245
ABCB5	4	0	1	1	2	1	2	0	1
ABCB6	188	162	131	193	116	97	168	75	139
ABCB7	489	675	641	832	430	515	506	706	436
ABCB8	470	547	440	712	351	235	682	458	388
ABCB9	38	57	30	52	18	18	31	44	11
ABCC1	4021	4536	3635	4489	3703	3586	4899	4111	3842
ABCC10	1463	1508	1209	1717	767	673	1882	926	1025
ABCC11	66	92	104	155	177	87	136	82	105
ABCC12	0	0	0	0	0	0	0	1	0
ABCC2	256	334	264	324	219	179	177	239	209
ABCC3	1541	570	370	281	395	497	1776	934	637
ABCC4	1300	722	1132	733	807	819	1520	1106	1231
ABCC5	2201	2622	2552	2505	2927	1679	2296	1386	4732
ABCC6	658	527	358	715	253	295	498	163	474
ABCC8	0	0	0	0	0	1	0	0	0
ABCC9	0	0	1	0	0	0	1	0	0
ABCD1	1009	1124	946	965	813	696	1065	765	846
ABCD2	1053	1420	2132	2327	297	182	804	283	739
ABCD3	613	963	953	997	395	333	699	407	642
ABCD4	716	675	758	912	693	774	926	979	606
ABCE1	776	1295	1827	1709	668	775	1267	1260	686
ABCF1	1187	1535	1673	1676	1044	1996	2153	1861	959
ABCF2	763	1168	1220	1282	516	484	1232	551	694
ABCF3	1102	1127	1196	1366	1412	1577	1477	1506	970
ABCG1	1724	3035	2813	2038	3790	2878	2199	1757	3965
ABCG2	79	38	115	38	72	108	126	57	81
ABCG4	0	2	0	0	0	1	0	0	0
ABCG5	2	6	15	6	0	0	0	1	2
ABCG8	0	6	14	5	4	4	1	3	3
ABHD1	107	100	96	145	81	46	188	93	85
ABHD10	488	646	755	862	184	278	556	267	306
ABHD11	231	241	182	204	188	160	195	135	154
ABHD12	533	587	481	696	432	592	628	752	380
ABHD12B	1222	1070	794	410	452	289	452	153	1515
ABHD13	1687	2198	2281	2149	2001	2267	1551	1925	2188
ABHD14A	112	133	109	124	58	54	117	71	55
ABHD14A-ACY1	0	0	0	0	0	0	0	0	0
ABHD14B	602	753	813	1120	527	733	1026	910	583
ABHD15	734	779	1075	1084	637	531	1577	986	601
ABHD16A	1698	1419	1023	1218	2790	2479	1763	1892	1948
ABHD16B	432	521	430	594	452	294	406	295	495
ABHD17A	3649	4174	3258	3753	5842	4759	7447	8548	3219
ABHD17B	356	504	532	539	476	522	611	585	462
ABHD17C	192	138	85	59	214	377	143	361	297
ABHD18	967	1120	1218	1395	565	458	996	494	778
ABHD2	25076	18570	15743	17306	31300	31580	26817	26271	26604
ABHD3	3657	2845	2763	2669	1546	1475	1967	1147	3161
ABHD4	1189	974	964	1154	1981	2575	1332	1558	1551
ABHD5	4925	6186	4649	5292	11207	9959	5104	5227	12441
ABHD6	229	328	332	331	119	54	342	122	145
ABHD8	201	305	261	299	144	184	260	185	169
ABI1	5208	4986	5979	5029	4375	5522	4637	5201	5618
ABI2	742	728	959	1045	489	500	899	759	549
ABI3	3530	3351	2647	3650	2367	1436	4584	2177	3245
ABI3BP	104	141	229	185	145	223	108	125	43
ABL1	1184	1491	1328	1680	1362	1419	1754	2341	872
ABL2	1627	1934	2044	2659	1692	1047	1882	1596	1474
ABLIM1	3102	3219	6102	8615	4175	3180	6303	5583	4376
ABLIM2	52	46	79	117	41	21	55	56	51
ABLIM3	633	170	93	72	215	184	618	354	370
ABO	48	3	14	11	0	7	16	22	3
ABR	8568	9199	7176	8469	6556	5756	8896	6078	7537
ABRA	35	59	39	30	18	18	60	6	36
ABRACL	389	583	514	591	185	144	421	130	304
ABRAXAS1	385	587	749	905	234	312	473	427	455
ABRAXAS2	510	743	772	910	458	712	599	727	515
ABT1	559	928	863	1126	698	798	1186	1180	802
ABTB1	12870	7460	6329	8506	12253	8877	11533	6850	17438
ABTB2	315	193	299	382	169	120	415	158	214
ACAA1	2939	2369	2084	2403	1672	1572	2287	1590	2903
ACAA2	796	805	711	957	297	487	959	729	506
ACACA	1058	1391	1506	1683	648	792	1418	1191	717
ACACB	725	695	838	1502	949	494	828	781	726
ACAD10	1183	931	1026	1265	659	459	1039	482	791
ACAD11	367	452	498	619	397	345	340	518	405
ACAD8	964	727	680	983	511	529	894	652	858
ACAD9	505	617	562	783	402	407	650	791	400
ACADL	1	0	0	0	0	0	0	0	0
ACADM	350	661	804	693	118	130	384	168	322
ACADS	197	156	145	220	114	155	230	163	157
ACADSB	573	735	919	1001	463	431	727	683	552
ACADVL	4049	4341	2502	4141	4178	4317	4752	4158	3682
ACAN	5	3	9	40	7	3	37	3	13
ACAP1	5491	5145	4284	5109	4348	3336	6056	3460	5957
ACAP2	12779	14023	12635	12416	10456	8749	10958	7922	12968
ACAP3	1264	1317	812	1390	1019	1007	1783	1099	868
ACAT1	520	687	837	808	301	193	572	260	450
ACAT2	214	182	185	210	114	275	190	146	166
ACBD3	923	1503	1631	1501	987	1277	1157	1371	1036
ACBD4	281	241	363	424	256	150	350	212	239
ACBD5	1206	1523	1454	1546	856	923	1097	1187	962
ACBD6	258	339	370	517	250	264	364	414	281
ACBD7	27	7	5	7	12	16	1	15	19
ACCS	972	928	903	1362	711	705	1418	786	156
ACCSL	21	3	15	0	8	9	17	2	19
ACD	359	376	368	474	364	298	505	322	394
ACE	148	60	287	82	144	62	74	69	34
ACE2	59	21	17	9	150	22	19	8	88
ACER1	8	22	40	36	11	12	10	2	12
ACER2	219	223	158	255	122	94	298	190	126
ACER3	1317	2087	1157	1389	744	826	986	1037	851
ACHE	10	24	17	0	5	22	16	46	30
ACIN1	8578	8962	9096	10255	6992	6835	9149	7329	8918
ACKR1	36	26	62	12	43	67	34	95	62
ACKR2	19	43	108	23	97	24	57	112	62
ACKR3	146	169	185	205	37	11	102	40	115
ACKR4	43	98	76	109	63	73	54	96	57
ACLY	4241	5336	4523	5026	3902	3328	5426	4519	3746
ACMSD	52	66	71	91	29	35	62	62	58
ACO1	3055	1379	1383	2013	523	338	1609	352	854
ACO2	1027	1278	1347	1500	1387	1269	1412	1894	997
ACOD1	1	0	1	1	1	1	1	0	1
ACOT1	27	13	22	44	15	16	39	23	12
ACOT11	44	34	28	54	5	35	74	59	27
ACOT12	40	36	39	70	47	45	41	36	35
ACOT13	999	975	1094	1321	705	670	807	687	896
ACOT2	126	172	131	220	122	183	182	220	69
ACOT4	22	43	13	26	5	11	48	21	9
ACOT6	0	2	0	1	2	1	0	6	0
ACOT7	180	94	114	107	85	60	165	136	100
ACOT8	415	380	410	483	330	281	380	371	371
ACOT9	1890	1619	1418	1744	1947	2418	1590	2362	1365
ACOX1	9519	8480	6404	5447	3886	3130	6173	2632	8195
ACOX2	11	24	30	9	3	6	15	19	3
ACOX3	735	716	716	951	433	387	832	541	558
ACOXL	104	111	77	167	84	82	106	94	141
ACP1	817	1010	1424	1181	788	1144	1335	1253	873
ACP2	593	636	342	406	265	197	486	356	301
ACP4	16	59	74	94	96	100	75	117	55
ACP5	501	415	460	900	368	298	751	392	433
ACP6	671	459	545	822	428	229	496	323	555
ACP7	1	17	4	19	1	1	3	1	0
ACPP	2397	2895	2063	2485	706	792	1281	617	2067
ACR	0	0	0	0	0	1	0	0	0
ACRBP	687	385	318	317	421	320	942	511	488
ACRV1	0	5	1	0	2	1	8	0	0
ACSBG1	69	55	74	78	38	25	84	25	40
ACSBG2	20	25	36	112	16	9	40	16	25
ACSF2	324	196	345	360	197	143	367	258	185
ACSF3	1704	1970	2201	3626	1220	1196	2756	1816	1712
ACSL1	51984	41384	22033	14975	95734	88590	26722	30638	107043
ACSL3	1681	1965	1626	1552	2817	1862	1521	1124	2246
ACSL4	5570	6347	4626	4028	7990	4538	4051	4463	10428
ACSL5	2124	1895	2134	2370	1367	1216	2206	1675	1086
ACSL6	410	452	901	752	346	286	766	383	557
ACSM1	127	69	197	168	51	52	121	127	65
ACSM2A	0	0	0	0	0	0	0	0	0
ACSM2B	0	0	0	0	0	0	0	0	0
ACSM3	59	50	101	93	49	64	70	44	49
ACSM4	7	0	0	1	3	1	1	0	0
ACSM5	0	2	0	0	1	0	9	0	1
ACSM6	19	10	29	26	4	10	15	2	22
ACSS1	1728	2099	2158	2459	1268	1115	2520	1425	1333
ACSS2	1188	1184	934	1310	931	817	1147	726	1133
ACSS3	11	26	12	10	8	9	5	0	33
ACTA1	0	2	5	13	0	1	1	0	6
ACTA2	591	260	492	613	190	259	432	262	314
ACTB	249503	230616	188485	196395	165820	166327	236559	173287	242099
ACTBL2	0	0	0	0	0	0	0	0	0
ACTC1	6	11	6	8	19	11	1	8	7
ACTG1	36747	41388	33139	37260	21068	23941	37515	26600	33449
ACTG2	0	1	0	0	0	0	1	0	5
ACTL10	56	107	80	129	17	13	85	24	62
ACTL6A	329	469	486	584	148	111	371	178	312
ACTL6B	5	9	4	15	1	4	3	3	4
ACTL7A	5	0	10	1	6	15	14	28	3
ACTL7B	0	0	0	2	1	1	0	1	0
ACTL8	0	0	0	0	0	0	0	0	0
ACTL9	0	0	0	0	0	0	0	0	0
ACTN1	16047	11288	9711	9839	15780	10915	11729	9219	17267
ACTN2	0	0	5	0	0	0	2	0	0
ACTN3	9	34	0	12	22	20	16	22	7
ACTN4	9521	10116	8755	8112	10395	7684	11533	9218	10482
ACTR10	948	908	943	954	611	590	803	600	897
ACTR1A	2018	1931	1562	2098	1492	1693	1963	1469	2469
ACTR1B	846	929	955	1321	774	1161	1197	1103	852
ACTR2	20917	26166	25646	21002	17877	15149	20846	18139	26201
ACTR3	14901	18326	18760	15037	9728	9907	12694	7889	17270
ACTR3B	276	330	383	415	364	245	398	403	366
ACTR3C	738	935	855	1434	490	401	656	544	850
ACTR5	250	332	350	432	149	217	355	345	171
ACTR6	235	320	386	399	168	180	309	217	269
ACTR8	920	1344	1331	1550	561	470	1537	579	771
ACTRT1	0	0	0	0	0	0	0	0	0
ACTRT2	0	0	0	0	0	0	0	0	0
ACTRT3	4	5	7	11	0	2	23	5	2
ACVR1	711	699	776	883	419	345	829	445	473
ACVR1B	1604	1749	970	1270	1094	1261	1187	1177	1990
ACVR1C	74	76	215	330	79	76	96	64	57
ACVR2A	334	558	638	699	354	318	465	379	359
ACVR2B	356	466	747	933	269	121	587	271	237
ACVRL1	40	73	15	35	20	40	20	29	33
ACY1	2	15	6	1	1	4	16	0	4
ACY3	5	11	7	14	0	5	18	2	0
ACYP1	36	85	50	64	34	13	65	27	54
ACYP2	259	316	387	397	158	147	306	203	192
ADA	501	539	497	425	227	189	641	344	236
ADA2	12586	13193	10362	13817	6002	7682	10436	8275	5744
ADAD1	0	0	10	1	0	0	0	0	0
ADAD2	0	9	1	9	2	0	2	1	6
ADAL	69	135	148	193	52	47	134	32	81
ADAM10	9456	10648	9456	9194	7620	6013	8796	6868	10427
ADAM11	10	5	18	44	12	16	18	19	17
ADAM12	63	62	283	125	59	69	157	111	137
ADAM15	970	1230	749	1383	656	1271	1124	1340	552
ADAM17	3702	3794	3333	5362	3162	4543	2856	2959	3880
ADAM18	0	0	0	0	0	0	0	0	0
ADAM19	10803	11438	8362	7155	11574	7861	7543	3561	21089
ADAM2	0	0	0	0	0	0	0	0	0
ADAM20	286	477	743	461	170	178	467	141	259
ADAM21	9	0	13	9	5	4	18	1	15
ADAM22	370	512	595	600	241	285	459	349	341
ADAM23	71	147	114	219	83	133	93	63	164
ADAM28	375	997	2372	2011	1658	1370	1074	1710	1485
ADAM29	0	1	7	9	0	0	0	0	0
ADAM30	1	0	0	0	1	1	0	0	0
ADAM32	9	15	9	10	6	8	9	15	1
ADAM33	0	5	0	0	0	0	0	1	0
ADAM7	1	1	0	0	0	0	0	0	0
ADAM8	22800	11599	10761	11285	20519	16812	17848	12210	20749
ADAM9	976	1484	821	920	1112	1150	624	1068	1059
ADAMDEC1	4	25	30	24	7	19	14	20	13
ADAMTS1	44	375	53	104	18	24	225	57	54
ADAMTS10	242	378	466	603	480	653	946	1245	233
ADAMTS12	0	1	0	30	4	0	0	2	2
ADAMTS13	15	24	37	27	44	26	41	54	22
ADAMTS14	1	14	12	1	23	22	43	2	4
ADAMTS15	0	0	0	0	1	5	0	3	1
ADAMTS16	0	4	1	14	8	0	16	6	1
ADAMTS17	177	161	252	765	186	210	362	222	128
ADAMTS18	1	0	0	0	0	0	0	0	0
ADAMTS19	0	0	4	0	0	0	1	1	0
ADAMTS2	1	26	2	15	7	7	1	2	5
ADAMTS20	0	0	0	0	1	0	0	0	0
ADAMTS3	9	5	2	0	1	5	2	4	9
ADAMTS4	20	10	58	16	3	0	23	8	8
ADAMTS5	43	127	392	198	45	12	28	26	131
ADAMTS6	33	68	209	233	99	154	173	157	100
ADAMTS7	0	1	4	3	12	2	0	2	12
ADAMTS8	13	3	7	13	12	2	8	14	2
ADAMTS9	0	0	1	0	0	0	0	4	7
ADAMTSL1	5	4	6	8	0	1	4	1	8
ADAMTSL2	0	1	0	16	5	4	0	0	4
ADAMTSL3	3	2	0	0	0	2	2	1	0
ADAMTSL4	12537	8535	4826	7361	13496	10332	9934	6806	11067
ADAMTSL5	35	71	83	80	23	19	56	55	31
ADAP1	1836	1971	1277	1342	1429	1313	1566	1368	1970
ADAP2	1042	1306	852	953	196	372	438	468	327
ADAR	26962	17811	16486	17396	18078	14140	20102	13055	22975
ADARB1	1245	1767	2255	2467	1001	833	1704	1783	1111
ADARB2	83	1	292	262	2	63	161	124	263
ADAT1	1721	1908	2468	2398	1744	1313	2075	1811	1857
ADAT2	431	522	721	793	349	426	577	509	397
ADAT3	94	85	66	159	89	115	124	79	27
ADCK1	205	253	221	289	154	121	246	202	119
ADCK2	341	325	349	540	250	244	453	316	266
ADCK5	206	198	145	258	132	115	228	122	171
ADCY1	22	63	123	83	26	39	54	80	48
ADCY10	144	123	165	185	83	113	139	111	138
ADCY2	0	1	0	0	0	0	0	1	0
ADCY3	581	417	369	633	287	399	523	506	343
ADCY4	697	445	318	337	554	569	568	348	527
ADCY5	44	30	48	74	8	1	53	5	29
ADCY6	7	21	26	11	11	9	26	36	25
ADCY7	12368	11368	8780	9647	7337	5652	13472	8449	7130
ADCY8	0	0	0	0	0	0	0	0	0
ADCY9	1223	1603	1192	1174	1011	859	1260	1595	633
ADCYAP1	0	0	0	0	0	4	1	0	0
ADCYAP1R1	0	0	0	1	0	0	0	0	0
ADD1	9365	9179	10996	9828	9013	7114	11635	10411	10538
ADD2	166	196	579	703	188	162	405	263	261
ADD3	9946	10733	12622	13626	10031	7716	9908	8073	9594
ADGB	13	12	1	9	2	7	2	4	28
ADGRA1	0	0	7	0	2	0	2	1	2
ADGRA2	242	249	336	412	136	142	404	324	127
ADGRA3	21	16	79	149	34	24	116	22	11
ADGRB1	67	91	51	117	43	40	64	76	37
ADGRB2	30	56	56	40	20	22	146	56	15
ADGRB3	7	12	16	67	3	33	34	16	19
ADGRD1	164	252	314	480	48	42	230	132	70
ADGRD2	0	1	0	0	0	0	0	0	4
ADGRE1	4091	2128	1548	2304	866	1374	2368	794	1491
ADGRE2	13359	13566	8100	8914	8262	11440	12190	5774	18390
ADGRE3	11306	6217	6343	6713	6496	2694	6257	2938	11501
ADGRE5	31016	21848	15058	25287	27336	25055	30457	19529	30341
ADGRF1	1	0	0	2	2	0	0	0	0
ADGRF2	0	0	0	1	0	0	0	0	0
ADGRF3	121	121	153	265	60	70	217	125	144
ADGRF4	0	0	1	0	1	0	0	0	0
ADGRF5	0	0	1	4	0	6	0	0	11
ADGRG1	2167	3246	2146	1792	3642	2049	7650	3754	1391
ADGRG2	240	158	177	183	102	72	217	53	181
ADGRG3	9376	6098	3514	2474	20605	17325	7698	8019	18387
ADGRG4	0	0	0	0	0	0	0	0	0
ADGRG5	1323	1814	1564	1224	535	533	2443	901	1101
ADGRG6	17	29	82	82	12	6	46	25	10
ADGRG7	0	0	0	0	0	0	0	0	0
ADGRL1	1487	1925	1623	2180	870	773	1985	1232	1235
ADGRL2	2	0	0	0	0	0	0	3	0
ADGRL3	0	4	0	10	1	0	0	1	0
ADGRL4	0	1	0	0	0	0	0	0	1
ADGRV1	69	49	59	47	13	10	41	10	32
ADH1A	8	6	10	5	0	0	7	2	1
ADH1B	0	0	0	3	0	0	0	0	0
ADH1C	0	0	0	0	0	0	0	1	0
ADH4	5	10	8	23	8	1	8	5	13
ADH5	662	909	934	1107	405	493	855	673	600
ADH6	7	10	3	13	6	8	23	6	2
ADH7	0	0	0	0	0	0	0	0	0
ADHFE1	240	325	331	315	302	265	346	341	183
ADI1	1014	1017	944	1079	499	848	942	819	750
ADIG	1	4	7	0	1	0	4	1	0
ADIPOQ	0	0	0	3	0	0	0	6	0
ADIPOR1	28111	12261	33326	11300	28032	41549	34130	44001	43743
ADIPOR2	2134	2406	1997	2307	2008	1746	2960	2540	2143
ADIRF	6	2	2	14	3	4	6	4	1
ADK	415	556	856	1181	740	596	602	849	483
ADM	1675	1143	813	383	4028	2768	460	860	2432
ADM2	10	14	13	11	9	3	14	2	10
ADM5	20	24	20	46	22	41	38	62	26
ADNP	5738	6577	7432	8359	5488	4690	6681	6587	6094
ADNP2	1078	1145	1349	1523	2077	3038	1491	3401	1002
ADO	612	994	864	1019	289	464	694	756	378
ADORA1	1	10	11	6	1	6	9	0	1
ADORA2A	1024	630	720	696	618	4186	695	1246	1201
ADORA2B	139	203	146	177	31	77	172	55	81
ADORA3	162	63	86	139	66	43	216	27	83
ADPGK	5616	5584	5340	6816	6721	7986	5499	6205	7091
ADPRH	572	559	442	586	211	183	440	282	249
ADPRHL1	41	9	32	34	8	9	35	20	37
ADPRHL2	564	399	432	559	284	279	768	349	535
ADPRM	200	236	286	486	243	342	214	292	304
ADRA1A	0	0	0	0	0	0	1	0	0
ADRA1B	0	1	1	0	8	0	1	0	0
ADRA1D	0	0	0	0	0	0	0	4	1
ADRA2A	68	17	19	4	34	20	70	19	35
ADRA2B	0	0	0	0	5	32	4	11	0
ADRA2C	0	1	0	0	1	0	0	0	1
ADRB1	7	10	13	15	1	33	15	13	14
ADRB2	1284	2036	1795	2045	891	625	1948	1172	974
ADRB3	0	0	0	0	0	0	0	0	0
ADRM1	982	1131	1000	1072	871	863	1225	1013	965
ADSL	715	913	896	1303	358	588	864	576	573
ADSS	1667	1923	2445	2756	2498	2218	2540	2556	2029
ADSSL1	22	35	23	41	11	23	25	47	14
ADTRP	49	82	29	133	115	34	101	24	117
AEBP1	53	108	193	238	104	68	256	73	87
AEBP2	907	1343	1751	1566	1107	1177	1253	1290	916
AEN	404	520	637	836	590	911	790	974	444
AES	5322	7537	8501	10059	6072	6973	10177	9764	5107
AFAP1	386	384	323	376	351	334	426	505	206
AFAP1L1	7	6	14	12	5	8	3	9	6
AFAP1L2	38	90	84	88	42	15	90	58	45
AFDN	1291	1068	2621	1953	3291	1843	627	1490	1171
AFF1	12559	9395	9653	9367	10229	8391	10119	8641	11314
AFF2	538	513	519	337	799	738	738	458	1180
AFF3	586	1681	3166	2737	1271	1338	1187	1518	1444
AFF4	5592	6363	6791	7635	8347	10629	6355	9121	6187
AFG1L	178	188	195	257	78	50	156	96	95
AFG3L2	609	722	823	1099	634	778	819	962	525
AFM	0	0	0	0	0	0	0	0	0
AFMID	119	108	102	198	56	60	212	122	58
AFP	0	0	0	0	0	0	0	0	0
AFTPH	3523	4063	4159	4050	3861	3673	3032	3494	4315
AGA	343	432	328	460	197	245	525	279	207
AGAP1	411	788	698	815	595	696	741	1427	436
AGAP11	3	4	2	10	0	0	0	5	1
AGAP2	3917	3383	3024	3521	6824	3269	4430	2408	5107
AGAP3	718	957	753	926	520	588	744	1217	305
AGAP4	395	340	583	695	344	311	565	496	412
AGAP5	244	279	310	273	111	113	246	67	152
AGAP6	612	778	857	803	366	304	844	444	366
AGAP9	208	252	362	136	65	256	181	261	62
AGBL1	1	0	4	0	0	0	0	0	0
AGBL2	53	70	107	186	63	54	96	51	55
AGBL3	71	94	140	152	54	50	100	76	59
AGBL4	12	3	0	4	4	0	12	9	0
AGBL5	575	637	895	1058	596	548	820	817	606
AGER	1916	1076	985	957	1155	961	1531	860	1248
AGFG1	5607	7859	4576	5475	7901	9564	4569	6219	8589
AGFG2	704	720	986	1143	369	122	956	287	619
AGGF1	1140	1810	2088	2002	708	698	1411	795	1268
AGK	870	1170	1516	1575	778	804	1508	1063	876
AGL	948	1130	1548	1519	779	565	1215	742	1081
AGMAT	105	136	182	267	51	35	155	71	111
AGMO	137	131	166	138	46	4	49	0	188
AGO1	5809	5368	5224	5247	4185	5565	5698	5104	4197
AGO2	10307	8823	9711	10486	12043	10024	11760	12139	10052
AGO3	1890	1950	2273	2552	1728	1842	1816	1507	1776
AGO4	14383	11820	9523	11264	10835	6458	10178	6031	16001
AGPAT1	1850	1270	898	1255	894	817	1933	1312	1209
AGPAT2	686	843	576	768	495	504	652	443	850
AGPAT3	3508	3992	3100	4120	1639	1987	3339	2691	2073
AGPAT4	970	1178	910	1469	2339	1763	1753	1765	1287
AGPAT5	419	581	860	789	245	256	523	534	458
AGPS	1436	2168	1772	1940	979	1195	1561	1537	1096
AGR2	11	17	21	3	10	11	10	11	48
AGR3	0	0	0	0	0	0	0	0	0
AGRN	310	180	178	271	360	238	298	229	108
AGRP	180	144	107	157	11	10	119	13	77
AGT	0	1	0	0	0	0	0	0	0
AGTPBP1	14877	13043	10461	12143	17315	14756	10415	11302	17366
AGTR1	0	0	0	0	4	1	0	0	0
AGTR2	0	0	0	0	0	0	0	0	0
AGTRAP	3868	2993	1640	2529	1476	1489	2308	1078	2962
AGXT	0	0	0	0	0	0	0	0	0
AGXT2	0	0	0	0	0	0	0	0	0
AHCTF1	7954	8366	8937	8717	10377	12064	6067	8094	11476
AHCY	514	749	641	904	329	533	650	538	447
AHCYL1	2248	2732	3039	3220	2024	1514	2652	1837	2126
AHCYL2	743	973	809	940	521	419	962	482	525
AHDC1	587	668	774	882	575	728	914	586	394
AHI1	166	351	249	543	225	234	268	419	277
AHNAK	153013	143342	125054	186109	88257	129138	188732	173943	75529
AHNAK2	48	57	153	215	91	47	168	120	119
AHR	3139	5178	3319	6053	2570	6447	3333	3043	2913
AHRR	51	11	30	47	41	33	50	46	29
AHSA1	611	972	921	973	492	368	983	507	674
AHSG	0	0	0	0	0	0	0	1	0
AHSP	441	53	515	164	159	321	729	659	481
AICDA	2	16	15	10	9	0	10	2	11
AIDA	995	1099	1478	1291	681	678	1178	810	969
AIF1	2303	2457	1536	2135	573	1090	1843	815	1909
AIF1L	1	5	4	14	5	0	10	15	10
AIFM1	454	619	495	574	252	297	554	304	320
AIFM2	105	172	170	195	45	59	150	82	100
AIFM3	121	144	101	150	33	108	161	113	35
AIG1	577	422	484	425	203	265	348	420	409
AIM2	1402	755	504	508	425	112	439	164	1175
AIMP1	640	884	960	1213	462	871	697	924	481
AIMP2	212	315	283	345	67	95	254	113	144
AIP	1059	1555	1462	1794	692	762	1510	958	1104
AIPL1	0	0	4	0	0	0	0	0	0
AIRE	26	54	33	92	6	16	53	9	4
AJAP1	22	9	28	88	2	11	77	10	5
AJM1	271	352	207	251	248	158	415	331	124
AJUBA	6	21	8	52	13	21	19	11	17
AK1	716	345	672	454	300	534	642	923	810
AK2	2463	3435	3299	3782	1768	1485	3304	2090	2176
AK3	473	835	898	887	428	508	641	748	607
AK4	33	80	42	37	6	22	30	16	9
AK5	90	102	253	644	226	52	260	146	157
AK6	60	90	83	100	19	14	53	46	32
AK7	2	7	6	5	1	2	3	3	4
AK8	9	6	21	38	3	2	11	10	5
AK9	611	821	842	1040	404	338	529	290	498
AKAIN1	0	1	0	0	0	0	0	0	0
AKAP1	434	615	872	1046	431	389	668	592	395
AKAP10	2635	2745	2895	3606	1771	1132	2680	1488	2915
AKAP11	3124	4804	5565	5750	2566	2079	3988	3206	2475
AKAP12	143	161	436	111	91	119	487	157	58
AKAP13	38476	39967	28450	33047	37452	33967	39092	27951	39041
AKAP14	4	4	1	1	11	24	3	3	7
AKAP17A	6	6	7	13	17	31	6	21	61
AKAP2	6	11	9	4	5	1	0	6	4
AKAP3	16	18	39	65	9	3	33	7	25
AKAP4	0	0	0	0	0	0	0	0	0
AKAP5	161	406	525	562	270	389	638	426	224
AKAP6	32	105	246	208	103	60	50	180	74
AKAP7	347	421	753	619	287	371	458	334	436
AKAP8	1185	1448	1359	1684	2274	3156	1801	2909	1404
AKAP8L	1892	1641	1768	1845	2365	2367	2313	2366	1964
AKAP9	3650	3866	5613	5172	4426	3513	3825	4853	3521
AKIP1	113	81	75	164	26	28	140	37	76
AKIRIN1	2578	2553	2927	2987	2588	4608	2833	3075	3441
AKIRIN2	2674	2684	2347	2267	2961	3549	2332	2891	3380
AKNA	32163	29228	28982	28583	45378	29540	52912	40153	34089
AKNAD1	7	4	0	5	4	10	3	0	6
AKR1A1	721	823	626	996	282	460	690	608	456
AKR1B1	411	614	719	791	392	451	960	808	424
AKR1B10	1	67	81	9	145	80	8	83	122
AKR1B15	0	0	3	0	1	1	1	1	1
AKR1C1	43	39	39	48	40	34	13	37	25
AKR1C2	10	48	48	6	60	87	21	44	60
AKR1C3	97	193	126	75	132	97	573	121	178
AKR1C4	26	5	22	28	14	1	65	15	2
AKR1D1	0	0	0	0	0	0	0	0	0
AKR1E2	111	88	111	441	83	46	161	39	180
AKR7A2	424	549	555	798	304	318	577	529	460
AKR7A3	8	14	16	37	17	20	35	53	17
AKR7L	4	6	1	14	11	31	10	32	6
AKT1	4590	4764	3979	4852	5441	5620	6179	5270	5492
AKT1S1	648	620	759	726	743	805	900	895	791
AKT2	3199	3350	3610	3791	4072	3870	4455	4451	3902
AKT3	871	1112	1478	1966	1141	1097	1358	1690	926
AKTIP	1184	1185	913	1137	812	616	776	582	1267
ALAD	992	1039	1098	1104	603	613	1023	703	984
ALAS1	1815	1673	1419	1601	611	996	1193	588	1285
ALAS2	22753	7771	16419	6222	13965	25217	40722	48097	29292
ALB	0	0	1	8	2	0	0	0	0
ALCAM	1164	975	1656	1696	1044	925	838	1053	1235
ALDH16A1	701	668	690	1129	528	472	1193	792	639
ALDH18A1	520	625	690	715	343	320	838	444	474
ALDH1A1	489	651	1292	1397	607	1095	436	1025	773
ALDH1A2	27	11	4	15	17	11	7	7	30
ALDH1A3	39	76	47	75	2	14	15	5	30
ALDH1B1	88	167	210	223	43	43	160	104	64
ALDH1L1	0	0	0	0	0	0	0	0	0
ALDH1L2	77	102	73	95	39	32	42	26	38
ALDH2	2463	2568	1813	3168	1582	1977	2151	2141	1726
ALDH3A1	0	41	57	0	85	63	7	82	73
ALDH3A2	891	1053	988	1077	377	451	945	630	561
ALDH3B1	1926	1745	1271	1512	777	1180	1347	1270	1116
ALDH3B2	1	0	4	4	0	0	1	0	0
ALDH4A1	116	146	108	77	34	138	132	68	93
ALDH5A1	1119	461	1383	810	606	463	1793	1004	883
ALDH6A1	282	254	467	392	242	220	367	228	244
ALDH7A1	1	2	22	47	1	4	17	12	28
ALDH8A1	25	39	18	120	31	33	27	7	34
ALDH9A1	1552	1273	1798	2091	770	714	1688	993	1670
ALDOA	17799	15999	12210	15191	13619	14755	15935	12977	18189
ALDOB	31	26	17	48	18	2	14	9	18
ALDOC	270	363	356	494	469	144	519	279	429
ALG1	207	319	339	458	151	101	414	172	244
ALG10	603	930	1228	1128	335	374	740	479	511
ALG10B	273	359	460	374	121	216	313	205	275
ALG11	191	223	295	258	164	132	175	150	180
ALG12	620	700	638	932	538	717	872	943	591
ALG13	1503	1817	2646	2347	1561	1157	2217	1672	1262
ALG14	43	60	66	109	40	34	41	71	53
ALG1L	30	74	136	150	52	63	11	62	53
ALG1L2	36	34	59	71	4	9	79	18	66
ALG2	677	799	919	946	292	457	787	777	502
ALG3	401	486	341	500	140	187	370	242	224
ALG5	205	371	338	466	168	249	250	230	212
ALG6	513	637	731	799	332	292	477	323	507
ALG8	371	531	486	772	216	157	406	250	259
ALG9	344	518	710	721	387	444	509	713	272
ALK	251	251	235	306	87	156	317	169	123
ALKAL1	0	0	0	0	0	0	0	0	0
ALKAL2	36	64	72	104	5	14	28	20	9
ALKBH1	303	359	474	485	208	153	335	163	286
ALKBH2	52	74	138	107	61	36	85	77	71
ALKBH3	299	401	446	585	274	187	387	256	270
ALKBH4	686	450	259	461	481	389	515	282	549
ALKBH5	2710	3642	3507	4032	3409	4147	4278	4855	3012
ALKBH6	285	249	253	313	205	271	325	335	159
ALKBH7	259	281	282	358	220	298	308	334	334
ALKBH8	249	484	537	615	205	204	374	258	229
ALLC	0	0	0	0	1	0	11	0	2
ALMS1	2938	2666	3493	5459	2436	2303	3001	3640	1860
ALOX12	2061	1521	1385	1505	910	837	1563	910	1151
ALOX12B	7	22	27	50	7	8	19	6	10
ALOX15	991	211	681	998	223	43	1736	216	97
ALOX15B	11	28	52	77	80	58	55	24	46
ALOX5	15135	12092	8537	8775	12756	8055	9857	5221	18765
ALOX5AP	6838	7644	5038	2708	12127	7875	4942	4415	21634
ALOXE3	1	0	0	1	4	9	0	0	0
ALPI	0	0	0	0	0	0	0	0	0
ALPK1	10492	6889	7051	6692	7435	5015	4708	3171	9967
ALPK2	7	34	15	18	117	31	89	87	10
ALPK3	211	84	88	116	96	120	53	80	141
ALPL	13130	11061	6160	5849	6533	4087	5275	2719	21419
ALPP	1	1	0	0	0	1	0	0	0
ALPPL2	0	0	0	0	0	0	0	0	0
ALS2	807	1167	1092	993	663	583	761	676	634
ALS2CL	134	134	202	366	129	113	207	146	130
ALS2CR12	1204	824	1441	1174	433	738	1021	593	1128
ALX1	0	0	0	0	1	1	0	0	0
ALX3	94	33	64	107	80	40	88	58	76
ALX4	26	14	14	18	19	18	46	18	11
ALYREF	285	506	417	475	437	525	576	657	320
AMACR	176	320	324	529	97	62	275	89	518
AMBN	0	1	3	5	3	0	1	0	0
AMBP	1	1	1	1	0	0	6	1	6
AMBRA1	1847	1825	1921	2262	1845	1862	2310	2327	1721
AMD1	3764	4036	4505	4978	2333	3192	4134	2947	4211
AMDHD1	51	83	71	115	28	24	41	35	40
AMDHD2	507	463	430	663	868	900	730	835	574
AMELX	8	7	17	13	10	1	7	9	4
AMELY	0	0	0	0	0	0	0	0	0
AMER1	283	410	459	670	223	232	455	309	249
AMER2	0	0	0	0	0	0	0	0	1
AMER3	0	0	0	0	0	0	0	0	0
AMFR	3477	3335	3219	3694	2544	3771	3781	3945	2901
AMH	3	6	7	8	20	3	25	1	7
AMHR2	1	0	0	1	6	3	0	6	6
AMIGO1	565	435	805	1487	212	120	676	268	385
AMIGO2	281	354	442	609	192	164	476	375	225
AMIGO3	269	279	241	353	229	175	540	207	344
AMMECR1	943	984	973	1053	1145	558	808	607	892
AMMECR1L	933	856	1127	1270	472	503	1000	579	737
AMN	25	13	29	52	26	19	49	30	23
AMN1	990	705	792	883	524	326	526	352	1177
AMOT	107	114	231	263	126	87	276	197	144
AMOTL1	132	165	261	194	96	123	184	151	106
AMOTL2	1	5	4	1	1	9	0	1	5
AMPD1	0	0	0	1	0	4	0	0	0
AMPD2	6279	4928	4912	6650	30394	34333	11009	23011	9778
AMPD3	4245	3158	3284	3037	1356	1042	2428	1347	3266
AMPH	197	231	125	290	66	45	124	54	172
AMT	458	647	547	679	267	191	484	250	342
AMTN	0	0	0	0	0	0	0	0	0
AMY1A	0	0	0	0	0	0	0	0	0
AMY1B	0	0	0	1	0	1	0	6	1
AMY1C	0	0	0	0	0	0	0	0	0
AMY2A	0	0	0	3	0	0	1	0	0
AMY2B	592	470	903	795	408	584	470	437	544
AMZ1	108	108	153	259	58	155	157	204	79
AMZ2	1215	1440	1515	1638	1112	1454	1775	1599	1293
ANAPC1	1197	2126	2329	2656	827	845	1654	1303	1202
ANAPC10	228	266	276	297	206	311	190	400	135
ANAPC11	175	170	146	217	67	120	168	111	144
ANAPC13	467	824	690	699	407	417	591	542	621
ANAPC15	67	112	65	63	81	113	57	81	81
ANAPC16	1344	1850	2087	2565	919	1033	2214	1133	1619
ANAPC2	985	931	952	1241	1106	1146	1448	1408	848
ANAPC4	616	1061	921	1037	577	442	699	686	693
ANAPC5	2241	2209	2280	2681	1668	1579	2812	1780	2141
ANAPC7	1162	1389	1561	1696	720	684	1221	938	1031
ANG	31	37	9	18	3	26	26	33	6
ANGEL1	624	888	897	1039	519	559	759	890	588
ANGEL2	1132	1716	1936	2031	1082	1105	1546	1475	1217
ANGPT1	110	90	222	197	85	122	157	101	189
ANGPT2	316	426	436	467	202	103	270	174	167
ANGPT4	86	51	42	63	16	13	65	12	27
ANGPTL1	303	483	558	574	373	279	269	240	440
ANGPTL2	343	346	306	452	225	181	259	140	305
ANGPTL3	12	39	30	51	3	3	30	23	5
ANGPTL4	47	33	21	56	49	49	44	40	25
ANGPTL5	1	10	2	15	14	0	1	14	1
ANGPTL6	25	38	33	63	67	27	79	66	35
ANGPTL7	177	166	168	189	136	130	198	171	126
ANGPTL8	0	0	0	0	0	0	4	0	0
ANHX	0	0	0	0	0	0	0	0	0
ANK1	2105	922	3345	909	1789	2120	4582	5187	4119
ANK2	1	14	5	11	2	6	6	22	0
ANK3	765	866	1648	1950	700	425	932	1032	871
ANKAR	380	447	641	696	280	361	467	329	327
ANKDD1A	619	615	524	673	665	675	476	709	514
ANKDD1B	27	51	48	49	6	7	28	21	30
ANKEF1	73	129	275	204	42	26	165	48	112
ANKFN1	0	6	2	4	3	4	2	4	1
ANKFY1	5738	5059	4388	5106	3329	2328	5674	2735	3340
ANKH	3229	2587	3936	4006	2062	1766	4320	2497	2895
ANKHD1	193	226	181	227	250	232	202	239	216
ANKHD1-EIF4EBP3	62	48	31	26	38	29	26	22	37
ANKIB1	1759	2340	2613	2571	1705	1377	2208	1663	1740
ANKK1	46	35	92	115	108	53	49	74	51
ANKLE1	67	76	64	72	45	26	68	39	32
ANKLE2	2140	2799	2671	3351	2035	2027	2632	2339	2391
ANKMY1	1563	1594	1480	1983	660	503	1809	1078	1135
ANKMY2	297	403	526	498	269	287	420	319	217
ANKRA2	409	496	554	564	598	611	515	628	401
ANKRD1	7	14	8	7	0	9	6	0	5
ANKRD10	7041	8760	10267	12112	7894	13418	6806	10297	8191
ANKRD11	6367	5960	6210	6923	9448	10218	7928	9552	7519
ANKRD12	7066	8747	10472	11548	7295	8415	7713	9360	7847
ANKRD13A	9410	7024	7891	8745	12091	10587	8046	7255	10699
ANKRD13B	15	12	12	35	47	16	52	30	38
ANKRD13C	422	672	873	790	365	420	552	495	464
ANKRD13D	4861	3784	3148	3863	3443	3311	4320	2978	4549
ANKRD16	100	181	136	145	34	58	108	71	88
ANKRD17	7459	8079	9145	8512	7566	5557	8094	7571	7095
ANKRD18A	101	116	151	246	132	128	118	108	70
ANKRD18B	1	1	1	0	3	1	0	1	1
ANKRD2	5	0	10	1	2	16	2	1	17
ANKRD20A1	0	0	6	0	14	1	12	0	0
ANKRD20A2	0	0	0	0	4	0	10	0	4
ANKRD20A3	1	9	4	0	12	0	1	1	1
ANKRD20A4	20	12	27	0	67	2	0	7	6
ANKRD22	287	148	77	44	363	135	101	47	622
ANKRD23	247	297	309	411	193	162	426	308	189
ANKRD24	33	39	13	19	7	35	39	34	16
ANKRD26	405	553	876	970	333	222	478	324	383
ANKRD27	1467	1613	1823	1992	859	901	1610	1054	1232
ANKRD28	1708	2161	2146	3938	2769	2780	2472	2401	2450
ANKRD29	2	5	1	0	2	2	3	9	8
ANKRD30A	0	0	0	0	0	0	0	0	0
ANKRD30B	1	1	1	0	1	0	0	0	0
ANKRD30BL	0	0	0	0	0	0	1	0	0
ANKRD31	15	27	65	56	14	20	17	24	8
ANKRD33	0	0	0	0	0	4	0	0	0
ANKRD33B	978	544	586	630	602	716	1152	586	791
ANKRD34A	136	91	102	204	91	45	123	86	84
ANKRD34B	228	515	188	197	63	56	118	32	260
ANKRD34C	0	0	0	0	0	0	0	1	0
ANKRD35	0	6	6	2	0	5	7	1	2
ANKRD36	1020	1500	2217	2625	1387	1189	1423	2214	870
ANKRD36B	591	638	1479	1717	353	415	838	924	624
ANKRD36C	1020	1597	2002	2854	1218	1360	1369	2014	1098
ANKRD37	5	1	10	16	6	16	9	46	3
ANKRD39	84	112	146	164	135	80	135	158	93
ANKRD40	999	1462	1586	1698	706	659	1352	1029	780
ANKRD42	335	384	324	357	242	644	285	365	243
ANKRD44	23326	21059	23964	25363	21593	16723	20658	16274	25166
ANKRD45	1	1	0	1	2	6	0	6	1
ANKRD46	209	222	387	452	113	111	275	152	202
ANKRD49	579	815	949	982	573	959	641	725	589
ANKRD50	1057	1786	1164	1271	573	671	900	614	915
ANKRD52	1806	2014	1692	2155	1506	1534	2874	1985	1226
ANKRD53	73	80	62	77	24	79	58	40	40
ANKRD54	248	337	253	316	166	186	359	189	241
ANKRD55	163	163	161	406	234	52	255	52	301
ANKRD6	246	300	314	356	229	163	265	251	317
ANKRD60	2	1	0	2	0	0	0	0	0
ANKRD61	88	105	103	208	73	161	136	83	79
ANKRD62	0	7	2	0	1	1	1	0	0
ANKRD63	7	2	10	2	5	1	5	1	0
ANKRD65	0	0	0	0	3	0	0	8	0
ANKRD66	1	4	0	4	0	0	0	0	5
ANKRD7	0	0	6	7	1	0	0	0	1
ANKRD9	466	275	203	259	387	484	492	468	342
ANKS1A	2548	2491	1851	2132	3083	1581	2295	1671	2769
ANKS1B	319	226	208	241	62	29	136	44	352
ANKS3	162	238	252	328	172	168	260	192	194
ANKS4B	0	0	4	0	4	6	10	1	2
ANKS6	234	301	496	562	195	199	404	279	224
ANKUB1	11	20	77	73	39	6	41	8	72
ANKZF1	1716	1679	1597	1858	1710	1363	2232	1465	1800
ANLN	73	66	67	53	101	100	45	136	90
ANO1	3	0	0	9	4	7	1	2	3
ANO10	976	971	644	1032	967	649	762	691	1092
ANO2	18	7	3	2	3	0	7	9	15
ANO3	0	0	0	0	0	0	0	0	0
ANO4	0	4	0	0	0	0	0	0	0
ANO5	74	232	87	198	12	26	80	38	19
ANO6	4984	4741	3688	3753	2637	3007	6235	3889	3099
ANO7	7	32	18	12	35	21	38	22	38
ANO8	448	585	358	514	317	335	700	636	287
ANO9	684	491	684	955	806	494	898	780	419
ANOS1	7	4	4	6	5	5	5	0	22
ANP32A	4393	4751	5178	4280	3457	4043	4060	3379	5527
ANP32B	2003	1736	2613	2470	1734	2498	2841	3094	2107
ANP32C	21	20	15	19	9	9	7	9	26
ANP32D	0	0	0	0	0	0	0	1	0
ANP32E	1068	1762	1938	1728	1006	1187	1403	1502	1046
ANPEP	31932	18729	13159	13978	13614	21068	16342	11158	21546
ANTXR1	38	29	15	21	9	19	25	16	4
ANTXR2	7330	5774	6029	7458	7430	3703	5977	3230	8424
ANTXRL	16	2	3	5	0	1	7	4	2
ANXA1	6256	6040	5296	10035	4851	8276	7208	7270	6426
ANXA10	10	3	13	6	4	4	12	3	4
ANXA11	11205	9504	7823	9818	12017	9727	10647	8305	13016
ANXA13	0	0	0	1	0	0	0	0	5
ANXA2	6219	9700	5788	7407	2313	3825	5029	4370	3320
ANXA2R	307	304	355	550	235	158	327	322	235
ANXA3	2021	2156	725	462	553	357	575	277	4450
ANXA4	769	1034	839	793	348	373	964	524	893
ANXA5	4995	8064	4682	6610	2934	4181	3708	4109	5020
ANXA6	6100	8720	8383	10797	5254	3698	10608	5736	6189
ANXA7	2409	2541	2413	2824	2350	3962	2511	3079	2161
ANXA8	0	0	0	0	8	0	0	0	0
ANXA8L1	0	0	0	1	0	0	0	1	0
ANXA9	1107	692	646	1139	445	448	946	211	1151
AOAH	25705	24088	16992	15027	26705	13828	20516	15309	25378
AOC1	2	36	49	26	125	1	63	1	1
AOC2	1341	1150	590	1099	559	397	1116	229	1057
AOC3	904	787	376	739	353	184	828	147	804
AOX1	0	1	0	1	1	0	0	10	0
AP1AR	388	777	651	628	277	277	383	295	424
AP1B1	2916	3798	3006	3312	2285	3012	3501	3391	2607
AP1G1	6184	6668	6371	6370	9352	13690	6050	9349	6437
AP1G2	3983	3932	3328	4609	3299	3123	4825	3680	3505
AP1M1	1735	1775	1558	1913	1435	1203	2321	1387	1717
AP1M2	67	25	10	30	10	24	48	35	43
AP1S1	140	168	162	208	65	76	145	78	122
AP1S2	1894	3328	3284	3519	1157	1840	2421	1638	2155
AP1S3	77	81	228	119	80	98	135	115	44
AP2A1	6152	4235	5161	3951	4666	6242	6679	7039	6370
AP2A2	1543	1773	1589	2098	1367	1167	1903	1540	1555
AP2B1	7758	7726	8198	8775	5923	5138	9729	8064	7059
AP2M1	4749	4905	6250	5060	4363	5717	5730	7345	6556
AP2S1	910	766	642	850	339	553	731	612	694
AP3B1	3907	4827	4525	4554	4684	4122	3577	3758	4422
AP3B2	29	32	30	45	2	5	4	33	10
AP3D1	3141	3991	3575	3953	3384	2846	4568	3697	3288
AP3M1	2001	2668	2559	2686	1251	1500	1891	1586	1792
AP3M2	418	437	513	831	1038	1157	637	1472	470
AP3S1	838	1105	1094	1152	848	991	958	937	1089
AP3S2	98	51	79	88	17	46	76	56	39
AP4B1	945	999	1066	1188	569	620	1136	766	719
AP4E1	878	1294	1169	1269	443	479	808	607	779
AP4M1	98	107	96	142	85	110	125	90	98
AP4S1	458	594	704	998	474	429	749	679	464
AP5B1	18687	13455	7433	9418	13925	8975	10646	7218	17801
AP5M1	1992	2545	2699	2958	904	877	1961	1161	1892
AP5S1	275	271	238	267	129	90	316	182	187
AP5Z1	1715	1362	1153	1648	1990	2432	2383	2229	1523
APAF1	7390	6260	5456	6281	3815	1863	4240	1746	8037
APBA1	42	35	54	126	23	37	82	101	33
APBA2	1062	1245	1435	2310	1669	1297	2061	1571	1463
APBA3	683	512	606	747	465	430	892	615	510
APBB1	444	545	835	1323	567	540	872	877	524
APBB1IP	15054	12871	11785	9668	7559	3513	8796	3804	15062
APBB2	15	61	19	11	54	32	6	35	25
APBB3	798	879	505	689	652	618	742	682	699
APC	5604	6058	6046	6775	5230	3386	5186	3226	6183
APC2	699	556	620	783	450	124	720	343	452
APCDD1	151	123	92	134	25	36	52	16	83
APCDD1L	53	71	59	61	22	4	89	13	42
APCS	0	0	0	0	0	0	0	0	0
APEH	1578	1780	1589	1947	1082	810	2085	1138	1324
APELA	0	0	0	0	0	0	0	0	0
APEX1	955	1684	1823	2416	820	1054	1260	1177	965
APEX2	347	618	524	591	240	162	552	287	326
APH1A	1798	2037	1599	2325	1840	2221	2317	2653	1910
APH1B	1331	1240	1166	1223	930	700	1045	585	1401
API5	2546	4096	3945	4018	1757	1833	3213	2755	2267
APIP	218	386	366	436	142	189	225	260	199
APLF	194	240	457	357	160	278	233	202	317
APLN	1	2	1	0	1	0	0	0	0
APLNR	0	1	0	0	0	0	0	0	0
APLP1	9	5	6	7	7	41	3	30	11
APLP2	20272	25902	17210	18883	19973	20678	14144	15703	21331
APMAP	8877	7720	4217	3633	6875	4713	6701	4236	15425
APOA1	5	0	1	8	1	4	1	4	7
APOA2	162	148	84	133	415	818	129	254	264
APOA4	0	0	0	0	0	0	0	0	0
APOA5	0	1	0	0	8	0	1	0	1
APOB	0	0	0	0	0	0	1	0	1
APOBEC1	0	0	0	0	0	0	0	0	0
APOBEC2	206	197	311	372	235	210	254	284	244
APOBEC3A	4474	3027	1984	1790	3073	2838	3427	2057	5576
APOBEC3B	576	77	144	260	303	447	233	221	612
APOBEC3C	1815	1968	2064	1796	918	1149	2399	1651	1071
APOBEC3D	839	1005	1248	1216	319	212	876	388	548
APOBEC3F	1141	1199	1377	1339	538	279	1137	618	712
APOBEC3G	1660	2219	1853	1635	743	615	2037	1025	1187
APOBEC3H	59	111	69	46	47	33	86	131	58
APOBEC4	19	20	17	32	1	40	10	44	7
APOBR	9848	6057	4775	4933	6747	6540	10216	5303	6994
APOC1	1	2	0	5	0	0	0	0	0
APOC2	14	13	20	12	0	4	12	0	6
APOC3	0	0	0	1	0	0	0	0	0
APOC4	5	0	0	6	0	0	2	2	4
APOD	6	3	5	4	1	1	0	0	1
APOE	1	1	4	3	18	5	0	8	3
APOF	15	20	18	34	27	18	15	12	0
APOH	1	0	0	1	1	0	0	0	0
APOL1	1919	1216	873	1027	1105	498	1345	594	911
APOL2	6292	4060	3179	3856	2943	1548	4616	1924	3827
APOL3	2459	2521	3177	3614	1093	1232	2950	2307	1334
APOL4	23	12	25	26	21	15	47	28	5
APOL5	5	0	0	0	1	0	1	0	0
APOL6	12678	9461	8760	8925	9150	7848	13428	8460	5988
APOLD1	116	93	251	135	44	48	115	77	81
APOM	210	229	162	227	227	209	197	234	176
APOO	44	49	86	71	97	30	58	40	77
APOOL	338	537	531	289	257	308	433	384	279
APOPT1	186	295	392	424	165	225	305	263	315
APP	3110	3587	3100	3349	2113	3341	3875	3367	2674
APPBP2	1460	2052	1903	2194	1118	807	1644	1094	1646
APPL1	1317	2133	2469	2407	1078	1403	1648	1808	1282
APPL2	4514	3644	3634	3872	4204	4086	3212	3847	4541
APRT	654	854	842	1122	428	683	948	728	588
APTX	420	472	543	658	409	487	529	511	334
AQP1	65	61	133	33	17	37	54	113	95
AQP10	208	50	3	5	6	16	53	63	117
AQP11	39	124	130	202	72	68	150	89	79
AQP12A	0	0	0	0	0	0	3	0	0
AQP12B	0	0	0	0	0	0	0	0	0
AQP2	0	1	0	0	0	0	0	0	0
AQP3	569	670	973	1519	481	335	1220	468	565
AQP4	0	0	0	0	0	0	0	0	0
AQP5	0	0	0	0	0	0	0	0	0
AQP6	0	0	0	0	0	0	3	0	0
AQP7	5	0	10	2	1	6	4	3	19
AQP8	0	0	0	0	10	14	4	10	8
AQP9	38257	34978	23986	16865	42124	43262	20015	20356	72522
AQR	2625	3504	3055	3681	2175	1815	2632	2416	2338
AR	31	37	31	11	15	12	104	13	5
ARAF	2560	2739	2637	3051	3055	3518	3206	3598	2862
ARAP1	35974	25099	14859	22885	33827	23000	24437	18225	32197
ARAP2	5489	7564	7388	6238	6408	5849	6475	6674	4448
ARAP3	6097	3628	3814	3472	4199	2814	5013	1779	4643
ARC	7	1	5	1	1	1	7	8	9
ARCN1	3889	4831	4986	4795	2752	2550	4355	3140	3966
AREG	10	11	3	12	457	729	416	786	89
AREL1	6269	5559	4723	5402	5732	6812	5767	4762	7378
ARF1	7420	7703	6904	6950	8623	11403	9608	10257	8684
ARF3	7334	7613	6134	7179	6852	6170	8034	6705	8009
ARF4	1502	1870	1858	1708	2373	3099	1776	2655	2080
ARF5	2270	2284	2075	2527	1868	2028	2414	1851	2648
ARF6	4371	7041	6720	6216	3984	4635	5925	5628	3978
ARFGAP1	1476	1280	1153	1513	1350	1315	1843	1519	1329
ARFGAP2	2304	2416	2268	2879	1920	2507	2873	2817	2054
ARFGAP3	1643	2110	1880	1893	2202	2599	1712	1962	2325
ARFGEF1	7074	8036	7886	8371	6448	5001	6388	5774	7528
ARFGEF2	2515	3040	3032	3475	2079	2501	3200	3597	1824
ARFGEF3	3	9	6	2	13	1	20	13	16
ARFIP1	1852	2074	1775	1452	1080	477	1701	475	1606
ARFIP2	377	659	552	646	473	544	694	587	411
ARFRP1	641	638	638	890	480	422	877	598	548
ARG1	306	213	222	103	314	792	269	346	2934
ARG2	384	341	379	438	288	313	641	348	321
ARGFX	0	3	0	0	0	1	0	0	0
ARGLU1	1425	1884	1970	2099	1344	1342	1592	1581	1547
ARHGAP1	4757	4333	3893	4331	3344	2620	5287	3328	4659
ARHGAP10	413	597	385	465	198	245	551	417	265
ARHGAP11A	290	262	182	235	111	186	149	255	243
ARHGAP11B	57	121	125	81	60	117	77	112	69
ARHGAP12	1077	1239	1740	1588	919	1217	1183	1304	1083
ARHGAP15	6252	5382	6654	7505	7773	5506	4508	4235	8236
ARHGAP17	1759	2147	2541	2782	1275	1652	1926	1728	1305
ARHGAP18	1199	1163	897	694	640	541	1046	648	865
ARHGAP19	1965	1840	1281	1774	1827	1376	1582	1096	2900
ARHGAP20	6	7	18	7	6	4	14	3	1
ARHGAP21	1598	1411	1166	1117	991	1296	1798	1777	913
ARHGAP22	216	333	173	267	59	136	146	160	87
ARHGAP23	37	48	18	61	35	29	51	56	390
ARHGAP24	1215	1426	872	883	1076	563	697	603	1370
ARHGAP25	14610	12492	13604	13212	9313	5915	13177	6756	15475
ARHGAP26	21770	17495	14313	16780	23103	18980	15152	13024	21356
ARHGAP27	12991	10237	7464	9606	6342	4586	10739	4422	12157
ARHGAP28	0	0	0	0	0	0	0	0	0
ARHGAP29	97	154	45	35	43	28	66	26	85
ARHGAP30	20066	16252	14085	15795	16243	11083	20611	10915	19552
ARHGAP31	1623	1917	1594	2238	845	892	1579	1396	816
ARHGAP32	438	423	744	627	384	447	587	678	367
ARHGAP33	229	139	147	181	158	211	241	315	114
ARHGAP35	2570	3054	2903	3471	2081	1560	3175	2914	2424
ARHGAP36	0	0	0	0	0	0	0	0	0
ARHGAP39	29	64	22	37	33	5	24	30	22
ARHGAP4	8557	6919	6150	7138	7690	7452	9625	7553	8536
ARHGAP40	0	0	1	0	2	0	0	0	2
ARHGAP42	27	60	107	123	67	55	187	125	93
ARHGAP44	33	66	45	57	9	27	32	15	15
ARHGAP45	22343	18456	15605	22305	19235	17254	24291	17422	23136
ARHGAP5	1227	1909	2775	3442	1538	2019	1961	2544	1505
ARHGAP6	256	203	119	106	152	113	492	236	208
ARHGAP8	0	0	0	1	10	1	0	1	0
ARHGAP9	17229	13231	9142	11738	12126	6508	14481	7629	13739
ARHGDIA	5485	6586	4806	6198	6793	9453	6941	9473	5344
ARHGDIB	29494	33695	30306	32970	23363	24140	30215	22486	39418
ARHGDIG	1	0	0	0	0	0	0	0	0
ARHGEF1	14806	12311	10578	12449	14039	13264	18964	14766	13204
ARHGEF10	32	51	101	1932	41	316	108	69	52
ARHGEF10L	1027	1409	929	1557	255	437	839	651	381
ARHGEF11	3923	4650	3113	3827	3010	1992	3015	1853	4839
ARHGEF12	4098	2592	5295	1937	2878	3899	7137	6401	4120
ARHGEF15	0	0	0	1	7	0	0	0	0
ARHGEF16	1	0	0	1	3	3	1	0	2
ARHGEF17	60	70	28	71	62	55	39	35	63
ARHGEF18	8302	7081	8542	10992	6345	4606	10559	5805	7322
ARHGEF19	101	98	74	169	113	44	229	119	109
ARHGEF2	12664	10874	10959	11125	5158	5517	9482	5977	9737
ARHGEF25	7	1	10	5	2	12	29	25	4
ARHGEF26	161	177	192	285	70	22	255	43	96
ARHGEF28	34	106	34	10	128	111	119	97	69
ARHGEF3	3616	6021	5194	5147	3544	2805	5078	3918	3510
ARHGEF33	32	54	61	52	3	5	26	1	38
ARHGEF35	5	26	10	23	4	13	13	14	13
ARHGEF37	29	17	74	18	34	21	85	60	54
ARHGEF38	13	7	6	26	3	4	32	2	18
ARHGEF39	56	89	97	69	32	20	102	81	103
ARHGEF4	98	113	210	223	95	127	150	99	128
ARHGEF40	5216	5406	2775	6067	5965	7031	6155	2646	5385
ARHGEF5	100	123	114	263	166	64	92	123	180
ARHGEF6	7118	6235	7882	7583	5849	4354	6850	5807	6473
ARHGEF7	2090	2877	2665	3245	3351	3764	2958	4268	2209
ARHGEF9	908	936	1365	1460	656	765	1529	983	887
ARID1A	13914	12984	12353	12981	11111	8940	14261	9724	11135
ARID1B	3888	4432	4778	5139	4879	4248	5324	6057	3602
ARID2	3734	4288	5279	5091	3781	3287	4667	4388	3324
ARID3A	3411	2712	2010	2267	2036	1464	2615	1125	3977
ARID3B	1743	1415	1657	1608	2202	2361	2024	1795	2018
ARID3C	9	25	49	19	5	5	31	9	10
ARID4A	3724	3454	4285	3888	4394	4824	2945	3783	4297
ARID4B	5128	5188	5944	5617	6254	7054	4737	5353	6067
ARID5A	3078	2684	2311	2962	13144	11756	5594	10146	8277
ARID5B	1936	3473	3771	4048	5157	2923	4244	5255	3503
ARIH1	3695	4407	4252	4980	6312	6642	4424	6744	4047
ARIH2	2708	3418	3779	4005	2707	2971	4313	4276	2820
ARIH2OS	41	48	55	72	59	114	67	102	45
ARL1	443	832	931	965	294	297	743	546	392
ARL10	306	369	511	666	197	151	372	227	299
ARL11	3886	3298	2423	3275	724	413	1620	347	2872
ARL13A	44	66	76	117	45	15	35	51	54
ARL13B	168	236	218	275	116	73	190	93	177
ARL14	0	0	6	0	0	0	0	4	0
ARL14EP	446	628	1064	1009	262	529	706	626	441
ARL14EPL	0	0	0	0	0	1	1	0	2
ARL15	588	829	698	722	607	447	755	631	578
ARL16	231	285	298	378	205	163	283	222	185
ARL17A	424	748	567	652	167	246	294	314	302
ARL17B	128	149	110	121	21	87	76	28	125
ARL2	190	265	300	335	93	83	237	156	132
ARL2BP	880	1164	994	1463	611	882	1080	1111	762
ARL3	284	406	340	398	410	456	274	376	379
ARL4A	473	257	772	498	895	1182	862	1184	673
ARL4C	3986	6298	6673	6165	5841	5630	11820	15581	4126
ARL4D	19	46	25	35	4	16	83	32	3
ARL5A	858	1605	1603	1451	605	880	1111	1171	945
ARL5B	725	1184	1352	1238	1664	5475	1186	2195	829
ARL5C	7	1	6	10	0	1	19	1	2
ARL6	57	112	105	145	13	17	127	35	87
ARL6IP1	3912	3744	4305	3830	2541	3661	4945	4027	3541
ARL6IP4	868	879	813	1025	529	639	1282	907	644
ARL6IP5	4908	6307	5864	5771	2557	3083	5174	3343	4669
ARL6IP6	764	858	754	808	249	242	789	237	772
ARL8A	1618	1527	1242	1386	1774	2809	1302	1892	1812
ARL8B	2359	3014	2365	2796	1471	2209	2065	2501	1934
ARL9	4	18	14	32	4	6	12	7	2
ARMC1	528	787	766	911	331	238	619	481	491
ARMC10	465	740	610	803	217	151	602	278	422
ARMC12	31	17	35	33	112	111	59	21	140
ARMC2	359	267	342	586	328	264	297	209	333
ARMC3	50	37	13	3	31	22	41	43	11
ARMC4	4	0	2	12	0	1	1	1	0
ARMC5	491	558	550	735	443	554	714	529	393
ARMC6	413	549	439	499	278	270	557	318	338
ARMC7	634	624	573	785	252	197	643	262	605
ARMC8	1962	2160	2361	2424	1963	2088	1862	2063	2049
ARMC9	14	29	84	97	48	145	130	124	34
ARMCX1	26	27	7	51	12	28	28	21	22
ARMCX2	39	42	76	67	41	18	52	21	36
ARMCX3	816	890	826	915	1258	1775	964	1644	792
ARMCX4	90	86	105	132	107	131	140	109	39
ARMCX5	147	278	305	336	141	162	237	215	119
ARMCX5-GPRASP2	0	18	18	34	11	8	9	17	12
ARMCX6	186	235	229	297	176	155	233	238	169
ARMH1	271	304	272	495	213	234	281	151	162
ARMH2	219	139	146	187	71	37	176	41	343
ARMH3	1403	1897	1596	2153	1043	968	1501	1212	1139
ARMH4	2	6	0	0	0	0	0	5	1
ARMS2	0	3	0	0	0	4	0	0	0
ARMT1	603	553	612	686	203	153	370	197	485
ARNT	3647	4331	4433	3926	2858	2825	3096	2482	2983
ARNT2	9	0	4	7	6	1	0	2	2
ARNTL	2737	3215	2944	3253	3936	4173	2520	4511	3379
ARNTL2	51	86	20	59	21	50	48	34	51
ARPC1A	1382	1348	1073	1327	924	1356	1131	1056	1447
ARPC1B	9428	8530	5993	7175	4570	4458	8071	4490	8618
ARPC2	18211	22146	18910	17965	22883	21589	16343	19663	20000
ARPC3	5510	5915	5547	5472	2638	3673	5160	2878	6149
ARPC4	4466	4397	3529	4056	3286	3837	4344	3587	5081
ARPC4-TTLL3	7	7	11	9	13	11	28	6	6
ARPC5	8270	10320	7382	7389	4404	3742	7126	3255	9077
ARPC5L	465	772	561	717	536	1062	501	920	486
ARPIN	40	660	895	835	188	386	630	410	330
ARPP19	3887	5237	5374	5534	3584	4877	5167	5056	4549
ARPP21	0	0	8	26	1	0	19	4	0
ARR3	38	39	41	39	38	38	54	29	36
ARRB1	8091	8143	6603	9206	3594	3944	10041	5772	4554
ARRB2	19476	15665	12298	13624	22058	23802	17611	16941	24492
ARRDC1	1955	1550	1415	1757	1254	971	2321	1313	1330
ARRDC2	1429	1430	1522	2175	1681	2079	2726	3654	1444
ARRDC3	9919	9410	10552	8957	3851	3546	8343	6697	8749
ARRDC4	722	1504	759	1676	597	1673	1045	898	1130
ARRDC5	586	486	671	984	311	177	533	278	452
ARSA	2598	2249	1392	2105	1952	1999	2882	1560	2771
ARSB	1631	1674	1610	1679	1483	1094	1705	1427	1589
ARSD	978	1528	1690	1422	907	703	1765	1133	1101
ARSE	1	2	1	0	2	2	9	0	1
ARSF	0	0	0	0	0	0	0	0	0
ARSG	3375	2409	2741	3522	3130	2301	2849	1950	3446
ARSH	0	0	0	0	0	0	0	0	0
ARSI	0	0	0	0	0	32	0	21	0
ARSJ	3	15	17	10	4	8	25	11	6
ARSK	72	166	169	143	69	14	140	39	94
ART1	74	54	41	60	48	13	57	11	89
ART3	4	3	1	1	6	6	7	2	12
ART4	13	21	30	17	3	6	11	25	18
ART5	0	0	2	0	1	0	0	0	1
ARTN	4	7	7	1	4	1	3	8	1
ARV1	156	163	199	209	62	55	122	55	93
ARVCF	132	177	138	219	146	191	639	151	123
ARX	4	0	0	0	0	0	1	0	0
AS3MT	47	59	119	53	26	33	147	26	92
ASAH1	11668	9445	8499	9511	9911	10974	8484	8552	14999
ASAH2	7	4	43	38	5	6	17	34	4
ASAH2B	27	26	51	37	13	21	35	55	23
ASAP1	13528	11021	10105	8603	10375	9782	9444	7945	11133
ASAP2	469	433	312	332	245	202	753	523	380
ASAP3	10	19	10	24	10	16	20	8	11
ASB1	1101	1245	1342	1244	521	555	1401	961	929
ASB10	0	0	0	0	0	0	0	0	0
ASB11	1	1	4	0	0	1	0	0	0
ASB12	2	0	5	5	13	2	4	9	0
ASB13	203	411	273	367	136	169	278	225	213
ASB14	141	194	282	271	163	238	161	249	185
ASB15	0	0	1	0	10	22	0	1	1
ASB16	413	363	369	445	178	176	437	184	271
ASB17	0	0	0	0	0	0	0	0	0
ASB18	0	0	0	0	0	0	0	0	0
ASB2	171	161	159	132	34	56	145	16	38
ASB3	78	61	96	114	95	122	101	146	50
ASB4	0	0	0	0	0	0	0	0	0
ASB5	0	0	0	0	0	0	2	0	0
ASB6	669	855	740	1072	819	819	977	1136	709
ASB7	1108	1102	1068	1352	887	1006	1029	839	1567
ASB8	1299	1233	1225	1508	1239	1250	1716	1309	1404
ASB9	8	9	11	7	5	3	3	0	1
ASCC1	838	1047	1030	1508	640	537	1287	654	829
ASCC2	4096	3281	8444	3864	4576	6188	7375	7581	7017
ASCC3	2493	3973	4115	4304	1741	1895	2598	2573	2042
ASCL1	0	4	0	0	0	0	0	0	0
ASCL2	136	192	154	241	64	60	201	29	109
ASCL3	1	0	1	1	0	0	9	8	0
ASCL4	0	0	1	1	0	0	1	0	0
ASCL5	1	3	2	35	1	0	13	8	1
ASDURF	0	0	0	0	0	0	0	0	0
ASF1A	852	974	1155	1317	489	438	1028	588	717
ASF1B	422	403	360	325	202	106	349	149	585
ASGR1	309	391	183	293	54	152	199	121	125
ASGR2	459	1165	323	708	191	330	345	163	199
ASH1L	9598	10583	12028	13248	8601	8137	10160	8133	9336
ASH2L	1701	1679	1899	1751	1019	770	1919	1112	1907
ASIC1	7	50	28	51	16	3	8	4	5
ASIC2	0	0	0	0	0	0	0	0	0
ASIC3	38	45	43	55	59	44	45	70	38
ASIC4	1	1	1	4	5	4	0	12	1
ASIC5	0	0	0	2	0	0	0	0	0
ASIP	1	10	16	12	3	8	10	2	14
ASL	523	427	336	426	498	403	675	515	477
ASMT	0	0	7	0	1	0	0	0	2
ASMTL	111	162	221	10	61	162	159	254	175
ASNA1	895	1030	859	1086	608	728	988	769	754
ASNS	210	393	505	551	276	293	433	473	429
ASNSD1	378	616	687	744	198	553	588	477	640
ASPA	1	7	12	0	7	1	5	1	0
ASPDH	76	116	107	188	79	38	146	116	50
ASPG	1	2	0	7	0	0	3	4	0
ASPH	2870	3608	3038	3124	4873	4494	1800	2224	5405
ASPHD1	10	3	15	16	26	12	7	4	7
ASPHD2	225	284	204	188	140	197	191	106	147
ASPM	189	247	253	117	137	135	161	101	172
ASPN	19	10	20	38	6	18	19	37	9
ASPRV1	691	216	162	300	530	578	226	331	455
ASPSCR1	366	333	372	479	285	168	579	295	233
ASRGL1	204	154	203	320	70	157	134	124	101
ASS1	1	2	0	1	1	2	1	0	0
ASTE1	566	756	791	1207	375	399	656	507	464
ASTL	39	37	27	23	320	273	630	720	159
ASTN1	0	0	0	0	0	0	0	0	0
ASTN2	41	81	90	86	66	39	90	86	36
ASXL1	2649	3235	3589	4644	3139	3474	4276	4037	2859
ASXL2	6176	6871	6961	7206	4029	2057	6398	2314	5646
ASXL3	7	1	15	0	6	6	6	10	0
ASZ1	0	0	0	0	0	0	0	0	0
ATAD1	1295	1657	1975	2110	916	942	1528	1121	1252
ATAD2	537	851	1147	812	672	910	646	1183	642
ATAD2B	3905	5123	5246	5336	4147	3802	3853	4208	3334
ATAD3A	117	206	198	203	101	82	294	150	124
ATAD3B	315	336	380	446	470	475	486	633	285
ATAD3C	1	13	15	28	1	5	14	23	4
ATAD5	450	610	684	765	294	339	459	381	419
ATAT1	158	249	235	304	349	300	269	296	216
ATCAY	0	0	1	0	3	0	0	4	1
ATE1	1097	1275	1271	1345	850	731	1401	1080	1169
ATF1	585	916	1008	1030	473	334	720	433	551
ATF2	2155	2915	3184	2977	2039	2095	2290	2210	2540
ATF3	51	40	30	30	103	251	97	485	24
ATF4	3086	3370	3372	4224	3486	5953	3508	5463	3227
ATF5	379	376	373	351	163	276	349	354	138
ATF6	6213	7070	6423	6929	7802	5299	5768	4706	9896
ATF6B	4109	4533	3818	4436	4485	4021	4651	3981	3862
ATF7	3267	3940	2916	3209	2078	1565	3317	1676	2507
ATF7IP	11821	12474	15266	14849	10042	6180	12792	9549	10855
ATF7IP2	454	738	1187	951	351	295	604	502	471
ATG10	218	221	238	283	124	96	249	150	138
ATG101	281	321	362	348	96	147	311	216	251
ATG12	916	1444	1605	1524	824	1156	1112	1312	1139
ATG13	3200	3099	3045	3496	3804	4333	3700	3652	3916
ATG14	802	973	1154	1277	883	1308	1198	1559	737
ATG16L1	1192	1444	1437	1746	1730	1871	1822	2528	1357
ATG16L2	25279	15586	11553	14701	17103	13023	24518	9877	22421
ATG2A	4762	2307	2752	2367	27426	36683	6909	18896	6916
ATG2B	3137	3949	3948	4014	3194	2338	3269	3038	3295
ATG3	2061	2631	2501	2217	1619	1638	1472	1371	2350
ATG4A	305	422	393	412	265	170	341	308	318
ATG4B	1522	1754	1326	1687	1613	1267	2123	1552	1549
ATG4C	349	584	670	700	168	126	388	100	281
ATG4D	517	544	577	555	943	1490	722	1104	573
ATG5	557	852	802	1182	702	800	718	768	694
ATG7	4343	3377	2231	3684	3189	3120	2683	1914	3592
ATG9A	2478	1955	1662	1847	2387	3529	2599	3130	2422
ATG9B	13	21	41	70	11	20	33	20	31
ATIC	663	984	994	1381	482	388	841	750	582
ATL1	103	76	89	133	103	114	138	150	104
ATL2	588	790	933	1257	1461	1249	1263	1309	798
ATL3	2523	4152	3447	3564	1742	1719	3464	2398	2349
ATM	17507	21213	26578	28209	14621	10933	21096	13573	18649
ATMIN	1262	1996	2188	2107	1177	1529	1938	1876	1255
ATN1	801	1063	1015	993	731	588	1288	1293	442
ATOH1	0	0	0	0	0	0	0	0	0
ATOH7	0	0	0	1	0	0	0	0	0
ATOH8	69	10	20	11	42	100	8	57	42
ATOX1	230	309	311	305	217	256	339	269	246
ATP10A	645	1245	1361	1997	739	708	1816	979	815
ATP10B	6	6	3	16	3	1	12	2	2
ATP10D	1324	1697	2040	1716	716	649	1639	663	1018
ATP11A	12577	11135	8807	9540	12671	9302	9378	7028	13624
ATP11AUN	4	7	11	10	1	6	7	2	6
ATP11B	9884	10041	9179	9006	13335	12450	7946	9748	12519
ATP11C	1243	1624	1769	1904	1160	716	1456	908	1414
ATP12A	0	0	0	0	1	0	0	0	0
ATP13A1	2140	2050	1820	2320	1532	1275	2544	1771	1294
ATP13A2	1057	1528	1003	1182	628	554	1329	890	668
ATP13A3	2750	3967	3399	4305	4815	7020	3566	5952	3352
ATP13A4	75	32	126	75	47	35	116	73	110
ATP13A5	0	2	0	1	1	0	1	3	1
ATP1A1	7073	8373	7104	9246	7183	8730	8492	9354	5833
ATP1A2	0	2	1	3	0	1	1	0	1
ATP1A3	188	204	183	164	279	247	425	340	126
ATP1A4	0	59	1	0	5	15	23	8	0
ATP1B1	36	83	141	116	75	112	61	103	51
ATP1B2	66	13	100	12	29	25	55	98	32
ATP1B3	933	1307	881	1128	1650	1173	1349	1817	783
ATP1B4	0	0	0	4	0	0	0	0	0
ATP23	82	46	82	65	63	80	119	24	111
ATP2A1	77	76	52	44	100	98	171	55	61
ATP2A2	3931	5228	3888	4316	2834	4067	4483	4711	2933
ATP2A3	15573	11957	11896	12242	13671	9152	16919	11450	14929
ATP2B1	7638	7604	8453	9852	14168	12982	8096	10437	8762
ATP2B2	8	11	18	9	7	19	19	9	9
ATP2B3	0	1	2	1	1	0	0	0	5
ATP2B4	10914	15270	10333	12276	8826	5711	13929	10060	9921
ATP2C1	1648	2056	2122	2253	1338	1295	1834	1799	1448
ATP2C2	119	159	132	133	130	85	117	71	128
ATP4A	11	8	1	5	0	0	12	1	14
ATP4B	8	5	13	0	9	1	6	1	1
ATP5F1A	4297	5428	5356	6703	2639	4031	5199	4428	3671
ATP5F1B	5701	6346	5447	7193	3478	4781	6590	5524	4849
ATP5F1C	1333	1773	1666	1959	757	1056	1597	1154	1166
ATP5F1D	452	646	519	712	342	569	702	594	430
ATP5F1E	2138	1933	1717	2104	774	1351	1881	1161	1823
ATP5IF1	540	484	514	631	311	318	642	375	292
ATP5MC1	157	286	292	356	102	138	288	162	162
ATP5MC2	2437	2907	2713	3571	1844	2600	3065	2668	1878
ATP5MC3	695	891	745	1053	310	783	657	702	470
ATP5MD	389	559	425	561	132	238	428	188	295
ATP5ME	99	147	143	174	86	107	133	132	90
ATP5MF	247	328	310	426	111	210	374	210	286
ATP5MF-PTCD1	0	0	0	0	0	0	0	0	0
ATP5MG	772	970	1018	1135	464	806	1244	677	784
ATP5MGL	15	25	15	51	16	14	26	17	16
ATP5MPL	563	788	726	731	243	503	584	377	581
ATP5PB	1521	1936	1703	2221	851	1337	1558	1195	1407
ATP5PD	688	782	705	821	324	343	684	440	411
ATP5PF	264	297	364	400	106	190	310	210	249
ATP5PO	777	873	797	1212	253	613	886	464	505
ATP5S	596	753	931	893	442	350	783	638	483
ATP6AP1	3324	3520	2608	3349	3153	3726	2979	3147	3434
ATP6AP1L	32	39	55	54	47	55	55	15	26
ATP6AP2	3604	4559	3795	4225	2724	3864	3871	3561	4545
ATP6V0A1	2967	2825	2856	2940	2214	1883	2290	1441	2571
ATP6V0A2	992	1076	1599	1503	954	810	1366	946	815
ATP6V0A4	0	0	0	1	0	0	0	0	0
ATP6V0B	3830	3277	2476	3432	3755	5447	3344	3057	4988
ATP6V0C	7779	5411	7994	4897	8151	10676	9220	13463	9467
ATP6V0D1	4831	5025	3786	3910	4286	5201	3437	3664	5513
ATP6V0D2	0	0	0	0	0	0	0	0	0
ATP6V0E1	3479	4207	3158	3903	2128	1739	3264	1748	4856
ATP6V0E2	432	570	675	1338	442	385	609	519	442
ATP6V1A	5804	6399	5750	6322	5449	4439	5870	3312	7877
ATP6V1B1	9	3	1	14	8	2	6	4	12
ATP6V1B2	17250	14755	13172	14044	5777	6004	11979	4865	17984
ATP6V1C1	2081	2827	2158	2358	999	894	1996	858	3720
ATP6V1C2	58	75	61	60	15	26	63	101	21
ATP6V1D	760	1166	724	996	668	1392	718	640	911
ATP6V1E1	1651	1815	1612	1895	1244	1293	1518	1318	1939
ATP6V1E2	134	100	138	282	65	54	166	154	116
ATP6V1F	993	1526	1036	1272	757	1268	1084	1047	832
ATP6V1G1	859	1328	1447	1508	573	1107	1101	883	948
ATP6V1G2	23	27	49	69	16	17	28	16	35
ATP6V1G3	0	0	1	1	0	0	0	0	0
ATP6V1H	668	876	758	867	590	935	700	796	803
ATP7A	3009	2226	2841	2691	1458	1150	2318	1098	2528
ATP7B	132	129	82	78	125	59	151	82	118
ATP8A1	3332	3529	5474	5343	5962	4895	5044	8472	4612
ATP8A2	27	63	105	127	8	9	49	22	22
ATP8B1	677	1019	1293	1286	242	173	775	236	578
ATP8B2	3212	3466	4394	5925	2331	1558	5102	2849	3266
ATP8B3	90	126	108	164	98	96	124	173	89
ATP8B4	1804	1504	1549	1192	1047	792	1514	1120	1555
ATP9A	678	258	126	285	608	175	792	815	520
ATP9B	2291	2437	3235	3662	1806	2077	2335	2668	1912
ATPAF1	497	560	688	778	304	351	507	373	331
ATPAF2	461	512	574	649	233	436	488	490	305
ATR	2091	2990	3209	3562	1710	1672	2387	2416	1745
ATRAID	680	869	732	1053	429	528	744	681	600
ATRIP	431	358	371	502	298	250	401	288	620
ATRN	1584	2353	2034	2576	879	974	1793	1056	1114
ATRNL1	2	4	4	14	11	1	1	1	11
ATRX	5592	6791	7631	7409	5507	3634	5648	4351	5532
ATXN1	6587	6335	4727	5586	4281	3233	5538	4531	5185
ATXN10	832	1171	1063	1462	510	573	1181	875	754
ATXN1L	3016	3229	3140	3575	5686	9625	3847	7106	3329
ATXN2	1647	1988	2265	2113	995	609	1666	725	1357
ATXN2L	3553	3181	3553	3481	3795	5747	4948	5008	2529
ATXN3	1021	1382	1566	1730	731	732	1318	1059	1189
ATXN3L	6	0	0	0	0	0	0	0	0
ATXN7	7663	6903	7037	7419	12952	9159	8506	9600	9427
ATXN7L1	2007	1927	2307	3247	1083	810	2110	1233	1403
ATXN7L2	221	206	210	280	250	236	425	247	209
ATXN7L3	2892	2773	2320	3222	3289	3925	3234	2988	3285
ATXN7L3B	2222	2780	2943	3632	1964	2964	3173	3285	1896
AUH	1194	1593	2038	1870	1642	1264	1659	1598	1550
AUNIP	32	43	29	19	8	15	26	24	16
AUP1	1563	1851	1464	2100	1381	1745	1924	1832	1582
AURKA	102	114	88	114	134	101	122	80	140
AURKAIP1	675	703	571	719	663	717	802	579	848
AURKB	70	56	59	62	78	48	67	41	49
AURKC	3	10	5	32	15	3	16	23	14
AUTS2	627	644	1164	765	3811	2542	3507	7405	1041
AVEN	119	140	129	169	94	107	141	129	59
AVIL	952	814	690	998	259	204	841	217	1067
AVL9	3948	4063	4056	4412	2449	1816	3593	2366	3835
AVP	0	0	0	5	0	0	0	0	0
AVPI1	31	63	55	44	139	102	173	263	32
AVPR1A	83	33	6	20	42	19	144	44	23
AVPR1B	6	3	7	0	3	8	19	1	3
AVPR2	190	140	134	111	112	110	246	181	177
AWAT1	8	25	2	20	3	1	4	2	4
AWAT2	1	0	5	2	0	0	0	1	2
AXDND1	2	10	4	1	7	6	0	0	9
AXIN1	2009	2152	2075	2475	2744	2329	3284	2678	2037
AXIN2	155	156	416	835	261	194	472	164	393
AXL	27	50	42	77	53	28	76	84	16
AZGP1	1	0	0	1	0	0	0	0	1
AZI2	1102	1482	1204	1265	669	598	942	673	956
AZIN1	3435	3898	3916	3897	4081	8924	3948	5846	5807
AZIN2	191	197	269	302	317	418	300	335	195
AZU1	164	102	43	28	31	117	132	407	157
B2M	188501	197481	188753	205372	131031	167657	183413	126572	227921
B3GALNT1	56	47	32	18	27	14	32	19	53
B3GALNT2	350	683	665	583	256	192	462	270	414
B3GALT1	10	1	0	0	1	9	0	2	0
B3GALT2	310	428	469	412	361	354	375	299	223
B3GALT4	429	362	370	586	309	245	442	283	409
B3GALT5	1	0	0	0	0	0	0	0	0
B3GALT6	443	535	608	716	194	244	609	272	418
B3GAT1	429	1203	293	515	924	1090	1354	964	387
B3GAT2	0	0	0	0	0	0	0	0	0
B3GAT3	546	773	643	866	508	513	759	748	516
B3GLCT	119	299	214	224	241	252	233	367	171
B3GNT2	1320	1268	1030	1021	777	994	1037	1005	1226
B3GNT3	10	0	11	19	5	2	9	5	4
B3GNT4	37	56	59	81	178	280	88	161	78
B3GNT5	930	1031	665	1110	6991	8711	901	2343	3202
B3GNT6	0	0	0	0	0	0	0	0	0
B3GNT7	40	61	108	105	823	532	1118	480	71
B3GNT8	1663	966	1037	1032	421	542	791	305	1330
B3GNT9	179	142	177	182	148	131	212	119	249
B3GNTL1	904	810	560	1016	1148	996	1007	601	1207
B4GALNT1	0	1	0	1	1	2	1	2	0
B4GALNT2	4	1	0	0	1	0	0	0	0
B4GALNT3	89	14	40	43	6	20	22	17	59
B4GALNT4	17	30	3	36	35	0	29	72	0
B4GALT1	6237	7117	6785	7277	9635	14382	9493	14796	8285
B4GALT2	45	50	43	43	45	45	46	43	34
B4GALT3	1024	1073	1190	1094	723	1007	1456	1028	822
B4GALT4	446	586	599	738	721	974	884	997	571
B4GALT5	11148	9714	5131	5533	8285	7033	6261	3862	16799
B4GALT6	211	161	159	160	123	111	303	196	185
B4GALT7	255	372	393	550	240	352	493	487	301
B4GAT1	31	62	75	152	18	29	54	28	47
B9D1	38	21	63	68	33	13	53	50	27
B9D2	339	287	281	390	143	205	316	124	305
BAALC	1	6	17	4	10	4	26	8	4
BAAT	4	1	17	9	2	6	9	1	0
BABAM1	1015	1052	1445	1393	720	1266	1654	1542	1065
BABAM2	1444	1578	1619	1734	1873	1641	1284	1704	1618
BACE1	608	822	870	1075	286	310	624	246	441
BACE2	236	181	396	365	96	98	342	136	181
BACH1	18146	15265	14648	14651	8804	16420	10937	12936	16685
BACH2	1150	1965	5363	5326	2238	1789	2970	3035	3217
BAD	236	230	182	210	134	198	228	120	180
BAG1	3173	1752	6161	2031	2354	4677	4876	5304	6055
BAG2	88	140	182	210	62	74	151	106	85
BAG3	154	217	172	443	300	321	254	360	151
BAG4	1140	1765	1491	1707	885	1207	1013	1106	1290
BAG5	1495	2091	2042	2490	1715	2395	2001	2593	1507
BAG6	8603	7422	7786	6734	7773	8853	9477	10570	8919
BAGE2	0	0	0	0	0	0	0	0	0
BAHCC1	172	245	237	290	134	163	452	218	118
BAHD1	1134	1247	1340	1423	791	639	1405	947	848
BAIAP2	518	533	319	602	659	578	711	571	705
BAIAP2L1	588	577	419	468	314	262	261	341	415
BAIAP2L2	73	22	34	31	15	3	61	28	29
BAIAP3	1251	330	423	818	698	744	602	557	351
BAK1	647	904	764	705	556	959	804	909	691
BAMBI	26	12	16	22	21	14	15	21	11
BANF1	627	984	884	1035	364	400	900	488	451
BANF2	0	0	0	0	1	0	0	0	0
BANK1	489	1321	3024	2551	756	822	1126	1091	1791
BANP	2734	2401	2945	3705	2272	2585	3335	2146	2285
BAP1	2142	2160	1752	2338	3481	4182	2880	3186	2462
BARD1	531	587	674	533	276	327	525	408	495
BARHL1	3	14	4	20	9	17	22	14	10
BARHL2	0	0	0	0	0	0	0	0	0
BARX1	0	0	0	0	0	0	0	0	0
BARX2	0	0	5	1	0	0	0	0	0
BASP1	6625	6418	5388	3234	8842	5477	4640	4372	16865
BATF	235	462	265	241	213	215	302	110	340
BATF2	538	154	91	85	187	39	209	100	129
BATF3	43	65	32	47	8	21	62	7	38
BAX	836	1136	840	985	776	832	1066	999	803
BAZ1A	9295	8288	7547	9046	7676	3836	6575	3567	11047
BAZ1B	2843	4016	4333	4458	1925	1749	3571	2152	2450
BAZ2A	14333	11516	11673	11410	19003	21241	14669	17634	12251
BAZ2B	13471	10434	9761	12589	13914	8256	8821	6634	12985
BBC3	427	386	351	422	176	269	397	304	309
BBIP1	705	730	869	840	885	660	590	594	686
BBOF1	179	92	302	173	216	252	356	258	239
BBOX1	0	0	0	0	0	0	0	0	0
BBS1	411	387	533	634	295	224	538	337	318
BBS10	480	594	711	874	92	82	345	92	311
BBS12	53	85	119	175	26	28	58	23	36
BBS2	783	977	971	1537	565	504	869	567	680
BBS4	295	367	353	436	327	274	400	276	338
BBS5	30	18	73	75	36	34	34	90	18
BBS7	233	368	343	353	147	91	248	96	145
BBS9	760	664	949	1288	591	596	845	861	585
BBX	3564	4062	4729	4558	3573	3468	4202	4798	3428
BCAM	34	48	114	11	34	62	96	81	71
BCAN	9	12	3	9	3	2	1	1	15
BCAP29	569	791	833	728	279	447	682	646	517
BCAP31	2964	2523	2175	2540	1829	2047	2663	2104	2433
BCAR1	8	21	1	2	11	6	10	4	13
BCAR3	39	56	118	94	43	58	92	63	29
BCAS1	22	37	28	29	23	15	33	15	66
BCAS2	195	368	451	351	242	537	448	413	289
BCAS3	2672	2145	2205	2607	2454	1764	2153	1959	2204
BCAS4	131	187	334	511	172	129	313	193	256
BCAT1	702	827	1219	449	647	361	406	331	1852
BCAT2	167	270	342	387	90	74	271	158	167
BCCIP	484	627	706	856	276	506	474	588	290
BCDIN3D	217	248	218	321	69	95	209	69	103
BCHE	0	0	0	0	0	0	0	0	0
BCKDHA	1421	1368	1207	1510	779	1064	1068	979	1075
BCKDHB	247	439	525	532	158	151	331	270	239
BCKDK	1542	1688	1113	1737	2187	1699	1900	1282	2199
BCL10	1421	1514	1542	1664	1353	2878	1533	1667	1934
BCL11A	394	947	1656	1302	496	400	1134	620	604
BCL11B	3666	5145	6877	9265	4621	3263	6333	7252	3906
BCL2	2966	4621	5820	6709	2634	1972	5804	3038	3326
BCL2A1	1906	2242	1441	1097	6694	8004	1290	2812	10597
BCL2L1	17941	6979	25408	5994	15455	20409	36297	28028	26315
BCL2L10	0	0	4	0	0	8	1	0	0
BCL2L11	2389	4165	3945	3509	3295	3447	3857	3457	3380
BCL2L12	252	179	289	328	192	202	436	281	243
BCL2L13	1812	2298	2327	2106	1074	1051	2137	1608	2154
BCL2L14	1	10	4	33	2	11	1	1	5
BCL2L15	67	71	69	84	43	48	94	72	109
BCL2L2	313	401	261	363	142	353	433	393	196
BCL2L2-PABPN1	0	0	0	0	0	0	0	0	0
BCL3	3522	3063	1951	1742	7250	11823	2975	6032	5962
BCL6	74881	55619	32569	32238	43272	34125	29319	18694	75630
BCL6B	1	2	15	7	4	0	5	2	9
BCL7A	67	216	487	277	203	147	208	290	189
BCL7B	946	1070	868	1027	1223	1469	1241	1524	879
BCL7C	356	490	446	544	280	387	635	432	246
BCL9	534	562	592	926	466	382	674	327	523
BCL9L	4427	5204	6500	6962	4195	5127	8900	8308	3335
BCLAF1	6151	8054	9750	9738	11853	18474	7562	14118	8250
BCLAF3	1370	1416	1479	1411	1046	863	838	787	1229
BCO1	0	0	0	0	0	0	0	0	0
BCO2	39	31	45	47	12	22	35	29	41
BCOR	1489	1897	2174	2179	904	793	1644	1759	861
BCORL1	1819	1573	1368	1472	701	355	1474	415	1251
BCR	2623	3216	2479	3583	4374	4692	5112	5599	3151
BCS1L	226	282	308	385	169	145	317	168	226
BDH1	382	526	939	752	284	220	591	264	358
BDH2	75	172	205	205	118	142	169	115	122
BDKRB1	0	0	0	0	0	0	0	0	0
BDKRB2	0	0	1	0	3	0	1	0	0
BDNF	19	11	18	53	6	7	4	7	12
BDP1	2330	3828	4199	4290	2351	1925	3258	2696	2034
BEAN1	549	235	157	237	221	260	330	214	278
BECN1	1802	1837	1756	1771	1913	1908	2035	1858	1806
BECN2	0	0	0	1	0	0	0	0	0
BEGAIN	85	54	79	42	43	70	86	43	63
BEND2	545	358	163	87	291	237	682	363	499
BEND3	61	83	102	118	80	64	129	168	40
BEND4	39	159	260	174	98	46	131	69	134
BEND5	14	76	114	199	35	39	33	43	96
BEND6	8	1	8	1	0	3	16	1	2
BEND7	203	82	79	121	193	40	120	28	436
BEST1	5117	3320	2636	3421	7468	4519	3404	2768	8305
BEST2	5	12	0	2	1	11	2	5	15
BEST3	4	7	13	2	11	8	21	24	19
BEST4	26	29	33	58	71	107	41	119	35
BET1	196	280	296	287	68	58	232	79	161
BET1L	1118	1699	1425	1702	1687	1669	2065	2812	1484
BEX1	1	7	0	10	1	4	10	25	10
BEX2	17	25	37	102	40	62	29	76	30
BEX3	208	151	120	174	71	145	291	151	171
BEX4	124	218	331	307	161	582	184	238	141
BEX5	4	7	13	24	6	6	10	3	1
BFAR	852	1119	1103	1473	487	587	1028	699	821
BFSP1	40	45	26	19	11	16	93	50	13
BFSP2	18	18	40	68	24	0	32	8	24
BGLAP	25	37	8	23	1	2	26	8	21
BGN	1	1	0	1	0	1	1	0	1
BHLHA15	5	22	0	10	12	11	5	4	24
BHLHA9	0	0	0	0	0	0	0	0	0
BHLHB9	1	1	2	0	0	0	0	0	0
BHLHE22	0	0	0	0	0	0	0	0	0
BHLHE23	0	0	0	0	0	0	0	0	0
BHLHE40	2473	3266	2150	2230	3422	4448	4873	8860	2100
BHLHE41	75	94	169	179	59	26	85	71	64
BHMG1	0	0	0	0	0	0	0	0	0
BHMT	2	3	7	10	4	0	1	0	0
BHMT2	2	1	0	0	2	1	0	0	3
BICC1	4	8	26	18	11	11	30	4	3
BICD1	380	636	1133	1008	315	178	405	425	357
BICD2	5279	5143	4427	5368	2211	2010	4895	2372	5779
BICDL1	524	554	655	732	567	424	779	613	491
BICDL2	51	9	14	14	29	5	31	22	26
BICRA	1325	971	1231	1319	1526	1470	1804	1679	1239
BICRAL	5375	5232	5264	5620	4630	2600	5548	4021	5446
BID	2876	2154	2442	2349	1038	3100	2218	1900	2117
BIK	27	21	37	56	84	64	78	33	53
BIN1	976	1537	2008	2380	985	1107	1344	1388	741
BIN2	16459	13132	12721	13310	8986	7791	14062	8651	15454
BIN3	1476	1372	1111	1520	3169	4523	1474	2231	1928
BIRC2	3873	3531	3947	3853	2781	3364	3517	3413	3945
BIRC3	2723	4247	7858	8815	3484	5032	5505	4630	3807
BIRC5	44	27	11	34	20	12	15	14	17
BIRC6	17434	19063	18628	20124	16034	14588	18772	16735	14199
BIRC7	6	4	1	4	4	0	1	6	0
BIRC8	0	0	0	0	0	0	0	0	0
BIVM	68	84	113	166	51	62	81	66	55
BIVM-ERCC5	0	0	0	0	0	0	0	0	0
BLCAP	1948	2094	2406	2879	1506	2153	2207	1926	1733
BLID	0	0	0	0	0	0	0	0	0
BLK	255	522	1575	1194	436	420	734	628	715
BLM	261	441	565	411	235	195	368	224	283
BLMH	480	689	625	805	475	681	615	705	359
BLNK	140	376	842	621	158	87	279	124	419
BLOC1S1	748	745	437	644	472	496	661	333	680
BLOC1S2	695	867	765	842	572	1052	741	664	790
BLOC1S3	652	864	930	919	551	551	1089	736	704
BLOC1S4	165	184	183	286	140	182	254	194	143
BLOC1S5	349	558	556	739	275	187	502	346	342
BLOC1S6	1610	2226	1930	1852	1354	1929	1961	2380	1593
BLVRA	462	714	334	512	196	445	389	397	317
BLVRB	2369	1365	2756	1584	1457	1958	2763	3134	2987
BLZF1	769	918	945	1003	711	774	656	412	679
BMF	2081	2655	2260	2667	1075	3650	1890	2202	998
BMI1	95	137	120	127	63	66	139	77	51
BMP1	128	274	168	145	131	139	148	173	47
BMP10	19	20	13	9	11	7	12	11	5
BMP15	0	0	0	0	0	0	0	0	0
BMP2	9	2	6	3	16	74	27	41	30
BMP2K	4643	5360	5782	5078	2600	2181	3200	2324	4806
BMP3	0	5	4	5	6	4	4	0	0
BMP4	5	0	2	17	7	4	0	5	2
BMP5	0	0	0	0	0	0	0	0	0
BMP6	356	514	450	329	708	1293	837	966	327
BMP7	0	0	0	0	0	0	0	0	0
BMP8A	174	214	239	335	88	201	322	191	163
BMP8B	161	180	232	324	143	93	221	237	126
BMPER	1	7	1	10	0	5	8	16	0
BMPR1A	143	372	498	423	175	88	288	222	140
BMPR1B	0	1	1	0	1	2	1	0	2
BMPR2	1913	2316	2402	2588	1547	1731	2448	2390	1096
BMS1	762	1192	1411	1470	546	668	1342	1184	646
BMT2	719	785	807	761	595	484	626	552	925
BMX	402	171	118	100	784	103	159	30	929
BNC1	0	0	1	0	0	0	0	0	0
BNC2	85	379	123	59	332	734	601	375	90
BNIP1	62	119	104	106	110	196	132	175	62
BNIP2	4685	6050	5403	5545	4727	5006	4312	5085	6664
BNIP3	235	381	343	413	157	59	217	96	197
BNIP3L	22930	10031	34847	10905	28199	25228	30449	31079	26230
BNIPL	99	105	105	116	28	44	79	43	72
BOC	6	26	6	8	7	1	13	6	5
BOD1	159	318	412	407	143	251	285	216	216
BOD1L1	16180	13165	14953	14389	16453	12107	12534	10262	18969
BOD1L2	0	0	0	0	0	0	0	0	0
BOK	60	38	92	99	37	30	258	25	82
BOLA1	75	75	59	121	30	9	73	10	22
BOLA2	0	0	0	0	0	0	0	0	0
BOLA2-SMG1P6	28	17	23	41	34	37	40	40	166
BOLA2B	4	1	6	2	0	4	0	2	5
BOLA3	34	33	78	65	23	31	27	29	20
BOLL	7	3	10	15	1	7	7	2	13
BOP1	327	459	368	446	253	267	588	302	244
BORA	263	448	377	418	195	221	312	279	243
BORCS5	1300	1443	1619	1950	2022	1957	1713	3515	1609
BORCS6	570	559	511	633	326	243	780	281	590
BORCS7	224	347	369	426	265	386	249	355	288
BORCS8	788	560	453	705	357	209	495	253	663
BORCS8-MEF2B	0	0	0	0	0	0	0	0	0
BPGM	2522	783	2566	662	1158	1394	3599	2852	1601
BPHL	37	80	114	145	45	25	74	63	65
BPI	780	503	241	159	190	330	727	709	1244
BPIFA1	0	0	0	0	0	0	0	0	0
BPIFA2	0	0	0	0	0	0	0	0	0
BPIFA3	0	0	0	0	0	0	0	0	0
BPIFB1	0	0	1	0	0	0	1	0	0
BPIFB2	0	0	0	0	0	0	0	0	0
BPIFB3	0	0	0	0	0	0	0	1	4
BPIFB4	0	0	0	0	0	0	1	0	0
BPIFB6	0	0	0	0	0	0	0	0	0
BPIFC	0	0	0	0	0	0	0	0	0
BPNT1	256	395	440	454	78	36	327	94	227
BPTF	9517	10171	12834	12004	9687	7900	10953	9566	9792
BPY2	0	0	0	0	0	0	0	0	0
BPY2B	0	0	0	0	0	0	0	0	0
BPY2C	0	0	0	0	0	0	0	0	0
BRAF	4397	4526	5250	5246	6240	5186	4735	5481	5313
BRAP	1315	1488	1492	1584	1270	1598	1255	1530	1339
BRAT1	1093	1076	1155	1451	1410	1901	1667	2139	1109
BRCA1	788	630	578	557	509	263	366	293	1050
BRCA2	369	391	479	477	472	405	360	336	245
BRCC3	591	674	997	797	419	320	671	333	556
BRD1	2990	3525	3686	4378	5149	6476	5779	9587	3134
BRD2	9539	10478	11113	11876	9933	16909	11638	13282	8701
BRD3	1949	2172	1961	2354	1455	1199	2415	1537	1802
BRD3OS	162	222	194	273	151	103	212	149	128
BRD4	8681	7290	8007	7739	9805	9783	10663	11205	9244
BRD7	1624	1863	1947	1936	2043	1560	1949	2655	1223
BRD8	1640	1948	1985	2052	1422	716	1698	761	2103
BRD9	1158	1118	1220	1551	1170	1473	1558	1978	932
BRDT	0	1	0	0	29	3	3	16	10
BRF1	730	785	742	988	640	692	1153	911	524
BRF2	196	216	198	337	114	165	262	145	151
BRI3	3092	3296	2238	2774	2814	2994	2153	2554	3803
BRI3BP	239	374	274	367	108	77	207	123	140
BRICD5	95	89	72	118	99	38	143	69	78
BRINP1	0	0	0	0	0	0	0	0	0
BRINP2	0	0	0	0	0	0	0	0	0
BRINP3	0	0	0	0	0	0	0	0	0
BRIP1	178	188	206	210	150	186	250	227	226
BRIX1	176	325	427	396	215	454	320	397	208
BRK1	1468	1759	1599	1679	809	1049	1662	1210	1408
BRMS1	577	660	511	670	644	881	739	692	634
BRMS1L	69	104	166	130	77	93	102	100	65
BROX	2931	3407	3458	3596	2712	2751	2939	2764	3424
BRPF1	1569	1753	1595	1828	1688	2507	1818	2334	1341
BRPF3	2298	2137	2536	2549	2516	3449	2377	2437	2369
BRS3	0	2	2	6	0	0	0	0	0
BRSK1	24	17	36	35	15	15	21	14	14
BRSK2	123	108	124	166	62	33	180	76	82
BRWD1	5916	7073	8731	9618	6041	6830	6708	7661	5704
BRWD3	5638	5095	5448	5471	5976	4790	5124	4362	6320
BSCL2	469	414	403	555	324	355	492	387	428
BSDC1	3114	2772	2716	3339	2789	3328	3600	3416	2802
BSG	7862	7087	13532	5388	11038	9270	17776	12596	15638
BSN	104	123	81	144	32	31	122	22	99
BSND	23	1	1	7	14	0	8	4	33
BSPH1	0	0	0	0	0	0	0	0	0
BSPRY	10	29	39	19	4	2	65	19	18
BST1	5057	3908	2664	3099	2031	1668	2377	991	5057
BST2	1493	1388	1140	1214	569	658	1234	629	628
BSX	0	0	0	0	0	0	0	0	0
BTAF1	3801	5131	6140	6487	4197	5112	4250	5235	3771
BTBD1	1496	2295	2250	2276	1170	1625	1890	1834	1459
BTBD10	1360	1381	1466	1630	981	718	1173	776	2141
BTBD11	352	416	1096	1398	1117	952	791	1463	833
BTBD16	0	0	0	0	0	0	0	0	0
BTBD17	0	11	0	6	0	2	4	5	0
BTBD18	204	311	330	388	201	179	355	336	137
BTBD19	104	133	35	97	271	386	185	163	468
BTBD2	2221	2196	2056	2490	1248	1274	2344	1670	1512
BTBD3	143	242	101	205	114	183	183	178	127
BTBD6	510	562	519	673	559	541	820	897	486
BTBD7	2024	2292	2410	2556	1439	934	2214	1285	2054
BTBD8	42	56	47	95	15	4	76	10	48
BTBD9	2344	2385	2464	3006	4114	3614	2619	3955	2462
BTC	0	0	0	0	0	0	0	0	0
BTD	1050	1394	1635	1785	996	994	1598	1174	1205
BTF3	3853	5333	6770	6397	3909	6060	5349	6714	4496
BTF3L4	728	1267	1332	1618	685	859	928	937	825
BTG1	12550	13843	13939	18221	29312	33282	25293	38081	23803
BTG2	6169	7045	7734	7478	13780	16024	7499	11353	23889
BTG3	50	45	65	69	166	284	101	367	40
BTG4	0	0	0	0	0	0	0	0	0
BTK	3339	3365	3358	3126	1483	1392	2694	1639	2474
BTLA	881	1364	2488	2768	645	269	920	212	1696
BTN1A1	108	45	121	171	14	6	55	9	22
BTN2A1	5310	4274	3978	4639	2142	2396	3717	2158	4064
BTN2A2	795	1077	1305	1377	601	1394	1032	648	992
BTN3A1	7561	6912	8416	9465	7063	4607	10273	5072	7634
BTN3A2	6320	6340	7338	7642	4397	2489	8018	3258	8099
BTN3A3	3136	3000	3351	4287	2354	1532	4166	1966	2616
BTNL10	20	9	66	19	22	14	52	22	39
BTNL2	1	17	8	21	4	2	6	3	5
BTNL3	0	253	5	331	0	150	283	0	785
BTNL8	1491	551	1070	704	995	336	653	186	2074
BTNL9	22	4	43	23	7	14	9	32	17
BTRC	697	905	976	1191	687	500	894	738	691
BUB1	124	139	80	100	61	72	104	116	130
BUB1B	37	58	51	37	42	51	41	54	46
BUB1B-PAK6	0	0	0	0	0	0	0	0	0
BUB3	1629	2142	2346	2467	1449	1360	1962	1953	1557
BUD13	585	861	842	796	341	349	698	435	684
BUD23	355	402	499	557	400	563	534	610	254
BUD31	239	294	332	351	255	486	284	347	295
BVES	4	0	1	1	1	6	10	0	1
BYSL	779	555	566	669	446	132	967	370	723
BZW1	2715	3712	3094	3527	3477	6147	3683	4780	2999
BZW2	359	449	453	526	250	219	430	300	285
C10orf105	2784	1738	1460	1397	1560	1414	1410	1099	1373
C10orf111	5	5	11	10	14	34	15	2	2
C10orf113	1	2	0	0	12	4	7	0	4
C10orf120	0	0	0	0	0	0	0	0	0
C10orf126	0	0	0	0	0	0	0	0	0
C10orf142	0	0	0	0	0	0	4	0	0
C10orf143	27	37	128	135	26	54	101	52	63
C10orf25	69	83	46	83	50	71	56	59	49
C10orf53	0	0	0	0	0	0	0	0	0
C10orf55	6	10	5	0	1	94	0	10	1
C10orf62	0	0	0	0	0	0	0	0	0
C10orf67	0	1	8	9	0	4	0	1	0
C10orf71	1	0	0	0	0	0	1	0	0
C10orf82	0	1	11	4	11	4	14	1	0
C10orf88	153	270	287	304	124	98	217	114	128
C10orf90	0	0	1	0	0	0	4	0	1
C10orf95	108	178	130	279	63	58	171	65	72
C10orf99	0	0	0	0	0	0	0	0	0
C11orf1	22	50	51	68	28	32	40	38	43
C11orf16	18	18	5	22	1	1	17	2	7
C11orf21	4453	3862	4065	4533	2444	1404	4198	2739	2547
C11orf24	288	445	519	578	138	114	373	181	190
C11orf40	0	0	1	1	1	1	0	0	0
C11orf42	531	529	354	375	166	400	312	141	337
C11orf44	0	0	0	1	1	0	0	4	1
C11orf45	23	45	33	53	28	13	15	40	11
C11orf49	389	419	504	602	366	384	516	503	327
C11orf52	0	1	0	4	0	0	0	0	0
C11orf53	0	0	0	0	1	1	0	0	1
C11orf54	1316	1270	1594	1667	757	408	1388	506	1083
C11orf58	1887	2675	3186	3335	2169	2692	2354	3041	1860
C11orf65	432	373	430	500	158	74	367	106	347
C11orf68	1135	927	1043	1270	588	423	1160	648	993
C11orf71	253	292	343	390	137	152	269	155	136
C11orf74	24	35	27	15	5	4	43	15	18
C11orf80	249	413	514	729	293	249	314	254	399
C11orf86	0	0	1	0	1	0	0	0	0
C11orf87	0	0	1	0	0	0	0	0	0
C11orf88	0	0	0	0	0	0	0	0	0
C11orf91	15	27	12	30	55	21	30	6	78
C11orf94	26	20	46	40	15	51	16	22	39
C11orf95	196	245	178	203	96	67	213	80	290
C11orf96	0	0	0	0	0	12	7	8	13
C11orf97	0	0	0	0	1	0	0	0	1
C11orf98	0	0	0	3	3	0	3	1	10
C12orf10	341	362	480	461	244	313	414	382	311
C12orf29	149	208	394	402	115	165	249	165	216
C12orf4	413	564	577	500	335	334	385	326	338
C12orf40	14	13	18	18	2	5	5	1	0
C12orf42	42	139	299	179	139	120	120	130	146
C12orf43	222	279	324	332	163	273	279	326	173
C12orf45	36	73	80	112	25	29	101	16	23
C12orf49	1251	1888	1642	1960	822	521	1734	1004	1140
C12orf50	4	0	0	0	0	3	0	1	2
C12orf54	0	0	0	1	0	0	0	1	0
C12orf56	0	0	5	3	0	0	1	0	1
C12orf57	369	496	555	1071	297	411	597	416	407
C12orf60	80	117	63	133	159	213	82	157	118
C12orf65	247	346	438	627	160	174	349	245	192
C12orf66	211	282	406	486	184	186	388	197	239
C12orf71	14	20	16	27	20	52	34	25	19
C12orf73	151	217	232	193	83	102	204	150	95
C12orf74	2	5	30	41	2	8	12	22	24
C12orf75	388	526	341	441	253	302	668	615	254
C12orf76	256	273	225	333	106	149	218	139	239
C12orf77	1	0	0	0	0	0	1	0	0
C12orf80	0	1	0	1	0	0	0	0	0
C13orf42	0	1	0	0	0	0	0	0	0
C13orf46	546	724	563	801	420	408	1408	648	555
C14orf119	822	1125	891	1123	299	194	827	244	794
C14orf132	18	48	98	107	29	19	60	26	49
C14orf177	0	0	0	0	0	0	0	0	0
C14orf178	19	13	12	25	41	65	29	29	15
C14orf180	0	0	0	0	0	0	0	0	0
C14orf28	137	176	213	230	87	107	172	139	109
C14orf39	0	0	0	0	0	0	0	0	0
C14orf93	738	705	674	788	346	218	560	333	421
C15orf32	0	0	0	0	0	0	0	0	0
C15orf38-AP3S2	0	0	0	0	0	0	0	0	0
C15orf39	16358	13470	14402	14082	14901	13075	12495	15253	14063
C15orf40	362	467	536	691	197	187	377	268	265
C15orf41	69	113	142	167	144	71	76	103	72
C15orf48	14	11	5	5	7	20	21	34	7
C15orf53	5	7	36	17	10	2	18	22	2
C15orf56	1	6	1	0	0	1	0	1	0
C15orf59	0	0	0	0	0	0	0	0	0
C15orf61	47	60	69	109	45	52	92	74	31
C15orf62	257	270	293	383	126	117	402	214	177
C15orf65	0	9	7	0	0	1	2	1	0
C16orf45	562	519	484	508	343	376	450	248	434
C16orf46	16	26	10	17	19	26	29	13	33
C16orf47	1	2	1	0	0	0	0	0	1
C16orf54	9507	7360	7336	10567	5927	7610	10847	5667	11985
C16orf58	664	887	1148	1418	595	470	1118	741	612
C16orf70	870	883	772	988	476	816	716	871	776
C16orf71	28	11	29	54	25	15	63	36	5
C16orf72	15744	15440	13749	14634	18342	23492	12111	15614	21206
C16orf74	79	93	150	171	64	68	148	76	123
C16orf78	0	0	0	0	0	0	0	0	0
C16orf82	0	0	0	0	0	0	0	0	0
C16orf86	79	99	50	112	72	30	114	18	155
C16orf87	203	318	236	343	282	411	231	348	139
C16orf89	3	12	19	29	2	0	9	3	8
C16orf90	5	13	9	13	13	10	44	15	8
C16orf91	70	126	106	130	120	61	100	130	89
C16orf92	1	0	0	0	0	0	0	0	0
C16orf95	16	16	7	18	25	11	13	7	3
C16orf96	9	9	13	55	56	41	25	47	17
C16orf97	0	0	0	0	0	0	0	0	0
C17orf100	69	97	161	175	45	15	63	23	74
C17orf102	0	0	0	0	0	0	0	0	0
C17orf107	51	45	62	50	1872	554	132	753	363
C17orf112	0	0	0	0	0	0	0	0	0
C17orf113	5	8	13	46	13	9	15	6	15
C17orf47	4	15	0	21	6	3	5	1	6
C17orf49	633	675	667	693	436	693	994	715	532
C17orf50	4	1	17	17	1	0	8	4	5
C17orf51	91	115	255	237	77	15	196	37	109
C17orf53	44	33	26	47	110	123	36	39	64
C17orf58	69	51	54	43	17	34	32	30	31
C17orf64	1	0	6	9	8	12	5	9	0
C17orf67	152	199	260	323	95	95	215	141	109
C17orf75	170	182	255	302	121	86	225	105	114
C17orf77	2	7	6	1	1	17	8	57	2
C17orf78	15	47	38	65	12	2	19	2	9
C17orf80	382	462	601	630	153	126	295	116	301
C17orf82	0	0	0	0	0	0	0	0	0
C17orf97	219	198	135	232	98	37	226	28	108
C17orf98	0	4	0	7	0	0	0	0	2
C17orf99	13	0	18	0	6	16	12	19	8
C18orf12	0	0	0	0	0	0	0	0	0
C18orf21	236	341	362	452	203	396	314	320	229
C18orf25	2568	2343	2511	3363	4128	3478	2408	2744	2790
C18orf32	17	11	21	12	16	12	23	7	17
C18orf54	116	202	252	168	66	17	150	61	71
C18orf63	0	0	0	1	0	0	0	0	0
C18orf65	42	60	37	39	26	15	26	12	45
C19orf12	1173	1267	1178	1433	619	472	1352	729	558
C19orf18	11	11	12	11	9	8	9	3	3
C19orf24	403	476	365	472	188	275	412	312	297
C19orf25	566	624	643	888	401	156	770	387	635
C19orf33	0	0	0	0	0	0	0	0	0
C19orf38	2391	1582	1200	1490	1087	1318	1295	848	2075
C19orf44	62	58	89	148	17	28	49	28	32
C19orf47	545	506	710	616	353	337	559	491	406
C19orf48	163	221	201	351	230	401	285	499	216
C19orf53	215	227	303	228	115	218	297	157	211
C19orf54	342	281	270	353	235	234	302	310	273
C19orf57	3	31	11	4	21	16	45	15	7
C19orf66	1112	978	908	1239	1199	1271	1228	1103	701
C19orf67	58	68	50	71	18	24	42	22	40
C19orf70	177	196	198	247	107	141	245	133	154
C19orf71	323	244	302	393	265	220	479	276	228
C19orf73	7	27	15	13	12	2	8	9	5
C19orf81	0	0	0	1	0	0	0	0	0
C19orf84	165	204	132	73	19	71	319	118	71
C1D	161	290	276	247	190	263	257	225	213
C1GALT1	2961	3218	3306	2805	1938	2063	2305	1962	2551
C1GALT1C1	613	673	557	618	311	175	461	171	579
C1GALT1C1L	0	0	0	0	0	0	0	1	0
C1QA	115	205	39	89	42	112	55	78	40
C1QB	56	150	10	28	23	30	23	21	27
C1QBP	380	640	748	823	239	466	524	454	401
C1QC	5	73	7	9	8	21	13	9	8
C1QL1	0	2	0	1	0	0	0	1	1
C1QL2	0	0	0	0	0	0	0	0	0
C1QL3	10	55	42	38	82	48	70	52	68
C1QL4	0	0	0	0	0	0	0	0	0
C1QTNF1	0	0	0	0	4	0	7	2	5
C1QTNF12	21	4	5	10	60	17	28	78	16
C1QTNF2	0	0	0	0	0	0	0	0	0
C1QTNF3	77	141	118	196	122	118	144	174	104
C1QTNF4	23	19	30	41	7	17	42	55	15
C1QTNF5	0	0	0	0	0	0	0	0	0
C1QTNF6	520	501	650	848	359	229	522	355	426
C1QTNF7	530	143	140	128	158	100	162	117	150
C1QTNF8	0	0	0	0	0	0	0	0	0
C1QTNF9	8	9	19	6	23	5	19	0	12
C1QTNF9B	0	0	0	0	0	2	4	0	0
C1R	128	89	56	80	154	235	79	99	142
C1RL	6283	5329	3356	4285	3724	1784	3327	1454	7255
C1S	1	5	9	14	15	11	9	39	10
C1orf100	27	28	35	29	5	2	48	4	30
C1orf105	30	53	48	48	21	18	40	10	72
C1orf109	214	265	367	414	105	133	312	176	156
C1orf112	438	527	571	671	236	206	424	195	430
C1orf115	38	138	159	141	34	32	36	54	60
C1orf116	71	26	69	17	67	116	60	66	74
C1orf122	147	133	114	134	98	117	215	163	125
C1orf123	314	438	448	510	199	155	356	276	371
C1orf127	15	13	23	22	20	19	23	7	4
C1orf131	163	249	260	299	80	118	174	83	109
C1orf141	0	0	0	0	1	0	0	0	1
C1orf146	8	4	9	16	10	12	7	1	5
C1orf158	0	0	0	0	0	0	0	0	0
C1orf159	342	400	391	503	244	207	409	312	277
C1orf162	3044	4150	3233	3786	2773	2683	3166	2397	2741
C1orf167	5	2	8	2	15	2	0	8	4
C1orf174	576	827	757	787	490	692	883	916	389
C1orf185	0	0	0	0	0	0	0	3	0
C1orf189	13	54	27	44	51	6	25	10	34
C1orf194	46	68	34	54	12	8	48	13	33
C1orf195	5	12	4	13	1	37	13	25	1
C1orf198	474	356	248	181	311	204	597	614	295
C1orf21	649	1154	931	656	2234	1602	1673	2803	1066
C1orf210	0	0	0	0	0	1	1	0	0
C1orf216	277	292	243	320	96	90	213	127	87
C1orf226	24	26	13	15	34	28	13	14	62
C1orf229	0	0	1	0	0	0	1	0	6
C1orf232	0	0	0	0	0	0	0	0	0
C1orf35	138	164	166	236	73	68	290	154	134
C1orf43	2248	2566	2112	2723	1235	1616	2404	1905	2140
C1orf50	173	161	214	272	106	220	187	217	119
C1orf52	1352	1756	1999	2016	2050	3494	1535	2248	1289
C1orf53	1	0	0	0	0	1	0	0	5
C1orf54	2	14	21	39	5	28	23	22	16
C1orf56	386	425	447	459	278	324	399	308	331
C1orf61	30	17	33	29	42	16	25	39	14
C1orf68	0	0	0	0	0	0	0	0	0
C1orf74	732	856	1068	1133	539	204	638	187	565
C1orf87	0	0	4	0	1	0	1	4	9
C1orf94	0	0	0	0	0	0	0	0	0
C2	226	246	84	106	105	85	84	119	53
C20orf141	0	0	0	0	0	0	0	0	0
C20orf144	3	0	9	0	2	1	7	8	1
C20orf173	1	1	3	5	1	5	6	5	4
C20orf194	839	1233	885	1471	458	688	793	933	633
C20orf196	333	356	464	632	179	138	436	216	295
C20orf197	1405	1225	1011	1041	569	347	1105	256	1493
C20orf202	2	11	9	19	8	8	8	2	4
C20orf203	14	14	19	22	11	22	11	31	10
C20orf204	29	56	65	113	104	126	60	110	83
C20orf27	461	485	364	573	149	469	614	396	290
C20orf78	0	0	0	0	0	0	0	4	0
C20orf85	0	0	0	0	0	0	0	0	0
C20orf96	47	51	56	72	30	44	33	54	29
C21orf140	0	0	1	0	0	0	0	0	0
C21orf2	339	475	478	664	362	492	651	722	437
C21orf58	189	214	197	289	164	131	275	172	163
C21orf59-TCP10L	5	0	1	11	0	0	4	1	0
C21orf62	40	80	115	183	13	15	83	23	59
C21orf91	1622	1835	2390	1963	580	567	1478	681	1827
C22orf15	39	60	54	79	9	17	54	36	13
C22orf23	157	182	168	221	102	95	237	115	77
C22orf24	9	11	29	30	16	24	16	14	4
C22orf31	27	24	1	3	16	0	12	0	46
C22orf34	6330	5085	4119	4747	2268	1411	6362	3054	2641
C22orf39	691	608	751	933	488	632	779	678	602
C22orf42	1	1	0	0	0	0	4	0	0
C22orf46	285	301	344	460	161	154	418	214	237
C2CD2	301	367	392	568	181	241	287	203	143
C2CD2L	1358	1230	1240	1650	566	832	1392	756	912
C2CD3	2745	2511	2902	3467	2947	2889	2536	2517	2494
C2CD4A	0	0	0	4	0	0	0	1	0
C2CD4B	0	0	0	0	1	0	5	1	4
C2CD4C	0	0	0	0	0	0	1	0	0
C2CD4D	64	86	95	172	22	15	125	80	73
C2CD5	2440	2379	2824	2819	2079	1714	2136	1666	2657
C2CD6	6	5	25	13	0	0	4	1	15
C2orf15	18	32	47	75	18	13	17	3	9
C2orf16	34	32	49	64	17	28	51	8	25
C2orf27A	60	150	60	235	57	39	64	29	55
C2orf27B	0	0	0	0	0	0	0	0	0
C2orf40	7	1	14	4	0	6	3	6	0
[truncated: 38,062 more rows]
