# Supplementary material for: Identification of Potential Biomarkers for Patients with DWI-Negative Ischemic Stroke
Source: J Mol Neurosci. 2024 Jul 12;74(3):68. doi: 10.1007/s12031-024-02229-z (PMC11245437; doi:10.1007/s12031-024-02229-z)
Supplement: Supplementary file 6 — Supplementary file6 (XLS 2710 KB) [file 12031_2024_2229_MOESM6_ESM.xls]

## Sheet: 补充表格0201-DESeq2_out
	baseMean	log2FoldChange	lfcSE	stat	pvalue	padj	sig
A1BG	111.841	-0.489561	0.38537	-1.27036	0.203955	0.443869	Not
A1CF	3.59234	-0.110418	1.24267	-0.0888555	0.929197	0.967538	Not
A2M	4087.53	-0.519584	0.519594	-0.999981	0.31732	0.564832	Not
A2ML1	9.63405	-1.8538	0.81027	-2.28788	0.0221446	0.120334	Down
A3GALT2	111.04	1.95686	0.65181	3.00219	0.00268047	0.0349985	Up
AAAS	474.382	-0.200522	0.171088	-1.17204	0.241182	0.486198	Not
AACS	271.683	0.0682211	0.222638	0.306422	0.759283	0.884436	Not
AAED1	238.919	0.108735	0.349306	0.311288	0.755582	0.883295	Not
AAGAB	937.504	0.132841	0.180725	0.735043	0.462313	0.692036	Not
AAK1	7000.51	0.0934118	0.164829	0.566719	0.570905	0.76768	Not
AAMDC	88.4673	-0.277864	0.255822	-1.08616	0.277408	0.52451	Not
AAMP	771.581	-0.168847	0.176352	-0.957441	0.338345	0.584679	Not
AANAT	240.603	0.930486	0.432923	2.14931	0.0316096	0.14815	Up
AAR2	604.842	0.246296	0.238354	1.03332	0.301453	0.549613	Not
AARS	741.84	-0.61473	0.311029	-1.97644	0.048105	0.190962	Down
AARS2	635.027	0.162331	0.200303	0.810429	0.417694	0.656897	Not
AASDH	524.918	-0.569196	0.196541	-2.89607	0.00377871	0.0425702	Down
AASDHPPT	613.931	-0.500003	0.217994	-2.29366	0.0218102	0.119404	Down
AASS	111.976	0.217488	0.444795	0.488962	0.624869	0.80435	Not
AATF	1838.38	0.409648	0.18954	2.16127	0.0306746	0.145944	Not
AATK	4642.78	0.361582	0.36794	0.98272	0.325745	0.574412	Not
ABAT	1585.97	-0.319114	0.406336	-0.785345	0.432251	0.669561	Not
ABCA1	6426.06	0.231797	0.375408	0.617454	0.536935	0.746694	Not
ABCA10	62.9096	-0.401916	0.367848	-1.09261	0.274564	0.521774	Not
ABCA12	7.28836	-1.37152	0.878256	-1.56164	0.118372	0.321068	Not
ABCA13	634.966	0.199111	0.871512	0.228466	0.819284	0.913914	Not
ABCA2	4948.1	0.564605	0.250101	2.25751	0.0239762	0.126219	Up
ABCA3	298.415	0.337978	0.265612	1.27245	0.203214	0.442626	Not
ABCA4	3.10092	-2.38149	1.46388	-1.62684	0.103771	0.298635	Not
ABCA5	1085.23	0.0863838	0.201907	0.427839	0.668769	0.832664	Not
ABCA6	27.658	-0.889202	0.512104	-1.73637	0.0824984	0.262481	Not
ABCA7	7038.78	0.395852	0.298244	1.32728	0.184417	0.418886	Not
ABCA9	9.29161	-0.432676	0.74242	-0.582792	0.560033	0.760285	Not
ABCB1	752.331	0.794422	0.300217	2.64616	0.00814106	0.068121	Up
ABCB10	1139.76	0.0321639	0.178255	0.180437	0.856809	0.93353	Not
ABCB11	3.57132	-0.750579	1.70004	-0.441507	0.658846	0.826957	Not
ABCB4	148.127	-0.340638	0.464196	-0.733823	0.463057	0.69251	Not
ABCB6	137.653	-0.205827	0.274352	-0.75023	0.453116	0.685835	Not
ABCB7	570.695	-0.000195144	0.218711	-0.000892246	0.999288	0.999414	Not
ABCB8	458.068	-0.0720063	0.238164	-0.30234	0.762393	0.88591	Not
ABCB9	31.7509	-0.555781	0.447355	-1.24237	0.2141	0.454492	Not
ABCC1	4070.67	0.260823	0.150047	1.73828	0.0821617	0.26189	Not
ABCC10	1190.46	-0.223217	0.235557	-0.947613	0.343326	0.590015	Not
ABCC11	112.057	0.545503	0.33406	1.63295	0.102479	0.296551	Not
ABCC2	240.878	-0.183245	0.230201	-0.79602	0.426021	0.664158	Not
ABCC3	772.702	0.413535	0.516459	0.800712	0.423299	0.661912	Not
ABCC4	1042.16	0.425122	0.277379	1.53264	0.125365	0.332468	Not
ABCC5	2564.72	0.409374	0.34449	1.18835	0.234696	0.479741	Not
ABCC6	421.703	-0.460478	0.331285	-1.38997	0.164537	0.391544	Not
ABCD1	903.426	0.0278171	0.177321	0.156874	0.875344	0.942024	Not
ABCD2	927.111	-1.62829	0.374606	-4.34668	1.38216e-05	0.00104826	Down
ABCD3	634.54	-0.527803	0.220805	-2.39036	0.0168319	0.103201	Down
ABCD4	780.631	0.378855	0.19262	1.96685	0.0492002	0.19395	Not
ABCE1	1090.99	-0.267709	0.262168	-1.02113	0.307191	0.555094	Not
ABCF1	1554.69	0.396106	0.263846	1.50128	0.133284	0.345945	Not
ABCF2	833.812	-0.38964	0.23224	-1.67775	0.0933961	0.281897	Not
ABCF3	1321.22	0.554004	0.220418	2.51343	0.0119565	0.0846838	Up
ABCG1	2767.37	0.644757	0.332606	1.9385	0.052562	0.200616	Not
ABCG2	80.6942	0.673448	0.423103	1.59169	0.111455	0.311165	Not
ABCG5	3.12964	-3.25606	1.38489	-2.35113	0.0187164	0.110205	Down
ABCG8	4.29481	-0.639983	1.05391	-0.607245	0.543688	0.751052	Not
ABHD1	100.536	0.0794936	0.318842	0.24932	0.803113	0.907611	Not
ABHD10	450.458	-0.823715	0.242296	-3.39962	0.000674789	0.0149387	Down
ABHD11	186.573	-0.0525269	0.247189	-0.212497	0.831719	0.920741	Not
ABHD12	561.492	0.279642	0.239762	1.16633	0.243479	0.488964	Not
ABHD12B	702.64	-0.350703	0.555526	-0.631298	0.527845	0.740432	Not
ABHD13	2045.73	0.292735	0.236386	1.23838	0.215576	0.456457	Not
ABHD14A	88.6618	-0.470554	0.257225	-1.82935	0.0673468	0.232675	Not
ABHD14B	767.593	0.201998	0.209144	0.965832	0.334128	0.582202	Not
ABHD15	858.996	0.186817	0.264166	0.707196	0.479445	0.703739	Not
ABHD16A	1898.86	1.03542	0.307073	3.37189	0.000746536	0.015905	Up
ABHD16B	429.761	-0.00901495	0.240703	-0.0374525	0.970124	0.98586	Not
ABHD17A	5057.59	0.987761	0.274596	3.59715	0.000321729	0.00958594	Up
ABHD17B	509.862	0.470326	0.174353	2.69756	0.00698507	0.0617859	Not
ABHD17C	223.373	1.53047	0.451744	3.38791	0.00070427	0.0153634	Up
ABHD18	845.579	-0.53819	0.204846	-2.62729	0.00860667	0.0699497	Down
ABHD2	25333	0.889063	0.268009	3.31729	0.000908947	0.01792	Up
ABHD3	2313.31	-0.39317	0.310701	-1.26543	0.205719	0.445836	Not
ABHD4	1556.35	1.11129	0.303061	3.66689	0.000245516	0.00810767	Up
ABHD5	7629.65	1.11311	0.353066	3.15269	0.00161774	0.0253388	Up
ABHD6	207.091	-0.72569	0.362193	-2.0036	0.0451126	0.183872	Down
ABHD8	216.168	-0.188118	0.191329	-0.983217	0.325501	0.57415	Not
ABI1	5202.59	0.263799	0.208834	1.2632	0.206518	0.446896	Not
ABI2	716.985	-0.140463	0.18372	-0.76455	0.444539	0.679669	Not
ABI3	2913.91	0.00690022	0.265357	0.0260035	0.979255	0.990123	Not
ABI3BP	145.023	0.0434919	0.443794	0.0980003	0.921932	0.964859	Not
ABL1	1490.98	0.45216	0.265696	1.7018	0.0887936	0.27404	Not
ABL2	1727.12	-0.0934849	0.189053	-0.49449	0.62096	0.802502	Not
ABLIM1	4806.77	0.190673	0.278035	0.685788	0.492847	0.714856	Not
ABLIM2	54.6578	-0.380085	0.361976	-1.05003	0.293706	0.541645	Not
ABLIM3	305.262	0.643038	0.581986	1.1049	0.269202	0.516306	Not
ABO	13.4989	-0.853616	0.981274	-0.869906	0.384352	0.629582	Not
ABR	7485.91	0.0369278	0.177947	0.207522	0.835603	0.922692	Not
ABRA	31.8758	-0.333587	0.540313	-0.617396	0.536973	0.746694	Not
ABRACL	339.128	-0.855867	0.300408	-2.84901	0.00438553	0.0466231	Down
ABRAXAS1	476.896	-0.458068	0.241664	-1.89547	0.0580295	0.213181	Not
ABRAXAS2	651.043	0.0666696	0.226175	0.29477	0.76817	0.889297	Not
ABT1	892.335	0.429353	0.202837	2.11674	0.0342822	0.155615	Not
ABTB1	10496.9	0.666417	0.339793	1.96125	0.0498504	0.195251	Up
ABTB2	240.433	-0.209324	0.311087	-0.67288	0.501024	0.72124	Not
ACAA1	2180.85	0.000534895	0.25049	0.0021354	0.998296	0.999222	Not
ACAA2	667.394	-0.188465	0.254634	-0.74014	0.459215	0.69002	Not
ACACA	1108.67	-0.264946	0.211114	-1.25499	0.209482	0.449628	Not
ACACB	819.803	0.047816	0.267149	0.178986	0.857949	0.933747	Not
ACAD10	839.684	-0.397697	0.238807	-1.66535	0.0958425	0.285886	Not
ACAD11	433.034	0.0843246	0.226084	0.372978	0.709164	0.854571	Not
ACAD8	740.978	0.00360748	0.219436	0.0164398	0.986884	0.993717	Not
ACAD9	555.786	0.0960044	0.233798	0.410629	0.681345	0.838704	Not
ACADM	370.722	-1.20525	0.332325	-3.62672	0.000287046	0.00893895	Down
ACADS	168.042	0.161663	0.227958	0.709178	0.478214	0.702875	Not
ACADSB	652.586	-0.178036	0.18231	-0.976559	0.328788	0.577081	Not
ACADVL	4056.33	0.485247	0.229791	2.11169	0.034713	0.156495	Not
ACAN	11.9561	0.11374	0.882948	0.128819	0.897501	0.953941	Not
ACAP1	4756.22	0.176963	0.227516	0.777803	0.436685	0.673959	Not
ACAP2	11332.3	-0.0276459	0.213697	-0.129369	0.897066	0.953885	Not
ACAP3	1157.32	0.2376	0.233836	1.0161	0.309583	0.556813	Not
ACAT1	484.336	-0.716614	0.265393	-2.7002	0.00692974	0.0616405	Down
ACAT2	187.346	0.175821	0.305077	0.576316	0.564401	0.763039	Not
ACBD3	1251	0.0934298	0.216006	0.432534	0.665353	0.830893	Not
ACBD4	270.684	-0.12669	0.240729	-0.526278	0.598695	0.786827	Not
ACBD5	1167.71	-0.187902	0.155989	-1.20458	0.228364	0.471825	Not
ACBD6	331.623	0.0990814	0.212593	0.466061	0.641172	0.815471	Not
ACBD7	12.9009	0.428893	0.829673	0.516942	0.605197	0.791973	Not
ACCS	849.117	-0.17512	0.41659	-0.420367	0.674217	0.835543	Not
ACCSL	10.6513	0.353882	0.973508	0.363513	0.716222	0.858146	Not
ACD	379.815	0.246187	0.172284	1.42896	0.153015	0.375803	Not
ACE	105.602	-0.569374	0.533676	-1.06689	0.286022	0.534134	Not
ACE2	48.7522	1.43494	0.81706	1.75623	0.0790492	0.256239	Not
ACER1	15.8079	-1.10391	0.630562	-1.75068	0.0800013	0.25817	Not
ACER2	180.02	-0.106551	0.292378	-0.364431	0.715537	0.857746	Not
ACER3	1122.75	-0.432444	0.227546	-1.90047	0.0573711	0.211584	Not
ACHE	19.52	1.16919	0.830893	1.40715	0.159382	0.385038	Not
ACIN1	8349.75	0.0827712	0.138687	0.596818	0.550629	0.754373	Not
ACKR1	51.0306	1.13626	0.516468	2.20006	0.0278029	0.137551	Up
ACKR2	62.0629	0.885276	0.570238	1.55247	0.12055	0.324863	Not
ACKR3	103.383	-1.27515	0.477202	-2.67213	0.00753709	0.0647186	Down
ACKR4	73.4831	0.1257	0.340282	0.369399	0.71183	0.855762	Not
ACLY	4385.19	0.113511	0.152513	0.744269	0.456714	0.688218	Not
ACMSD	56.1366	-0.197253	0.295398	-0.667754	0.504291	0.723199	Not
ACO1	1203.89	-1.22466	0.419296	-2.92076	0.00349174	0.0405507	Down
ACO2	1350.73	0.45314	0.223845	2.02434	0.0429348	0.178157	Not
ACOT1	22.4102	-0.0450913	0.480939	-0.0937568	0.925302	0.9663	Not
ACOT11	38.4883	0.242681	0.545759	0.444667	0.65656	0.825645	Not
ACOT12	43.0102	0.181297	0.340314	0.532735	0.594217	0.782888	Not
ACOT13	885.005	-0.212777	0.171004	-1.24428	0.213397	0.453851	Not
ACOT2	156.827	0.27746	0.337568	0.821938	0.411112	0.650772	Not
ACOT4	20.5702	-0.269959	0.618384	-0.436555	0.662434	0.829076	Not
ACOT7	114.012	0.058702	0.338193	0.173575	0.862199	0.93554	Not
ACOT8	375.345	0.0350109	0.174263	0.200909	0.84077	0.925464	Not
ACOT9	1864.46	0.556604	0.283156	1.96571	0.0493318	0.194201	Up
ACOX1	5862.09	-0.378659	0.35015	-1.08142	0.279511	0.527068	Not
ACOX2	12.5785	-0.757314	0.70503	-1.07416	0.282752	0.53059	Not
ACOX3	628.766	-0.213456	0.180898	-1.17998	0.238009	0.482995	Not
ACOXL	105.707	0.155357	0.282502	0.549934	0.582365	0.775141	Not
ACP1	1080.47	0.282778	0.212384	1.33145	0.183041	0.41697	Not
ACP2	386.796	-0.372062	0.290786	-1.27951	0.200718	0.439506	Not
ACP4	77.8015	0.954261	0.435983	2.18876	0.0286146	0.139818	Up
ACP5	481.555	-0.0426022	0.258969	-0.164507	0.869332	0.939253	Not
ACP6	487.825	-0.309156	0.280675	-1.10147	0.270691	0.518177	Not
ACP7	4.45214	-2.75476	1.16099	-2.37277	0.0176551	0.106137	Down
ACPP	1618.63	-0.881112	0.335851	-2.62352	0.00870256	0.0702721	Down
ACRBP	486.668	0.537532	0.344387	1.56084	0.118562	0.321362	Not
ACSBG1	51.5864	-0.439998	0.362857	-1.21259	0.225285	0.468552	Not
ACSBG2	29.8578	-0.842564	0.548084	-1.53729	0.124222	0.330377	Not
ACSF2	255.338	-0.136075	0.271232	-0.501692	0.615884	0.79912	Not
ACSF3	1928.2	-0.141303	0.226606	-0.623564	0.532914	0.743697	Not
ACSL1	58215.9	1.42722	0.523616	2.72569	0.00641668	0.0587245	Up
ACSL3	1876.52	0.52278	0.326957	1.59893	0.109837	0.308747	Not
ACSL4	5972.77	0.62453	0.361648	1.7269	0.0841851	0.265698	Not
ACSL5	1735.17	-0.203882	0.196488	-1.03763	0.299442	0.54771	Not
ACSL6	515.581	-0.134042	0.286104	-0.468509	0.639421	0.814556	Not
ACSM1	103.276	-0.468607	0.369191	-1.26928	0.204341	0.443944	Not
ACSM3	62.7825	-0.121153	0.311743	-0.388632	0.697549	0.847917	Not
ACSM6	14.3911	-0.689888	0.671998	-1.02662	0.304598	0.55312	Not
ACSS1	1722.12	-0.174219	0.183856	-0.947584	0.343341	0.590015	Not
ACSS2	1028.56	0.0333365	0.207237	0.160862	0.872202	0.940764	Not
ACSS3	12.6289	-0.0890291	0.893555	-0.0996347	0.920634	0.964563	Not
ACTA1	2.72758	-1.2171	1.53835	-0.791174	0.428843	0.666299	Not
ACTA2	364.603	-0.467133	0.28781	-1.62306	0.104577	0.299773	Not
ACTB	204541	0.151106	0.212215	0.71204	0.47644	0.701667	Not
ACTC1	9.11046	0.676328	0.796161	0.849486	0.395611	0.637661	Not
ACTG1	31642.2	-0.092177	0.17714	-0.520362	0.602811	0.790088	Not
ACTL10	58.0901	-0.957752	0.482086	-1.98668	0.0469576	0.187724	Down
ACTL6A	309.957	-0.778065	0.295654	-2.63168	0.00849647	0.06977	Down
ACTL6B	4.91827	-1.09954	0.827546	-1.32867	0.183956	0.418107	Not
ACTL7A	9.58123	1.99173	0.967501	2.05864	0.0395292	0.169117	Up
ACTN1	12732.8	0.454737	0.312715	1.45416	0.145902	0.365761	Not
ACTN3	16.2423	0.692218	0.824526	0.839535	0.401169	0.642187	Not
ACTN4	9597.34	0.414025	0.199811	2.07208	0.0382582	0.165918	Not
ACTR10	792.259	-0.115854	0.191414	-0.605253	0.545011	0.751838	Not
ACTR1A	1850.9	0.245984	0.220929	1.11341	0.265532	0.512288	Not
ACTR1B	1008.96	0.341613	0.192698	1.77279	0.076263	0.250923	Not
ACTR2	21119.1	0.0560135	0.208988	0.268023	0.788682	0.900093	Not
ACTR3	13545	-0.233706	0.25113	-0.930618	0.352051	0.599009	Not
ACTR3B	351.129	0.346188	0.195447	1.77126	0.0765177	0.251323	Not
ACTR3C	733.302	-0.415989	0.238253	-1.746	0.0808114	0.25951	Not
ACTR5	277.846	-0.157635	0.260352	-0.605471	0.544866	0.751838	Not
ACTR6	265.362	-0.238728	0.198978	-1.19977	0.230228	0.47462	Not
ACTR8	948.356	-0.44868	0.26902	-1.66783	0.0953486	0.285133	Not
ACTRT3	5.85922	0.0875869	1.01727	0.0861	0.931387	0.968093	Not
ACVR1	594.686	-0.33081	0.19887	-1.66344	0.0962235	0.286568	Not
ACVR1B	1376.68	0.248118	0.291136	0.852239	0.394082	0.636282	Not
ACVR1C	109.682	-0.829885	0.413714	-2.00594	0.0448631	0.183374	Down
ACVR2A	439.961	-0.23209	0.198348	-1.17011	0.241955	0.487384	Not
ACVR2B	408.441	-0.783139	0.350593	-2.23375	0.0254993	0.130463	Down
ACVRL1	33.8014	-0.187774	0.510184	-0.368051	0.712835	0.856126	Not
ACY1	5.07106	-0.104743	1.16353	-0.090022	0.92827	0.967289	Not
ACY3	6.151	-0.697401	1.09647	-0.636045	0.524747	0.738504	Not
ACYP1	45.188	-0.323219	0.432313	-0.747649	0.454672	0.686766	Not
ACYP2	250.412	-0.456555	0.195153	-2.33948	0.0193107	0.111919	Not
ADA	382.485	-0.35316	0.295906	-1.19348	0.23268	0.477402	Not
ADA2	9472.29	-0.412497	0.196191	-2.10252	0.0355076	0.158276	Not
ADAD2	3.05325	-0.728917	1.34746	-0.540955	0.588539	0.77962	Not
ADAL	91.8286	-0.678046	0.379002	-1.78903	0.0736099	0.245795	Not
ADAM10	8628.92	0.0209912	0.206637	0.101585	0.919086	0.963951	Not
ADAM11	17.002	0.160079	0.587033	0.272692	0.78509	0.897869	Not
ADAM12	113.713	-0.0261504	0.449295	-0.0582031	0.953587	0.978147	Not
ADAM15	1021.63	0.200198	0.3102	0.645384	0.518679	0.734637	Not
ADAM17	3732.92	0.148362	0.256989	0.577308	0.563731	0.762497	Not
ADAM19	10165.7	0.448134	0.438618	1.0217	0.306925	0.55489	Not
ADAM20	331.102	-0.745983	0.333651	-2.23582	0.0253638	0.130306	Down
ADAM21	7.93851	0.383958	0.972712	0.39473	0.693042	0.845292	Not
ADAM22	400.209	-0.321647	0.177887	-1.80816	0.0705823	0.240292	Not
ADAM23	118.169	0.0267268	0.376167	0.0710505	0.943358	0.973411	Not
ADAM28	1447.79	0.43359	0.412653	1.05074	0.293378	0.541241	Not
ADAM32	8.92961	-0.152523	0.707414	-0.215606	0.829295	0.919462	Not
ADAM8	16597.6	0.608473	0.337829	1.80113	0.071683	0.242348	Not
ADAM9	1043.83	0.28834	0.317842	0.907182	0.36431	0.609723	Not
ADAMDEC1	16.7313	-0.143457	0.58972	-0.243264	0.807801	0.909406	Not
ADAMTS1	96.405	-0.770675	0.689177	-1.11825	0.263458	0.510025	Not
ADAMTS10	585.508	1.08592	0.394421	2.7532	0.00590154	0.0557044	Up
ADAMTS13	32.73	0.877941	0.421992	2.08047	0.0374828	0.163769	Up
ADAMTS14	13.8537	1.70311	0.963192	1.7682	0.077028	0.252267	Not
ADAMTS16	5.16307	0.73795	1.27824	0.577316	0.563726	0.762497	Not
ADAMTS17	256.302	-0.239731	0.411569	-0.58248	0.560243	0.760309	Not
ADAMTS2	7.01466	-0.858931	1.02024	-0.84189	0.399849	0.641342	Not
ADAMTS3	4.29022	0.298867	1.11717	0.267521	0.789068	0.900189	Not
ADAMTS4	14.7393	-1.4623	0.836306	-1.74852	0.0803738	0.258786	Not
ADAMTS5	101.428	-1.60306	0.653414	-2.45336	0.0141527	0.0932363	Down
ADAMTS6	132.777	0.394617	0.4562	0.86501	0.387033	0.631379	Not
ADAMTS7	4.39245	1.95787	1.30407	1.50135	0.133264	0.345945	Not
ADAMTS8	8.18623	0.0734649	0.815481	0.0900878	0.928217	0.967289	Not
ADAMTSL1	3.81526	-0.763368	1.04494	-0.73054	0.46506	0.693804	Not
ADAMTSL2	3.1821	-0.0808792	1.74709	-0.0462937	0.963076	0.982321	Not
ADAMTSL4	9774.29	0.621042	0.352366	1.76249	0.077986	0.25426	Not
ADAMTSL5	47.2167	-0.570969	0.382728	-1.49184	0.135741	0.349575	Not
ADAP1	1571.67	0.22782	0.253188	0.899803	0.368225	0.613997	Not
ADAP2	625.096	-1.2401	0.264568	-4.68725	2.76901e-06	0.000309095	Down
ADAR	18617.2	0.130618	0.277731	0.470302	0.638139	0.813608	Not
ADARB1	1506.08	-0.271107	0.236769	-1.14503	0.252198	0.498577	Not
ADARB2	130.589	-0.0742426	1.26564	-0.0586602	0.953223	0.977936	Not
ADAT1	1888.63	0.0525235	0.166	0.316406	0.751694	0.880904	Not
ADAT2	508.355	-0.120383	0.193681	-0.62155	0.534238	0.744952	Not
ADAT3	91.7407	0.128404	0.42186	0.304376	0.760841	0.885153	Not
ADCK1	194.187	-0.220437	0.229035	-0.962459	0.335819	0.582967	Not
ADCK2	331.794	-0.0378327	0.197038	-0.192007	0.847737	0.929607	Not
ADCK5	169.998	-0.0982737	0.244114	-0.402573	0.687262	0.842286	Not
ADCY1	57.1008	-0.220619	0.453876	-0.486078	0.626912	0.806052	Not
ADCY10	130.397	-0.0859825	0.22235	-0.386699	0.698979	0.848953	Not
ADCY3	443.088	0.0175887	0.246324	0.0714048	0.943076	0.973349	Not
ADCY4	498	0.477482	0.339512	1.40638	0.159612	0.385212	Not
ADCY5	29.2155	-1.15725	0.726828	-1.59218	0.111343	0.311106	Not
ADCY6	18.8896	0.683562	0.567065	1.20544	0.228034	0.471506	Not
ADCY7	9151.69	-0.0701768	0.237379	-0.295632	0.767511	0.889168	Not
ADCY9	1158.72	0.0255258	0.277844	0.0918709	0.926801	0.966876	Not
ADD1	9733.16	0.289016	0.166219	1.73877	0.0820756	0.261799	Not
ADD2	303.565	-0.345829	0.38334	-0.902148	0.366978	0.612639	Not
ADD3	10096.4	-0.0339539	0.175994	-0.192926	0.847017	0.929139	Not
ADGB	8.79743	0.276302	0.973869	0.283716	0.776628	0.893672	Not
ADGRA2	250.432	-0.175915	0.32847	-0.535559	0.592264	0.78181	Not
ADGRA3	47.2596	-0.376763	0.679512	-0.554461	0.579263	0.773723	Not
ADGRB1	62.5481	-0.323982	0.333323	-0.971975	0.331063	0.579406	Not
ADGRB2	46.0003	0.366571	0.57035	0.642712	0.520411	0.735667	Not
ADGRB3	21.5771	0.114866	0.717298	0.160136	0.872774	0.940953	Not
ADGRD1	172.78	-1.2731	0.419025	-3.03824	0.00237968	0.0324615	Down
ADGRE1	1829	-0.643017	0.365257	-1.76045	0.0783312	0.254662	Not
ADGRE2	11197.2	0.316871	0.347114	0.912874	0.361309	0.607329	Not
ADGRE3	6693.92	-0.0818859	0.420223	-0.194863	0.8455	0.927944	Not
ADGRE5	25464.6	0.489905	0.275218	1.78006	0.075066	0.248407	Not
ADGRF3	133.821	-0.134804	0.336764	-0.400292	0.688941	0.843275	Not
ADGRF5	2.58614	1.95897	2.01716	0.971152	0.331473	0.579867	Not
ADGRG1	3067.77	0.895658	0.385626	2.32261	0.0202002	0.114795	Up
ADGRG2	148.447	-0.356804	0.382586	-0.932611	0.351021	0.598128	Not
ADGRG3	11422.1	1.73793	0.484004	3.59073	0.000329753	0.00973355	Up
ADGRG5	1205.31	-0.223048	0.351072	-0.635335	0.52521	0.738974	Not
ADGRG6	30.6982	-1.12906	0.598589	-1.8862	0.0592686	0.215672	Not
ADGRL1	1413.11	-0.284829	0.207366	-1.37356	0.16958	0.398696	Not
ADGRV1	34.4734	-1.17665	0.470743	-2.49956	0.0124348	0.0864827	Down
ADH1A	3.9115	-1.72282	1.11181	-1.54956	0.121247	0.326075	Not
ADH4	8.45062	-0.349439	0.748458	-0.466879	0.640587	0.815315	Not
ADH5	707.332	-0.271581	0.17906	-1.51671	0.129341	0.339323	Not
ADH6	8.26799	0.383407	0.763332	0.502281	0.61547	0.798871	Not
ADHFE1	292.714	0.252068	0.237871	1.05968	0.289289	0.537575	Not
ADI1	862.604	-0.0897037	0.197365	-0.454506	0.649465	0.820663	Not
ADIPOR1	32048.4	1.13438	0.374056	3.03266	0.00242411	0.0328771	Up
ADIPOR2	2234.57	0.341174	0.160934	2.11997	0.0340087	0.154745	Not
ADIRF	4.39374	-0.391212	0.934558	-0.418606	0.675504	0.835994	Not
ADK	687.575	0.187904	0.300497	0.625312	0.531766	0.74258	Not
ADM	1803.89	1.43015	0.769436	1.8587	0.0630699	0.223152	Not
ADM2	9.15775	-0.381377	0.66449	-0.57394	0.566009	0.764403	Not
ADM5	33.3642	0.810168	0.429864	1.8847	0.0594697	0.216084	Not
ADNP	6299.81	0.077289	0.143379	0.539055	0.589849	0.780312	Not
ADNP2	1875.49	1.16573	0.36615	3.18374	0.00145386	0.0239555	Up
ADO	643.252	-0.451609	0.264578	-1.7069	0.0878397	0.272156	Not
ADORA1	4.61393	-0.76234	1.11475	-0.683869	0.494058	0.715842	Not
ADORA2A	1331.35	1.42257	0.532262	2.67269	0.00752458	0.0646461	Up
ADORA2B	112.473	-0.752727	0.366937	-2.05138	0.0402299	0.170641	Down
ADORA3	93.6825	-0.174832	0.501449	-0.348654	0.727349	0.865882	Not
ADPGK	6447.44	0.554288	0.232002	2.38916	0.0168871	0.103389	Up
ADPRH	372.548	-0.715443	0.224581	-3.18569	0.00144411	0.0238693	Down
ADPRHL1	24.0458	-0.179197	0.585288	-0.306169	0.759476	0.88453	Not
ADPRHL2	450.08	0.108907	0.277884	0.391916	0.69512	0.846832	Not
ADPRM	287.833	0.277644	0.292723	0.948487	0.342882	0.589486	Not
ADRA2A	32.298	0.534695	0.693252	0.771285	0.440538	0.676907	Not
ADRA2B	6.82174	6.2438	1.64812	3.78844	0.000151595	0.00600733	Up
ADRB1	13.6644	0.797679	0.7268	1.09752	0.272413	0.520455	Not
ADRB2	1346.67	-0.396286	0.24204	-1.63728	0.101573	0.29504	Not
ADRM1	1005.78	0.222871	0.144285	1.54465	0.122431	0.327702	Not
ADSL	719.016	-0.37985	0.206844	-1.83641	0.0662972	0.230069	Not
ADSS	2297.49	0.457602	0.187667	2.43838	0.0147534	0.0953349	Not
ADSSL1	26.0219	-0.00814551	0.481766	-0.0169076	0.98651	0.993426	Not
ADTRP	75.1478	0.461635	0.535081	0.86274	0.38828	0.632022	Not
AEBP1	123.021	-0.026764	0.428618	-0.0624424	0.950211	0.976133	Not
AEBP2	1238.69	0.0707084	0.216388	0.326766	0.743845	0.876469	Not
AEN	683.198	0.668664	0.282802	2.36443	0.0180579	0.107527	Up
AES	7585.81	0.282326	0.221976	1.27188	0.203417	0.442967	Not
AFAP1	365.88	0.297436	0.273675	1.08682	0.277117	0.524361	Not
AFAP1L1	7.63917	-0.28336	0.676366	-0.418945	0.675256	0.835994	Not
AFAP1L2	57.6221	-0.302307	0.413193	-0.731636	0.464391	0.693458	Not
AFDN	1766.91	0.394286	0.467391	0.843588	0.3989	0.640624	Not
AFF1	10033.2	0.231388	0.231535	0.999365	0.317618	0.565271	Not
AFF2	672.094	1.02333	0.32372	3.16115	0.00157149	0.0250096	Up
AFF3	1600.45	-0.203426	0.366954	-0.554364	0.57933	0.773723	Not
AFF4	7646.21	0.671422	0.264501	2.53845	0.0111346	0.0805964	Up
AFG1L	134.833	-0.820726	0.256067	-3.20512	0.00135006	0.0228116	Down
AFG3L2	765.293	0.21793	0.227459	0.958107	0.338009	0.584399	Not
AFMID	108.621	-0.11924	0.375342	-0.317683	0.750726	0.880289	Not
AFTPH	3820.48	0.243403	0.219586	1.10846	0.267663	0.514395	Not
AGA	321.807	-0.15392	0.2496	-0.616668	0.537454	0.746863	Not
AGAP1	733.96	0.544753	0.332966	1.63606	0.101827	0.295453	Not
AGAP11	2.48393	-1.61704	1.45542	-1.11105	0.266548	0.513321	Not
AGAP2	4106.4	0.685078	0.330206	2.0747	0.0380146	0.16545	Up
AGAP3	733.919	0.00180026	0.335928	0.00535908	0.995724	0.998001	Not
AGAP4	447.342	0.0779452	0.224066	0.347867	0.72794	0.866179	Not
AGAP5	189.086	-0.7315	0.300882	-2.43118	0.0150496	0.0965796	Down
AGAP6	567.615	-0.445106	0.236491	-1.88212	0.0598192	0.216684	Not
AGAP9	195.236	-0.236712	0.47866	-0.494531	0.620931	0.802502	Not
AGBL2	77.099	-0.347448	0.348294	-0.997571	0.318487	0.566402	Not
AGBL3	83.86	-0.434408	0.275597	-1.57625	0.114969	0.315562	Not
AGBL4	4.77926	0.186797	1.37669	0.135686	0.892069	0.951156	Not
AGBL5	711.998	0.109562	0.194797	0.562443	0.573814	0.770286	Not
AGER	1193.88	0.158811	0.30725	0.516877	0.605242	0.791973	Not
AGFG1	6961.5	0.68784	0.322995	2.12957	0.0332069	0.152524	Up
AGFG2	611.075	-0.665117	0.403583	-1.64803	0.0993464	0.291672	Not
AGGF1	1256.06	-0.546872	0.229414	-2.38378	0.017136	0.10411	Down
AGK	1090.02	-0.0419322	0.192497	-0.217833	0.827559	0.918317	Not
AGL	1018.78	-0.243737	0.215751	-1.12972	0.258596	0.505257	Not
AGMAT	113.989	-0.739988	0.370215	-1.99881	0.0456294	0.184932	Down
AGMO	90.4173	-1.026	1.23686	-0.82952	0.40681	0.647165	Not
AGO1	5151.47	0.18086	0.198416	0.911522	0.362021	0.607816	Not
AGO2	10725.7	0.512238	0.190362	2.69086	0.0071268	0.062578	Up
AGO3	1905.94	0.0219752	0.181345	0.121179	0.903549	0.956788	Not
AGO4	10702.3	0.0538576	0.321477	0.167532	0.866951	0.938024	Not
AGPAT1	1253.09	0.142583	0.285053	0.500198	0.616935	0.79966	Not
AGPAT2	637.98	0.0255897	0.242656	0.105457	0.916013	0.962383	Not
AGPAT3	2832.03	-0.361349	0.182863	-1.97607	0.0481469	0.191081	Not
AGPAT4	1544.45	1.01916	0.257895	3.95186	7.75446e-05	0.00370229	Up
AGPAT5	492.891	-0.409028	0.266183	-1.53665	0.12438	0.33052	Not
AGPS	1478.27	-0.208049	0.18038	-1.15339	0.248749	0.495156	Not
AGR2	16.1838	0.761843	0.730009	1.04361	0.296667	0.545242	Not
AGRN	245.376	0.395596	0.375581	1.05329	0.292208	0.54049	Not
AGRP	83.2271	-1.52121	0.62045	-2.45178	0.014215	0.0933013	Down
AGTPBP1	13920.9	0.513866	0.294947	1.74223	0.0814678	0.26072	Not
AGTRAP	2224.01	-0.299694	0.347559	-0.862284	0.388531	0.632235	Not
AHCTF1	9380.88	0.546839	0.292375	1.87034	0.0614371	0.219828	Not
AHCY	570.097	-0.166899	0.201129	-0.829812	0.406645	0.647031	Not
AHCYL1	2311.56	-0.150877	0.158954	-0.949187	0.342526	0.589189	Not
AHCYL2	681.262	-0.289798	0.205349	-1.41124	0.158173	0.383014	Not
AHDC1	667.684	0.138045	0.236841	0.582859	0.559988	0.760285	Not
AHI1	296.128	0.170234	0.310373	0.548482	0.583361	0.775662	Not
AHNAK	137376	0.0816299	0.26393	0.309286	0.757104	0.883981	Not
AHNAK2	107.961	0.223556	0.428085	0.522223	0.601515	0.789028	Not
AHR	3980.29	0.110924	0.336521	0.329619	0.741688	0.875158	Not
AHRR	37.827	0.49645	0.457323	1.08556	0.277676	0.524856	Not
AHSA1	691.596	-0.235035	0.229269	-1.02515	0.305293	0.553874	Not
AHSP	391.913	0.881517	0.551857	1.59737	0.110184	0.309121	Not
AICDA	7.88033	-0.430437	0.921738	-0.466985	0.640511	0.815285	Not
AIDA	988.007	-0.192825	0.172802	-1.11587	0.264477	0.511184	Not
AIF1	1565.36	-0.497214	0.326592	-1.52243	0.127901	0.336954	Not
AIF1L	6.82636	0.772118	0.961249	0.803245	0.421833	0.660589	Not
AIFM1	412.802	-0.347077	0.198534	-1.7482	0.080429	0.258806	Not
AIFM2	112.302	-0.597875	0.294265	-2.03175	0.0421787	0.176132	Down
AIFM3	102.916	-0.250197	0.424128	-0.589908	0.555252	0.757368	Not
AIG1	387.34	-0.256032	0.266574	-0.960455	0.336826	0.583884	Not
AIM2	603.144	-0.541368	0.57777	-0.936995	0.348761	0.595456	Not
AIMP1	774.575	-0.0741375	0.273242	-0.271325	0.786141	0.898422	Not
AIMP2	189.031	-0.835333	0.290073	-2.87973	0.00398014	0.0439952	Down
AIP	1159.64	-0.246532	0.187141	-1.31736	0.187717	0.423587	Not
AIRE	28.8518	-1.29396	0.649776	-1.9914	0.0464368	0.18659	Down
AJAP1	24.4352	-0.608351	0.849572	-0.716068	0.473949	0.700473	Not
AJM1	257.427	0.184846	0.337048	0.548428	0.583398	0.775662	Not
AJUBA	17.7991	-0.00573755	0.623624	-0.00920034	0.992659	0.9962	Not
AK1	603.494	0.500031	0.349079	1.43243	0.15202	0.374057	Not
AK2	2535.81	-0.288001	0.175179	-1.64403	0.100169	0.293165	Not
AK3	651.338	-0.0670194	0.217395	-0.308285	0.757866	0.883981	Not
AK4	28.5208	-1.25914	0.506808	-2.48444	0.0129754	0.0883565	Down
AK5	199.067	-0.299822	0.523897	-0.572293	0.567124	0.765322	Not
AK6	51.1009	-1.06328	0.361454	-2.94167	0.00326448	0.0391435	Down
AK7	3.45901	-0.627189	0.914383	-0.685915	0.492767	0.714821	Not
AK8	10.378	-1.25341	0.725004	-1.72884	0.0838384	0.264933	Not
AK9	567.613	-0.678289	0.210084	-3.22866	0.00124371	0.0216876	Down
AKAP1	578.518	-0.247058	0.237779	-1.03902	0.298794	0.547264	Not
AKAP10	2342.76	-0.271528	0.252603	-1.07492	0.282411	0.530266	Not
AKAP11	3558.96	-0.431036	0.19248	-2.23938	0.0251312	0.129673	Not
AKAP12	185.087	-0.0360228	0.533952	-0.0674644	0.946212	0.9741	Not
AKAP13	35576.7	0.333827	0.22789	1.46486	0.142959	0.361445	Not
AKAP14	7.38382	2.32095	0.984904	2.35653	0.0184467	0.109185	Up
AKAP17A	20.1515	2.16155	0.679148	3.18274	0.00145887	0.0240131	Up
AKAP2	5.00996	-0.875884	0.964015	-0.908579	0.363572	0.609294	Not
AKAP3	21.4979	-0.872175	0.646285	-1.34952	0.17717	0.409138	Not
AKAP5	386.825	0.241952	0.339845	0.711948	0.476497	0.701687	Not
AKAP6	113.212	-0.251545	0.528005	-0.476406	0.633785	0.810368	Not
AKAP7	433.44	-0.172076	0.239644	-0.718051	0.472726	0.699624	Not
AKAP8	1995.32	1.07408	0.300631	3.57275	0.000353248	0.0100383	Up
AKAP8L	2102.94	0.676441	0.203806	3.31904	0.000903275	0.0178749	Up
AKAP9	4250.41	0.164403	0.218087	0.753841	0.450945	0.684031	Not
AKIP1	76.2941	-0.590544	0.450499	-1.31086	0.189903	0.426187	Not
AKIRIN1	3131.54	0.610248	0.251896	2.42262	0.0154091	0.097817	Up
AKIRIN2	2868.04	0.615008	0.258079	2.38302	0.0171712	0.104244	Up
AKNA	36173.1	0.739338	0.209713	3.52548	0.000422714	0.0112047	Up
AKNAD1	4.56228	0.554395	1.16043	0.477748	0.63283	0.809864	Not
AKR1A1	603.668	-0.368046	0.226392	-1.6257	0.104014	0.299036	Not
AKR1B1	599.909	0.234876	0.261404	0.898516	0.36891	0.614478	Not
AKR1B10	72.1888	1.57392	1.10931	1.41883	0.155947	0.380003	Not
AKR1C1	35.5269	-0.127131	0.442469	-0.287322	0.773865	0.892307	Not
AKR1C2	45.9759	1.34536	0.648273	2.07529	0.0379595	0.165256	Up
AKR1C3	171.191	1.02256	0.458946	2.22806	0.0258768	0.131297	Up
AKR1C4	18.2809	0.079166	0.893649	0.0885874	0.92941	0.967538	Not
AKR1E2	128.802	-0.527634	0.522772	-1.0093	0.312831	0.56004	Not
AKR7A2	483.312	-0.0942081	0.202385	-0.46549	0.641581	0.815633	Not
AKR7A3	23.8262	0.952907	0.529246	1.8005	0.0717816	0.242604	Not
AKR7L	13.6522	1.95019	0.786131	2.48075	0.0131106	0.0889115	Up
AKT1	5207.35	0.622762	0.174458	3.5697	0.000357397	0.0100982	Up
AKT1S1	773.105	0.586676	0.166324	3.5273	0.000419813	0.0112006	Up
AKT2	3896.57	0.578907	0.154162	3.7552	0.000173205	0.00656813	Up
AKT3	1271.9	0.228968	0.244461	0.936622	0.348953	0.59572	Not
AKTIP	930.54	-0.130085	0.279234	-0.465865	0.641312	0.815518	Not
ALAD	883.569	-0.135286	0.178652	-0.757258	0.448895	0.682647	Not
ALAS1	1204.73	-0.510469	0.273737	-1.86482	0.0622072	0.22142	Not
ALAS2	24076.8	1.4506	0.432116	3.35696	0.000788039	0.0165446	Up
ALCAM	1160.1	-0.0736289	0.24467	-0.300931	0.763467	0.886702	Not
ALDH16A1	732.058	0.151613	0.230079	0.658959	0.509922	0.726999	Not
ALDH18A1	530.022	-0.124669	0.217938	-0.572039	0.567296	0.765424	Not
ALDH1A1	855.754	0.128521	0.376346	0.341497	0.73273	0.869088	Not
ALDH1A2	14.8285	0.324381	0.716009	0.45304	0.65052	0.821167	Not
ALDH1A3	30.5922	-1.84995	0.588715	-3.14235	0.00167599	0.0258928	Down
ALDH1B1	112.853	-0.780036	0.368754	-2.11533	0.0344021	0.155847	Down
ALDH1L2	55.4141	-0.969791	0.293451	-3.30478	0.000950496	0.018267	Down
ALDH2	2138.73	-0.0607249	0.20055	-0.302791	0.762049	0.885605	Not
ALDH3A1	49.504	1.7446	1.50649	1.15806	0.24684	0.493027	Not
ALDH3A2	739.167	-0.483004	0.198619	-2.43181	0.0150235	0.0964507	Not
ALDH3B1	1327.34	-0.216979	0.23359	-0.928888	0.352947	0.599824	Not
ALDH4A1	100.214	0.0100858	0.404772	0.0249173	0.980121	0.990628	Not
ALDH5A1	921.137	0.229164	0.37091	0.617843	0.536679	0.746615	Not
ALDH6A1	291.263	-0.11004	0.224866	-0.48936	0.624587	0.804164	Not
ALDH7A1	13.5075	-0.163903	0.999901	-0.163919	0.869795	0.939488	Not
ALDH8A1	34.9326	-0.498749	0.600461	-0.830609	0.406194	0.646587	Not
ALDH9A1	1338.97	-0.238893	0.257941	-0.926152	0.354367	0.600902	Not
ALDOA	15272.7	0.28811	0.222467	1.29507	0.195297	0.43314	Not
ALDOB	19.1442	-0.98996	0.585368	-1.69117	0.0908034	0.277368	Not
ALDOC	362.953	0.313011	0.325381	0.961983	0.336058	0.583254	Not
ALG1	250.848	-0.333831	0.316715	-1.05404	0.291863	0.540269	Not
ALG10	661.649	-0.692049	0.221251	-3.12789	0.00176065	0.0267575	Down
ALG10B	276.556	-0.399964	0.249392	-1.60375	0.108768	0.30705	Not
ALG11	191.471	-0.263624	0.209875	-1.2561	0.209079	0.449343	Not
ALG12	721.256	0.342659	0.200671	1.70757	0.087717	0.272102	Not
ALG13	1745.78	-0.0859383	0.207674	-0.413813	0.679011	0.837718	Not
ALG14	55.4345	-0.179914	0.345443	-0.520823	0.60249	0.789798	Not
ALG1L	67.2952	-0.565531	0.547719	-1.03252	0.301828	0.550001	Not
ALG1L2	38.5499	-0.286026	0.660042	-0.433345	0.664764	0.830703	Not
ALG2	656.432	-0.279605	0.244666	-1.1428	0.25312	0.499514	Not
ALG3	305.046	-0.615897	0.229542	-2.68315	0.00729322	0.0634494	Down
ALG5	266.534	-0.285718	0.231234	-1.23562	0.216599	0.45757	Not
ALG6	490.988	-0.474688	0.197804	-2.3998	0.0164042	0.101374	Not
ALG8	358.12	-0.758589	0.232432	-3.2637	0.00109969	0.0198533	Down
ALG9	501.653	0.0450969	0.29616	0.152272	0.878973	0.944417	Not
ALK	200.684	-0.352344	0.286647	-1.22919	0.218999	0.46041	Not
ALKAL2	34.8508	-1.87679	0.455953	-4.11619	3.85194e-05	0.00226978	Down
ALKBH1	292.63	-0.515452	0.241986	-2.13009	0.0331639	0.15246	Down
ALKBH2	74.9545	-0.168696	0.331108	-0.509488	0.61041	0.795364	Not
ALKBH3	330.172	-0.329857	0.20863	-1.58106	0.113864	0.313996	Not
ALKBH4	456.485	0.222341	0.339075	0.655726	0.512	0.728913	Not
ALKBH5	3748.84	0.519776	0.195974	2.65227	0.00799529	0.067358	Up
ALKBH6	264.15	0.221601	0.255849	0.866137	0.386415	0.630864	Not
ALKBH7	296.113	0.34714	0.191143	1.81613	0.0693509	0.237477	Not
ALKBH8	330.63	-0.566922	0.235471	-2.40761	0.0160572	0.10023	Down
ALMS1	2999.01	-0.112669	0.247036	-0.456083	0.64833	0.819994	Not
ALOX12	1284.33	-0.326486	0.233494	-1.39826	0.162034	0.388446	Not
ALOX12B	15.5947	-1.06282	0.588329	-1.80651	0.0708392	0.240815	Not
ALOX15	523.637	-0.551435	0.946504	-0.582602	0.560161	0.760309	Not
ALOX15B	48.4667	0.75844	0.520472	1.45722	0.145057	0.364522	Not
ALOX5	11207.5	0.272188	0.384162	0.708524	0.47862	0.70315	Not
ALOX5AP	8647.74	1.19378	0.493648	2.41827	0.0155944	0.0984416	Up
ALPK1	6882.32	-0.0430698	0.370042	-0.116392	0.907342	0.958613	Not
ALPK2	48.0162	2.2022	0.642393	3.42811	0.000607795	0.0139774	Up
ALPK3	112.162	-0.0296994	0.440628	-0.0674026	0.946261	0.9741	Not
ALPL	8559.14	0.0973659	0.532554	0.182828	0.854933	0.932378	Not
ALS2	799.163	-0.289846	0.174558	-1.66046	0.0968225	0.287188	Not
ALS2CL	165.335	-0.18159	0.288383	-0.629684	0.528902	0.740799	Not
ALS2CR12	922.73	-0.283303	0.285151	-0.993522	0.320456	0.568882	Not
ALX3	70.3924	0.18671	0.386813	0.482688	0.629317	0.807826	Not
ALX4	20.2326	0.554223	0.505518	1.09635	0.272927	0.520747	Not
ALYREF	468.581	0.594662	0.253453	2.34624	0.0189638	0.110816	Up
AMACR	248.73	-0.385449	0.522071	-0.738308	0.460327	0.690513	Not
AMBRA1	1988.31	0.357481	0.159148	2.24622	0.0246899	0.128305	Not
AMD1	3701.75	-0.049378	0.178619	-0.276443	0.782207	0.896578	Not
AMDHD1	50.6465	-0.916844	0.302811	-3.02778	0.00246361	0.03315	Down
AMDHD2	685.819	0.955865	0.253812	3.76603	0.000165862	0.00636582	Up
AMELX	8.10595	-0.524441	0.723325	-0.725042	0.468426	0.696302	Not
AMER1	346.951	-0.313463	0.230172	-1.36187	0.17324	0.404066	Not
AMFR	3405.67	0.29694	0.19565	1.51771	0.129088	0.338771	Not
AMH	8.87134	1.20728	0.866697	1.39297	0.163629	0.390262	Not
AMHR2	2.89879	3.48024	1.55637	2.23612	0.0253441	0.130263	Up
AMIGO1	498.994	-1.02757	0.401319	-2.56047	0.010453	0.0777159	Down
AMIGO2	327.689	-0.261577	0.286052	-0.914439	0.360486	0.606525	Not
AMIGO3	285.181	0.333498	0.277103	1.20352	0.228776	0.472609	Not
AMMECR1	882.098	0.0394476	0.272018	0.145019	0.884696	0.947522	Not
AMMECR1L	795.158	-0.377821	0.193759	-1.94995	0.0511817	0.197777	Not
AMN	28.6173	0.298353	0.43841	0.680535	0.496166	0.717222	Not
AMN1	685.38	-0.233232	0.37031	-0.629828	0.528807	0.740799	Not
AMOT	164.827	0.198258	0.329377	0.601919	0.547228	0.752828	Not
AMOTL1	151.64	-0.201822	0.252545	-0.799152	0.424202	0.662727	Not
AMOTL2	3.18115	0.62943	1.28189	0.491016	0.623415	0.803605	Not
AMPD2	16243.5	2.33046	0.422913	5.51049	3.57835e-08	9.26259e-06	Up
AMPD3	2485.98	-0.603275	0.324317	-1.86014	0.0628661	0.222679	Not
AMPH	136.037	-0.898135	0.394918	-2.27423	0.0229521	0.122813	Down
AMT	406.832	-0.633172	0.221249	-2.86181	0.00421232	0.0454833	Down
AMY2B	568.264	-0.151476	0.254389	-0.59545	0.551543	0.755048	Not
AMZ1	137.888	0.0796422	0.381842	0.208574	0.834781	0.922104	Not
AMZ2	1437.62	0.312794	0.152122	2.05621	0.0397621	0.169427	Not
ANAPC1	1484.86	-0.517308	0.217449	-2.37899	0.0173603	0.10491	Down
ANAPC10	257.864	0.25148	0.340291	0.739016	0.459897	0.690442	Not
ANAPC11	141.588	-0.241027	0.253053	-0.952475	0.340856	0.587145	Not
ANAPC13	570.463	-0.0588913	0.198712	-0.296365	0.766951	0.88899	Not
ANAPC15	82.1083	0.458412	0.363039	1.26271	0.206695	0.446998	Not
ANAPC16	1565.83	-0.204638	0.222632	-0.919176	0.358004	0.603822	Not
ANAPC2	1122.7	0.53508	0.198677	2.69322	0.00707659	0.0622827	Up
ANAPC4	725.02	-0.224092	0.195942	-1.14366	0.252764	0.499011	Not
ANAPC5	2109.78	0.059031	0.151613	0.389353	0.697015	0.847657	Not
ANAPC7	1110.68	-0.353272	0.154494	-2.28663	0.0222173	0.120522	Not
ANG	20.6991	-0.0874024	0.699346	-0.124977	0.900542	0.95539	Not
ANGEL1	732.191	-0.0520676	0.193735	-0.268757	0.788117	0.899642	Not
ANGEL2	1430.7	-0.0764331	0.171223	-0.446395	0.655312	0.824982	Not
ANGPT1	138.008	0.0858592	0.326464	0.262997	0.792553	0.902432	Not
ANGPT2	268.518	-0.859678	0.237867	-3.61411	0.000301377	0.00920449	Down
ANGPT4	39.0688	-0.994457	0.498996	-1.99292	0.0462707	0.18636	Down
ANGPTL1	382.553	-0.21271	0.283337	-0.75073	0.452815	0.685615	Not
ANGPTL2	275.428	-0.378952	0.258957	-1.46338	0.143364	0.3618	Not
ANGPTL3	19.4322	-1.11552	0.698094	-1.59795	0.110053	0.308949	Not
ANGPTL4	40.9897	0.421635	0.412906	1.02114	0.307188	0.555094	Not
ANGPTL5	6.41542	0.261843	1.22392	0.213938	0.830596	0.920104	Not
ANGPTL6	47.8978	0.799974	0.393818	2.03133	0.0422216	0.176166	Up
ANGPTL7	160.192	0.101406	0.201571	0.50308	0.614908	0.7986	Not
ANK1	2828.36	1.20505	0.428338	2.81331	0.00490342	0.0498202	Up
ANK2	7.20966	0.248277	1.06069	0.23407	0.81493	0.912066	Not
ANK3	969.703	-0.381038	0.297536	-1.28065	0.200318	0.438994	Not
ANKAR	420.146	-0.285679	0.199757	-1.43013	0.152679	0.375386	Not
ANKDD1A	617.058	0.351264	0.258449	1.35912	0.174108	0.404697	Not
ANKDD1B	27.441	-0.973781	0.488327	-1.99412	0.0461394	0.186095	Down
ANKEF1	109.182	-0.855755	0.478384	-1.78884	0.0736399	0.245844	Not
ANKFN1	2.88472	0.304745	1.12411	0.271098	0.786316	0.898428	Not
ANKFY1	4063.99	-0.276867	0.234254	-1.18191	0.237243	0.482146	Not
ANKH	2932.36	-0.0665901	0.216567	-0.30748	0.758478	0.884082	Not
ANKHD1	221.889	0.484725	0.234879	2.06372	0.0390439	0.167856	Not
ANKHD1-EIF4EBP3	35.8703	-0.158689	0.449924	-0.352702	0.724312	0.864068	Not
ANKIB1	1948.21	-0.0953351	0.154006	-0.619035	0.535893	0.745846	Not
ANKK1	69.4431	0.306509	0.435156	0.704366	0.481205	0.705865	Not
ANKLE1	52.2601	-0.444957	0.312712	-1.4229	0.154766	0.378319	Not
ANKLE2	2443.74	0.0691683	0.132384	0.522483	0.601334	0.788977	Not
ANKMY1	1244.6	-0.418794	0.269483	-1.55406	0.120169	0.324232	Not
ANKMY2	347.965	-0.188461	0.216603	-0.870074	0.38426	0.629582	Not
ANKRA2	537.436	0.477742	0.239271	1.99665	0.0458629	0.18531	Not
ANKRD1	5.94953	-0.867405	1.0133	-0.856024	0.391985	0.634469	Not
ANKRD10	9503.95	0.347955	0.282218	1.23293	0.217601	0.458611	Not
ANKRD11	8039.75	0.835299	0.226243	3.69204	0.000222463	0.0077161	Up
ANKRD12	8635.89	0.133377	0.188928	0.70597	0.480207	0.704596	Not
ANKRD13A	9348.92	0.583627	0.277446	2.10357	0.0354162	0.158116	Up
ANKRD13B	28.9625	1.3261	0.474695	2.79358	0.00521279	0.0514175	Up
ANKRD13C	541.953	-0.254211	0.202726	-1.25396	0.209856	0.449833	Not
ANKRD13D	3812.09	0.221227	0.234084	0.945077	0.34462	0.59112	Not
ANKRD16	96.669	-0.683527	0.30031	-2.27607	0.0228416	0.122484	Down
ANKRD17	7607.45	0.110515	0.16827	0.656774	0.511326	0.728215	Not
ANKRD18A	127.037	-0.0801438	0.320862	-0.249776	0.80276	0.907471	Not
ANKRD2	6.46737	1.26595	1.20129	1.05383	0.291962	0.54039	Not
ANKRD20A1	3.84306	2.16727	1.92461	1.12608	0.26013	0.507112	Not
ANKRD20A3	3.41533	0.211956	1.4935	0.141919	0.887144	0.948733	Not
ANKRD20A4	17.3545	0.575305	1.27496	0.451233	0.651822	0.822286	Not
ANKRD22	218.349	1.13842	0.881797	1.29102	0.196696	0.434686	Not
ANKRD23	271.502	-0.017371	0.249037	-0.0697527	0.94439	0.973727	Not
ANKRD24	25.9683	0.262019	0.562373	0.465916	0.641276	0.815518	Not
ANKRD26	474.599	-0.676943	0.254821	-2.65655	0.00789456	0.0667752	Down
ANKRD27	1342.32	-0.308687	0.152281	-2.02708	0.0426538	0.177316	Not
ANKRD28	2537.48	0.433004	0.242733	1.78387	0.0744453	0.247218	Not
ANKRD29	3.69965	1.52625	1.12633	1.35507	0.175395	0.406518	Not
ANKRD31	25.5313	-0.919803	0.519249	-1.77141	0.0764922	0.251323	Not
ANKRD33B	733.254	0.425476	0.277736	1.53194	0.125537	0.332584	Not
ANKRD34A	102.572	-0.324168	0.317546	-1.02085	0.307324	0.555171	Not
ANKRD34B	174.248	-1.13897	0.536382	-2.12344	0.0337169	0.153842	Down
ANKRD35	3.05781	0.0485584	1.27826	0.0379878	0.969697	0.985742	Not
ANKRD36	1563.18	-0.0110775	0.308767	-0.0358764	0.971381	0.986568	Not
ANKRD36B	789.626	-0.482175	0.340027	-1.41805	0.156177	0.38027	Not
ANKRD36C	1569.32	-0.030723	0.275595	-0.111479	0.911237	0.960629	Not
ANKRD37	12.7492	1.3852	0.881117	1.5721	0.115928	0.316891	Not
ANKRD39	121.516	0.269995	0.281764	0.958233	0.337945	0.584399	Not
ANKRD40	1089.7	-0.363312	0.192023	-1.89202	0.0584882	0.214184	Not
ANKRD42	360.253	0.381799	0.354923	1.07572	0.282051	0.530001	Not
ANKRD44	21470.4	0.104833	0.209894	0.499457	0.617457	0.799944	Not
ANKRD46	220.938	-0.592206	0.284203	-2.08374	0.0371834	0.162831	Down
ANKRD49	752.13	0.111486	0.255253	0.436767	0.66228	0.829014	Not
ANKRD50	957.841	-0.536988	0.221479	-2.42455	0.0153273	0.0976105	Down
ANKRD52	1831.42	0.215773	0.211687	1.0193	0.30806	0.555651	Not
ANKRD53	58.039	-0.280756	0.376133	-0.746428	0.455409	0.687036	Not
ANKRD54	247.303	-0.0518146	0.213893	-0.242245	0.80859	0.90952	Not
ANKRD55	191.243	0.0257053	0.510892	0.0503145	0.959872	0.981085	Not
ANKRD6	265.983	0.0129572	0.212154	0.0610743	0.9513	0.976691	Not
ANKRD61	112.697	0.120281	0.343747	0.349912	0.726405	0.865537	Not
ANKRD63	3.56608	-0.874278	1.1496	-0.760503	0.446954	0.681021	Not
ANKRD9	386.894	0.811486	0.317646	2.55469	0.0106284	0.0782712	Up
ANKS1A	2298.12	0.335853	0.290122	1.15763	0.247016	0.493083	Not
ANKS1B	172.143	-0.747219	0.577743	-1.29334	0.195893	0.433915	Not
ANKS3	212.318	0.0179088	0.1932	0.0926956	0.926145	0.966718	Not
ANKS4B	3.09685	2.48522	1.44331	1.72189	0.0850888	0.26726	Not
ANKS6	305.2	-0.295465	0.258878	-1.14133	0.253733	0.500114	Not
ANKUB1	36.6688	-0.0788629	0.720954	-0.109387	0.912896	0.961278	Not
ANKZF1	1705	0.306172	0.170556	1.79514	0.0726311	0.244018	Not
ANLN	85.1566	0.888824	0.392725	2.26322	0.0236221	0.125155	Up
ANO1	3.3233	0.670028	1.30442	0.513661	0.607489	0.79345	Not
ANO10	868.173	0.209791	0.268986	0.779931	0.435431	0.672581	Not
ANO2	7.16222	0.0196819	1.02047	0.0192872	0.984612	0.992438	Not
ANO5	75.9928	-1.82069	0.483	-3.76954	0.000163548	0.00633838	Down
ANO6	3924.55	0.062639	0.241857	0.258992	0.795641	0.903921	Not
ANO7	25.3711	1.15817	0.496088	2.3346	0.0195643	0.112824	Up
ANO8	454.592	0.208745	0.282614	0.738621	0.460137	0.690442	Not
ANO9	683.69	0.275317	0.275256	1.00022	0.317203	0.564778	Not
ANOS1	6.60237	0.80604	0.972875	0.828513	0.40738	0.647459	Not
ANP32A	4329.12	0.135014	0.221175	0.610439	0.541571	0.749602	Not
ANP32B	2342.62	0.470444	0.208836	2.25269	0.0242787	0.127094	Not
ANP32C	14.7823	-0.3229	0.567566	-0.56892	0.569411	0.766581	Not
ANP32E	1372.26	-0.0711468	0.203398	-0.349791	0.726496	0.86558	Not
ANPEP	18230.2	0.0631168	0.365421	0.172724	0.862869	0.935842	Not
ANTXR1	19.0507	-0.569627	0.576769	-0.987617	0.32334	0.572208	Not
ANTXR2	6140.5	0.116644	0.318245	0.366523	0.713975	0.856716	Not
ANTXRL	4.24648	-1.1025	1.10596	-0.996868	0.318829	0.566755	Not
ANXA1	6817.31	0.324829	0.232774	1.39547	0.162874	0.389224	Not
ANXA10	6.2935	-0.334411	0.773706	-0.432219	0.665582	0.830935	Not
ANXA11	10404	0.484643	0.246814	1.9636	0.0495764	0.194514	Not
ANXA2	5097.67	-0.652518	0.232629	-2.80498	0.00503203	0.0503871	Down
ANXA2R	298.23	-0.245421	0.235352	-1.04278	0.297049	0.54548	Not
ANXA3	1301.54	0.128975	0.949432	0.135844	0.891944	0.951156	Not
ANXA4	699.519	-0.211114	0.285461	-0.739557	0.459569	0.690159	Not
ANXA5	4808.46	-0.276459	0.240445	-1.14978	0.250234	0.496552	Not
ANXA6	6963.47	-0.142048	0.221613	-0.640971	0.521541	0.736351	Not
ANXA7	2740.52	0.493172	0.259377	1.90137	0.0572533	0.211248	Not
ANXA9	730.639	-0.212776	0.411676	-0.516852	0.605259	0.791973	Not
AOAH	20715.8	0.292437	0.317106	0.922208	0.35642	0.602478	Not
AOC1	34.7434	0.848069	1.49474	0.56737	0.570463	0.767347	Not
AOC2	809.58	-0.389602	0.415114	-0.938543	0.347965	0.594738	Not
AOC3	547.119	-0.370384	0.469713	-0.788533	0.430385	0.667795	Not
AP1AR	436.324	-0.558573	0.227545	-2.45478	0.014097	0.0931769	Down
AP1B1	3065.18	0.172745	0.178674	0.966817	0.333636	0.582202	Not
AP1G1	8189.36	0.858714	0.31914	2.69072	0.00712988	0.062578	Up
AP1G2	3767.22	0.200174	0.153535	1.30377	0.192313	0.429406	Not
AP1M1	1645.7	0.176244	0.175661	1.00332	0.315708	0.563103	Not
AP1M2	32.2179	0.153706	0.587643	0.261563	0.793658	0.903055	Not
AP1S1	123.062	-0.504597	0.240762	-2.09583	0.0360968	0.159735	Down
AP1S2	2258.97	-0.386008	0.216495	-1.78299	0.0745881	0.247451	Not
AP1S3	105.492	-0.10095	0.398288	-0.253459	0.799914	0.906127	Not
AP2A1	5712.3	0.633062	0.242551	2.61001	0.00905386	0.0720084	Up
AP2A2	1586.46	0.0970762	0.138374	0.701552	0.482959	0.707194	Not
AP2B1	7458.27	0.115969	0.156766	0.739764	0.459443	0.690159	Not
AP2M1	5670.31	0.499537	0.206518	2.41886	0.0155693	0.0983616	Not
AP2S1	662.744	-0.150869	0.2355	-0.640631	0.521763	0.736461	Not
AP3B1	4291.61	0.234559	0.219547	1.06838	0.285351	0.533196	Not
AP3B2	19.6123	-1.33073	0.702241	-1.89498	0.0580947	0.213181	Not
AP3D1	3571.42	0.267971	0.141878	1.88874	0.0589262	0.215068	Not
AP3M1	1931.93	-0.309662	0.145782	-2.12415	0.0336574	0.153659	Not
AP3M2	809.473	1.19379	0.367796	3.2458	0.0011712	0.0207892	Up
AP3S1	997.436	0.219973	0.177331	1.24047	0.214803	0.455435	Not
AP3S2	58.5544	-0.498442	0.388034	-1.28453	0.198956	0.437278	Not
AP4B1	860.842	-0.170714	0.157287	-1.08537	0.277759	0.524949	Not
AP4E1	818.592	-0.582345	0.186998	-3.11418	0.00184459	0.0273996	Down
AP4M1	104.536	0.202766	0.225098	0.90079	0.3677	0.613452	Not
AP4S1	596.97	0.0310114	0.214445	0.144613	0.885017	0.947673	Not
AP5B1	12181.6	0.224978	0.378241	0.594801	0.551977	0.755194	Not
AP5M1	1788.1	-0.616373	0.231772	-2.65939	0.00782815	0.0663196	Down
AP5S1	208.374	-0.291002	0.279725	-1.04031	0.298194	0.546633	Not
AP5Z1	1872.71	0.841423	0.243348	3.4577	0.000544807	0.0131043	Up
APAF1	4886.15	-0.398075	0.402036	-0.990148	0.322102	0.570845	Not
APBA1	56.2405	0.104515	0.47906	0.218166	0.8273	0.91825	Not
APBA2	1551.28	0.439961	0.207273	2.12261	0.0337865	0.154071	Not
APBA3	594.317	0.151042	0.205626	0.734548	0.462615	0.692166	Not
APBB1	701.616	0.135023	0.281048	0.480426	0.630924	0.808922	Not
APBB1IP	9585.37	-0.399807	0.397376	-1.00612	0.314359	0.561265	Not
APBB2	30.2708	0.595207	0.689606	0.863112	0.388076	0.631958	Not
APBB3	697.615	0.22491	0.233605	0.962779	0.335659	0.582782	Not
APC	5216.4	-0.0729819	0.237248	-0.307619	0.758372	0.884076	Not
APC2	504.522	-0.404276	0.353777	-1.14274	0.253145	0.499514	Not
APCDD1	74.7351	-1.2782	0.436273	-2.92982	0.00339162	0.0399845	Down
APCDD1L	42.5956	-0.653624	0.596306	-1.09612	0.273025	0.520785	Not
APEH	1430.44	-0.142061	0.202641	-0.701049	0.483272	0.707327	Not
APEX1	1291.52	-0.353617	0.21854	-1.61809	0.105643	0.301449	Not
APEX2	382.967	-0.453675	0.269622	-1.68263	0.092446	0.280401	Not
APH1A	2089.04	0.502952	0.189508	2.65399	0.00795454	0.0672108	Up
APH1B	1054.77	-0.106531	0.273374	-0.389689	0.696767	0.847641	Not
API5	2820.62	-0.320596	0.178857	-1.79247	0.0730575	0.244672	Not
APIP	257.337	-0.456603	0.227587	-2.00628	0.0448269	0.183321	Not
APLF	265.302	-0.0406786	0.301727	-0.134819	0.892755	0.951663	Not
APLP1	14.5256	1.82333	0.794766	2.29417	0.0217805	0.119404	Up
APLP2	19568	0.181957	0.273478	0.665344	0.50583	0.724241	Not
APMAP	7105.05	0.579299	0.430934	1.34429	0.178856	0.411652	Not
APOA1	3.44549	0.33084	1.1876	0.278578	0.780569	0.895541	Not
APOA2	298.26	1.91499	0.510495	3.75125	0.000175956	0.00662576	Up
APOBEC2	253.807	0.202459	0.225338	0.898471	0.368935	0.614478	Not
APOBEC3A	3218.02	0.531225	0.381727	1.39164	0.164033	0.390863	Not
APOBEC3B	335.55	0.742018	0.544644	1.36239	0.173074	0.403784	Not
APOBEC3C	1593.48	-0.149688	0.233589	-0.640819	0.521641	0.736355	Not
APOBEC3D	687.061	-0.943417	0.295603	-3.1915	0.00141535	0.02348	Down
APOBEC3F	875.547	-0.684607	0.27711	-2.47053	0.0134914	0.0905386	Down
APOBEC3G	1372.79	-0.473537	0.269772	-1.75532	0.0792044	0.256464	Not
APOBEC3H	70.1895	0.262267	0.427008	0.614197	0.539085	0.747863	Not
APOBEC4	21.1701	0.264928	0.786271	0.336943	0.73616	0.871591	Not
APOBR	6896.8	0.414242	0.304521	1.36031	0.173733	0.404657	Not
APOC2	8.22755	-1.54995	0.913506	-1.6967	0.0897529	0.275659	Not
APOE	5.40013	2.07153	1.14502	1.80917	0.0704251	0.239869	Not
APOF	17.4278	-0.182775	0.745475	-0.245179	0.806318	0.909108	Not
APOL1	1041.88	-0.247926	0.354779	-0.698817	0.484666	0.708629	Not
APOL2	3505.19	-0.306388	0.337776	-0.907077	0.364366	0.609752	Not
APOL3	2179.93	-0.445911	0.24839	-1.7952	0.0726213	0.244018	Not
APOL4	21.8657	0.370676	0.56149	0.660166	0.509148	0.726381	Not
APOL6	9355.63	0.122613	0.260114	0.471381	0.637369	0.812852	Not
APOLD1	100.673	-0.752842	0.351547	-2.14151	0.0322328	0.149924	Down
APOM	209.956	0.346852	0.247734	1.4001	0.161485	0.387539	Not
APOO	61.5211	0.311168	0.416441	0.747207	0.454938	0.686766	Not
APOOL	366.409	-0.060077	0.263455	-0.228035	0.819619	0.914077	Not
APOPT1	276.472	-0.0150532	0.245954	-0.061203	0.951198	0.976691	Not
APP	3140.72	0.206797	0.190546	1.08529	0.277795	0.524955	Not
APPBP2	1490.89	-0.28242	0.206021	-1.37083	0.170427	0.399976	Not
APPL1	1673.68	-0.193587	0.207856	-0.931351	0.351672	0.598684	Not
APPL2	4018.07	0.355085	0.246673	1.43949	0.150011	0.371341	Not
APRT	736.896	-0.0483571	0.197631	-0.244684	0.806701	0.909108	Not
APTX	478.621	0.134046	0.203081	0.660062	0.509214	0.726381	Not
AQP1	66.6045	0.0571909	0.542605	0.105401	0.916058	0.962383	Not
AQP10	58.9542	-0.293053	1.23302	-0.237671	0.812137	0.911234	Not
AQP11	100.187	-0.0944197	0.368036	-0.25655	0.797526	0.905039	Not
AQP3	706.769	-0.309244	0.32011	-0.966056	0.334016	0.582202	Not
AQP7	5.70045	0.919997	1.10744	0.830742	0.406119	0.646587	Not
AQP8	5.88687	6.02689	1.32622	4.54442	5.50872e-06	0.000522867	Up
AQP9	36516.5	0.797719	0.444295	1.79547	0.0725788	0.243997	Not
AQR	2626.15	-0.175039	0.145238	-1.20519	0.228131	0.471621	Not
AR	26.9494	0.212104	0.740176	0.286559	0.77445	0.892656	Not
ARAF	3069.01	0.578849	0.186823	3.09838	0.00194582	0.0282705	Up
ARAP1	26250.5	0.401343	0.339815	1.18106	0.237578	0.482554	Not
ARAP2	6268.69	0.171663	0.215602	0.796205	0.425913	0.664156	Not
ARAP3	3940.9	0.0651102	0.341922	0.190424	0.848977	0.930257	Not
ARC	4.44774	0.749968	1.0502	0.714117	0.475155	0.701143	Not
ARCN1	3810.4	-0.162342	0.158579	-1.02373	0.305963	0.553993	Not
AREG	313.149	6.14295	0.574763	10.6878	1.16103e-26	1.84035e-22	Up
AREL1	5926.71	0.473034	0.244756	1.93268	0.0532761	0.20198	Not
ARF1	8832.17	0.748625	0.211838	3.53395	0.000409399	0.0109897	Up
ARF3	7129.43	0.327995	0.178734	1.8351	0.0664911	0.230573	Not
ARF4	2177.78	0.826386	0.2664	3.10205	0.00192186	0.0280011	Up
ARF5	2209.45	0.233999	0.178962	1.30754	0.19103	0.427445	Not
ARF6	5279.92	-0.0134302	0.185816	-0.0722769	0.942382	0.973018	Not
ARFGAP1	1421.72	0.422181	0.174843	2.41463	0.0157511	0.0990366	Not
ARFGAP2	2435.72	0.299588	0.170555	1.75654	0.0789955	0.256197	Not
ARFGAP3	2082.43	0.554551	0.245031	2.26319	0.023624	0.125155	Up
ARFGEF1	6865.73	-0.0043909	0.183109	-0.0239797	0.980869	0.991003	Not
ARFGEF2	2763.21	0.12646	0.212451	0.595246	0.551679	0.755048	Not
ARFGEF3	9.34073	1.59031	0.798601	1.99137	0.0464403	0.18659	Up
ARFIP1	1338.58	-0.485339	0.372891	-1.30156	0.193067	0.430242	Not
ARFIP2	543.046	0.28597	0.204955	1.39528	0.162931	0.389242	Not
ARFRP1	619.167	0.0335799	0.177797	0.188866	0.850198	0.930596	Not
ARG1	659.986	2.42245	0.816355	2.9674	0.00300329	0.0375731	Up
ARG2	375.904	0.263943	0.210295	1.25511	0.209439	0.449628	Not
ARGLU1	1615.98	0.0173633	0.148381	0.117018	0.906846	0.95855	Not
ARHGAP1	4003.7	0.109413	0.208701	0.524259	0.600098	0.787952	Not
ARHGAP10	377.995	-0.209203	0.267952	-0.780748	0.43495	0.672059	Not
ARHGAP11A	211.301	-0.0554322	0.318377	-0.174109	0.86178	0.935459	Not
ARHGAP11B	90.923	0.203393	0.354588	0.573604	0.566235	0.764554	Not
ARHGAP12	1242.59	0.0323411	0.196549	0.164545	0.869302	0.939253	Not
ARHGAP15	6298.39	0.271234	0.29502	0.919374	0.3579	0.603711	Not
ARHGAP17	1845.61	-0.217999	0.17308	-1.25953	0.20784	0.448436	Not
ARHGAP18	841.969	-0.14402	0.266217	-0.540987	0.588516	0.77962	Not
ARHGAP19	1756.07	0.35294	0.317326	1.11223	0.266038	0.512959	Not
ARHGAP20	6.91264	-0.507029	0.810605	-0.625494	0.531647	0.742544	Not
ARHGAP21	1339.51	0.306306	0.266333	1.15008	0.25011	0.496532	Not
ARHGAP22	167.03	-0.768309	0.322082	-2.38544	0.0170585	0.103755	Down
ARHGAP24	969.802	-0.0318285	0.349768	-0.0909991	0.927493	0.967114	Not
ARHGAP25	11371.9	-0.129644	0.280788	-0.461717	0.644284	0.81771	Not
ARHGAP26	18441.8	0.393836	0.298465	1.31954	0.186989	0.422579	Not
ARHGAP27	8555.91	-0.138626	0.32991	-0.420194	0.674344	0.835543	Not
ARHGAP29	63.0235	-0.493808	0.52255	-0.944996	0.344661	0.59112	Not
ARHGAP30	16015.1	0.205802	0.257027	0.800702	0.423304	0.661912	Not
ARHGAP31	1372.99	-0.438629	0.203873	-2.15148	0.0314383	0.147609	Not
ARHGAP32	513.076	0.140686	0.247428	0.568592	0.569633	0.76675	Not
ARHGAP33	194.896	0.546438	0.33328	1.63958	0.101093	0.294356	Not
ARHGAP35	2616.67	-0.000858125	0.177238	-0.00484166	0.996137	0.998001	Not
ARHGAP39	28.6938	-0.416564	0.539814	-0.77168	0.440304	0.676761	Not
ARHGAP4	7810.32	0.48269	0.199205	2.42309	0.0153892	0.0977303	Not
ARHGAP42	90.706	0.721243	0.408956	1.76362	0.0777962	0.254077	Not
ARHGAP44	31.022	-1.05085	0.423625	-2.48062	0.0131156	0.0889115	Down
ARHGAP45	20019.3	0.347743	0.200697	1.73268	0.0831532	0.263929	Not
ARHGAP5	2052.67	0.081095	0.274815	0.295089	0.767926	0.889168	Not
ARHGAP6	206.765	0.667749	0.407361	1.63921	0.10117	0.294356	Not
ARHGAP9	11685.9	0.0356932	0.306823	0.116332	0.90739	0.958613	Not
ARHGDIA	6958.28	0.739612	0.25939	2.85135	0.00435339	0.0464762	Up
ARHGDIB	29310.8	0.135422	0.208696	0.648897	0.516405	0.732618	Not
ARHGEF1	13939.3	0.536291	0.198201	2.7058	0.00681401	0.0611949	Up
ARHGEF10L	775.704	-0.983801	0.279491	-3.51997	0.000431593	0.011364	Down
ARHGEF11	3316.91	-0.087304	0.305314	-0.285948	0.774918	0.892716	Not
ARHGEF12	4282.18	0.729966	0.341847	2.13536	0.0327317	0.150998	Up
ARHGEF17	54.2042	0.18483	0.405872	0.45539	0.648828	0.820318	Not
ARHGEF18	7503.21	-0.0391898	0.201847	-0.194156	0.846054	0.928404	Not
ARHGEF19	113.713	0.429212	0.369945	1.16021	0.245965	0.492063	Not
ARHGEF2	8781.87	-0.391755	0.223169	-1.75542	0.0791881	0.256464	Not
ARHGEF25	10.4597	1.538	0.857633	1.79331	0.0729234	0.244533	Not
ARHGEF26	132.147	-0.84984	0.48748	-1.74333	0.0812759	0.260264	Not
ARHGEF28	83.093	1.49334	0.540337	2.76372	0.00571469	0.0543392	Up
ARHGEF3	4200.36	-0.0954982	0.179168	-0.533009	0.594027	0.782794	Not
ARHGEF33	27.4934	-1.52177	0.746615	-2.03823	0.0415271	0.17437	Down
ARHGEF35	12.8625	-0.142668	0.615996	-0.231606	0.816844	0.912925	Not
ARHGEF37	43.1249	0.799564	0.520246	1.5369	0.124319	0.330468	Not
ARHGEF38	11.3689	0.0804533	0.828765	0.0970761	0.922666	0.965167	Not
ARHGEF39	69.3861	0.0536227	0.434522	0.123406	0.901785	0.955623	Not
ARHGEF4	133.778	-0.0798691	0.279657	-0.285597	0.775187	0.892792	Not
ARHGEF40	5267.32	0.503375	0.337182	1.49289	0.135466	0.349321	Not
ARHGEF5	133.988	0.129517	0.386109	0.335441	0.737293	0.872216	Not
ARHGEF6	6374.17	0.0138427	0.175954	0.0786723	0.937293	0.971061	Not
ARHGEF7	3101.72	0.645063	0.255105	2.52862	0.0114513	0.0821336	Up
ARHGEF9	1018.24	0.0186882	0.205224	0.0910623	0.927443	0.967114	Not
ARID1A	11808.3	0.0551794	0.178663	0.308846	0.757439	0.883981	Not
ARID1B	4712.09	0.411791	0.195638	2.10486	0.0353037	0.1579	Not
ARID2	4141.3	0.0825571	0.162086	0.509341	0.610513	0.795405	Not
ARID3A	2391.23	0.0612869	0.360574	0.169971	0.865033	0.936844	Not
ARID3B	1920	0.705946	0.228469	3.0899	0.00200227	0.0288279	Up
ARID3C	16.4483	-0.863988	0.652754	-1.3236	0.185635	0.420477	Not
ARID4A	4040.21	0.434781	0.26224	1.65795	0.097328	0.288148	Not
ARID4B	5818.15	0.462426	0.242029	1.91062	0.0560532	0.208715	Not
ARID5A	7309.13	2.1987	0.331321	6.63616	3.21968e-11	2.55176e-08	Up
ARID5B	3852.92	0.710509	0.261315	2.71898	0.00654833	0.0594488	Up
ARIH1	5206.19	0.746378	0.265473	2.81151	0.00493102	0.0498494	Up
ARIH2	3400.09	0.290901	0.171169	1.69949	0.0892269	0.274895	Not
ARIH2OS	68.8165	0.887225	0.371572	2.38776	0.0169515	0.103486	Up
ARL1	569.035	-0.508448	0.265187	-1.91731	0.0551979	0.2065	Not
ARL10	323.645	-0.578966	0.252594	-2.29208	0.0219011	0.119626	Down
ARL11	1975.51	-1.1819	0.504146	-2.34435	0.0190601	0.111197	Down
ARL13A	53.0151	-0.558844	0.406044	-1.37631	0.168724	0.397675	Not
ARL13B	163.468	-0.485106	0.274937	-1.76442	0.0776605	0.253918	Not
ARL14EP	605.293	-0.294658	0.290535	-1.01419	0.310491	0.557687	Not
ARL15	640.909	0.0791562	0.178673	0.443023	0.657749	0.826267	Not
ARL16	242.073	-0.172117	0.183562	-0.937648	0.348425	0.595139	Not
ARL17A	390.695	-0.856238	0.225407	-3.79864	0.000145495	0.00580304	Down
ARL17B	90.5981	-0.617942	0.469135	-1.31719	0.187774	0.423627	Not
ARL2	186.504	-0.673974	0.257962	-2.61269	0.00898339	0.0715916	Down
ARL2BP	968.982	-0.0145307	0.19835	-0.0732582	0.941601	0.972973	Not
ARL3	376.041	0.45678	0.269238	1.69656	0.0897791	0.275686	Not
ARL4A	789.893	1.28448	0.337855	3.80187	0.000143605	0.0057482	Up
ARL4C	7324.92	0.867111	0.341677	2.53781	0.0111548	0.0807003	Up
ARL4D	26.9281	-0.00386709	0.741737	-0.00521356	0.99584	0.998001	Not
ARL5A	1098.72	-0.229301	0.225492	-1.01689	0.309205	0.556522	Not
ARL5B	1899.74	1.43752	0.495598	2.90057	0.00372487	0.0422452	Up
ARL5C	4.62687	-0.279248	1.20567	-0.231612	0.81684	0.912925	Not
ARL6	70.784	-0.676027	0.537109	-1.25864	0.20816	0.448658	Not
ARL6IP1	3794.14	0.213795	0.180418	1.185	0.236019	0.48099	Not
ARL6IP4	820.942	0.111592	0.21013	0.53106	0.595377	0.78383	Not
ARL6IP5	4471.13	-0.311243	0.188388	-1.65214	0.0985061	0.290119	Not
ARL6IP6	577.017	-0.552682	0.364562	-1.51602	0.129515	0.339666	Not
ARL8A	1777.24	0.761078	0.308785	2.46475	0.0137109	0.0913926	Up
ARL8B	2269.08	-0.047526	0.20524	-0.231564	0.816877	0.912925	Not
ARL9	9.88068	-1.11108	0.707079	-1.57137	0.116097	0.31723	Not
ARMC1	543.155	-0.492576	0.22798	-2.16061	0.0307251	0.146026	Not
ARMC10	444.949	-0.702963	0.305142	-2.30372	0.0212381	0.117873	Down
ARMC12	67.504	1.98572	0.529436	3.75062	0.000176397	0.00662576	Up
ARMC2	325.463	-0.0827128	0.272192	-0.303877	0.761222	0.885449	Not
ARMC3	28.6148	0.405146	0.698859	0.579725	0.5621	0.76159	Not
ARMC5	543.275	0.17413	0.190204	0.915491	0.359934	0.605981	Not
ARMC6	393.639	-0.147817	0.194605	-0.759575	0.447508	0.681473	Not
ARMC7	482.97	-0.476035	0.317566	-1.49901	0.133871	0.346776	Not
ARMC8	2103.39	0.191609	0.185784	1.03135	0.302375	0.550533	Not
ARMC9	78.8435	1.1642	0.552046	2.10889	0.0349545	0.157137	Up
ARMCX1	23.9591	0.0187111	0.529366	0.0353462	0.971804	0.98676	Not
ARMCX2	41.6135	-0.420599	0.388756	-1.08191	0.279292	0.526842	Not
ARMCX3	1143.45	0.939003	0.309692	3.03206	0.00242895	0.032907	Up
ARMCX4	104.198	0.36559	0.359408	1.0172	0.309057	0.556482	Not
ARMCX5	206.646	-0.276621	0.263064	-1.05153	0.293013	0.540882	Not
ARMCX5-GPRASP2	13.359	-0.197108	0.772655	-0.255105	0.798642	0.905495	Not
ARMCX6	208.591	0.0398326	0.193186	0.206188	0.836644	0.923216	Not
ARMH1	255.276	-0.341951	0.259744	-1.31649	0.188009	0.423803	Not
ARMH2	146.49	-0.124954	0.557629	-0.22408	0.822695	0.915446	Not
ARMH3	1387.07	-0.267715	0.140298	-1.90819	0.056367	0.209501	Not
ARMT1	406.596	-0.839271	0.308173	-2.72338	0.00646181	0.0588656	Down
ARNT	3342.91	-0.193552	0.180926	-1.06978	0.284717	0.532512	Not
ARNT2	3.4598	-0.790399	1.28424	-0.61546	0.538251	0.747487	Not
ARNTL	3503.13	0.648136	0.264329	2.45201	0.0142062	0.0933013	Up
ARNTL2	45.7908	-0.0971522	0.45082	-0.215501	0.829377	0.919462	Not
ARPC1A	1230.69	0.204717	0.233771	0.875718	0.381184	0.626843	Not
ARPC1B	6696.55	-0.0977079	0.270357	-0.361404	0.717798	0.859286	Not
ARPC2	20112.1	0.40443	0.242507	1.66771	0.095374	0.285133	Not
ARPC3	4659.43	-0.162751	0.25337	-0.642343	0.520651	0.735746	Not
ARPC4	4070.19	0.275062	0.207472	1.32578	0.184913	0.419562	Not
ARPC4-TTLL3	10.7731	0.864905	0.627509	1.37831	0.168106	0.397097	Not
ARPC5	6588.45	-0.314294	0.304561	-1.03196	0.302092	0.550398	Not
ARPC5L	681.747	0.52985	0.331308	1.59926	0.109762	0.308689	Not
ARPIN	454.836	-0.303729	0.552349	-0.549886	0.582397	0.775141	Not
ARPP19	4765.27	0.221269	0.162844	1.35878	0.174217	0.404838	Not
ARPP21	5.39207	-0.588301	1.66799	-0.352701	0.724312	0.864068	Not
ARR3	38.9588	0.297079	0.313651	0.947163	0.343556	0.59032	Not
ARRB1	6379.51	-0.266367	0.238985	-1.11458	0.265031	0.511881	Not
ARRB2	19141.5	0.781349	0.284542	2.74599	0.00603284	0.0565401	Up
ARRDC1	1508.53	0.0481571	0.226621	0.212501	0.831716	0.920741	Not
ARRDC2	2028	0.820668	0.266783	3.07616	0.00209686	0.0299084	Up
ARRDC3	7506.67	-0.373732	0.261083	-1.43147	0.152295	0.374559	Not
ARRDC4	1102.47	0.247628	0.344019	0.719809	0.471643	0.698662	Not
ARRDC5	468.661	-0.658995	0.282895	-2.32947	0.0198344	0.113623	Down
ARSA	2174.48	0.383075	0.267286	1.4332	0.1518	0.373784	Not
ARSB	1531.52	0.133351	0.173918	0.766746	0.443233	0.678798	Not
ARSD	1205.75	-0.0374607	0.218844	-0.171175	0.864086	0.936286	Not
ARSG	2860.41	0.188268	0.252859	0.744555	0.456541	0.688088	Not
ARSI	6.92755	6.27056	3.23164	1.94036	0.0523357	0.200138	Not
ARSJ	10.3946	0.195235	0.689098	0.283319	0.776933	0.893738	Not
ARSK	93.8686	-0.68231	0.48277	-1.41332	0.157561	0.382427	Not
ART1	48.76	-0.119603	0.564694	-0.211802	0.832261	0.921108	Not
ART3	4.95925	1.82896	0.935559	1.95494	0.0505907	0.196765	Not
ART4	15.3232	-0.391222	0.620925	-0.630063	0.528653	0.740799	Not
ARTN	3.96812	-0.196113	1.01455	-0.193301	0.846723	0.928882	Not
ARV1	116.276	-0.939277	0.2536	-3.70377	0.000212415	0.00746562	Down
ARVCF	205.062	0.817296	0.403103	2.02751	0.0426103	0.177186	Up
AS3MT	63.5535	0.113952	0.514863	0.221325	0.82484	0.916482	Not
ASAH1	10426.4	0.43818	0.276407	1.58527	0.112906	0.312715	Not
ASAH2	16.2352	-0.467494	0.815972	-0.572929	0.566693	0.765002	Not
ASAH2B	31.0754	0.034564	0.453748	0.0761744	0.93928	0.971456	Not
ASAP1	10325.6	0.155948	0.262875	0.593241	0.55302	0.755813	Not
ASAP2	396.543	0.339337	0.330898	1.0255	0.305126	0.553634	Not
ASAP3	13.7986	0.0572278	0.522162	0.109598	0.912728	0.961278	Not
ASB1	992.264	-0.234541	0.23052	-1.01744	0.308943	0.556482	Not
ASB12	4.69979	1.32063	1.20768	1.09352	0.274165	0.521751	Not
ASB13	242.285	-0.308356	0.23503	-1.31198	0.189525	0.42564	Not
ASB14	208.374	0.211293	0.283463	0.745401	0.45603	0.687508	Not
ASB15	4.78692	4.97745	1.77948	2.79714	0.00515568	0.0510619	Up
ASB16	301.39	-0.411218	0.248923	-1.65198	0.0985376	0.290158	Not
ASB2	94.5496	-1.22215	0.471372	-2.59274	0.00952143	0.0737003	Down
ASB3	97.0765	0.587757	0.3538	1.66127	0.0966592	0.286918	Not
ASB6	864.752	0.435131	0.197042	2.20832	0.0272222	0.135734	Not
ASB7	1102.28	0.210119	0.234217	0.897113	0.369659	0.615554	Not
ASB8	1350.72	0.383861	0.142984	2.68464	0.00726087	0.0633028	Not
ASB9	4.96994	-1.52275	0.911999	-1.66969	0.0949814	0.284603	Not
ASCC1	889.704	-0.186309	0.211512	-0.880847	0.3784	0.624144	Not
ASCC2	5884.32	0.716351	0.295846	2.42137	0.0154623	0.0979589	Up
ASCC3	2741.57	-0.451079	0.172979	-2.6077	0.00911519	0.0722063	Not
ASCL2	122.552	-0.703444	0.412654	-1.70468	0.0882537	0.272905	Not
ASCL5	6.00089	-0.834223	1.25906	-0.662579	0.507601	0.725113	Not
ASF1A	798.998	-0.429228	0.199068	-2.15619	0.0310689	0.146512	Not
ASF1B	314.355	-0.180261	0.420799	-0.428377	0.668377	0.832504	Not
ASGR1	192.916	-0.904784	0.341776	-2.6473	0.00811379	0.0680125	Down
ASGR2	406.216	-1.10999	0.37757	-2.93983	0.00328391	0.0391763	Down
ASH1L	9809.42	-0.0255842	0.142099	-0.180045	0.857118	0.93353	Not
ASH2L	1484.77	-0.111075	0.249644	-0.444933	0.656368	0.825603	Not
ASIC1	17.2158	-1.83015	0.694482	-2.63527	0.00840704	0.0693719	Down
ASIC3	49.1585	0.526845	0.331909	1.58732	0.112441	0.312191	Not
ASIC4	3.45684	1.77175	1.26847	1.39676	0.162485	0.388967	Not
ASIP	8.06007	-0.0538739	0.824684	-0.0653267	0.947914	0.974662	Not
ASL	479.047	0.548423	0.224734	2.44032	0.0146741	0.0952835	Up
ASMTL	148.322	0.624427	0.609411	1.02464	0.305534	0.553972	Not
ASNA1	840.505	-0.0226854	0.148634	-0.152626	0.878693	0.944219	Not
ASNS	386.541	0.217712	0.258255	0.843013	0.399221	0.640816	Not
ASNSD1	526.903	0.0214528	0.303016	0.0707974	0.943559	0.973411	Not
ASPA	3.68532	-0.514011	1.37262	-0.374474	0.708052	0.854185	Not
ASPDH	96.394	-0.197456	0.371157	-0.532002	0.594724	0.783297	Not
ASPH	3633.76	0.634317	0.380305	1.66792	0.0953323	0.285133	Not
ASPHD1	11.5411	0.454885	0.757962	0.600142	0.548412	0.753202	Not
ASPHD2	184.541	-0.21745	0.285659	-0.761223	0.446524	0.680694	Not
ASPM	166.154	-0.213719	0.316661	-0.674915	0.49973	0.720111	Not
ASPN	18.9143	0.0445695	0.597141	0.0746383	0.940503	0.972339	Not
ASPRV1	411.063	0.625241	0.487359	1.28292	0.199521	0.438038	Not
ASPSCR1	332.533	-0.0435963	0.275183	-0.158426	0.874121	0.941475	Not
ASRGL1	156.108	-0.571279	0.295349	-1.93425	0.0530821	0.201618	Not
ASTE1	603.519	-0.460608	0.190049	-2.42363	0.0153663	0.0977303	Not
ASTL	260.935	3.98632	0.420564	9.47852	2.57921e-21	1.36277e-17	Up
ASTN2	66.4539	0.0881351	0.354604	0.248545	0.803713	0.907685	Not
ASXL1	3513.79	0.349948	0.174616	2.0041	0.0450591	0.183701	Not
ASXL2	5074.86	-0.453403	0.301059	-1.50603	0.13206	0.343878	Not
ASXL3	5.78536	0.239306	1.20181	0.199122	0.842168	0.926257	Not
ATAD1	1368.02	-0.294953	0.153669	-1.9194	0.0549332	0.205948	Not
ATAD2	824.561	0.308757	0.296284	1.0421	0.297365	0.545718	Not
ATAD2B	4284.82	0.0042915	0.190715	0.0225022	0.982047	0.991493	Not
ATAD3A	156.257	-0.00540368	0.306206	-0.0176472	0.98592	0.99317	Not
ATAD3B	431.323	0.690532	0.257209	2.68472	0.00725915	0.0633028	Up
ATAD3C	10.5917	-0.263662	0.893434	-0.29511	0.76791	0.889168	Not
ATAD5	469.526	-0.402688	0.165488	-2.43334	0.0149603	0.0962013	Not
ATAT1	268.455	0.647823	0.263272	2.46066	0.0138683	0.0922475	Up
ATE1	1110.29	0.0431255	0.161085	0.267719	0.788916	0.900135	Not
ATF1	640.135	-0.503613	0.209987	-2.3983	0.0164712	0.101669	Down
ATF2	2454.78	0.00600339	0.170985	0.0351106	0.971992	0.986808	Not
ATF3	134.453	2.6598	0.64019	4.1547	3.25713e-05	0.00203557	Up
ATF4	4052.94	0.661133	0.274075	2.41223	0.0158551	0.0995321	Up
ATF5	298.868	-0.243669	0.297568	-0.818868	0.412862	0.65221	Not
ATF6	6741.57	0.348276	0.275329	1.26494	0.205891	0.446036	Not
ATF6B	4227.26	0.3175	0.180726	1.75681	0.0789509	0.256174	Not
ATF7	2638	-0.299426	0.222217	-1.34745	0.177836	0.410103	Not
ATF7IP	11231.8	-0.153099	0.190721	-0.802741	0.422124	0.660968	Not
ATF7IP2	583.331	-0.588154	0.258662	-2.27383	0.0229763	0.122832	Down
ATG10	182.326	-0.381966	0.22399	-1.70528	0.0881424	0.272827	Not
ATG101	247.251	-0.411723	0.265736	-1.54937	0.121292	0.326142	Not
ATG12	1205.15	0.0327331	0.208609	0.156911	0.875315	0.942024	Not
ATG13	3652.75	0.611828	0.199355	3.06904	0.00214746	0.0303933	Up
ATG14	1100.24	0.455864	0.254117	1.79391	0.0728269	0.244313	Not
ATG16L1	1705.01	0.700119	0.22363	3.13071	0.00174385	0.0266046	Up
ATG16L2	17188.9	0.307727	0.332896	0.924394	0.355281	0.60167	Not
ATG2A	13922.2	3.0438	0.530908	5.73319	9.85605e-09	3.18833e-06	Up
ATG2B	3308.86	0.0146712	0.171027	0.0857829	0.931639	0.968252	Not
ATG3	1962.62	-0.141682	0.242699	-0.583777	0.559371	0.759906	Not
ATG4A	317.251	-0.139221	0.208701	-0.667085	0.504718	0.723322	Not
ATG4B	1592.62	0.348087	0.174457	1.99526	0.0460147	0.185867	Not
ATG4C	344.511	-1.15024	0.339539	-3.38767	0.000704892	0.0153634	Down
ATG4D	823.364	1.1836	0.329482	3.59229	0.000327787	0.00971167	Up
ATG5	777.286	0.164122	0.21559	0.76127	0.446496	0.680694	Not
ATG7	3148.5	0.0934615	0.304188	0.307249	0.758654	0.884222	Not
ATG9A	2527.55	0.81867	0.266633	3.0704	0.00213774	0.0303505	Up
ATG9B	26.9717	-0.301565	0.502193	-0.600496	0.548176	0.753202	Not
ATIC	745.688	-0.406976	0.21781	-1.8685	0.0616929	0.220421	Not
ATL1	112.853	0.603817	0.248921	2.42574	0.0152772	0.0973306	Up
ATL2	1092.16	0.822921	0.26338	3.12446	0.00178129	0.026942	Up
ATL3	2710.68	-0.260072	0.187319	-1.38839	0.165019	0.39231	Not
ATM	18467	-0.250742	0.187317	-1.33859	0.180703	0.413971	Not
ATMIN	1665.64	0.0446276	0.200616	0.222453	0.823961	0.915956	Not
ATN1	892.108	0.130519	0.294191	0.443653	0.657293	0.826033	Not
ATOH8	44.0367	1.15567	0.74849	1.544	0.122588	0.327852	Not
ATOX1	272.305	0.193061	0.169304	1.14032	0.254152	0.500811	Not
ATP10A	1085.66	-0.0650336	0.283737	-0.229204	0.818711	0.913786	Not
ATP10B	5.09275	-0.700403	0.916867	-0.763909	0.444922	0.67982	Not
ATP10D	1207.44	-0.581662	0.241817	-2.40539	0.0161554	0.100581	Down
ATP11A	10624.6	0.307101	0.292823	1.04876	0.294289	0.542104	Not
ATP11AUN	5.64487	-0.545995	0.788042	-0.69285	0.488404	0.711025	Not
ATP11B	10786.1	0.585688	0.276962	2.11469	0.0344565	0.155876	Up
ATP11C	1312.13	-0.213003	0.217322	-0.980123	0.327025	0.575327	Not
ATP13A1	1818.01	-0.021213	0.19728	-0.107527	0.914371	0.961758	Not
ATP13A2	945.316	-0.281509	0.232862	-1.20891	0.226697	0.47006	Not
ATP13A3	4497.05	0.836116	0.30359	2.7541	0.00588542	0.0556621	Up
ATP13A4	74.657	0.246646	0.432843	0.569827	0.568795	0.766533	Not
ATP1A1	7940.17	0.330373	0.205783	1.60544	0.108396	0.306437	Not
ATP1A3	242.785	0.902355	0.313382	2.87941	0.00398417	0.0440091	Up
ATP1A4	11.8312	-0.311433	1.47746	-0.21079	0.833051	0.921344	Not
ATP1B1	85.9439	0.172605	0.418371	0.412565	0.679926	0.838259	Not
ATP1B2	47.7994	0.228757	0.657456	0.347943	0.727883	0.866179	Not
ATP1B3	1249.57	0.690645	0.289056	2.38931	0.0168802	0.103388	Up
ATP23	74.7648	0.487288	0.43024	1.13259	0.257385	0.504116	Not
ATP2A1	82.8529	0.900028	0.389071	2.31328	0.0207075	0.116385	Up
ATP2A2	4004.46	0.120603	0.21586	0.558707	0.576362	0.771679	Not
ATP2A3	13097.6	0.318932	0.227423	1.40237	0.160804	0.386665	Not
ATP2B1	10128	0.754922	0.281139	2.68523	0.00724807	0.063265	Up
ATP2B2	12.072	0.438382	0.577706	0.758833	0.447953	0.681963	Not
ATP2B4	10532.2	-0.0477728	0.218758	-0.218382	0.827132	0.918128	Not
ATP2C1	1715.71	-0.0698796	0.141652	-0.493318	0.621788	0.802912	Not
ATP2C2	118.235	-0.0260795	0.283375	-0.0920317	0.926673	0.966855	Not
ATP4A	5.50395	-0.0861302	1.27238	-0.0676922	0.946031	0.9741	Not
ATP4B	4.87744	-0.578419	1.16474	-0.496606	0.619467	0.801303	Not
ATP5F1A	4498.88	-0.131097	0.172586	-0.759606	0.44749	0.681473	Not
ATP5F1B	5426.23	0.012383	0.161231	0.076803	0.93878	0.971321	Not
ATP5F1C	1334.68	-0.250144	0.165112	-1.515	0.129773	0.34023	Not
ATP5F1D	541.462	0.173833	0.212853	0.816683	0.41411	0.65353	Not
ATP5F1E	1609.06	-0.215319	0.244418	-0.880946	0.378347	0.624121	Not
ATP5IF1	440.658	-0.203611	0.212403	-0.958608	0.337756	0.584399	Not
ATP5MC1	203.894	-0.378579	0.263071	-1.43907	0.15013	0.371341	Not
ATP5MC2	2581.62	0.0531018	0.182731	0.290601	0.771357	0.890905	Not
ATP5MC3	682.002	-0.201598	0.274361	-0.73479	0.462467	0.692036	Not
ATP5MD	337.661	-0.635528	0.269349	-2.3595	0.0182997	0.108518	Down
ATP5ME	120.355	-0.0316574	0.225945	-0.140111	0.888572	0.949542	Not
ATP5MF	265.955	-0.167954	0.267381	-0.628145	0.529909	0.741546	Not
ATP5MG	847.673	0.00213348	0.215437	0.00990302	0.992099	0.995868	Not
ATP5MGL	20.5279	-0.223207	0.468299	-0.476634	0.633623	0.810225	Not
ATP5MPL	547.477	-0.311695	0.250231	-1.24563	0.2129	0.453403	Not
ATP5PB	1479.87	-0.219763	0.179109	-1.22698	0.21983	0.461606	Not
ATP5PD	552.545	-0.483381	0.178362	-2.71011	0.00672614	0.0606802	Not
ATP5PF	253.819	-0.341941	0.243674	-1.40327	0.160536	0.386423	Not
ATP5PO	674.061	-0.455228	0.272844	-1.66846	0.0952254	0.285133	Not
ATP5S	626.572	-0.258643	0.203827	-1.26893	0.204465	0.444029	Not
ATP6AP1	3290.51	0.373868	0.224921	1.66222	0.096469	0.286874	Not
ATP6AP1L	41.7272	0.168812	0.442051	0.381884	0.702547	0.851205	Not
ATP6AP2	3839.7	0.197235	0.192647	1.02382	0.30592	0.553993	Not
ATP6V0A1	2410.5	-0.15794	0.226225	-0.698155	0.48508	0.70893	Not
ATP6V0A2	1087.36	-0.0837445	0.190903	-0.438677	0.660896	0.828131	Not
ATP6V0B	3852.26	0.67875	0.294415	2.30542	0.0211431	0.117633	Up
ATP6V0C	8853.62	0.946556	0.277772	3.40767	0.000655204	0.0146839	Up
ATP6V0D1	4489.97	0.344221	0.278046	1.238	0.215716	0.456457	Not
ATP6V0E1	3087.55	-0.128987	0.303896	-0.424444	0.671242	0.834433	Not
ATP6V0E2	571.652	-0.289682	0.265081	-1.0928	0.27448	0.521762	Not
ATP6V1A	5662.11	0.148761	0.258253	0.576027	0.564597	0.763147	Not
ATP6V1B1	6.49092	0.267828	0.882852	0.303367	0.76161	0.885449	Not
ATP6V1B2	11396.4	-0.40262	0.359329	-1.12048	0.26251	0.509558	Not
ATP6V1C1	1926.44	-0.193067	0.397532	-0.485663	0.627206	0.806052	Not
ATP6V1C2	51.2104	-0.234686	0.503444	-0.466162	0.6411	0.815471	Not
ATP6V1D	895.817	0.2893	0.319086	0.906652	0.364591	0.609935	Not
ATP6V1E1	1570.95	0.0662911	0.191641	0.345913	0.729408	0.8669	Not
ATP6V1E2	126.918	-0.255012	0.358768	-0.7108	0.477208	0.702214	Not
ATP6V1F	1080.5	0.0580004	0.235909	0.245859	0.805791	0.908896	Not
ATP6V1G1	1053.14	-0.145296	0.225729	-0.643674	0.519787	0.735047	Not
ATP6V1G2	29.2018	-0.560212	0.435162	-1.28736	0.197968	0.436014	Not
ATP6V1H	779.11	0.291674	0.22008	1.32531	0.185068	0.419853	Not
ATP7A	2082.52	-0.374495	0.27481	-1.36274	0.172964	0.403736	Not
ATP7B	106.377	0.291144	0.348074	0.836445	0.402905	0.643795	Not
ATP8A1	5270.37	0.746017	0.260384	2.86507	0.00416923	0.0452028	Up
ATP8A2	42.3978	-1.59331	0.520543	-3.06086	0.00220705	0.0309867	Down
ATP8B1	639.828	-1.15382	0.363753	-3.17199	0.00151396	0.0245376	Down
ATP8B2	3393.03	-0.20305	0.253917	-0.799673	0.423901	0.662517	Not
ATP8B3	117.143	0.264153	0.271253	0.973822	0.330145	0.578405	Not
ATP8B4	1325.3	-0.0569386	0.250455	-0.227341	0.820159	0.914421	Not
ATP9A	484.149	1.00116	0.495416	2.02084	0.0432963	0.179375	Up
ATP9B	2433.59	-0.0903031	0.184538	-0.489346	0.624597	0.804164	Not
ATPAF1	467.518	-0.438326	0.163812	-2.67579	0.00745541	0.0642958	Not
ATPAF2	447.613	-0.176362	0.233356	-0.755764	0.449791	0.683365	Not
ATR	2339.65	-0.248567	0.169815	-1.46375	0.143263	0.361659	Not
ATRAID	679.957	-0.166007	0.166319	-0.998125	0.318219	0.566115	Not
ATRIP	386.115	0.14612	0.282338	0.517537	0.604781	0.791742	Not
ATRN	1514.19	-0.575831	0.174559	-3.29878	0.00097106	0.018456	Down
ATRNL1	5.414	0.217735	1.06777	0.203915	0.83842	0.923929	Not
ATRX	5666.97	-0.145853	0.1905	-0.765631	0.443896	0.679333	Not
ATXN1	5042.02	-0.0626181	0.211838	-0.295594	0.76754	0.889168	Not
ATXN10	894.377	-0.241782	0.200576	-1.20544	0.228033	0.471506	Not
ATXN1L	5013.06	1.24836	0.352773	3.53869	0.000402119	0.0108771	Up
ATXN2	1412.45	-0.617281	0.256557	-2.40602	0.0161275	0.100486	Down
ATXN2L	4056.9	0.680194	0.270889	2.51097	0.01204	0.085083	Up
ATXN3	1148.3	-0.190829	0.182907	-1.04331	0.296804	0.545269	Not
ATXN7	9040.53	0.797166	0.248403	3.20917	0.0013312	0.0226675	Up
ATXN7L1	1695.41	-0.542237	0.216308	-2.50678	0.0121836	0.0856002	Down
ATXN7L2	252.343	0.552854	0.21252	2.60142	0.0092838	0.0728142	Up
ATXN7L3	3163.74	0.595625	0.219383	2.715	0.0066275	0.0599957	Up
ATXN7L3B	2725.52	0.209712	0.216473	0.968771	0.332659	0.581237	Not
AUH	1588.65	0.223485	0.189951	1.17654	0.23938	0.484228	Not
AUNIP	22.735	-0.533276	0.464892	-1.1471	0.251342	0.497616	Not
AUP1	1706.43	0.282886	0.167163	1.69227	0.0905944	0.276955	Not
AURKA	111.812	0.473703	0.277392	1.7077	0.0876916	0.272102	Not
AURKAIP1	701.869	0.432972	0.201285	2.15104	0.0314731	0.147685	Not
AURKB	59.2019	0.194567	0.330857	0.588072	0.556484	0.757901	Not
AURKC	12.9909	0.583661	0.742716	0.785848	0.431957	0.669301	Not
AUTS2	2545.95	2.52305	0.437516	5.76675	8.08166e-09	2.72558e-06	Up
AVEN	117.964	-0.0736182	0.271297	-0.271356	0.786117	0.898422	Not
AVIL	638.063	-0.49655	0.447278	-1.11016	0.26693	0.513733	Not
AVL9	3294.3	-0.255335	0.212679	-1.20056	0.229921	0.474172	Not
AVPI1	104.259	1.87028	0.481517	3.88414	0.000102693	0.00448425	Up
AVPR1A	45.2707	0.713315	0.704482	1.01254	0.311281	0.558453	Not
AVPR1B	5.47804	0.918267	1.07006	0.858143	0.390813	0.633413	Not
AVPR2	155.056	0.443629	0.29456	1.50607	0.132048	0.343878	Not
AWAT1	6.9026	-1.97056	0.875848	-2.24989	0.0244562	0.127686	Down
AXDND1	4.58187	0.454396	1.26678	0.358701	0.719819	0.860891	Not
AXIN1	2436.23	0.584484	0.174811	3.34352	0.000827242	0.016876	Up
AXIN2	318.937	-0.0270312	0.445591	-0.0606637	0.951627	0.976691	Not
AXL	49.0841	0.401561	0.474026	0.847129	0.396923	0.639003	Not
AZI2	955.898	-0.413412	0.187547	-2.20432	0.0275022	0.136657	Not
AZIN1	5062.48	0.956026	0.304469	3.13997	0.00168963	0.0260782	Up
AZIN2	287.068	0.752125	0.28971	2.59613	0.00942795	0.073364	Up
AZU1	135.826	1.20064	0.638929	1.87915	0.0602245	0.217294	Not
B2M	178044	0.0946116	0.214501	0.441077	0.659157	0.827014	Not
B3GALNT1	33.0348	-0.149684	0.517562	-0.289209	0.772421	0.891698	Not
B3GALNT2	409.01	-0.540303	0.261748	-2.06421	0.0389978	0.167749	Down
B3GALT1	2.85489	0.0786044	1.86508	0.0421452	0.966383	0.983761	Not
B3GALT2	355.448	0.0127414	0.243105	0.0524108	0.958201	0.980659	Not
B3GALT4	372.004	-0.0596126	0.216745	-0.275036	0.783289	0.896819	Not
B3GALT6	423.865	-0.452738	0.262617	-1.72395	0.084717	0.266438	Not
B3GAT1	810.797	0.941237	0.42458	2.21687	0.0266321	0.133506	Up
B3GAT3	639.439	0.105185	0.178474	0.589356	0.555622	0.757606	Not
B3GLCT	237.94	0.59399	0.314384	1.88938	0.0588415	0.214869	Not
B3GNT2	1073.5	0.0964248	0.226964	0.424846	0.670949	0.834379	Not
B3GNT3	6.7138	-0.691633	0.90627	-0.763164	0.445366	0.680302	Not
B3GNT4	123.056	1.8572	0.445531	4.16852	3.06589e-05	0.00196551	Up
B3GNT5	3306.46	2.69205	0.54698	4.92167	8.58108e-07	0.000129542	Up
B3GNT7	392.335	3.28247	0.535857	6.12565	9.03152e-10	4.47371e-07	Up
B3GNT8	876.951	-0.531416	0.399112	-1.3315	0.183026	0.41697	Not
B3GNT9	170.119	0.314775	0.26818	1.17374	0.240497	0.485126	Not
B3GNTL1	934.744	0.609464	0.290612	2.09717	0.0359785	0.159724	Up
B4GALNT3	33.792	-0.667388	0.656136	-1.01715	0.309083	0.556482	Not
B4GALNT4	24.5089	0.672451	1.12545	0.597493	0.550178	0.754117	Not
B4GALT1	9693.92	1.07117	0.261452	4.097	4.18534e-05	0.00241243	Up
B4GALT2	43.9847	0.235302	0.311503	0.755378	0.450022	0.683453	Not
B4GALT3	1030.67	0.170258	0.187658	0.907276	0.364261	0.609723	Not
B4GALT4	736.795	0.835394	0.232801	3.58845	0.000332649	0.00975934	Up
B4GALT5	8404.63	0.395123	0.433697	0.911058	0.362265	0.607968	Not
B4GALT6	175.93	0.331084	0.280218	1.18152	0.237395	0.482306	Not
B4GALT7	373.729	0.260472	0.239389	1.08807	0.276564	0.524004	Not
B4GAT1	50.3354	-0.83701	0.430998	-1.94202	0.0521341	0.199519	Not
B9D1	38.9192	-0.127648	0.456882	-0.27939	0.779945	0.895085	Not
B9D2	256.826	-0.278471	0.290284	-0.959305	0.337405	0.58412	Not
BAALC	8.57073	0.819281	0.851456	0.962211	0.335944	0.583119	Not
BAAT	5.04072	-0.812977	1.10722	-0.734247	0.462798	0.692254	Not
BABAM1	1222.28	0.33187	0.223981	1.48169	0.138423	0.354245	Not
BABAM2	1633.3	0.3834	0.231673	1.65492	0.0979413	0.289262	Not
BACE1	549.443	-0.844649	0.239275	-3.53003	0.000415507	0.0111066	Down
BACE2	211.303	-0.532016	0.340634	-1.56184	0.118326	0.321051	Not
BACH1	14315.6	0.0653383	0.274626	0.237917	0.811945	0.911225	Not
BACH2	2886.14	-0.0122138	0.373498	-0.0327012	0.973913	0.987856	Not
BAD	188.678	-0.0212127	0.258432	-0.0820824	0.934581	0.970067	Not
BAG1	4105.46	0.791831	0.387209	2.04497	0.0408575	0.172472	Up
BAG2	115.275	-0.386023	0.277353	-1.39181	0.163979	0.390804	Not
BAG3	264.798	0.570663	0.355671	1.60447	0.108611	0.306747	Not
BAG4	1266.23	-0.126097	0.209928	-0.600667	0.548062	0.753202	Not
BAG5	2037.07	0.362235	0.232775	1.55616	0.119671	0.323372	Not
BAG6	8586.71	0.558628	0.205486	2.71857	0.0065564	0.059488	Up
BAHCC1	215.759	0.140214	0.32102	0.436777	0.662273	0.829014	Not
BAHD1	1049.73	-0.184658	0.172706	-1.0692	0.284979	0.532751	Not
BAIAP2	586.545	0.711727	0.233372	3.04976	0.00229027	0.0317334	Up
BAIAP2L1	399.387	-0.372105	0.269941	-1.37847	0.168059	0.397064	Not
BAIAP2L2	31.5322	-0.410399	0.636354	-0.644922	0.518978	0.734656	Not
BAIAP3	651.542	0.0519773	0.425451	0.12217	0.902765	0.95634	Not
BAK1	774.928	0.378336	0.235561	1.60611	0.10825	0.306287	Not
BAMBI	17.6882	0.111514	0.495149	0.225213	0.821813	0.91504	Not
BANF1	645.483	-0.476153	0.217607	-2.18813	0.0286602	0.139823	Not
BANK1	1365.69	-0.358943	0.41108	-0.873172	0.382569	0.627855	Not
BANP	2670.07	0.0992185	0.176403	0.562454	0.573806	0.770286	Not
BAP1	2842.62	0.978742	0.261965	3.73616	0.000186854	0.00682446	Up
BARD1	470.499	-0.228683	0.203687	-1.12272	0.261557	0.508848	Not
BARHL1	12.3826	0.848676	0.637358	1.33155	0.183007	0.41697	Not
BASP1	7177.28	0.880617	0.440182	2.00057	0.0454384	0.184678	Up
BATF	260.662	-0.0456128	0.348326	-0.130949	0.895816	0.953376	Not
BATF2	171.337	-0.535817	0.600025	-0.892992	0.371861	0.618443	Not
BATF3	33.6772	-0.562901	0.568204	-0.990666	0.321849	0.570651	Not
BAX	912.86	0.22922	0.172996	1.325	0.185172	0.419922	Not
BAZ1A	7356.98	-0.0691205	0.337646	-0.204713	0.837796	0.923756	Not
BAZ1B	2917.22	-0.423312	0.173589	-2.43859	0.0147448	0.0953349	Not
BAZ2A	15445.7	0.80874	0.281435	2.87363	0.00405789	0.0444542	Up
BAZ2B	10858.9	0.148094	0.304915	0.485688	0.627189	0.806052	Not
BBC3	329.217	-0.163286	0.214655	-0.760691	0.446842	0.681019	Not
BBIP1	732.35	0.154446	0.247795	0.623281	0.5331	0.743853	Not
BBOF1	232.01	0.801058	0.316997	2.52702	0.0115034	0.0824323	Up
BBS1	391.989	-0.222943	0.213262	-1.0454	0.295839	0.544283	Not
BBS10	360.647	-1.58844	0.399064	-3.98041	6.87978e-05	0.00339724	Down
BBS12	60.7236	-1.3272	0.364138	-3.64476	0.000267637	0.00851869	Down
BBS2	789.842	-0.415228	0.184999	-2.24449	0.0248011	0.128634	Not
BBS4	336.209	0.159752	0.173002	0.923412	0.355793	0.602057	Not
BBS5	44.4715	0.161419	0.54044	0.298682	0.765183	0.88772	Not
BBS7	211.353	-0.864023	0.272488	-3.17087	0.00151986	0.0245565	Down
BBS9	771.189	-0.0644929	0.208415	-0.309444	0.756984	0.883981	Not
BBX	4014.59	0.207739	0.170569	1.21792	0.223254	0.465877	Not
BCAM	61.2863	0.67227	0.541357	1.24182	0.214302	0.45486	Not
BCAN	5.96773	-0.577467	0.984208	-0.586733	0.557383	0.758376	Not
BCAP29	589.69	-0.213526	0.229549	-0.930199	0.352268	0.599313	Not
BCAP31	2347.63	0.0901449	0.193559	0.465722	0.641415	0.815583	Not
BCAR1	8.61919	0.417486	0.87905	0.474929	0.634838	0.810798	Not
BCAR3	63.12	-0.108001	0.389987	-0.276935	0.78183	0.896275	Not
BCAS1	29.4914	0.372866	0.501799	0.743058	0.457446	0.688546	Not
BCAS2	366.666	0.518939	0.303304	1.71096	0.0870891	0.270785	Not
BCAS3	2241.4	0.132385	0.216715	0.61087	0.541285	0.749469	Not
BCAS4	234.347	-0.106134	0.339677	-0.312456	0.754694	0.882918	Not
BCAT1	759.076	0.163137	0.509553	0.320157	0.748849	0.87926	Not
BCAT2	198.852	-0.656594	0.317974	-2.06493	0.0389298	0.167547	Down
BCCIP	515.957	-0.306768	0.267409	-1.14719	0.251304	0.497616	Not
BCDIN3D	160.499	-0.928468	0.288896	-3.21385	0.00130966	0.0224184	Down
BCKDHA	1144.54	-0.153803	0.186791	-0.823394	0.410284	0.649887	Not
BCKDHB	302.419	-0.614364	0.250431	-2.45323	0.0141581	0.0932363	Down
BCKDK	1737.47	0.622447	0.258523	2.4077	0.0160533	0.10023	Up
BCL10	1765.91	0.641438	0.283787	2.26028	0.0238037	0.125642	Up
BCL11A	787.645	-0.418555	0.341907	-1.22418	0.220885	0.463127	Not
BCL11B	5409.62	0.0440313	0.26904	0.163661	0.869998	0.939488	Not
BCL2	3879.19	-0.286696	0.25408	-1.12837	0.259164	0.505913	Not
BCL2A1	4454.62	2.18162	0.526684	4.14219	3.44007e-05	0.00213838	Up
BCL2L1	20669.5	1.07901	0.415604	2.59625	0.00942475	0.073364	Up
BCL2L11	3486.56	0.329816	0.190677	1.72971	0.0836827	0.264845	Not
BCL2L12	261.185	0.331114	0.239412	1.38303	0.166656	0.394869	Not
BCL2L13	1785.8	-0.127489	0.22028	-0.57876	0.562751	0.761948	Not
BCL2L14	6.87236	-1.05157	1.06792	-0.984688	0.324777	0.57379	Not
BCL2L15	71.7205	0.30066	0.301938	0.995766	0.319364	0.567577	Not
BCL2L2	311.381	0.148059	0.314939	0.470119	0.63827	0.813608	Not
BCL3	5415.29	1.7593	0.435082	4.04361	5.26339e-05	0.00286701	Up
BCL6	44783.8	0.0123016	0.436589	0.0281766	0.977521	0.989254	Not
BCL6B	4.71304	-0.31084	1.08967	-0.285262	0.775444	0.892881	Not
BCL7A	225.413	0.0263285	0.424208	0.062065	0.950511	0.976192	Not
BCL7B	1164.79	0.710093	0.243293	2.91868	0.0035152	0.0406415	Up
BCL7C	412.265	0.0851203	0.242378	0.351188	0.725447	0.864941	Not
BCL9	535.836	-0.136714	0.223794	-0.61089	0.541272	0.749469	Not
BCL9L	5772.05	0.350025	0.265198	1.31986	0.18688	0.422432	Not
BCLAF1	10877.7	0.909796	0.332603	2.73538	0.00623078	0.057723	Up
BCLAF3	1145.02	-0.238326	0.235862	-1.01045	0.31228	0.559667	Not
BCO2	32.2465	-0.250165	0.386765	-0.646812	0.517753	0.733874	Not
BCOR	1456.57	-0.400739	0.2443	-1.64036	0.100931	0.294301	Not
BCORL1	1105.92	-0.654889	0.368283	-1.77822	0.0753673	0.249092	Not
BCR	3957.08	0.958702	0.217938	4.39897	1.08764e-05	0.000857719	Up
BCS1L	236.935	-0.24627	0.212787	-1.15736	0.247127	0.493104	Not
BDH1	450.551	-0.624238	0.28666	-2.17763	0.0294339	0.14207	Down
BDH2	143.304	0.0484467	0.284434	0.170327	0.864753	0.936732	Not
BDNF	13.9023	-1.41152	0.624627	-2.25978	0.0238347	0.125695	Down
BDP1	2882.95	-0.251514	0.193548	-1.2995	0.193773	0.430967	Not
BEAN1	278.148	0.0693034	0.384912	0.18005	0.857113	0.93353	Not
BECN1	1871.1	0.409935	0.181233	2.26192	0.0237026	0.125344	Not
BEGAIN	62.7953	0.174897	0.366657	0.477005	0.633359	0.81012	Not
BEND2	362.585	0.694699	0.486429	1.42816	0.153246	0.375964	Not
BEND3	92.2022	0.397522	0.385654	1.03077	0.302647	0.550775	Not
BEND4	116.889	-0.388298	0.450985	-0.861	0.389238	0.632325	Not
BEND5	66.9664	-0.610471	0.56614	-1.0783	0.280898	0.52878	Not
BEND6	4.16703	0.0276515	1.24094	0.0222826	0.982223	0.991518	Not
BEND7	149.002	0.714065	0.656377	1.08789	0.276644	0.524041	Not
BEST1	4784.09	0.881718	0.402242	2.19201	0.0283787	0.139291	Up
BEST2	6.17062	0.83397	1.1132	0.749162	0.453759	0.685847	Not
BEST3	12.3889	1.62584	0.652191	2.49289	0.0126707	0.0870198	Up
BEST4	61.0153	1.43833	0.470287	3.0584	0.00222521	0.0311588	Up
BET1	171.076	-0.895022	0.345349	-2.59164	0.00955183	0.0737605	Down
BET1L	1755.35	0.718037	0.224802	3.19409	0.00140273	0.0233418	Up
BEX1	7.48287	1.49821	1.05247	1.42352	0.154586	0.378022	Not
BEX2	46.2018	0.513271	0.531517	0.965673	0.334208	0.582202	Not
BEX3	161.153	0.261187	0.331239	0.788516	0.430395	0.667795	Not
BEX4	259.365	0.509717	0.463641	1.09938	0.271604	0.519198	Not
BEX5	7.52372	-0.836297	0.788862	-1.06013	0.289085	0.537348	Not
BFAR	867.412	-0.3421	0.181967	-1.88001	0.0601063	0.217224	Not
BFSP1	33.2644	0.319524	0.610235	0.523609	0.600551	0.788285	Not
BFSP2	23.681	-0.699265	0.75467	-0.926584	0.354143	0.600738	Not
BGLAP	15.566	-0.82447	0.791518	-1.04163	0.297583	0.545821	Not
BHLHA15	10.6311	0.65594	0.927251	0.707402	0.479317	0.703739	Not
BHLHE40	3871.57	1.20706	0.362348	3.33123	0.000864624	0.0173703	Up
BHLHE41	85.3437	-0.758929	0.346804	-2.18835	0.028644	0.139823	Down
BHMT	2.69803	-2.00421	1.4157	-1.4157	0.156864	0.381415	Not
BICC1	12.0442	0.0457284	0.759335	0.0602216	0.951979	0.97694	Not
BICD1	501.272	-0.893962	0.310773	-2.87658	0.00402016	0.0442217	Down
BICD2	4020.1	-0.282074	0.303431	-0.929618	0.352569	0.599503	Not
BICDL1	584.138	0.212463	0.175452	1.21094	0.225918	0.46915	Not
BICDL2	22.7069	0.244823	0.668411	0.366276	0.714159	0.856807	Not
BICRA	1416.28	0.663451	0.202892	3.26996	0.00107561	0.0196423	Up
BICRAL	4784.26	0.0273481	0.220852	0.12383	0.90145	0.955522	Not
BID	2239.79	0.0642807	0.308461	0.208391	0.834923	0.922113	Not
BIK	51.8925	1.19252	0.402272	2.96446	0.0030321	0.0377161	Up
BIN1	1331.18	-0.278675	0.255414	-1.09107	0.275241	0.522684	Not
BIN2	12088.8	-0.0628154	0.245009	-0.25638	0.797657	0.905058	Not
BIN3	2249.15	1.35027	0.37977	3.55549	0.000377269	0.0104183	Up
BIRC2	3567.74	0.156222	0.1802	0.866938	0.385976	0.630408	Not
BIRC3	4950.67	-0.0295944	0.291598	-0.10149	0.919161	0.963951	Not
BIRC5	21.1973	-0.585632	0.516392	-1.13409	0.256759	0.503262	Not
BIRC6	17124.4	0.0929405	0.150311	0.618322	0.536363	0.746369	Not
BIRC7	2.88339	-0.452991	1.31534	-0.344392	0.730552	0.867804	Not
BIVM	78.8433	-0.428459	0.27891	-1.53619	0.124491	0.330648	Not
BLCAP	2060.84	0.0426413	0.17334	0.245999	0.805683	0.908895	Not
BLK	683.562	-0.244621	0.400219	-0.611216	0.541057	0.749283	Not
BLM	318.205	-0.374696	0.238258	-1.57265	0.1158	0.316711	Not
BLMH	597.548	0.151451	0.252614	0.599533	0.548817	0.753252	Not
BLNK	312.617	-0.882395	0.48273	-1.82793	0.0675603	0.23326	Not
BLOC1S1	574.421	0.0103049	0.280656	0.0367173	0.97071	0.986329	Not
BLOC1S2	780.061	0.288871	0.245052	1.17882	0.238471	0.483317	Not
BLOC1S3	756.676	0.0818867	0.171038	0.478762	0.632108	0.809594	Not
BLOC1S4	188.092	0.159199	0.217774	0.731026	0.464763	0.693645	Not
BLOC1S5	405.399	-0.427656	0.237735	-1.79888	0.072038	0.243159	Not
BLOC1S6	1864.75	0.27145	0.211091	1.28593	0.198466	0.436565	Not
BLVRA	409.787	-0.222311	0.302011	-0.736102	0.461668	0.691543	Not
BLVRB	2276.71	0.557205	0.299409	1.86102	0.062742	0.222611	Not
BLZF1	754.004	-0.138213	0.253745	-0.544693	0.585965	0.777577	Not
BMF	2159.11	0.0553396	0.376195	0.147103	0.88305	0.946533	Not
BMI1	93.1449	-0.312535	0.279296	-1.11901	0.263137	0.509974	Not
BMP1	148.038	-0.160171	0.38897	-0.411783	0.680499	0.838261	Not
BMP10	11.7164	-0.450083	0.576445	-0.78079	0.434926	0.672059	Not
BMP2	25.6219	3.22814	0.660579	4.88684	1.02469e-06	0.000147658	Up
BMP2K	3869.34	-0.476398	0.252264	-1.88849	0.0589598	0.215141	Not
BMP3	3.08023	0.110758	1.37899	0.080318	0.935984	0.970517	Not
BMP4	4.56663	-0.227742	1.23836	-0.183907	0.854086	0.932048	Not
BMP6	675.401	1.34231	0.374487	3.58438	0.000337878	0.00986317	Up
BMP8A	205.418	-0.0181956	0.289525	-0.0628464	0.949889	0.976128	Not
BMP8B	183.235	-0.130747	0.286503	-0.456355	0.648134	0.819853	Not
BMPER	5.10496	0.627844	1.27296	0.493217	0.621859	0.802912	Not
BMPR1A	244.21	-0.660864	0.353828	-1.86776	0.0617961	0.220466	Not
BMPR2	2003.15	-0.010402	0.230137	-0.0451992	0.963949	0.982734	Not
BMS1	980.3	-0.163301	0.257543	-0.634075	0.526032	0.739252	Not
BMT2	688.677	0.0471348	0.231957	0.203205	0.838975	0.924412	Not
BMX	337.862	1.31591	0.996804	1.32013	0.186792	0.422373	Not
BNC2	325.118	1.71418	0.586186	2.92429	0.00345245	0.0402776	Up
BNIP1	121.279	0.825524	0.371432	2.22254	0.0262467	0.132454	Up
BNIP2	5295.15	0.268301	0.218264	1.22925	0.218978	0.46041	Not
BNIP3	218.189	-0.933457	0.331506	-2.81581	0.00486544	0.0496033	Down
BNIP3L	25119.6	0.81101	0.370455	2.18923	0.0285803	0.139818	Up
BNIPL	72.8265	-0.714822	0.294665	-2.42588	0.0152714	0.0973306	Down
BOC	8.1774	-0.59039	0.790543	-0.746816	0.455175	0.686814	Not
BOD1	257.204	-0.203051	0.275813	-0.73619	0.461615	0.691529	Not
BOD1L1	14487.1	0.268793	0.267258	1.00574	0.31454	0.561461	Not
BOK	74.6494	0.440946	0.57483	0.767089	0.443029	0.678563	Not
BOLA1	48.042	-1.27309	0.518915	-2.45337	0.0141526	0.0932363	Down
BOLA2-SMG1P6	49.0253	1.55145	0.547631	2.83302	0.00461099	0.0478643	Up
BOLA2B	2.69287	-0.226021	1.31547	-0.171818	0.863581	0.936286	Not
BOLA3	36.0762	-0.659959	0.390218	-1.69125	0.0907881	0.277368	Not
BOLL	6.89625	-0.21045	0.838089	-0.251107	0.801731	0.906886	Not
BOP1	349.516	0.00426581	0.234432	0.0181964	0.985482	0.992937	Not
BORA	295.884	-0.271996	0.188024	-1.4466	0.14801	0.368782	Not
BORCS5	1942.83	0.807779	0.276276	2.92381	0.00345775	0.0402776	Up
BORCS6	480.947	-0.0994257	0.295868	-0.336047	0.736835	0.87187	Not
BORCS7	322.578	0.225641	0.262788	0.858644	0.390537	0.633284	Not
BORCS8	484.073	-0.384463	0.341135	-1.12701	0.259738	0.506846	Not
BPGM	1900.25	0.567381	0.456969	1.24162	0.214377	0.454898	Not
BPHL	67.4895	-0.450865	0.385664	-1.16906	0.242378	0.48775	Not
BPI	551.032	0.788472	0.538101	1.46529	0.142842	0.361346	Not
BPNT1	234.32	-1.10942	0.452021	-2.45436	0.0141134	0.0931769	Down
BPTF	10155.8	0.108262	0.156402	0.692201	0.488811	0.711296	Not
BRAF	5236.36	0.500993	0.21269	2.35551	0.0184975	0.109363	Up
BRAP	1436.68	0.271848	0.204208	1.33123	0.183113	0.41697	Not
BRAT1	1473.36	0.803291	0.24072	3.33704	0.000846757	0.0171596	Up
BRCA1	558.595	-0.0583289	0.410152	-0.142213	0.886912	0.948613	Not
BRCA2	393.279	0.120964	0.271878	0.44492	0.656378	0.825603	Not
BRCC3	570.804	-0.433503	0.237702	-1.82372	0.0681938	0.234509	Not
BRD1	5106.41	1.0697	0.298046	3.58903	0.000331906	0.00975934	Up
BRD2	11668.3	0.51808	0.253788	2.04139	0.041212	0.173479	Up
BRD3	1824.36	-0.033844	0.16455	-0.205677	0.837044	0.923375	Not
BRD3OS	170.904	-0.200408	0.21778	-0.92023	0.357452	0.603373	Not
BRD4	9332.2	0.66889	0.192426	3.47609	0.000508776	0.0125561	Up
BRD7	1872.84	0.364021	0.24934	1.45994	0.144308	0.363428	Not
BRD8	1547.89	-0.200673	0.30888	-0.64968	0.515899	0.732096	Not
BRD9	1355.55	0.502228	0.238752	2.10356	0.0354171	0.158116	Up
BRDT	8.01229	5.7348	1.39156	4.12114	3.77005e-05	0.00224019	Up
BRF1	782.77	0.252283	0.208363	1.21078	0.225978	0.469161	Not
BRF2	190.338	-0.19071	0.23475	-0.812397	0.416564	0.65585	Not
BRI3	2903.81	0.34184	0.274829	1.24383	0.213564	0.453967	Not
BRI3BP	198.394	-0.967661	0.241308	-4.01007	6.07014e-05	0.00317551	Down
BRICD5	86.9321	0.155364	0.338831	0.45853	0.646572	0.819118	Not
BRIP1	201.324	0.395362	0.183338	2.15646	0.0310476	0.146512	Not
BRIX1	322.555	0.310758	0.328372	0.946361	0.343965	0.590606	Not
BRK1	1367.07	-0.115166	0.17573	-0.655358	0.512237	0.729185	Not
BRMS1	678.276	0.584598	0.218528	2.67516	0.00746929	0.0643805	Up
BRMS1L	98.2488	-0.0823191	0.291849	-0.282061	0.777897	0.894029	Not
BROX	3089.97	0.133287	0.168255	0.792175	0.428259	0.665784	Not
BRPF1	1856.68	0.544011	0.25395	2.14219	0.032178	0.14986	Up
BRPF3	2565.15	0.493057	0.238353	2.0686	0.0385838	0.166741	Not
BRSK1	20.3659	-0.502232	0.418892	-1.19895	0.230547	0.475061	Not
BRSK2	99.9673	-0.343981	0.357874	-0.961178	0.336463	0.583657	Not
BRWD1	7057.44	0.0994488	0.188136	0.5286	0.597083	0.785229	Not
BRWD3	5403.87	0.303071	0.221911	1.36573	0.172023	0.402325	Not
BSCL2	419.041	0.0965044	0.171135	0.563908	0.572817	0.769285	Not
BSDC1	3111.77	0.41246	0.177312	2.32618	0.0200092	0.114325	Not
BSG	11275.9	0.922091	0.290791	3.17097	0.00151931	0.0245565	Up
BSN	78.8229	-0.638827	0.456457	-1.39953	0.161653	0.387768	Not
BSND	10.5864	0.774706	1.15748	0.669302	0.503303	0.72237	Not
BSPRY	20.8444	-0.00969131	0.763355	-0.0126957	0.989871	0.9948	Not
BST1	2947.24	-0.324586	0.41967	-0.773432	0.439267	0.675936	Not
BST2	957.834	-0.555514	0.233081	-2.38335	0.0171557	0.10419	Down
BTAF1	4858.07	0.103825	0.217743	0.476821	0.633489	0.81012	Not
BTBD1	1768.98	-0.0576182	0.180459	-0.319288	0.749508	0.879639	Not
BTBD10	1268.97	-0.0202622	0.309433	-0.0654816	0.947791	0.974598	Not
BTBD11	944.079	0.751329	0.384255	1.95529	0.0505491	0.196765	Not
BTBD17	2.84145	-0.650778	1.66315	-0.391292	0.695581	0.84715	Not
BTBD18	261.868	-0.039179	0.280995	-0.13943	0.889111	0.949811	Not
BTBD19	221.525	2.02545	0.451823	4.48283	7.36585e-06	0.000648645	Up
BTBD2	1833.43	-0.190993	0.16085	-1.1874	0.235069	0.480376	Not
BTBD3	162.415	0.188453	0.30044	0.627256	0.530491	0.741649	Not
BTBD6	617.523	0.5348	0.209102	2.5576	0.0105397	0.077995	Up
BTBD7	1847.17	-0.254788	0.221461	-1.15048	0.249945	0.496413	Not
BTBD8	39.7012	-0.742546	0.628121	-1.18217	0.237138	0.482093	Not
BTBD9	3090.39	0.761804	0.267895	2.84366	0.00445985	0.0469926	Up
BTD	1280.11	0.0230002	0.151227	0.152091	0.879115	0.944417	Not
BTF3	5396.51	0.270186	0.228608	1.18187	0.237256	0.482146	Not
BTF3L4	987.078	-0.194327	0.205633	-0.94502	0.344649	0.59112	Not
BTG1	24232.8	1.39241	0.234197	5.94545	2.75695e-09	1.2139e-06	Up
BTG2	11877.8	1.3974	0.338815	4.12438	3.71741e-05	0.00223361	Up
BTG3	143.154	2.12559	0.532603	3.99095	6.58098e-05	0.00333275	Up
BTK	2449.42	-0.490119	0.207519	-2.3618	0.0181866	0.108049	Not
BTLA	1152.6	-0.986205	0.507322	-1.94394	0.0519024	0.199058	Not
BTN1A1	54.5037	-2.16277	0.543987	-3.97578	7.01489e-05	0.0034532	Down
BTN2A1	3532.29	-0.370374	0.243293	-1.52234	0.127925	0.336954	Not
BTN2A2	1010.7	0.066405	0.288673	0.230035	0.818064	0.913436	Not
BTN3A1	7286.44	0.0757837	0.217157	0.348981	0.727103	0.865849	Not
BTN3A2	5786.9	-0.118805	0.307521	-0.386332	0.699251	0.84901	Not
BTN3A3	2826.66	-0.159719	0.225545	-0.708146	0.478855	0.703314	Not
BTNL10	28.4639	0.323993	0.586126	0.55277	0.580421	0.774302	Not
BTNL2	6.69654	-1.18919	0.838476	-1.41827	0.156112	0.38022	Not
BTNL3	195.505	1.09943	2.41729	0.454819	0.649239	0.820599	Not
BTNL8	907.152	0.113553	0.571347	0.198747	0.842461	0.926257	Not
BTNL9	18.6255	-0.216368	0.678659	-0.318816	0.749866	0.879867	Not
BTRC	785.276	-0.098605	0.17116	-0.576097	0.56455	0.763147	Not
BUB1	101.874	0.0859505	0.312617	0.274939	0.783363	0.896819	Not
BUB1B	46.8198	0.363286	0.33171	1.09519	0.273434	0.521285	Not
BUB3	1830.05	-0.0499947	0.152646	-0.327522	0.743273	0.876218	Not
BUD13	596.632	-0.328945	0.229256	-1.43484	0.151333	0.373062	Not
BUD23	463.531	0.402295	0.279142	1.44118	0.149533	0.370873	Not
BUD31	324.828	0.49499	0.276322	1.79135	0.0732366	0.245117	Not
BVES	2.68077	1.41205	1.46087	0.966578	0.333755	0.582202	Not
BYSL	558.748	-0.0552382	0.403207	-0.136997	0.891033	0.950775	Not
BZW1	3892.33	0.727852	0.278915	2.60958	0.00906527	0.0720367	Up
BZW2	349.622	-0.286602	0.167135	-1.71479	0.0863834	0.269592	Not
C10orf105	1591.99	-0.135997	0.312585	-0.435074	0.663509	0.829701	Not
C10orf111	11.5476	1.20224	0.862248	1.39431	0.163225	0.389716	Not
C10orf113	3.70891	3.16702	1.44547	2.191	0.0284521	0.139374	Up
C10orf143	64.9886	-0.135598	0.479877	-0.282569	0.777507	0.893898	Not
C10orf25	62.5697	0.0350671	0.317123	0.110579	0.91195	0.961066	Not
C10orf82	5.0614	0.92194	1.29696	0.710845	0.47718	0.702214	Not
C10orf88	177.981	-0.585769	0.244492	-2.39586	0.0165814	0.102071	Down
C10orf95	115.429	-0.721654	0.334082	-2.16011	0.0307639	0.14607	Down
C11orf1	39.9655	-0.0486836	0.346781	-0.140387	0.888354	0.949395	Not
C11orf16	9.12804	-1.32085	0.858711	-1.53818	0.124005	0.33002	Not
C11orf21	3232.47	-0.395765	0.234845	-1.68522	0.0919458	0.279636	Not
C11orf24	290.486	-0.919981	0.277121	-3.31979	0.000900864	0.0178495	Down
C11orf42	343.856	-0.421877	0.360648	-1.16977	0.242092	0.487439	Not
C11orf45	27.9581	-0.473198	0.500206	-0.946005	0.344146	0.590744	Not
C11orf49	438.088	0.136018	0.187853	0.724068	0.469024	0.696767	Not
C11orf54	1054.94	-0.543454	0.296828	-1.83087	0.0671196	0.232143	Not
C11orf58	2555.32	0.163382	0.230006	0.710338	0.477494	0.702493	Not
C11orf65	291.269	-0.790383	0.394204	-2.00501	0.0449618	0.183539	Down
C11orf68	876.654	-0.247696	0.249576	-0.992468	0.320969	0.569559	Not
C11orf71	224.238	-0.608057	0.20562	-2.95719	0.00310457	0.0382069	Down
C11orf74	19.3617	-0.40344	0.628185	-0.642231	0.520723	0.735746	Not
C11orf80	363.906	-0.287644	0.273956	-1.04996	0.293734	0.541645	Not
C11orf91	31.6854	1.2315	0.64049	1.92275	0.0545109	0.204931	Not
C11orf94	30.7336	0.173445	0.515595	0.336398	0.736571	0.871747	Not
C11orf95	168.227	-0.197403	0.399822	-0.493727	0.621499	0.802687	Not
C11orf96	4.84855	5.75676	1.56862	3.66994	0.000242604	0.00802822	Up
C12orf10	359.709	0.0092246	0.18028	0.0511681	0.959192	0.980967	Not
C12orf29	217.73	-0.329879	0.296884	-1.11114	0.26651	0.513321	Not
C12orf4	409.919	-0.253015	0.184164	-1.37386	0.169486	0.398594	Not
C12orf40	7.68572	-2.28723	0.79477	-2.87785	0.00400393	0.0441351	Down
C12orf42	143.14	0.0499023	0.421181	0.118482	0.905686	0.95793	Not
C12orf43	258.966	0.0746965	0.252826	0.295446	0.767653	0.889168	Not
C12orf45	50.2681	-0.691083	0.488522	-1.41464	0.157173	0.381875	Not
C12orf49	1261.81	-0.411484	0.248674	-1.65471	0.0979832	0.289331	Not
C12orf57	488.666	-0.201909	0.259738	-0.777357	0.436948	0.674121	Not
C12orf60	130.512	0.967594	0.383011	2.52629	0.0115276	0.082531	Up
C12orf65	289.378	-0.566825	0.25168	-2.25216	0.0243119	0.127226	Down
C12orf66	272.782	-0.221516	0.250021	-0.885988	0.375624	0.621837	Not
C12orf71	25.8993	0.999892	0.465417	2.14838	0.0316837	0.148322	Up
C12orf73	151.754	-0.363485	0.257884	-1.40949	0.15869	0.383853	Not
C12orf74	15.1129	-0.135269	0.840119	-0.161012	0.872084	0.940752	Not
C12orf75	411.076	0.246239	0.304459	0.808776	0.418644	0.657738	Not
C12orf76	207.353	-0.372742	0.248232	-1.50159	0.133204	0.345945	Not
C13orf46	649.339	0.310819	0.286174	1.08612	0.277427	0.52451	Not
C14orf119	657.079	-0.814131	0.377564	-2.15627	0.0310623	0.146512	Down
C14orf132	46.6777	-0.553428	0.482755	-1.1464	0.251632	0.497892	Not
C14orf178	29.5027	1.44126	0.534099	2.69849	0.00696539	0.0617692	Up
C14orf28	145.974	-0.310177	0.21369	-1.45153	0.146632	0.366894	Not
C14orf93	507.285	-0.670247	0.222328	-3.01467	0.00257255	0.0340664	Down
C15orf39	14374.2	0.262007	0.221937	1.18055	0.237782	0.482907	Not
C15orf40	350.394	-0.677419	0.197384	-3.43198	0.000599188	0.0138249	Down
C15orf41	105.063	-0.00441452	0.355561	-0.0124156	0.990094	0.994893	Not
C15orf48	14.2359	1.27396	0.675137	1.88696	0.0591658	0.215545	Not
C15orf53	12.4393	-0.290844	0.82712	-0.351634	0.725112	0.864777	Not
C15orf61	61.9558	0.0457185	0.343428	0.133124	0.894095	0.952376	Not
C15orf62	235.435	-0.279759	0.284987	-0.981655	0.32627	0.574762	Not
C16orf45	429.468	-0.179285	0.235141	-0.762456	0.445788	0.680518	Not
C16orf46	21.3402	0.787726	0.476932	1.65165	0.0986054	0.290304	Not
C16orf54	8443.68	0.249102	0.254689	0.978062	0.328044	0.576413	Not
C16orf58	810.565	-0.230071	0.22637	-1.01635	0.309461	0.55672	Not
C16orf70	788.911	0.0568499	0.2231	0.254818	0.798864	0.905495	Not
C16orf71	28.1225	0.193966	0.617298	0.314218	0.753356	0.882003	Not
C16orf72	17273	0.639954	0.290575	2.20237	0.0276393	0.13715	Up
C16orf74	103.43	-0.0538372	0.300058	-0.179423	0.857606	0.933656	Not
C16orf86	78.964	0.163154	0.528587	0.308661	0.757579	0.883981	Not
C16orf87	282.876	0.417848	0.349867	1.1943	0.232359	0.477026	Not
C16orf89	8.25544	-1.53292	0.879765	-1.74241	0.0814359	0.26067	Not
C16orf90	13.9876	1.10394	0.604098	1.82741	0.0676375	0.233417	Not
C16orf91	102.67	0.235709	0.299763	0.786318	0.431681	0.669004	Not
C16orf95	13.0658	0.0940255	0.681118	0.138046	0.890204	0.950388	Not
C16orf96	31.4047	1.26461	0.615371	2.05504	0.0398755	0.169625	Up
C17orf100	73.7192	-1.1869	0.442445	-2.68259	0.0073055	0.0634866	Down
C17orf107	507.644	4.257	0.593721	7.17003	7.498e-13	1.08046e-09	Up
C17orf113	13.5088	-0.216137	0.674467	-0.320456	0.748623	0.879109	Not
C17orf47	6.27374	-0.850301	1.01651	-0.836486	0.402881	0.643795	Not
C17orf49	662.608	0.303098	0.208438	1.45414	0.145908	0.365761	Not
C17orf50	5.60774	-1.16412	1.04827	-1.11051	0.26678	0.513569	Not
C17orf51	115.399	-0.745069	0.534474	-1.39402	0.163311	0.38974	Not
C17orf53	63.0256	1.39317	0.501168	2.77985	0.0054384	0.052768	Up
C17orf58	39.1384	-0.627635	0.368	-1.70553	0.0880956	0.272735	Not
C17orf64	5.78903	1.23531	1.15486	1.06966	0.284774	0.532558	Not
C17orf67	166.108	-0.527794	0.254322	-2.0753	0.0379587	0.165256	Down
C17orf75	163.919	-0.503015	0.262019	-1.91977	0.0548869	0.205823	Not
C17orf77	11.8832	2.38848	1.05918	2.25503	0.0241315	0.126575	Up
C17orf78	20.561	-1.91017	0.646667	-2.95387	0.00313817	0.038366	Down
C17orf80	317.022	-1.08758	0.29711	-3.66052	0.000251706	0.00827758	Down
C17orf97	133.738	-0.750956	0.474552	-1.58245	0.113546	0.313503	Not
C17orf99	10.6508	0.89825	1.04202	0.862023	0.388675	0.632236	Not
C18orf21	312.406	0.104476	0.262928	0.397357	0.691105	0.844221	Not
C18orf25	3004.01	0.581612	0.275637	2.11007	0.0348525	0.156945	Up
C18orf32	15.0461	0.260391	0.521223	0.499578	0.617373	0.799944	Not
C18orf54	113.316	-1.08876	0.42821	-2.54259	0.0110033	0.0802421	Down
C18orf65	32.5947	-0.536421	0.456225	-1.17578	0.239682	0.484312	Not
C19orf12	927.897	-0.493358	0.237193	-2.07998	0.0375269	0.163913	Not
C19orf18	8.36781	-0.488396	0.647672	-0.754079	0.450802	0.684031	Not
C19orf24	344.364	-0.239467	0.199545	-1.20007	0.230114	0.474507	Not
C19orf25	536.752	-0.254527	0.331445	-0.76793	0.442529	0.678199	Not
C19orf38	1478.31	-0.041573	0.333381	-0.124701	0.90076	0.955449	Not
C19orf44	51.908	-1.21264	0.355885	-3.40739	0.000655869	0.0146839	Down
C19orf47	489.27	-0.169786	0.181152	-0.93726	0.348625	0.595287	Not
C19orf48	289.851	0.848522	0.320708	2.64578	0.00815031	0.0681222	Up
C19orf53	214.034	0.00238477	0.260942	0.00913908	0.992708	0.9962	Not
C19orf54	286.434	0.1071	0.198177	0.540427	0.588903	0.779906	Not
C19orf57	16.9021	1.02143	0.739918	1.38046	0.167444	0.396084	Not
C19orf66	1092.51	0.390886	0.252978	1.54514	0.122313	0.327552	Not
C19orf67	41.3728	-0.7881	0.335225	-2.35096	0.0187252	0.110217	Down
C19orf70	171.66	-0.095628	0.211039	-0.45313	0.650455	0.821167	Not
C19orf71	296.843	0.183412	0.2323	0.789547	0.429792	0.667252	Not
C19orf73	10.4027	-0.769741	0.676257	-1.13824	0.255022	0.501429	Not
C19orf84	123.295	-0.129639	0.557838	-0.232396	0.816231	0.912925	Not
C1D	234.441	0.25134	0.229799	1.09374	0.27407	0.521751	Not
C1GALT1	2527.73	-0.19179	0.18762	-1.02223	0.306674	0.55473	Not
C1GALT1C1	443.725	-0.575383	0.346479	-1.66066	0.0967818	0.287175	Not
C1QA	85.2291	-0.446472	0.504958	-0.884175	0.376602	0.622655	Not
C1QB	39.7669	-0.992625	0.639639	-1.55185	0.120697	0.325093	Not
C1QBP	498.129	-0.302455	0.248413	-1.21755	0.223395	0.466109	Not
C1QL3	53.1003	1.18274	0.428211	2.76206	0.00574383	0.0545666	Up
C1QTNF12	28.8439	2.2862	0.687547	3.32515	0.000883719	0.017633	Up
C1QTNF3	131.064	0.350239	0.274521	1.27582	0.202018	0.441254	Not
C1QTNF4	26.547	0.224235	0.550133	0.407601	0.683567	0.840274	Not
C1QTNF6	468.183	-0.421406	0.217855	-1.93434	0.0530708	0.201618	Not
C1QTNF9	11.3332	0.479282	0.867818	0.552284	0.580754	0.774354	Not
C1R	126.082	1.03601	0.440087	2.35411	0.0185671	0.109592	Up
C1RL	4058.51	-0.166567	0.432654	-0.384988	0.700246	0.849503	Not
C1S	13.0124	1.62261	0.740145	2.19229	0.0283587	0.139291	Up
C1orf100	21.2952	-0.572905	0.741548	-0.77258	0.439771	0.676407	Not
C1orf105	36.4252	-0.171864	0.520272	-0.330335	0.741147	0.874687	Not
C1orf109	223.383	-0.547863	0.263805	-2.07677	0.0378223	0.164749	Down
C1orf112	390.396	-0.584403	0.25576	-2.28497	0.0223147	0.120747	Down
C1orf115	71.4166	-1.0998	0.40655	-2.7052	0.00682638	0.0612365	Down
C1orf116	66.7184	1.04218	0.50326	2.07085	0.0383724	0.166297	Up
C1orf122	137.1	0.394131	0.243901	1.61595	0.106106	0.302171	Not
C1orf123	325.987	-0.351989	0.241184	-1.45942	0.144449	0.363493	Not
C1orf127	16.0141	0.0186396	0.591949	0.0314885	0.97488	0.988538	Not
C1orf131	160.462	-0.790921	0.245471	-3.22205	0.00127278	0.0219769	Down
C1orf146	7.97374	0.0014257	0.781061	0.00182534	0.998544	0.999222	Not
C1orf159	330.914	-0.192119	0.172446	-1.11408	0.265246	0.51217	Not
C1orf162	3064.87	-0.0402887	0.175302	-0.229825	0.818228	0.91349	Not
C1orf167	5.53676	0.839921	1.09075	0.770042	0.441275	0.677246	Not
C1orf174	691.334	0.182934	0.259833	0.704045	0.481405	0.705919	Not
C1orf189	28.8	-0.0644861	0.63741	-0.101169	0.919416	0.963951	Not
C1orf194	32.6383	-0.916688	0.497466	-1.84271	0.0653708	0.227684	Not
C1orf195	12.8256	1.24534	0.948674	1.31272	0.189278	0.425506	Not
C1orf198	365.989	0.576595	0.388502	1.48415	0.137769	0.353248	Not
C1orf21	1492.15	1.48289	0.331437	4.47411	7.67308e-06	0.000664057	Up
C1orf216	182.465	-0.934257	0.249997	-3.73707	0.000186174	0.00682446	Down
C1orf226	26.8468	0.968956	0.585789	1.6541	0.0981065	0.289534	Not
C1orf35	149.6	-0.0399165	0.338118	-0.118055	0.906024	0.957937	Not
C1orf43	2052.7	-0.077557	0.174352	-0.44483	0.656442	0.825618	Not
C1orf50	182.448	0.0673938	0.291022	0.231576	0.816867	0.912925	Not
C1orf52	2030.99	0.641966	0.337274	1.9034	0.0569887	0.210812	Not
C1orf54	18.2345	0.381645	0.68348	0.558384	0.576582	0.771843	Not
C1orf56	366.105	-0.0725362	0.156844	-0.462475	0.643741	0.817544	Not
C1orf61	27.574	0.333548	0.489525	0.681371	0.495637	0.716824	Not
C1orf74	621.167	-0.836771	0.356958	-2.34417	0.0190693	0.11121	Down
C2	122.027	-0.597577	0.428154	-1.39571	0.162803	0.389121	Not
C20orf144	3.37581	0.538996	1.3482	0.399791	0.689311	0.843597	Not
C20orf173	3.40608	1.08963	0.988954	1.1018	0.27055	0.517996	Not
C20orf194	848.601	-0.329063	0.227347	-1.4474	0.147784	0.368654	Not
C20orf196	318.021	-0.531362	0.274421	-1.93631	0.0528303	0.201108	Not
C20orf197	909.213	-0.386061	0.434158	-0.889217	0.373887	0.619989	Not
C20orf202	7.49351	-0.366123	0.768887	-0.476173	0.633951	0.810449	Not
C20orf203	17.198	0.33683	0.535452	0.629056	0.529312	0.741047	Not
C20orf204	85.5285	0.981451	0.401331	2.44549	0.0144654	0.0942422	Up
C20orf27	410	-0.0133245	0.321945	-0.0413876	0.966987	0.983934	Not
C20orf96	45.2114	-0.225194	0.337348	-0.667542	0.504426	0.723204	Not
C21orf2	507.298	0.453317	0.224771	2.01679	0.043717	0.180364	Not
C21orf58	193.504	0.00874111	0.204982	0.0426433	0.965986	0.983549	Not
C21orf62	60.5745	-1.15599	0.528752	-2.18625	0.0287971	0.140234	Down
C21orf91	1363.02	-0.655142	0.333198	-1.96622	0.0492728	0.194135	Down
C22orf15	36.82	-0.90714	0.464735	-1.95195	0.0509438	0.197242	Not
C22orf23	143.686	-0.263383	0.280971	-0.9374	0.348553	0.595287	Not
C22orf24	16.6806	-0.0177214	0.613264	-0.0288968	0.976947	0.988895	Not
C22orf31	14.7189	0.316274	1.26476	0.250067	0.802535	0.907346	Not
C22orf34	3820.75	-0.478249	0.324959	-1.47172	0.141096	0.358474	Not
C22orf39	673.227	0.0890147	0.169778	0.524301	0.600069	0.787952	Not
C22orf46	271.86	-0.27301	0.242313	-1.12669	0.259876	0.506978	Not
C2CD2	283.535	-0.608973	0.238166	-2.55693	0.0105601	0.0780712	Down
C2CD2L	1061.36	-0.334803	0.206414	-1.622	0.104804	0.300026	Not
C2CD3	2788.4	0.23249	0.209848	1.1079	0.267906	0.514549	Not
C2CD4D	74.8153	-0.465191	0.490259	-0.948868	0.342688	0.589404	Not
C2CD5	2273.76	-0.0242238	0.20486	-0.118245	0.905873	0.95793	Not
C2CD6	6.98714	-1.32888	1.1546	-1.15094	0.249756	0.496163	Not
C2orf15	23.4296	-1.44832	0.564313	-2.56652	0.0102726	0.0769388	Down
C2orf16	32.2203	-0.496952	0.467467	-1.06307	0.287749	0.535779	Not
C2orf27A	76.7245	-0.992632	0.425919	-2.33056	0.0197763	0.113578	Down
C2orf40	4.4122	-0.815309	1.21069	-0.673427	0.500676	0.721081	Not
C2orf42	437.117	-0.477084	0.214824	-2.22081	0.0263639	0.132828	Not
C2orf48	13.1734	1.87076	0.827863	2.25975	0.023837	0.125695	Up
C2orf49	1574.33	0.506873	0.300368	1.68751	0.0915063	0.278721	Not
C2orf50	6.50733	-0.870781	0.928659	-0.937677	0.348411	0.595139	Not
C2orf66	5.32683	2.94764	1.12053	2.63058	0.00852398	0.06977	Up
C2orf68	2520.35	-0.20825	0.179236	-1.16188	0.245286	0.491696	Not
C2orf69	575.105	0.456963	0.281167	1.62524	0.104112	0.299127	Not
C2orf71	13.7161	1.75111	0.70473	2.4848	0.0129623	0.0883345	Up
C2orf73	2.64392	-0.271785	1.50566	-0.18051	0.856752	0.93353	Not
C2orf74	41.6868	-1.21734	0.532021	-2.28814	0.0221291	0.120332	Down
C2orf76	110.81	-0.573545	0.404021	-1.41959	0.155727	0.379817	Not
C2orf81	44.8923	-0.367001	0.380715	-0.963978	0.335057	0.582419	Not
C2orf88	1029.08	0.759685	0.2765	2.7475	0.00600511	0.0563904	Up
C2orf92	55.4846	-0.358084	0.349841	-1.02356	0.306043	0.55403	Not
C3	111.145	-0.160834	0.481315	-0.334156	0.738262	0.872776	Not
C3AR1	1069.38	-1.29285	0.519095	-2.49058	0.0127535	0.0872802	Down
C3orf14	23.5515	0.206574	0.478759	0.431478	0.666121	0.831149	Not
C3orf18	182.049	-0.804663	0.313217	-2.56903	0.0101985	0.0767599	Down
C3orf20	237.15	1.149	0.363633	3.15978	0.0015789	0.025054	Up
C3orf22	105.506	-1.83529	0.618881	-2.9655	0.00302196	0.0376866	Down
C3orf33	63.309	-0.016092	0.304548	-0.052839	0.95786	0.980373	Not
C3orf35	729.254	1.07204	0.305994	3.50345	0.000459275	0.0118317	Up
C3orf38	1058.64	0.0619261	0.216449	0.2861	0.774802	0.892716	Not
C3orf49	68.3271	-1.25461	0.514484	-2.43857	0.0147453	0.0953349	Down
C3orf52	21.2508	-1.02869	0.841308	-1.22273	0.221431	0.463783	Not
C3orf58	1166.67	-0.283743	0.182645	-1.55352	0.120299	0.32435	Not
C3orf62	1449.84	0.110907	0.380674	0.291343	0.770789	0.89078	Not
C3orf67	6.15841	0.359923	0.838587	0.429202	0.667776	0.832017	Not
C3orf70	10.4712	0.852907	1.10771	0.769976	0.441314	0.677246	Not
C3orf84	3.64097	-0.845313	0.991745	-0.852349	0.394021	0.636282	Not
C4A	33.9941	1.68041	0.480362	3.49821	0.000468396	0.0119751	Up
C4B	13.357	0.553623	0.830127	0.666914	0.504827	0.723378	Not
C4BPA	380.447	-0.292268	1.2646	-0.231115	0.817226	0.912925	Not
C4BPB	4.14299	1.50571	1.18822	1.2672	0.205083	0.444824	Not
C4orf19	336.664	1.60719	0.429422	3.74269	0.000182064	0.00675853	Up
C4orf3	1984.45	0.0730919	0.225403	0.324272	0.745732	0.877414	Not
C4orf33	461.175	0.473249	0.255531	1.85202	0.0640228	0.225216	Not
C4orf36	7.62889	-0.819824	0.978065	-0.83821	0.401913	0.642873	Not
C4orf45	18.78	0.527327	0.624341	0.844615	0.398326	0.640417	Not
C4orf46	183.619	0.607046	0.34023	1.78422	0.0743874	0.247142	Not
C4orf47	32.3093	1.32339	0.571944	2.31385	0.0206759	0.1163	Up
C4orf48	56.5968	-0.40273	0.350462	-1.14914	0.250499	0.496763	Not
C4orf50	139.892	-0.191742	0.461049	-0.415882	0.677496	0.836957	Not
C5	205.935	-0.470942	0.241793	-1.94771	0.0514499	0.19814	Not
C5AR1	18470.7	1.16074	0.346204	3.35276	0.000800107	0.0166386	Up
C5AR2	1826.72	-0.178688	0.320817	-0.556979	0.577542	0.772346	Not
C5orf15	655.424	-0.371597	0.17416	-2.13365	0.0328712	0.151509	Not
C5orf22	656.754	-0.2133	0.164314	-1.29813	0.194244	0.43165	Not
C5orf24	813.728	-0.509838	0.266072	-1.91617	0.0553436	0.206948	Not
C5orf30	146.295	0.0693176	0.311377	0.222616	0.823834	0.915956	Not
C5orf34	118.649	-0.792738	0.2502	-3.16841	0.00153273	0.0246575	Down
C5orf51	258.367	-0.909582	0.271067	-3.35557	0.000792027	0.0165844	Down
C5orf56	746.001	0.687142	0.30861	2.22657	0.025976	0.131674	Up
C5orf58	269.416	-0.096701	0.345164	-0.28016	0.779355	0.894666	Not
C5orf63	225.445	-0.911642	0.356242	-2.55905	0.0104957	0.0777783	Down
C5orf64	4.97891	-1.44234	1.24447	-1.15899	0.246459	0.492638	Not
C5orf66	1154.16	1.3137	0.399273	3.29024	0.00100101	0.0188113	Up
C5orf67	38.2743	0.193746	0.606576	0.319409	0.749416	0.8796	Not
C6orf10	44.3617	-0.756966	0.717402	-1.05515	0.291357	0.53971	Not
C6orf106	4156.64	0.488064	0.168056	2.90418	0.00368215	0.0419294	Not
C6orf120	1117.37	-0.399493	0.158865	-2.51468	0.0119142	0.084524	Not
C6orf132	33.9652	1.08313	0.530547	2.04154	0.0411974	0.173479	Up
C6orf136	351.668	0.714489	0.234633	3.04513	0.0023258	0.032002	Up
C6orf163	168.738	-1.08432	0.33483	-3.23843	0.0012019	0.0211687	Down
C6orf201	77.5951	0.0394239	0.373049	0.10568	0.915836	0.962277	Not
C6orf203	190.843	-0.750235	0.270892	-2.76949	0.00561435	0.0539025	Down
C6orf222	9.85659	-0.710959	0.790148	-0.89978	0.368237	0.613997	Not
C6orf226	57.4022	0.364815	0.431011	0.846416	0.397321	0.639358	Not
C6orf47	849.994	0.24187	0.192601	1.25581	0.209186	0.449343	Not
C6orf48	774.743	-0.0302391	0.316119	-0.0956572	0.923793	0.965758	Not
C6orf52	7.53507	-1.49494	0.836782	-1.78654	0.0740121	0.246561	Not
C6orf62	9135.15	0.345762	0.160439	2.1551	0.031154	0.146693	Not
C6orf89	4646.79	0.164043	0.139258	1.17797	0.238807	0.483718	Not
C6orf99	3.57188	1.3401	1.26117	1.06259	0.28797	0.535941	Not
C7orf25	346.253	-0.617611	0.326891	-1.88935	0.0588447	0.214869	Not
C7orf26	1020.53	0.169453	0.165329	1.02494	0.305391	0.553896	Not
C7orf31	188.739	-0.357103	0.224775	-1.58871	0.112125	0.31197	Not
C7orf43	2387.13	-0.0560121	0.279168	-0.200639	0.84098	0.925464	Not
C7orf50	418.652	0.232374	0.24396	0.952505	0.340841	0.587145	Not
C7orf57	7.76545	-0.0216222	0.740297	-0.0292074	0.976699	0.988895	Not
C7orf61	68.8513	0.619657	0.396572	1.56253	0.118162	0.320662	Not
C7orf71	83.8383	-1.22425	0.387099	-3.16263	0.0015635	0.0249632	Down
C8G	26.8887	0.110016	0.611163	0.180011	0.857144	0.93353	Not
C8orf33	635.464	-0.361603	0.222833	-1.62276	0.104641	0.299773	Not
C8orf37	69.7142	-0.657228	0.362314	-1.81397	0.0696819	0.238302	Not
C8orf44	121.517	-1.17426	0.389065	-3.01816	0.00254315	0.0338468	Down
C8orf44-SGK3	5.52369	-2.84166	1.08119	-2.62827	0.00858203	0.0699497	Down
C8orf46	21.7495	0.540462	0.552931	0.977448	0.328347	0.576627	Not
C8orf58	96.9348	0.483968	0.32287	1.49896	0.133885	0.346776	Not
C8orf59	211.163	-0.40079	0.293471	-1.36569	0.172037	0.402325	Not
C8orf76	44.9766	-0.114933	0.41223	-0.278808	0.780392	0.895468	Not
C8orf82	278.332	-0.0622689	0.224432	-0.277451	0.781434	0.896209	Not
C8orf88	20.8119	0.0652932	0.482963	0.135193	0.892459	0.951464	Not
C8orf89	3.36981	-0.0720043	1.53141	-0.0470184	0.962499	0.982321	Not
C9orf116	3.50404	-1.062	1.37045	-0.774925	0.438384	0.675226	Not
C9orf129	8.24973	0.322156	1.08183	0.297789	0.765864	0.888181	Not
C9orf131	606.72	0.709546	0.26608	2.66666	0.00766083	0.0654619	Up
C9orf139	513.616	-0.957112	0.41491	-2.30679	0.0210664	0.117331	Down
C9orf147	110.136	-0.807128	0.540025	-1.49461	0.135016	0.34882	Not
C9orf153	19.2251	0.281633	0.61345	0.459097	0.646164	0.818916	Not
C9orf16	434.633	0.214026	0.224221	0.954528	0.339816	0.586063	Not
C9orf163	4.67865	-1.07998	1.29223	-0.835748	0.403296	0.644161	Not
C9orf24	43.4247	-0.682966	0.538172	-1.26905	0.204424	0.444029	Not
C9orf3	595.72	-0.0889095	0.187892	-0.473194	0.636075	0.811793	Not
C9orf40	111.722	-0.581591	0.364529	-1.59546	0.110609	0.309788	Not
C9orf43	7.65612	0.746263	0.846511	0.881575	0.378007	0.623689	Not
C9orf47	158.842	-2.03164	0.315323	-6.44304	1.17103e-10	7.42481e-08	Down
C9orf50	3.3228	-0.548698	1.32091	-0.415394	0.677854	0.837007	Not
C9orf64	198.166	-1.09973	0.489731	-2.24559	0.0247304	0.128399	Down
C9orf66	288.787	-1.25039	0.307648	-4.06436	4.81651e-05	0.00268826	Down
C9orf72	5698.09	0.65775	0.337568	1.94849	0.0513559	0.19814	Not
C9orf78	2402.35	1.03954	0.308332	3.37148	0.000747654	0.0159075	Up
C9orf84	2057.33	-1.67492	0.805072	-2.08046	0.0374836	0.163769	Down
C9orf85	88.4753	-0.504456	0.287316	-1.75575	0.0791311	0.256452	Not
CA1	1032.89	1.0033	0.499985	2.00665	0.0447869	0.183321	Up
CA11	107.459	0.388045	0.255873	1.51655	0.129379	0.339366	Not
CA12	29.7298	1.45452	0.696471	2.08841	0.0367605	0.161545	Up
CA13	95.4686	-0.600489	0.348198	-1.72456	0.0846069	0.266303	Not
CA14	263.626	1.44917	0.409396	3.53979	0.000400448	0.010869	Up
CA2	424.309	0.582736	0.513586	1.13464	0.256525	0.503049	Not
CA3	6.80849	-0.463489	0.966962	-0.479325	0.631707	0.809278	Not
CA4	1043.41	1.69642	0.519097	3.26803	0.001083	0.0197317	Up
CA5B	1222.09	-0.312309	0.323434	-0.965606	0.334241	0.582202	Not
CA6	91.7019	-1.26655	0.627931	-2.01702	0.0436931	0.180364	Down
CA7	7.68883	-0.491201	0.81516	-0.602582	0.546787	0.752651	Not
CA8	52.3834	0.176864	0.692103	0.255546	0.798301	0.905359	Not
CA9	3.34129	1.92936	1.13751	1.69613	0.0898619	0.275833	Not
CAAP1	236.603	-0.287574	0.239151	-1.20248	0.229176	0.473162	Not
CAB39	8000.16	-0.00886053	0.305326	-0.0290199	0.976849	0.988895	Not
CAB39L	164.338	-0.426964	0.254619	-1.67687	0.0935675	0.282073	Not
CABIN1	5203.01	0.0576123	0.191642	0.300625	0.763701	0.886909	Not
CABLES1	28.4529	0.20091	0.640564	0.313645	0.75379	0.882179	Not
CABLES2	652.808	1.21826	0.356844	3.41399	0.000640194	0.0144866	Up
CABP1	5.17142	-1.12083	1.14687	-0.977298	0.328422	0.576693	Not
CABP4	148.564	1.60143	0.554381	2.88869	0.00386851	0.043183	Up
CABP5	66.4053	0.445863	0.760376	0.586371	0.557626	0.758446	Not
CABP7	37.9081	0.541753	0.466965	1.16016	0.245985	0.492063	Not
CABYR	31.5669	0.0173449	0.564462	0.0307282	0.975486	0.988807	Not
CACFD1	209.159	0.284472	0.238053	1.19499	0.232089	0.476658	Not
CACHD1	62.8693	0.152446	0.533195	0.28591	0.774947	0.892716	Not
CACNA1A	109.25	-1.32719	0.480006	-2.76494	0.00569331	0.0542662	Down
CACNA1C	152.549	-0.707687	0.344057	-2.05689	0.0396967	0.169331	Down
CACNA1D	126.612	0.39198	0.439716	0.891437	0.372695	0.619308	Not
CACNA1E	695.856	0.932125	0.516375	1.80513	0.0710539	0.241173	Not
CACNA1F	58.8013	0.0110693	0.330882	0.033454	0.973313	0.987596	Not
CACNA1H	50.1133	0.123703	0.437583	0.282697	0.777409	0.893882	Not
CACNA1I	559.245	-0.0465457	0.362806	-0.128294	0.897917	0.953947	Not
CACNA2D2	855.247	1.06361	0.378315	2.81144	0.0049321	0.0498494	Up
CACNA2D3	107.291	-1.05925	0.506169	-2.09267	0.0363785	0.160444	Down
CACNA2D4	593.504	-0.374885	0.282456	-1.32724	0.18443	0.418886	Not
CACNB1	281.195	-0.137913	0.260822	-0.528761	0.596971	0.785147	Not
CACNB2	385.363	-0.574204	0.26421	-2.17329	0.0297589	0.142942	Down
CACNB3	142.07	-0.0869003	0.339125	-0.256249	0.797759	0.90507	Not
CACNB4	386.12	0.947566	0.261067	3.6296	0.000283866	0.00885739	Up
CACNG1	16.1862	-0.333686	0.893907	-0.37329	0.708933	0.854571	Not
CACNG4	6.35973	-1.13332	1.30561	-0.868042	0.385371	0.630305	Not
CACNG6	50.0966	-0.028572	0.598514	-0.0477383	0.961925	0.982321	Not
CACNG8	65.1805	-0.546495	0.64843	-0.842798	0.399342	0.64082	Not
CACTIN	657.021	0.0864524	0.18522	0.466755	0.640675	0.815362	Not
CACUL1	7115.82	0.851561	0.28192	3.02058	0.00252292	0.033634	Up
CACYBP	806.616	-0.528062	0.228854	-2.30742	0.0210314	0.117257	Down
CAD	1044.41	-0.153608	0.212892	-0.721528	0.470585	0.697777	Not
CADM1	191.065	2.18042	0.484987	4.49583	6.92997e-06	0.000620604	Up
CADM2	7.38246	4.13768	1.58436	2.61157	0.00901276	0.0717535	Up
CADM4	99.7128	-0.303022	0.394583	-0.767956	0.442513	0.678199	Not
CAGE1	6.8731	2.48392	1.10353	2.25089	0.0243927	0.127397	Up
CALB1	89.2731	-1.87825	0.749184	-2.50706	0.012174	0.0855743	Down
CALCA	9.02975	1.21766	0.730621	1.66662	0.0955909	0.285458	Not
CALCOCO1	4638.4	0.404832	0.234574	1.72582	0.0843798	0.26586	Not
CALCOCO2	4433.4	0.467815	0.24426	1.91523	0.0554626	0.207246	Not
CALCRL	78.5198	-0.922934	0.481034	-1.91865	0.0550292	0.206112	Not
CALD1	150.039	0.0798285	0.499097	0.159946	0.872924	0.940953	Not
CALHM1	17.2403	-0.915883	0.902681	-1.01463	0.310284	0.557379	Not
CALHM2	1163.1	-0.976706	0.309766	-3.15305	0.00161577	0.0253388	Down
CALHM5	18.3004	0.798376	0.689769	1.15745	0.247087	0.493085	Not
CALHM6	177.372	-0.222294	0.370263	-0.600369	0.54826	0.753202	Not
CALM1	11380.8	0.201606	0.166824	1.20849	0.226858	0.470178	Not
CALM2	6417.23	-0.0813094	0.183345	-0.443478	0.65742	0.826112	Not
CALM3	8408.14	0.117575	0.155953	0.753914	0.450901	0.684031	Not
CALML4	1177.69	-0.719315	0.338802	-2.12311	0.0337444	0.153923	Down
CALML6	8.80819	0.494911	0.759846	0.65133	0.514833	0.731239	Not
CALN1	4.31247	1.88502	1.06903	1.76329	0.0778512	0.254077	Not
CALR	7850.46	0.10995	0.252656	0.435178	0.663433	0.829701	Not
CALU	1156.18	-0.0707749	0.258134	-0.27418	0.783947	0.897273	Not
CALY	11.8514	-0.395426	0.892872	-0.44287	0.65786	0.826267	Not
CAMK1	532.241	-0.415639	0.278495	-1.49244	0.135583	0.349416	Not
CAMK1D	6200.05	0.384047	0.142383	2.69728	0.00699077	0.0618018	Not
CAMK1G	18.9031	7.71916	3.1964	2.41496	0.015737	0.0990366	Up
CAMK2D	2017.72	-0.059796	0.207991	-0.287493	0.773735	0.892238	Not
CAMK2G	4535.7	-0.280564	0.282425	-0.993413	0.320509	0.568912	Not
CAMK2N1	59.9679	0.865874	0.61799	1.40111	0.16118	0.387103	Not
CAMK2N2	3.91485	0.96195	1.21752	0.790093	0.429474	0.666946	Not
CAMK4	2082.41	-0.0519213	0.317456	-0.163554	0.870082	0.939488	Not
CAMKK1	988.491	0.323379	0.354542	0.912103	0.361715	0.607688	Not
CAMKK2	5840.21	0.235741	0.337912	0.697639	0.485403	0.709262	Not
CAMKMT	822.228	-0.459583	0.172225	-2.6685	0.00761907	0.0652105	Not
CAMLG	414.499	0.128472	0.209946	0.61193	0.540584	0.748854	Not
CAMP	484.243	0.658479	0.951025	0.692389	0.488693	0.71119	Not
CAMSAP1	1292.3	0.0857668	0.154436	0.555353	0.578653	0.773207	Not
CAMSAP2	158.596	-1.24213	0.418889	-2.9653	0.00302392	0.0376866	Down
CAMSAP3	16.0687	-0.190817	0.594248	-0.321106	0.74813	0.878871	Not
CAMTA1	384.819	0.231462	0.235719	0.981938	0.326131	0.574708	Not
CAMTA2	3002.09	0.175978	0.247397	0.711319	0.476886	0.702007	Not
CAND1	2262.87	-0.129914	0.18027	-0.720663	0.471117	0.698295	Not
CAND2	116.76	-0.311527	0.363249	-0.857612	0.391107	0.63363	Not
CANT1	4227.67	0.47442	0.293682	1.61542	0.106219	0.302332	Not
CANX	10554.2	-0.11447	0.184711	-0.619725	0.535439	0.745505	Not
CAP1	22808.9	-0.0512271	0.278364	-0.184029	0.853991	0.932017	Not
CAPG	1988.49	-0.363888	0.234779	-1.54992	0.121161	0.325955	Not
CAPN1	4412.43	0.339758	0.229123	1.48286	0.138111	0.353682	Not
CAPN10	585.169	0.0601603	0.218742	0.275029	0.783294	0.896819	Not
CAPN11	3.84481	1.14335	1.19749	0.954789	0.339684	0.586063	Not
CAPN12	114.134	-0.211969	0.406542	-0.521396	0.602091	0.789588	Not
CAPN13	13.4056	-0.845509	0.685678	-1.2331	0.217538	0.458611	Not
CAPN14	21.1527	-0.0359391	0.495939	-0.0724667	0.94223	0.973018	Not
CAPN15	2227.63	0.570984	0.280659	2.03444	0.0419073	0.175362	Up
CAPN2	6327.47	0.17135	0.248005	0.690914	0.48962	0.71195	Not
CAPN3	819.463	-0.126158	0.238347	-0.529304	0.596595	0.784847	Not
CAPN5	297.208	1.07211	0.307929	3.48169	0.000498257	0.0124418	Up
CAPN7	2537	0.364851	0.247484	1.47424	0.140416	0.357433	Not
CAPN8	9.24384	0.203374	0.821804	0.247473	0.804542	0.90806	Not
CAPNS1	6346.4	0.0513427	0.196398	0.261422	0.793767	0.903101	Not
CAPNS2	90.2241	-1.14572	0.53507	-2.14125	0.0322541	0.149974	Down
CAPRIN1	6177.51	-0.0373791	0.161378	-0.231625	0.81683	0.912925	Not
CAPRIN2	1068.72	0.291158	0.255498	1.13957	0.254467	0.500946	Not
CAPS	388.012	-0.0663212	0.189901	-0.349241	0.726908	0.865701	Not
CAPS2	55.5328	0.0510413	0.307536	0.165969	0.868182	0.938549	Not
CAPZA1	11087.4	0.213555	0.251412	0.849422	0.395647	0.637661	Not
CAPZA2	3646.85	0.00429501	0.304312	0.0141139	0.988739	0.994302	Not
CAPZB	9259.33	0.23857	0.178975	1.33298	0.182538	0.416631	Not
CARD11	3072.26	0.575248	0.252583	2.27746	0.0227588	0.122205	Up
CARD14	344.451	0.131376	0.222656	0.59004	0.555164	0.757368	Not
CARD16	1652.38	-0.273704	0.310247	-0.882215	0.377661	0.623248	Not
CARD17	200.723	-1.66295	0.526786	-3.15678	0.00159519	0.0252214	Down
CARD19	1152.23	0.867275	0.327905	2.64489	0.00817164	0.068173	Up
CARD6	917.492	-0.788492	0.518217	-1.52155	0.128123	0.337101	Not
CARD8	9896.52	-0.486125	0.384859	-1.26313	0.206543	0.446896	Not
CARD9	406.181	-0.245182	0.291626	-0.840741	0.400493	0.641557	Not
CARF	483.982	-0.473317	0.177796	-2.66214	0.00776465	0.0660287	Not
CARHSP1	1279.44	-0.0109031	0.216348	-0.0503964	0.959806	0.981085	Not
CARM1	1485.57	0.735886	0.349033	2.10835	0.0350003	0.157203	Up
CARMIL1	289.537	-1.30521	0.375837	-3.47281	0.000515038	0.0126024	Down
CARMIL2	941.985	0.0172019	0.216286	0.0795332	0.936609	0.970955	Not
CARMIL3	152.742	1.24019	0.355961	3.48405	0.000493882	0.0123673	Up
CARNMT1	503.928	-0.486496	0.203688	-2.38844	0.0169202	0.103433	Not
CARNS1	577.682	0.433732	0.268644	1.61452	0.106414	0.30256	Not
CARS	2073.63	0.487669	0.238464	2.04505	0.0408504	0.172472	Not
CARS2	2082.27	-0.0507209	0.26032	-0.194841	0.845518	0.927944	Not
CASC1	127.484	-0.933517	0.335727	-2.78059	0.00542608	0.0527245	Down
CASC3	8054.33	0.661165	0.236381	2.79703	0.00515741	0.0510619	Up
CASC4	3591.42	0.220065	0.205677	1.06996	0.284639	0.53249	Not
CASD1	753.584	-0.177176	0.276695	-0.640331	0.521958	0.736605	Not
CASK	991.901	-0.193228	0.248912	-0.776292	0.437577	0.674645	Not
CASKIN1	7.70216	0.436342	1.00264	0.435192	0.663423	0.829701	Not
CASKIN2	20.6083	0.372062	0.616962	0.603054	0.546473	0.752591	Not
CASP1	4927.09	-0.630157	0.294524	-2.13958	0.0323888	0.150247	Down
CASP10	2096.08	-0.053977	0.247923	-0.217717	0.82765	0.918317	Not
CASP2	2583.82	-0.240317	0.203756	-1.17944	0.238225	0.483248	Not
CASP3	1166.13	0.0889886	0.157355	0.56553	0.571714	0.768376	Not
CASP4	5653.87	-0.0367743	0.392395	-0.0937175	0.925334	0.9663	Not
CASP5	422.106	-1.08384	0.435197	-2.49045	0.0127582	0.0872802	Down
CASP6	212.342	-0.396702	0.356889	-1.11156	0.266329	0.513238	Not
CASP7	472.92	-0.384278	0.256281	-1.49944	0.13376	0.346776	Not
CASP8	8305.65	0.0847773	0.171555	0.49417	0.621186	0.80261	Not
CASP8AP2	1223.41	-0.891468	0.298756	-2.98393	0.00284571	0.036273	Down
CASP9	613.58	0.717105	0.240696	2.9793	0.00288907	0.0365688	Up
CASQ1	21.2264	1.83739	0.736039	2.49633	0.0125487	0.0864975	Up
CASR	9.07245	1.28425	0.808208	1.589	0.112059	0.311897	Not
CASS4	3634.6	0.652484	0.288474	2.26184	0.0237071	0.125344	Up
CAST	6342.9	0.178134	0.206823	0.861285	0.389081	0.632325	Not
CASTOR1	118.844	0.244133	0.358001	0.681934	0.495281	0.716697	Not
CASTOR2	1118.87	1.07249	0.226716	4.73057	2.23894e-06	0.00026465	Up
CASTOR3	2278.77	0.565196	0.2421	2.33455	0.0195667	0.112824	Up
CASZ1	880.28	1.02797	0.267711	3.83985	0.00012311	0.00518995	Up
CAT	4697.87	-0.338687	0.290597	-1.16549	0.243822	0.489472	Not
CATIP	303.024	1.05415	0.613719	1.71765	0.0858608	0.268756	Not
CATSPER1	65.9831	-0.443285	0.436775	-1.01491	0.310151	0.557223	Not
CATSPER2	74.6078	-0.599511	0.409168	-1.46519	0.142868	0.361353	Not
CATSPER3	38.61	-0.854275	0.431204	-1.98114	0.0475757	0.189383	Down
CATSPERB	43.8462	-0.101786	0.453639	-0.224376	0.822464	0.915446	Not
CATSPERD	5.02087	5.05704	1.52287	3.32072	0.000897847	0.0178343	Up
CATSPERE	47.9079	-0.519387	0.44754	-1.16054	0.245831	0.492063	Not
CATSPERG	244.224	0.251123	0.274758	0.913981	0.360727	0.6068	Not
CATSPERZ	7.12702	-0.792485	0.83426	-0.949926	0.34215	0.58881	Not
CAV1	17.0179	0.0642989	0.877941	0.0732383	0.941616	0.972973	Not
CAV2	15.8339	0.461437	0.759078	0.607892	0.543259	0.751052	Not
CAVIN1	35.1846	0.413657	0.553488	0.747365	0.454843	0.686766	Not
CAVIN2	2930.07	0.826631	0.454894	1.8172	0.0691872	0.237173	Not
CAVIN3	15.0197	-0.569841	0.801847	-0.710661	0.477294	0.702274	Not
CAVIN4	8.02628	-0.487332	0.938011	-0.519537	0.603386	0.790566	Not
CBARP	3.74171	-0.594188	1.02899	-0.577449	0.563636	0.762497	Not
CBFA2T2	1594.09	0.000471056	0.179876	0.00261878	0.997911	0.999045	Not
CBFA2T3	1614.56	-0.586136	0.273376	-2.14406	0.0320278	0.149486	Down
CBFB	1542.28	-0.0204827	0.175812	-0.116503	0.907254	0.958613	Not
CBL	10692.7	-0.5412	0.311215	-1.73899	0.0820361	0.261799	Not
CBLB	4823.13	0.759049	0.277394	2.73636	0.0062124	0.0575964	Up
CBLL1	2177.63	-0.12852	0.200116	-0.642224	0.520727	0.735746	Not
CBLN3	49.2967	0.182933	0.428834	0.426582	0.669684	0.83349	Not
CBR1	258.398	-1.19706	0.350656	-3.41379	0.000640662	0.0144866	Down
CBR3	58.8724	-1.04027	0.504441	-2.06223	0.0391862	0.168226	Down
CBR4	564.662	-0.77419	0.298135	-2.59678	0.00941025	0.0733342	Down
CBS	45.3125	-0.474068	0.510531	-0.928578	0.353108	0.599881	Not
CBSL	19.2471	-0.135601	0.973352	-0.139314	0.889202	0.949845	Not
CBWD1	331.187	-1.18659	0.204147	-5.81243	6.15737e-09	2.21819e-06	Down
CBWD2	407.602	-0.761543	0.203523	-3.7418	0.000182703	0.00676643	Down
CBWD3	126.233	-0.907006	0.520802	-1.74156	0.0815859	0.260887	Not
CBWD5	291.999	-0.284095	0.331679	-0.856536	0.391701	0.634334	Not
CBWD6	117.697	-0.662907	0.387671	-1.70997	0.0872706	0.271028	Not
CBX1	942.341	-0.24972	0.254848	-0.979879	0.327146	0.575327	Not
CBX2	10.0486	-1.49271	0.671017	-2.22454	0.026112	0.132221	Down
CBX3	1401.19	-0.0886384	0.21338	-0.415401	0.677848	0.837007	Not
CBX4	2451.88	1.38702	0.312338	4.44077	8.9639e-06	0.000740848	Up
CBX5	2956.64	-0.59975	0.263752	-2.27391	0.0229711	0.122832	Down
CBX6	3453.09	0.686558	0.218269	3.14547	0.0016582	0.0257172	Up
CBX7	3395.03	0.256905	0.184894	1.38948	0.164688	0.391786	Not
CBX8	71.8494	0.0251238	0.334921	0.075014	0.940204	0.972094	Not
CBY1	102.778	-1.02218	0.374891	-2.72659	0.00639919	0.0585982	Down
CBY3	16.4836	-1.01467	0.638024	-1.59033	0.111761	0.311572	Not
CC2D1A	811.407	0.114573	0.187581	0.610793	0.541337	0.749474	Not
CC2D1B	2252.26	0.406414	0.175948	2.30986	0.0208962	0.116917	Not
CC2D2A	1996.63	-1.1878	0.512273	-2.31869	0.0204117	0.115346	Down
CC2D2B	331.219	-0.407134	0.233159	-1.74617	0.080782	0.25951	Not
CCAR1	1636.19	-0.154299	0.19972	-0.772573	0.439775	0.676407	Not
CCAR2	3744.22	0.530451	0.220978	2.40047	0.0163742	0.10125	Up
CCDC102A	138.927	-0.389198	0.289324	-1.3452	0.178562	0.411153	Not
CCDC102B	23.1238	-1.18976	0.611384	-1.94601	0.0516531	0.198534	Not
CCDC103	6.56428	0.684289	0.965907	0.708441	0.478671	0.70315	Not
CCDC106	85.5869	-0.0408829	0.323374	-0.126426	0.899395	0.954626	Not
CCDC107	67.8798	-0.0431554	0.355142	-0.121516	0.903283	0.956788	Not
CCDC112	153.647	-0.783029	0.239813	-3.26517	0.00109399	0.0198253	Down
CCDC113	20.0017	0.711583	0.523476	1.35934	0.174039	0.404697	Not
CCDC114	109.547	-0.235544	0.348817	-0.675266	0.499507	0.719921	Not
CCDC115	638.022	-0.163903	0.205614	-0.797139	0.42537	0.663571	Not
CCDC116	8.44423	0.304295	0.877227	0.346882	0.72868	0.866619	Not
CCDC117	1411.05	-0.188386	0.217045	-0.867961	0.385416	0.630305	Not
CCDC12	1166.5	0.223783	0.223283	1.00224	0.316228	0.563712	Not
CCDC120	221.163	0.858295	0.234616	3.65829	0.000253902	0.00830228	Up
[truncated: 13,852 more rows]
