# Supplementary material for: Identification of Potential Biomarkers for Patients with DWI-Negative Ischemic Stroke
Source: J Mol Neurosci. 2024 Jul 12;74(3):68. doi: 10.1007/s12031-024-02229-z (PMC11245437; doi:10.1007/s12031-024-02229-z)
Supplement: Supplementary file 7 — Supplementary file7 (XLS 622 KB) [file 12031_2024_2229_MOESM7_ESM.xls]

## Sheet: 补充表格0202-dif_out
	baseMean	log2FoldChange	lfcSE	stat	pvalue	padj	sig
A2ML1	9.63405	-1.8538	0.81027	-2.28788	0.0221446	0.120334	Down
A3GALT2	111.04	1.95686	0.65181	3.00219	0.00268047	0.0349985	Up
AANAT	240.603	0.930486	0.432923	2.14931	0.0316096	0.14815	Up
AARS	741.84	-0.61473	0.311029	-1.97644	0.048105	0.190962	Down
AASDH	524.918	-0.569196	0.196541	-2.89607	0.00377871	0.0425702	Down
AASDHPPT	613.931	-0.500003	0.217994	-2.29366	0.0218102	0.119404	Down
ABCA2	4948.1	0.564605	0.250101	2.25751	0.0239762	0.126219	Up
ABCB1	752.331	0.794422	0.300217	2.64616	0.00814106	0.068121	Up
ABCD2	927.111	-1.62829	0.374606	-4.34668	1.38216e-05	0.00104826	Down
ABCD3	634.54	-0.527803	0.220805	-2.39036	0.0168319	0.103201	Down
ABCF3	1321.22	0.554004	0.220418	2.51343	0.0119565	0.0846838	Up
ABCG5	3.12964	-3.25606	1.38489	-2.35113	0.0187164	0.110205	Down
ABHD10	450.458	-0.823715	0.242296	-3.39962	0.000674789	0.0149387	Down
ABHD16A	1898.86	1.03542	0.307073	3.37189	0.000746536	0.015905	Up
ABHD17A	5057.59	0.987761	0.274596	3.59715	0.000321729	0.00958594	Up
ABHD17C	223.373	1.53047	0.451744	3.38791	0.00070427	0.0153634	Up
ABHD18	845.579	-0.53819	0.204846	-2.62729	0.00860667	0.0699497	Down
ABHD2	25333	0.889063	0.268009	3.31729	0.000908947	0.01792	Up
ABHD4	1556.35	1.11129	0.303061	3.66689	0.000245516	0.00810767	Up
ABHD5	7629.65	1.11311	0.353066	3.15269	0.00161774	0.0253388	Up
ABHD6	207.091	-0.72569	0.362193	-2.0036	0.0451126	0.183872	Down
ABRACL	339.128	-0.855867	0.300408	-2.84901	0.00438553	0.0466231	Down
ABTB1	10496.9	0.666417	0.339793	1.96125	0.0498504	0.195251	Up
ACADM	370.722	-1.20525	0.332325	-3.62672	0.000287046	0.00893895	Down
ACAT1	484.336	-0.716614	0.265393	-2.7002	0.00692974	0.0616405	Down
ACKR1	51.0306	1.13626	0.516468	2.20006	0.0278029	0.137551	Up
ACKR3	103.383	-1.27515	0.477202	-2.67213	0.00753709	0.0647186	Down
ACO1	1203.89	-1.22466	0.419296	-2.92076	0.00349174	0.0405507	Down
ACOT9	1864.46	0.556604	0.283156	1.96571	0.0493318	0.194201	Up
ACP4	77.8015	0.954261	0.435983	2.18876	0.0286146	0.139818	Up
ACP7	4.45214	-2.75476	1.16099	-2.37277	0.0176551	0.106137	Down
ACPP	1618.63	-0.881112	0.335851	-2.62352	0.00870256	0.0702721	Down
ACSL1	58215.9	1.42722	0.523616	2.72569	0.00641668	0.0587245	Up
ACTL10	58.0901	-0.957752	0.482086	-1.98668	0.0469576	0.187724	Down
ACTL6A	309.957	-0.778065	0.295654	-2.63168	0.00849647	0.06977	Down
ACTL7A	9.58123	1.99173	0.967501	2.05864	0.0395292	0.169117	Up
ACVR1C	109.682	-0.829885	0.413714	-2.00594	0.0448631	0.183374	Down
ACVR2B	408.441	-0.783139	0.350593	-2.23375	0.0254993	0.130463	Down
ADAM20	331.102	-0.745983	0.333651	-2.23582	0.0253638	0.130306	Down
ADAMTS10	585.508	1.08592	0.394421	2.7532	0.00590154	0.0557044	Up
ADAMTS13	32.73	0.877941	0.421992	2.08047	0.0374828	0.163769	Up
ADAMTS5	101.428	-1.60306	0.653414	-2.45336	0.0141527	0.0932363	Down
ADAP2	625.096	-1.2401	0.264568	-4.68725	2.76901e-06	0.000309095	Down
ADGRD1	172.78	-1.2731	0.419025	-3.03824	0.00237968	0.0324615	Down
ADGRG1	3067.77	0.895658	0.385626	2.32261	0.0202002	0.114795	Up
ADGRG3	11422.1	1.73793	0.484004	3.59073	0.000329753	0.00973355	Up
ADGRV1	34.4734	-1.17665	0.470743	-2.49956	0.0124348	0.0864827	Down
ADIPOR1	32048.4	1.13438	0.374056	3.03266	0.00242411	0.0328771	Up
ADNP2	1875.49	1.16573	0.36615	3.18374	0.00145386	0.0239555	Up
ADORA2A	1331.35	1.42257	0.532262	2.67269	0.00752458	0.0646461	Up
ADORA2B	112.473	-0.752727	0.366937	-2.05138	0.0402299	0.170641	Down
ADPGK	6447.44	0.554288	0.232002	2.38916	0.0168871	0.103389	Up
ADPRH	372.548	-0.715443	0.224581	-3.18569	0.00144411	0.0238693	Down
ADRA2B	6.82174	6.2438	1.64812	3.78844	0.000151595	0.00600733	Up
AEN	683.198	0.668664	0.282802	2.36443	0.0180579	0.107527	Up
AFF2	672.094	1.02333	0.32372	3.16115	0.00157149	0.0250096	Up
AFF4	7646.21	0.671422	0.264501	2.53845	0.0111346	0.0805964	Up
AFG1L	134.833	-0.820726	0.256067	-3.20512	0.00135006	0.0228116	Down
AGAP2	4106.4	0.685078	0.330206	2.0747	0.0380146	0.16545	Up
AGAP5	189.086	-0.7315	0.300882	-2.43118	0.0150496	0.0965796	Down
AGFG1	6961.5	0.68784	0.322995	2.12957	0.0332069	0.152524	Up
AGGF1	1256.06	-0.546872	0.229414	-2.38378	0.017136	0.10411	Down
AGMAT	113.989	-0.739988	0.370215	-1.99881	0.0456294	0.184932	Down
AGO2	10725.7	0.512238	0.190362	2.69086	0.0071268	0.062578	Up
AGPAT4	1544.45	1.01916	0.257895	3.95186	7.75446e-05	0.00370229	Up
AGRP	83.2271	-1.52121	0.62045	-2.45178	0.014215	0.0933013	Down
AIFM2	112.302	-0.597875	0.294265	-2.03175	0.0421787	0.176132	Down
AIMP2	189.031	-0.835333	0.290073	-2.87973	0.00398014	0.0439952	Down
AIRE	28.8518	-1.29396	0.649776	-1.9914	0.0464368	0.18659	Down
AK4	28.5208	-1.25914	0.506808	-2.48444	0.0129754	0.0883565	Down
AK6	51.1009	-1.06328	0.361454	-2.94167	0.00326448	0.0391435	Down
AK9	567.613	-0.678289	0.210084	-3.22866	0.00124371	0.0216876	Down
AKAP14	7.38382	2.32095	0.984904	2.35653	0.0184467	0.109185	Up
AKAP17A	20.1515	2.16155	0.679148	3.18274	0.00145887	0.0240131	Up
AKAP8	1995.32	1.07408	0.300631	3.57275	0.000353248	0.0100383	Up
AKAP8L	2102.94	0.676441	0.203806	3.31904	0.000903275	0.0178749	Up
AKIRIN1	3131.54	0.610248	0.251896	2.42262	0.0154091	0.097817	Up
AKIRIN2	2868.04	0.615008	0.258079	2.38302	0.0171712	0.104244	Up
AKNA	36173.1	0.739338	0.209713	3.52548	0.000422714	0.0112047	Up
AKR1C2	45.9759	1.34536	0.648273	2.07529	0.0379595	0.165256	Up
AKR1C3	171.191	1.02256	0.458946	2.22806	0.0258768	0.131297	Up
AKR7L	13.6522	1.95019	0.786131	2.48075	0.0131106	0.0889115	Up
AKT1	5207.35	0.622762	0.174458	3.5697	0.000357397	0.0100982	Up
AKT1S1	773.105	0.586676	0.166324	3.5273	0.000419813	0.0112006	Up
AKT2	3896.57	0.578907	0.154162	3.7552	0.000173205	0.00656813	Up
ALAS2	24076.8	1.4506	0.432116	3.35696	0.000788039	0.0165446	Up
ALDH1A3	30.5922	-1.84995	0.588715	-3.14235	0.00167599	0.0258928	Down
ALDH1B1	112.853	-0.780036	0.368754	-2.11533	0.0344021	0.155847	Down
ALDH1L2	55.4141	-0.969791	0.293451	-3.30478	0.000950496	0.018267	Down
ALG10	661.649	-0.692049	0.221251	-3.12789	0.00176065	0.0267575	Down
ALG3	305.046	-0.615897	0.229542	-2.68315	0.00729322	0.0634494	Down
ALG8	358.12	-0.758589	0.232432	-3.2637	0.00109969	0.0198533	Down
ALKAL2	34.8508	-1.87679	0.455953	-4.11619	3.85194e-05	0.00226978	Down
ALKBH1	292.63	-0.515452	0.241986	-2.13009	0.0331639	0.15246	Down
ALKBH5	3748.84	0.519776	0.195974	2.65227	0.00799529	0.067358	Up
ALKBH8	330.63	-0.566922	0.235471	-2.40761	0.0160572	0.10023	Down
ALOX5AP	8647.74	1.19378	0.493648	2.41827	0.0155944	0.0984416	Up
ALPK2	48.0162	2.2022	0.642393	3.42811	0.000607795	0.0139774	Up
ALYREF	468.581	0.594662	0.253453	2.34624	0.0189638	0.110816	Up
AMDHD1	50.6465	-0.916844	0.302811	-3.02778	0.00246361	0.03315	Down
AMDHD2	685.819	0.955865	0.253812	3.76603	0.000165862	0.00636582	Up
AMHR2	2.89879	3.48024	1.55637	2.23612	0.0253441	0.130263	Up
AMIGO1	498.994	-1.02757	0.401319	-2.56047	0.010453	0.0777159	Down
AMPD2	16243.5	2.33046	0.422913	5.51049	3.57835e-08	9.26259e-06	Up
AMPH	136.037	-0.898135	0.394918	-2.27423	0.0229521	0.122813	Down
AMT	406.832	-0.633172	0.221249	-2.86181	0.00421232	0.0454833	Down
ANAPC1	1484.86	-0.517308	0.217449	-2.37899	0.0173603	0.10491	Down
ANAPC2	1122.7	0.53508	0.198677	2.69322	0.00707659	0.0622827	Up
ANGPT2	268.518	-0.859678	0.237867	-3.61411	0.000301377	0.00920449	Down
ANGPT4	39.0688	-0.994457	0.498996	-1.99292	0.0462707	0.18636	Down
ANGPTL6	47.8978	0.799974	0.393818	2.03133	0.0422216	0.176166	Up
ANK1	2828.36	1.20505	0.428338	2.81331	0.00490342	0.0498202	Up
ANKDD1B	27.441	-0.973781	0.488327	-1.99412	0.0461394	0.186095	Down
ANKRD11	8039.75	0.835299	0.226243	3.69204	0.000222463	0.0077161	Up
ANKRD13A	9348.92	0.583627	0.277446	2.10357	0.0354162	0.158116	Up
ANKRD13B	28.9625	1.3261	0.474695	2.79358	0.00521279	0.0514175	Up
ANKRD16	96.669	-0.683527	0.30031	-2.27607	0.0228416	0.122484	Down
ANKRD26	474.599	-0.676943	0.254821	-2.65655	0.00789456	0.0667752	Down
ANKRD34B	174.248	-1.13897	0.536382	-2.12344	0.0337169	0.153842	Down
ANKRD46	220.938	-0.592206	0.284203	-2.08374	0.0371834	0.162831	Down
ANKRD50	957.841	-0.536988	0.221479	-2.42455	0.0153273	0.0976105	Down
ANKRD9	386.894	0.811486	0.317646	2.55469	0.0106284	0.0782712	Up
ANLN	85.1566	0.888824	0.392725	2.26322	0.0236221	0.125155	Up
ANO5	75.9928	-1.82069	0.483	-3.76954	0.000163548	0.00633838	Down
ANO7	25.3711	1.15817	0.496088	2.3346	0.0195643	0.112824	Up
ANXA2	5097.67	-0.652518	0.232629	-2.80498	0.00503203	0.0503871	Down
AP1AR	436.324	-0.558573	0.227545	-2.45478	0.014097	0.0931769	Down
AP1G1	8189.36	0.858714	0.31914	2.69072	0.00712988	0.062578	Up
AP1S1	123.062	-0.504597	0.240762	-2.09583	0.0360968	0.159735	Down
AP2A1	5712.3	0.633062	0.242551	2.61001	0.00905386	0.0720084	Up
AP3M2	809.473	1.19379	0.367796	3.2458	0.0011712	0.0207892	Up
AP4E1	818.592	-0.582345	0.186998	-3.11418	0.00184459	0.0273996	Down
AP5M1	1788.1	-0.616373	0.231772	-2.65939	0.00782815	0.0663196	Down
AP5Z1	1872.71	0.841423	0.243348	3.4577	0.000544807	0.0131043	Up
APCDD1	74.7351	-1.2782	0.436273	-2.92982	0.00339162	0.0399845	Down
APH1A	2089.04	0.502952	0.189508	2.65399	0.00795454	0.0672108	Up
APLP1	14.5256	1.82333	0.794766	2.29417	0.0217805	0.119404	Up
APOA2	298.26	1.91499	0.510495	3.75125	0.000175956	0.00662576	Up
APOBEC3D	687.061	-0.943417	0.295603	-3.1915	0.00141535	0.02348	Down
APOBEC3F	875.547	-0.684607	0.27711	-2.47053	0.0134914	0.0905386	Down
APOLD1	100.673	-0.752842	0.351547	-2.14151	0.0322328	0.149924	Down
AQP8	5.88687	6.02689	1.32622	4.54442	5.50872e-06	0.000522867	Up
ARAF	3069.01	0.578849	0.186823	3.09838	0.00194582	0.0282705	Up
AREG	313.149	6.14295	0.574763	10.6878	1.16103e-26	1.84035e-22	Up
ARF1	8832.17	0.748625	0.211838	3.53395	0.000409399	0.0109897	Up
ARF4	2177.78	0.826386	0.2664	3.10205	0.00192186	0.0280011	Up
ARFGAP3	2082.43	0.554551	0.245031	2.26319	0.023624	0.125155	Up
ARFGEF3	9.34073	1.59031	0.798601	1.99137	0.0464403	0.18659	Up
ARG1	659.986	2.42245	0.816355	2.9674	0.00300329	0.0375731	Up
ARHGAP22	167.03	-0.768309	0.322082	-2.38544	0.0170585	0.103755	Down
ARHGAP44	31.022	-1.05085	0.423625	-2.48062	0.0131156	0.0889115	Down
ARHGDIA	6958.28	0.739612	0.25939	2.85135	0.00435339	0.0464762	Up
ARHGEF1	13939.3	0.536291	0.198201	2.7058	0.00681401	0.0611949	Up
ARHGEF10L	775.704	-0.983801	0.279491	-3.51997	0.000431593	0.011364	Down
ARHGEF12	4282.18	0.729966	0.341847	2.13536	0.0327317	0.150998	Up
ARHGEF28	83.093	1.49334	0.540337	2.76372	0.00571469	0.0543392	Up
ARHGEF33	27.4934	-1.52177	0.746615	-2.03823	0.0415271	0.17437	Down
ARHGEF7	3101.72	0.645063	0.255105	2.52862	0.0114513	0.0821336	Up
ARID3B	1920	0.705946	0.228469	3.0899	0.00200227	0.0288279	Up
ARID5A	7309.13	2.1987	0.331321	6.63616	3.21968e-11	2.55176e-08	Up
ARID5B	3852.92	0.710509	0.261315	2.71898	0.00654833	0.0594488	Up
ARIH1	5206.19	0.746378	0.265473	2.81151	0.00493102	0.0498494	Up
ARIH2OS	68.8165	0.887225	0.371572	2.38776	0.0169515	0.103486	Up
ARL10	323.645	-0.578966	0.252594	-2.29208	0.0219011	0.119626	Down
ARL11	1975.51	-1.1819	0.504146	-2.34435	0.0190601	0.111197	Down
ARL17A	390.695	-0.856238	0.225407	-3.79864	0.000145495	0.00580304	Down
ARL2	186.504	-0.673974	0.257962	-2.61269	0.00898339	0.0715916	Down
ARL4A	789.893	1.28448	0.337855	3.80187	0.000143605	0.0057482	Up
ARL4C	7324.92	0.867111	0.341677	2.53781	0.0111548	0.0807003	Up
ARL5B	1899.74	1.43752	0.495598	2.90057	0.00372487	0.0422452	Up
ARL8A	1777.24	0.761078	0.308785	2.46475	0.0137109	0.0913926	Up
ARMC10	444.949	-0.702963	0.305142	-2.30372	0.0212381	0.117873	Down
ARMC12	67.504	1.98572	0.529436	3.75062	0.000176397	0.00662576	Up
ARMC9	78.8435	1.1642	0.552046	2.10889	0.0349545	0.157137	Up
ARMCX3	1143.45	0.939003	0.309692	3.03206	0.00242895	0.032907	Up
ARMT1	406.596	-0.839271	0.308173	-2.72338	0.00646181	0.0588656	Down
ARNTL	3503.13	0.648136	0.264329	2.45201	0.0142062	0.0933013	Up
ARRB2	19141.5	0.781349	0.284542	2.74599	0.00603284	0.0565401	Up
ARRDC2	2028	0.820668	0.266783	3.07616	0.00209686	0.0299084	Up
ARRDC5	468.661	-0.658995	0.282895	-2.32947	0.0198344	0.113623	Down
ARV1	116.276	-0.939277	0.2536	-3.70377	0.000212415	0.00746562	Down
ARVCF	205.062	0.817296	0.403103	2.02751	0.0426103	0.177186	Up
ASB15	4.78692	4.97745	1.77948	2.79714	0.00515568	0.0510619	Up
ASB2	94.5496	-1.22215	0.471372	-2.59274	0.00952143	0.0737003	Down
ASCC2	5884.32	0.716351	0.295846	2.42137	0.0154623	0.0979589	Up
ASGR1	192.916	-0.904784	0.341776	-2.6473	0.00811379	0.0680125	Down
ASGR2	406.216	-1.10999	0.37757	-2.93983	0.00328391	0.0391763	Down
ASIC1	17.2158	-1.83015	0.694482	-2.63527	0.00840704	0.0693719	Down
ASL	479.047	0.548423	0.224734	2.44032	0.0146741	0.0952835	Up
ASTL	260.935	3.98632	0.420564	9.47852	2.57921e-21	1.36277e-17	Up
ATAD3B	431.323	0.690532	0.257209	2.68472	0.00725915	0.0633028	Up
ATAT1	268.455	0.647823	0.263272	2.46066	0.0138683	0.0922475	Up
ATF1	640.135	-0.503613	0.209987	-2.3983	0.0164712	0.101669	Down
ATF3	134.453	2.6598	0.64019	4.1547	3.25713e-05	0.00203557	Up
ATF4	4052.94	0.661133	0.274075	2.41223	0.0158551	0.0995321	Up
ATF7IP2	583.331	-0.588154	0.258662	-2.27383	0.0229763	0.122832	Down
ATG13	3652.75	0.611828	0.199355	3.06904	0.00214746	0.0303933	Up
ATG16L1	1705.01	0.700119	0.22363	3.13071	0.00174385	0.0266046	Up
ATG2A	13922.2	3.0438	0.530908	5.73319	9.85605e-09	3.18833e-06	Up
ATG4C	344.511	-1.15024	0.339539	-3.38767	0.000704892	0.0153634	Down
ATG4D	823.364	1.1836	0.329482	3.59229	0.000327787	0.00971167	Up
ATG9A	2527.55	0.81867	0.266633	3.0704	0.00213774	0.0303505	Up
ATL1	112.853	0.603817	0.248921	2.42574	0.0152772	0.0973306	Up
ATL2	1092.16	0.822921	0.26338	3.12446	0.00178129	0.026942	Up
ATP10D	1207.44	-0.581662	0.241817	-2.40539	0.0161554	0.100581	Down
ATP11B	10786.1	0.585688	0.276962	2.11469	0.0344565	0.155876	Up
ATP13A3	4497.05	0.836116	0.30359	2.7541	0.00588542	0.0556621	Up
ATP1A3	242.785	0.902355	0.313382	2.87941	0.00398417	0.0440091	Up
ATP1B3	1249.57	0.690645	0.289056	2.38931	0.0168802	0.103388	Up
ATP2A1	82.8529	0.900028	0.389071	2.31328	0.0207075	0.116385	Up
ATP2B1	10128	0.754922	0.281139	2.68523	0.00724807	0.063265	Up
ATP5MD	337.661	-0.635528	0.269349	-2.3595	0.0182997	0.108518	Down
ATP6V0B	3852.26	0.67875	0.294415	2.30542	0.0211431	0.117633	Up
ATP6V0C	8853.62	0.946556	0.277772	3.40767	0.000655204	0.0146839	Up
ATP8A1	5270.37	0.746017	0.260384	2.86507	0.00416923	0.0452028	Up
ATP8A2	42.3978	-1.59331	0.520543	-3.06086	0.00220705	0.0309867	Down
ATP8B1	639.828	-1.15382	0.363753	-3.17199	0.00151396	0.0245376	Down
ATP9A	484.149	1.00116	0.495416	2.02084	0.0432963	0.179375	Up
ATRN	1514.19	-0.575831	0.174559	-3.29878	0.00097106	0.018456	Down
ATXN1L	5013.06	1.24836	0.352773	3.53869	0.000402119	0.0108771	Up
ATXN2	1412.45	-0.617281	0.256557	-2.40602	0.0161275	0.100486	Down
ATXN2L	4056.9	0.680194	0.270889	2.51097	0.01204	0.085083	Up
ATXN7	9040.53	0.797166	0.248403	3.20917	0.0013312	0.0226675	Up
ATXN7L1	1695.41	-0.542237	0.216308	-2.50678	0.0121836	0.0856002	Down
ATXN7L2	252.343	0.552854	0.21252	2.60142	0.0092838	0.0728142	Up
ATXN7L3	3163.74	0.595625	0.219383	2.715	0.0066275	0.0599957	Up
AUTS2	2545.95	2.52305	0.437516	5.76675	8.08166e-09	2.72558e-06	Up
AVPI1	104.259	1.87028	0.481517	3.88414	0.000102693	0.00448425	Up
AWAT1	6.9026	-1.97056	0.875848	-2.24989	0.0244562	0.127686	Down
AXIN1	2436.23	0.584484	0.174811	3.34352	0.000827242	0.016876	Up
AZIN1	5062.48	0.956026	0.304469	3.13997	0.00168963	0.0260782	Up
AZIN2	287.068	0.752125	0.28971	2.59613	0.00942795	0.073364	Up
B3GALNT2	409.01	-0.540303	0.261748	-2.06421	0.0389978	0.167749	Down
B3GAT1	810.797	0.941237	0.42458	2.21687	0.0266321	0.133506	Up
B3GNT4	123.056	1.8572	0.445531	4.16852	3.06589e-05	0.00196551	Up
B3GNT5	3306.46	2.69205	0.54698	4.92167	8.58108e-07	0.000129542	Up
B3GNT7	392.335	3.28247	0.535857	6.12565	9.03152e-10	4.47371e-07	Up
B3GNTL1	934.744	0.609464	0.290612	2.09717	0.0359785	0.159724	Up
B4GALT1	9693.92	1.07117	0.261452	4.097	4.18534e-05	0.00241243	Up
B4GALT4	736.795	0.835394	0.232801	3.58845	0.000332649	0.00975934	Up
BACE1	549.443	-0.844649	0.239275	-3.53003	0.000415507	0.0111066	Down
BAG1	4105.46	0.791831	0.387209	2.04497	0.0408575	0.172472	Up
BAG6	8586.71	0.558628	0.205486	2.71857	0.0065564	0.059488	Up
BAIAP2	586.545	0.711727	0.233372	3.04976	0.00229027	0.0317334	Up
BAP1	2842.62	0.978742	0.261965	3.73616	0.000186854	0.00682446	Up
BASP1	7177.28	0.880617	0.440182	2.00057	0.0454384	0.184678	Up
BAZ2A	15445.7	0.80874	0.281435	2.87363	0.00405789	0.0444542	Up
BBOF1	232.01	0.801058	0.316997	2.52702	0.0115034	0.0824323	Up
BBS10	360.647	-1.58844	0.399064	-3.98041	6.87978e-05	0.00339724	Down
BBS12	60.7236	-1.3272	0.364138	-3.64476	0.000267637	0.00851869	Down
BBS7	211.353	-0.864023	0.272488	-3.17087	0.00151986	0.0245565	Down
BCAT2	198.852	-0.656594	0.317974	-2.06493	0.0389298	0.167547	Down
BCDIN3D	160.499	-0.928468	0.288896	-3.21385	0.00130966	0.0224184	Down
BCKDHB	302.419	-0.614364	0.250431	-2.45323	0.0141581	0.0932363	Down
BCKDK	1737.47	0.622447	0.258523	2.4077	0.0160533	0.10023	Up
BCL10	1765.91	0.641438	0.283787	2.26028	0.0238037	0.125642	Up
BCL2A1	4454.62	2.18162	0.526684	4.14219	3.44007e-05	0.00213838	Up
BCL2L1	20669.5	1.07901	0.415604	2.59625	0.00942475	0.073364	Up
BCL3	5415.29	1.7593	0.435082	4.04361	5.26339e-05	0.00286701	Up
BCL7B	1164.79	0.710093	0.243293	2.91868	0.0035152	0.0406415	Up
BCLAF1	10877.7	0.909796	0.332603	2.73538	0.00623078	0.057723	Up
BCR	3957.08	0.958702	0.217938	4.39897	1.08764e-05	0.000857719	Up
BDH1	450.551	-0.624238	0.28666	-2.17763	0.0294339	0.14207	Down
BDNF	13.9023	-1.41152	0.624627	-2.25978	0.0238347	0.125695	Down
BEST1	4784.09	0.881718	0.402242	2.19201	0.0283787	0.139291	Up
BEST3	12.3889	1.62584	0.652191	2.49289	0.0126707	0.0870198	Up
BEST4	61.0153	1.43833	0.470287	3.0584	0.00222521	0.0311588	Up
BET1	171.076	-0.895022	0.345349	-2.59164	0.00955183	0.0737605	Down
BET1L	1755.35	0.718037	0.224802	3.19409	0.00140273	0.0233418	Up
BHLHE40	3871.57	1.20706	0.362348	3.33123	0.000864624	0.0173703	Up
BHLHE41	85.3437	-0.758929	0.346804	-2.18835	0.028644	0.139823	Down
BICD1	501.272	-0.893962	0.310773	-2.87658	0.00402016	0.0442217	Down
BICRA	1416.28	0.663451	0.202892	3.26996	0.00107561	0.0196423	Up
BIK	51.8925	1.19252	0.402272	2.96446	0.0030321	0.0377161	Up
BIN3	2249.15	1.35027	0.37977	3.55549	0.000377269	0.0104183	Up
BMP2	25.6219	3.22814	0.660579	4.88684	1.02469e-06	0.000147658	Up
BMP6	675.401	1.34231	0.374487	3.58438	0.000337878	0.00986317	Up
BNC2	325.118	1.71418	0.586186	2.92429	0.00345245	0.0402776	Up
BNIP1	121.279	0.825524	0.371432	2.22254	0.0262467	0.132454	Up
BNIP3	218.189	-0.933457	0.331506	-2.81581	0.00486544	0.0496033	Down
BNIP3L	25119.6	0.81101	0.370455	2.18923	0.0285803	0.139818	Up
BNIPL	72.8265	-0.714822	0.294665	-2.42588	0.0152714	0.0973306	Down
BOLA1	48.042	-1.27309	0.518915	-2.45337	0.0141526	0.0932363	Down
BOLA2-SMG1P6	49.0253	1.55145	0.547631	2.83302	0.00461099	0.0478643	Up
BORCS5	1942.83	0.807779	0.276276	2.92381	0.00345775	0.0402776	Up
BPNT1	234.32	-1.10942	0.452021	-2.45436	0.0141134	0.0931769	Down
BRAF	5236.36	0.500993	0.21269	2.35551	0.0184975	0.109363	Up
BRAT1	1473.36	0.803291	0.24072	3.33704	0.000846757	0.0171596	Up
BRD1	5106.41	1.0697	0.298046	3.58903	0.000331906	0.00975934	Up
BRD2	11668.3	0.51808	0.253788	2.04139	0.041212	0.173479	Up
BRD4	9332.2	0.66889	0.192426	3.47609	0.000508776	0.0125561	Up
BRD9	1355.55	0.502228	0.238752	2.10356	0.0354171	0.158116	Up
BRDT	8.01229	5.7348	1.39156	4.12114	3.77005e-05	0.00224019	Up
BRI3BP	198.394	-0.967661	0.241308	-4.01007	6.07014e-05	0.00317551	Down
BRMS1	678.276	0.584598	0.218528	2.67516	0.00746929	0.0643805	Up
BRPF1	1856.68	0.544011	0.25395	2.14219	0.032178	0.14986	Up
BSG	11275.9	0.922091	0.290791	3.17097	0.00151931	0.0245565	Up
BST2	957.834	-0.555514	0.233081	-2.38335	0.0171557	0.10419	Down
BTBD19	221.525	2.02545	0.451823	4.48283	7.36585e-06	0.000648645	Up
BTBD6	617.523	0.5348	0.209102	2.5576	0.0105397	0.077995	Up
BTBD9	3090.39	0.761804	0.267895	2.84366	0.00445985	0.0469926	Up
BTG1	24232.8	1.39241	0.234197	5.94545	2.75695e-09	1.2139e-06	Up
BTG2	11877.8	1.3974	0.338815	4.12438	3.71741e-05	0.00223361	Up
BTG3	143.154	2.12559	0.532603	3.99095	6.58098e-05	0.00333275	Up
BTN1A1	54.5037	-2.16277	0.543987	-3.97578	7.01489e-05	0.0034532	Down
BZW1	3892.33	0.727852	0.278915	2.60958	0.00906527	0.0720367	Up
C10orf113	3.70891	3.16702	1.44547	2.191	0.0284521	0.139374	Up
C10orf88	177.981	-0.585769	0.244492	-2.39586	0.0165814	0.102071	Down
C10orf95	115.429	-0.721654	0.334082	-2.16011	0.0307639	0.14607	Down
C11orf24	290.486	-0.919981	0.277121	-3.31979	0.000900864	0.0178495	Down
C11orf65	291.269	-0.790383	0.394204	-2.00501	0.0449618	0.183539	Down
C11orf71	224.238	-0.608057	0.20562	-2.95719	0.00310457	0.0382069	Down
C11orf96	4.84855	5.75676	1.56862	3.66994	0.000242604	0.00802822	Up
C12orf40	7.68572	-2.28723	0.79477	-2.87785	0.00400393	0.0441351	Down
C12orf60	130.512	0.967594	0.383011	2.52629	0.0115276	0.082531	Up
C12orf65	289.378	-0.566825	0.25168	-2.25216	0.0243119	0.127226	Down
C12orf71	25.8993	0.999892	0.465417	2.14838	0.0316837	0.148322	Up
C14orf119	657.079	-0.814131	0.377564	-2.15627	0.0310623	0.146512	Down
C14orf178	29.5027	1.44126	0.534099	2.69849	0.00696539	0.0617692	Up
C14orf93	507.285	-0.670247	0.222328	-3.01467	0.00257255	0.0340664	Down
C15orf40	350.394	-0.677419	0.197384	-3.43198	0.000599188	0.0138249	Down
C16orf72	17273	0.639954	0.290575	2.20237	0.0276393	0.13715	Up
C16orf96	31.4047	1.26461	0.615371	2.05504	0.0398755	0.169625	Up
C17orf100	73.7192	-1.1869	0.442445	-2.68259	0.0073055	0.0634866	Down
C17orf107	507.644	4.257	0.593721	7.17003	7.498e-13	1.08046e-09	Up
C17orf53	63.0256	1.39317	0.501168	2.77985	0.0054384	0.052768	Up
C17orf67	166.108	-0.527794	0.254322	-2.0753	0.0379587	0.165256	Down
C17orf77	11.8832	2.38848	1.05918	2.25503	0.0241315	0.126575	Up
C17orf78	20.561	-1.91017	0.646667	-2.95387	0.00313817	0.038366	Down
C17orf80	317.022	-1.08758	0.29711	-3.66052	0.000251706	0.00827758	Down
C18orf25	3004.01	0.581612	0.275637	2.11007	0.0348525	0.156945	Up
C18orf54	113.316	-1.08876	0.42821	-2.54259	0.0110033	0.0802421	Down
C19orf44	51.908	-1.21264	0.355885	-3.40739	0.000655869	0.0146839	Down
C19orf48	289.851	0.848522	0.320708	2.64578	0.00815031	0.0681222	Up
C19orf67	41.3728	-0.7881	0.335225	-2.35096	0.0187252	0.110217	Down
C1QL3	53.1003	1.18274	0.428211	2.76206	0.00574383	0.0545666	Up
C1QTNF12	28.8439	2.2862	0.687547	3.32515	0.000883719	0.017633	Up
C1R	126.082	1.03601	0.440087	2.35411	0.0185671	0.109592	Up
C1S	13.0124	1.62261	0.740145	2.19229	0.0283587	0.139291	Up
C1orf109	223.383	-0.547863	0.263805	-2.07677	0.0378223	0.164749	Down
C1orf112	390.396	-0.584403	0.25576	-2.28497	0.0223147	0.120747	Down
C1orf115	71.4166	-1.0998	0.40655	-2.7052	0.00682638	0.0612365	Down
C1orf116	66.7184	1.04218	0.50326	2.07085	0.0383724	0.166297	Up
C1orf131	160.462	-0.790921	0.245471	-3.22205	0.00127278	0.0219769	Down
C1orf21	1492.15	1.48289	0.331437	4.47411	7.67308e-06	0.000664057	Up
C1orf216	182.465	-0.934257	0.249997	-3.73707	0.000186174	0.00682446	Down
C1orf74	621.167	-0.836771	0.356958	-2.34417	0.0190693	0.11121	Down
C20orf204	85.5285	0.981451	0.401331	2.44549	0.0144654	0.0942422	Up
C21orf62	60.5745	-1.15599	0.528752	-2.18625	0.0287971	0.140234	Down
C21orf91	1363.02	-0.655142	0.333198	-1.96622	0.0492728	0.194135	Down
C2CD2	283.535	-0.608973	0.238166	-2.55693	0.0105601	0.0780712	Down
C2orf15	23.4296	-1.44832	0.564313	-2.56652	0.0102726	0.0769388	Down
C2orf27A	76.7245	-0.992632	0.425919	-2.33056	0.0197763	0.113578	Down
C2orf48	13.1734	1.87076	0.827863	2.25975	0.023837	0.125695	Up
C2orf66	5.32683	2.94764	1.12053	2.63058	0.00852398	0.06977	Up
C2orf71	13.7161	1.75111	0.70473	2.4848	0.0129623	0.0883345	Up
C2orf74	41.6868	-1.21734	0.532021	-2.28814	0.0221291	0.120332	Down
C2orf88	1029.08	0.759685	0.2765	2.7475	0.00600511	0.0563904	Up
C3AR1	1069.38	-1.29285	0.519095	-2.49058	0.0127535	0.0872802	Down
C3orf18	182.049	-0.804663	0.313217	-2.56903	0.0101985	0.0767599	Down
C3orf20	237.15	1.149	0.363633	3.15978	0.0015789	0.025054	Up
C3orf22	105.506	-1.83529	0.618881	-2.9655	0.00302196	0.0376866	Down
C3orf35	729.254	1.07204	0.305994	3.50345	0.000459275	0.0118317	Up
C3orf49	68.3271	-1.25461	0.514484	-2.43857	0.0147453	0.0953349	Down
C4A	33.9941	1.68041	0.480362	3.49821	0.000468396	0.0119751	Up
C4orf19	336.664	1.60719	0.429422	3.74269	0.000182064	0.00675853	Up
C4orf47	32.3093	1.32339	0.571944	2.31385	0.0206759	0.1163	Up
C5AR1	18470.7	1.16074	0.346204	3.35276	0.000800107	0.0166386	Up
C5orf34	118.649	-0.792738	0.2502	-3.16841	0.00153273	0.0246575	Down
C5orf51	258.367	-0.909582	0.271067	-3.35557	0.000792027	0.0165844	Down
C5orf56	746.001	0.687142	0.30861	2.22657	0.025976	0.131674	Up
C5orf63	225.445	-0.911642	0.356242	-2.55905	0.0104957	0.0777783	Down
C5orf66	1154.16	1.3137	0.399273	3.29024	0.00100101	0.0188113	Up
C6orf132	33.9652	1.08313	0.530547	2.04154	0.0411974	0.173479	Up
C6orf136	351.668	0.714489	0.234633	3.04513	0.0023258	0.032002	Up
C6orf163	168.738	-1.08432	0.33483	-3.23843	0.0012019	0.0211687	Down
C6orf203	190.843	-0.750235	0.270892	-2.76949	0.00561435	0.0539025	Down
C7orf71	83.8383	-1.22425	0.387099	-3.16263	0.0015635	0.0249632	Down
C8orf44	121.517	-1.17426	0.389065	-3.01816	0.00254315	0.0338468	Down
C8orf44-SGK3	5.52369	-2.84166	1.08119	-2.62827	0.00858203	0.0699497	Down
C9orf131	606.72	0.709546	0.26608	2.66666	0.00766083	0.0654619	Up
C9orf139	513.616	-0.957112	0.41491	-2.30679	0.0210664	0.117331	Down
C9orf47	158.842	-2.03164	0.315323	-6.44304	1.17103e-10	7.42481e-08	Down
C9orf64	198.166	-1.09973	0.489731	-2.24559	0.0247304	0.128399	Down
C9orf66	288.787	-1.25039	0.307648	-4.06436	4.81651e-05	0.00268826	Down
C9orf78	2402.35	1.03954	0.308332	3.37148	0.000747654	0.0159075	Up
C9orf84	2057.33	-1.67492	0.805072	-2.08046	0.0374836	0.163769	Down
CA1	1032.89	1.0033	0.499985	2.00665	0.0447869	0.183321	Up
CA12	29.7298	1.45452	0.696471	2.08841	0.0367605	0.161545	Up
CA14	263.626	1.44917	0.409396	3.53979	0.000400448	0.010869	Up
CA4	1043.41	1.69642	0.519097	3.26803	0.001083	0.0197317	Up
CA6	91.7019	-1.26655	0.627931	-2.01702	0.0436931	0.180364	Down
CABLES2	652.808	1.21826	0.356844	3.41399	0.000640194	0.0144866	Up
CABP4	148.564	1.60143	0.554381	2.88869	0.00386851	0.043183	Up
CACNA1A	109.25	-1.32719	0.480006	-2.76494	0.00569331	0.0542662	Down
CACNA1C	152.549	-0.707687	0.344057	-2.05689	0.0396967	0.169331	Down
CACNA2D2	855.247	1.06361	0.378315	2.81144	0.0049321	0.0498494	Up
CACNA2D3	107.291	-1.05925	0.506169	-2.09267	0.0363785	0.160444	Down
CACNB2	385.363	-0.574204	0.26421	-2.17329	0.0297589	0.142942	Down
CACNB4	386.12	0.947566	0.261067	3.6296	0.000283866	0.00885739	Up
CACUL1	7115.82	0.851561	0.28192	3.02058	0.00252292	0.033634	Up
CACYBP	806.616	-0.528062	0.228854	-2.30742	0.0210314	0.117257	Down
CADM1	191.065	2.18042	0.484987	4.49583	6.92997e-06	0.000620604	Up
CADM2	7.38246	4.13768	1.58436	2.61157	0.00901276	0.0717535	Up
CAGE1	6.8731	2.48392	1.10353	2.25089	0.0243927	0.127397	Up
CALB1	89.2731	-1.87825	0.749184	-2.50706	0.012174	0.0855743	Down
CALHM2	1163.1	-0.976706	0.309766	-3.15305	0.00161577	0.0253388	Down
CALML4	1177.69	-0.719315	0.338802	-2.12311	0.0337444	0.153923	Down
CAMK1G	18.9031	7.71916	3.1964	2.41496	0.015737	0.0990366	Up
CAMSAP2	158.596	-1.24213	0.418889	-2.9653	0.00302392	0.0376866	Down
CAPN15	2227.63	0.570984	0.280659	2.03444	0.0419073	0.175362	Up
CAPN5	297.208	1.07211	0.307929	3.48169	0.000498257	0.0124418	Up
CAPNS2	90.2241	-1.14572	0.53507	-2.14125	0.0322541	0.149974	Down
CARD11	3072.26	0.575248	0.252583	2.27746	0.0227588	0.122205	Up
CARD17	200.723	-1.66295	0.526786	-3.15678	0.00159519	0.0252214	Down
CARD19	1152.23	0.867275	0.327905	2.64489	0.00817164	0.068173	Up
CARM1	1485.57	0.735886	0.349033	2.10835	0.0350003	0.157203	Up
CARMIL1	289.537	-1.30521	0.375837	-3.47281	0.000515038	0.0126024	Down
CARMIL3	152.742	1.24019	0.355961	3.48405	0.000493882	0.0123673	Up
CASC1	127.484	-0.933517	0.335727	-2.78059	0.00542608	0.0527245	Down
CASC3	8054.33	0.661165	0.236381	2.79703	0.00515741	0.0510619	Up
CASP1	4927.09	-0.630157	0.294524	-2.13958	0.0323888	0.150247	Down
CASP5	422.106	-1.08384	0.435197	-2.49045	0.0127582	0.0872802	Down
CASP8AP2	1223.41	-0.891468	0.298756	-2.98393	0.00284571	0.036273	Down
CASP9	613.58	0.717105	0.240696	2.9793	0.00288907	0.0365688	Up
CASQ1	21.2264	1.83739	0.736039	2.49633	0.0125487	0.0864975	Up
CASS4	3634.6	0.652484	0.288474	2.26184	0.0237071	0.125344	Up
CASTOR2	1118.87	1.07249	0.226716	4.73057	2.23894e-06	0.00026465	Up
CASTOR3	2278.77	0.565196	0.2421	2.33455	0.0195667	0.112824	Up
CASZ1	880.28	1.02797	0.267711	3.83985	0.00012311	0.00518995	Up
CATSPER3	38.61	-0.854275	0.431204	-1.98114	0.0475757	0.189383	Down
CATSPERD	5.02087	5.05704	1.52287	3.32072	0.000897847	0.0178343	Up
CBFA2T3	1614.56	-0.586136	0.273376	-2.14406	0.0320278	0.149486	Down
CBLB	4823.13	0.759049	0.277394	2.73636	0.0062124	0.0575964	Up
CBR1	258.398	-1.19706	0.350656	-3.41379	0.000640662	0.0144866	Down
CBR3	58.8724	-1.04027	0.504441	-2.06223	0.0391862	0.168226	Down
CBR4	564.662	-0.77419	0.298135	-2.59678	0.00941025	0.0733342	Down
CBWD1	331.187	-1.18659	0.204147	-5.81243	6.15737e-09	2.21819e-06	Down
CBWD2	407.602	-0.761543	0.203523	-3.7418	0.000182703	0.00676643	Down
CBX2	10.0486	-1.49271	0.671017	-2.22454	0.026112	0.132221	Down
CBX4	2451.88	1.38702	0.312338	4.44077	8.9639e-06	0.000740848	Up
CBX5	2956.64	-0.59975	0.263752	-2.27391	0.0229711	0.122832	Down
CBX6	3453.09	0.686558	0.218269	3.14547	0.0016582	0.0257172	Up
CBY1	102.778	-1.02218	0.374891	-2.72659	0.00639919	0.0585982	Down
CC2D2A	1996.63	-1.1878	0.512273	-2.31869	0.0204117	0.115346	Down
CCAR2	3744.22	0.530451	0.220978	2.40047	0.0163742	0.10125	Up
CCDC112	153.647	-0.783029	0.239813	-3.26517	0.00109399	0.0198253	Down
CCDC120	221.163	0.858295	0.234616	3.65829	0.000253902	0.00830228	Up
CCDC121	65.3509	-1.1761	0.501286	-2.34616	0.0189677	0.110816	Down
CCDC142	655.564	-0.832105	0.371782	-2.23815	0.0252111	0.129958	Down
CCDC152	41.6738	-1.38736	0.49624	-2.79574	0.00517803	0.0511426	Down
CCDC157	255.161	1.13952	0.33352	3.41666	0.000633941	0.0144169	Up
CCDC179	7.15792	-1.73404	0.869788	-1.99364	0.0461919	0.18626	Down
CCDC188	51.1586	1.00189	0.398542	2.51389	0.0119408	0.0846219	Up
CCDC28A	898.775	0.524118	0.238731	2.19543	0.0281324	0.13853	Up
CCDC28B	226.816	0.954196	0.32443	2.94115	0.00327	0.0391512	Up
CCDC3	17.0673	1.53718	0.640678	2.39929	0.0164267	0.101434	Up
CCDC30	257.275	-1.0338	0.313388	-3.29879	0.000971008	0.018456	Down
CCDC39	261.519	-0.655477	0.219691	-2.98364	0.00284846	0.036273	Down
CCDC61	309.982	-0.541586	0.265778	-2.03774	0.0415764	0.174438	Down
CCDC71L	1408.87	1.06996	0.401483	2.66502	0.00769836	0.0655953	Up
CCDC85C	436.58	1.0229	0.319098	3.20559	0.00134787	0.0228116	Up
CCDC88A	2423.83	-0.800686	0.193401	-4.14002	3.47268e-05	0.00214185	Down
CCDC88B	7394.3	0.628034	0.295565	2.12486	0.0335984	0.153466	Up
CCDC9	1028.11	1.59745	0.337784	4.72921	2.25397e-06	0.00026465	Up
CCDC96	70.6329	1.61809	0.43396	3.72867	0.000192492	0.00694916	Up
CCER2	51.2096	1.19813	0.443882	2.69922	0.00695025	0.061719	Up
CCIN	84.6962	4.1971	0.75524	5.55731	2.73959e-08	7.23753e-06	Up
CCL2	5.15968	-2.16466	0.969201	-2.23345	0.0255196	0.130487	Down
CCL24	3.2733	3.60674	1.50874	2.39057	0.0168224	0.103194	Up
CCL3	190.324	2.07337	0.465579	4.45331	8.45578e-06	0.000716751	Up
CCL4	741.267	1.5045	0.348679	4.31485	1.59712e-05	0.00118299	Up
CCL5	8951.1	0.777056	0.341898	2.27277	0.0230401	0.123131	Up
CCNA2	79.163	-1.03993	0.418742	-2.48347	0.0130109	0.0885131	Down
CCND3	7263.46	0.511579	0.249935	2.04685	0.0406732	0.171923	Up
CCNDBP1	4993.98	0.719166	0.280018	2.56829	0.0102202	0.0768502	Up
CCNH	3593.83	1.10271	0.334233	3.29923	0.000969521	0.018456	Up
CCNI	15134.6	0.672909	0.213672	3.14927	0.0016368	0.0255615	Up
CCNJL	3273.24	0.934128	0.464145	2.01258	0.0441591	0.181529	Up
CCNK	2951.89	1.25331	0.335881	3.7314	0.000190418	0.0069048	Up
CCNL1	11092.4	1.29257	0.432891	2.9859	0.0028275	0.0362024	Up
CCNT1	3296.48	0.882669	0.328805	2.68447	0.00726439	0.0633028	Up
CCR2	3697.23	-1.27773	0.51182	-2.49645	0.0125444	0.0864975	Down
CCR5	955.43	-1.25622	0.435035	-2.88763	0.00388161	0.0431856	Down
CCR8	36.142	-1.31984	0.53901	-2.44864	0.0143398	0.0938095	Down
CCSER2	4269.41	0.535135	0.263186	2.03329	0.0420229	0.17577	Up
CCT5	2147.05	-0.732061	0.27876	-2.62614	0.00863603	0.0700203	Down
CCT6B	57.5406	1.38406	0.407511	3.39639	0.000682814	0.0150742	Up
CCT8	1996.62	-0.607806	0.176469	-3.44426	0.00057263	0.0134297	Down
CD101	870.01	-0.623148	0.300552	-2.07334	0.0381405	0.165634	Down
CD180	880.408	-2.02891	0.432496	-4.69116	2.71655e-06	0.00030539	Down
CD1C	229.326	-1.09397	0.462542	-2.36512	0.018024	0.107527	Down
CD1E	18.6551	-1.67906	0.659076	-2.5476	0.0108468	0.0794877	Down
CD2	1892.04	-0.604068	0.280044	-2.15704	0.0310022	0.146429	Down
CD200R1	218.67	-1.25745	0.477077	-2.63574	0.00839533	0.0693719	Down
CD247	4071.84	0.727328	0.2469	2.94584	0.00322076	0.0388822	Up
CD248	48.9509	-1.3902	0.587777	-2.36518	0.0180212	0.107527	Down
CD274	385.064	-0.842724	0.364985	-2.30892	0.0209478	0.11704	Down
CD300C	689.136	-1.0637	0.314572	-3.38144	0.000721075	0.0155507	Down
CD300E	4750.74	-0.678334	0.334302	-2.02911	0.0424474	0.176968	Down
CD300LB	1704.23	-0.551497	0.276979	-1.99111	0.0464683	0.186615	Down
CD33	995.799	-0.596855	0.199082	-2.99804	0.00271726	0.0354204	Down
CD36	5250.91	-0.95956	0.312659	-3.06903	0.00214753	0.0303933	Down
CD3D	1291.5	-0.727801	0.28184	-2.58232	0.00981395	0.0749211	Down
CD40	289.827	-0.69586	0.345025	-2.01684	0.0437124	0.180364	Down
CD48	4771.32	-0.546076	0.222556	-2.45365	0.0141413	0.0932363	Down
CD55	13718.9	1.46867	0.362312	4.0536	5.04353e-05	0.00277839	Up
CD69	1153.15	2.4664	0.464433	5.31056	1.0929e-07	2.4748e-05	Up
CD7	2326.69	1.00253	0.27463	3.65048	0.000261753	0.00843301	Up
CD82	3222.03	0.828736	0.358488	2.31175	0.0207913	0.116577	Up
CD83	1318.65	3.10984	0.941225	3.30403	0.000953053	0.018267	Up
CD86	1515.2	-0.597381	0.256888	-2.32545	0.0200479	0.114325	Down
CDADC1	681.529	1.50217	0.411078	3.65422	0.000257967	0.00837918	Up
CDC16	1252.8	-0.509032	0.222764	-2.28507	0.0223086	0.120747	Down
CDC34	2765.1	1.01175	0.322379	3.1384	0.00169875	0.026092	Up
CDC42BPA	401.704	0.689632	0.334153	2.06382	0.0390346	0.167856	Up
CDC42BPG	230.032	1.09417	0.42117	2.59792	0.00937915	0.0731662	Up
CDC42EP1	86.1359	-1.3407	0.480444	-2.79054	0.00526194	0.0516133	Down
CDC42EP4	385.667	0.590804	0.292774	2.01796	0.0435958	0.180256	Up
CDC42SE2	11227.9	0.597342	0.220449	2.70966	0.00673514	0.0606928	Up
CDC6	33.6046	-0.967699	0.491998	-1.96688	0.0491973	0.19395	Down
CDH2	97.5509	1.61377	0.747102	2.16004	0.0307695	0.14607	Up
CDH3	4.06675	2.9709	1.27716	2.32618	0.0200091	0.114325	Up
CDHR5	216.538	0.944074	0.342959	2.75273	0.00591004	0.0557044	Up
CDK11A	996.806	1.00205	0.370408	2.70526	0.00682502	0.0612365	Up
CDK11B	1339.09	1.53907	0.352699	4.36369	1.27888e-05	0.000982955	Up
CDK16	2228.82	1.97171	0.421948	4.67287	2.97015e-06	0.000326943	Up
CDK17	3468.29	0.613625	0.254469	2.41139	0.0158919	0.0995837	Up
CDK5	112.111	-0.660881	0.322404	-2.04985	0.0403791	0.171094	Down
CDK9	2517.47	0.531721	0.197553	2.69153	0.00711241	0.0625129	Up
CDKL3	557.7	0.819579	0.362477	2.26105	0.0237561	0.125478	Up
CDKN1A	915.821	1.33603	0.39794	3.35738	0.000786858	0.0165446	Up
CDKN1B	4250.96	0.509598	0.20043	2.54253	0.0110054	0.0802421	Up
CDKN2AIPNL	351.742	0.619134	0.277174	2.23374	0.0255005	0.130463	Up
CDKN2D	2137.74	1.20699	0.325218	3.71131	0.000206188	0.00730786	Up
CDNF	26.195	-1.25424	0.464124	-2.70239	0.00688431	0.0615125	Down
CDPF1	126.185	-0.869836	0.378113	-2.30047	0.0214217	0.118326	Down
CEACAM21	1276.42	-0.701979	0.246125	-2.85212	0.00434283	0.0464182	Down
CEACAM4	8041.96	1.27313	0.453303	2.80856	0.00497643	0.0500835	Up
CEBPA	998.623	-0.833617	0.341713	-2.43952	0.0147067	0.0953349	Down
CEBPB	12828.3	1.34085	0.351374	3.81602	0.000135623	0.00555495	Up
CEBPD	7523.49	1.0499	0.366846	2.86195	0.00421038	0.0454833	Up
CEBPG	724.275	-0.671526	0.277278	-2.42185	0.0154419	0.0979075	Down
CELA2A	6.58465	1.99297	0.947306	2.10383	0.0353932	0.158116	Up
CELA2B	38.4427	0.886744	0.396492	2.23647	0.0253208	0.130263	Up
CEMIP2	11015	1.29991	0.222271	5.84833	4.96538e-09	1.87396e-06	Up
CENPBD1	228.847	-0.826989	0.317937	-2.60111	0.00929237	0.0728328	Down
CENPQ	37.0319	-1.31441	0.550861	-2.38611	0.0170277	0.103726	Down
CEP131	221.137	0.672213	0.251837	2.66924	0.00760239	0.0651029	Up
CEP162	468.075	-0.764298	0.334464	-2.28515	0.0223042	0.120747	Down
CEP19	489.901	-1.16912	0.565583	-2.0671	0.0387248	0.167073	Down
CEP290	478.413	-0.583212	0.251277	-2.32099	0.0202874	0.115013	Down
CEP41	144.332	-0.760428	0.363046	-2.09458	0.0362084	0.159961	Down
CEP55	20.8677	-1.29711	0.542665	-2.39026	0.0168366	0.103201	Down
CEP68	3704.12	0.653389	0.285799	2.28618	0.0222436	0.120624	Up
CEP76	121.127	-0.762422	0.322263	-2.36583	0.0179895	0.107496	Down
CEP78	1620.29	0.630326	0.249718	2.52415	0.0115977	0.0828672	Up
CEP89	211.305	-0.786751	0.367661	-2.13989	0.032364	0.150247	Down
CEP95	1705.73	0.837351	0.354275	2.36356	0.0181003	0.107698	Up
CEPT1	1418.24	-0.653805	0.246762	-2.64954	0.00806013	0.0678138	Down
CES1	567.651	-1.14185	0.474855	-2.40462	0.0161892	0.100633	Down
CETN3	39.4977	-1.61827	0.586756	-2.758	0.00581571	0.0551344	Down
CETP	240.162	-1.09951	0.457495	-2.40332	0.0162471	0.100826	Down
CFAP126	224.276	-0.710253	0.276075	-2.57268	0.0100914	0.076335	Down
CFAP161	41.9016	1.32487	0.539014	2.45795	0.0139733	0.0927518	Up
CFAP298	135.569	-0.893556	0.315237	-2.83456	0.00458895	0.0477296	Down
CFAP45	426.919	1.85101	0.467072	3.96302	7.40088e-05	0.00357657	Up
CFAP97D2	78.8284	1.31596	0.599631	2.19462	0.0281909	0.138689	Up
CFB	190.994	1.72176	0.391282	4.4003	1.081e-05	0.000856748	Up
CFL2	304.337	1.09021	0.464201	2.34857	0.0188455	0.110719	Up
CGAS	459.509	-0.587746	0.238077	-2.46872	0.0135596	0.0908044	Down
CH25H	9.01432	6.64998	3.16191	2.10315	0.0354527	0.158125	Up
CHAMP1	742.561	-0.587468	0.245304	-2.39485	0.0166269	0.102272	Down
CHD1	10180.7	1.29944	0.388953	3.34087	0.000835155	0.0169961	Up
CHD2	14816.8	0.554762	0.229213	2.42029	0.0155081	0.0981024	Up
CHD4	11726.5	0.944006	0.349865	2.6982	0.0069715	0.0617692	Up
CHD7	4429.34	0.584632	0.294305	1.98648	0.0469798	0.187765	Up
CHEK1	121.295	1.06733	0.455684	2.34225	0.0191679	0.111538	Up
CHKA	460.192	1.30478	0.434401	3.00363	0.00266779	0.0349192	Up
CHL1	24.807	-2.36797	0.697531	-3.39478	0.000686826	0.0151207	Down
CHMP1A	1942.43	0.556051	0.221935	2.50547	0.0122289	0.0857322	Up
CHMP2B	1161.95	0.565575	0.273419	2.06853	0.0385905	0.166741	Up
CHMP4B	2963.2	0.681639	0.285765	2.38532	0.0170645	0.103755	Up
CHN2	632.943	-0.619203	0.260986	-2.37255	0.0176656	0.106147	Down
CHP1	4318.86	0.517532	0.225213	2.29797	0.0215636	0.118674	Up
CHRAC1	827.553	0.586683	0.263122	2.2297	0.0257674	0.131078	Up
CHRM4	36.6861	5.20477	0.917171	5.67481	1.38846e-08	4.15253e-06	Up
CHRNA7	5.5089	2.69594	1.15739	2.32933	0.0198418	0.113625	Up
CHRNE	160.924	2.44811	0.583901	4.19268	2.75675e-05	0.00184377	Up
CHST2	1336.66	0.924201	0.387369	2.38584	0.0170402	0.103726	Up
CHST7	489.477	0.738985	0.33951	2.17662	0.0295089	0.142215	Up
CHSY1	6916.78	1.31794	0.424135	3.10736	0.00188765	0.0278492	Up
CHTF18	227.98	0.859618	0.301925	2.84712	0.00441162	0.0468274	Up
CIB1	2085.55	0.682248	0.228868	2.98097	0.00287338	0.0364952	Up
CIC	6839.76	0.981996	0.245036	4.00756	6.13486e-05	0.00318832	Up
CISD1	62.316	-1.30005	0.461959	-2.81421	0.0048898	0.0497194	Down
CISD3	183.952	-0.770461	0.278771	-2.76378	0.00571364	0.0543392	Down
CISH	1388.56	-1.24421	0.446988	-2.78355	0.00537672	0.0523992	Down
CITED4	175.737	1.22593	0.433529	2.8278	0.00468693	0.0483675	Up
CKAP4	5212.41	1.08216	0.399139	2.71122	0.00670352	0.0605143	Up
CKLF	338.792	-1.11559	0.566884	-1.96793	0.0490765	0.193722	Down
CKS1B	62.1887	-0.898471	0.409881	-2.19203	0.0283776	0.139291	Down
CKS2	36.3947	-1.15646	0.463366	-2.49578	0.0125679	0.0865396	Down
CLASRP	2248.53	1.04746	0.303037	3.45654	0.000547153	0.0131209	Up
CLCF1	204.364	0.785209	0.348792	2.25122	0.0243715	0.127397	Up
CLCN5	561.769	-0.58005	0.225553	-2.57168	0.0101206	0.0764536	Down
CLDN19	4.29563	2.96428	1.09735	2.7013	0.00690681	0.0615401	Up
CLDN2	10.7198	2.45797	0.95569	2.57194	0.0101131	0.0764441	Up
CLDN20	103.307	-1.15826	0.444278	-2.60707	0.00913207	0.0722678	Down
CLDN23	20.0099	-1.48759	0.697517	-2.13269	0.0329501	0.151752	Down
CLEC10A	354.873	-1.27943	0.497314	-2.57268	0.0100914	0.076335	Down
CLEC1B	615.802	-1.21659	0.560785	-2.16944	0.030049	0.143856	Down
CLEC2A	13.0998	-2.5904	1.17226	-2.20976	0.0271222	0.135339	Down
CLEC4A	1241.99	-0.687008	0.304544	-2.25586	0.0240796	0.126512	Down
CLEC4D	1903.33	1.64945	0.571533	2.88601	0.00390156	0.0433594	Up
CLEC4E	5651.84	1.20255	0.440705	2.7287	0.00635839	0.0583595	Up
CLHC1	167.947	-1.03445	0.408867	-2.53005	0.0114047	0.0819045	Down
CLK3	4223.79	0.601609	0.223466	2.69217	0.00709877	0.0624432	Up
CLNS1A	857.223	-0.508142	0.198141	-2.56455	0.0103309	0.0770976	Down
CLOCK	1668.07	-0.735184	0.240914	-3.05164	0.00227594	0.0316178	Down
CLP1	461.721	0.989379	0.348597	2.83817	0.00453729	0.0473161	Up
CLYBL	182.072	-0.534265	0.244784	-2.1826	0.0290656	0.140869	Down
CMIP	9923.7	0.818011	0.279741	2.92417	0.00345373	0.0402776	Up
CMTM4	441.541	-0.642308	0.228472	-2.81133	0.00493377	0.0498494	Down
CMTR2	770.911	-0.53983	0.261354	-2.06551	0.0388747	0.167356	Down
CNDP1	5.35545	2.21517	0.888647	2.49275	0.0126758	0.0870198	Up
CNIH2	52.6543	1.23719	0.427942	2.89102	0.00383989	0.0429923	Up
CNNM4	818.185	0.550421	0.250065	2.20111	0.0277281	0.137435	Up
CNOT6L	11926.9	1.26978	0.2744	4.62746	3.70175e-06	0.000393801	Up
CNPY4	285.913	-0.959551	0.355949	-2.69575	0.00702302	0.0619709	Down
CNR2	420.882	-0.773887	0.393662	-1.96587	0.0493138	0.194201	Down
CNRIP1	57.4335	-1.5278	0.595435	-2.56586	0.010292	0.0769888	Down
CNTD1	250.261	0.969997	0.360617	2.68983	0.00714893	0.0627104	Up
CNTD2	10.7712	1.75605	0.703659	2.49561	0.0125742	0.0865454	Up
CNTF	159.783	0.849866	0.372721	2.28017	0.0225977	0.121711	Up
CNTNAP1	503.807	0.520666	0.240443	2.16545	0.0303535	0.144876	Up
COA3	178.209	-0.776468	0.328192	-2.36589	0.0179866	0.107496	Down
COA4	428.696	-0.5723	0.256883	-2.22786	0.0258896	0.13132	Down
COA7	149.341	-0.822344	0.323509	-2.54195	0.0110236	0.0802792	Down
COL13A1	46.7513	1.56138	0.579393	2.69486	0.00704179	0.0620798	Up
COL20A1	2.76062	4.93339	1.81876	2.7125	0.00667785	0.060417	Up
COL2A1	3.37836	4.47718	1.51055	2.96393	0.00303733	0.0377161	Up
COL4A1	9.25717	3.57984	0.946806	3.78097	0.00015622	0.00613324	Up
COL4A2	25.2349	2.07543	0.498455	4.16373	3.13091e-05	0.00198512	Up
COL4A3	88.9788	-0.771866	0.380567	-2.0282	0.0425402	0.177122	Down
COL5A1	32.1905	1.79853	0.833655	2.15741	0.0309741	0.146383	Up
COL6A2	1215.94	1.21727	0.415334	2.93083	0.0033806	0.0399002	Up
COL6A6	103.685	-2.09868	0.597401	-3.51301	0.00044306	0.0115319	Down
COL9A2	450.505	1.34314	0.355454	3.77865	0.00015768	0.00617131	Up
COLEC12	17.1199	-1.41543	0.620322	-2.28177	0.022503	0.121366	Down
COLGALT2	213.263	1.14413	0.349793	3.27086	0.00107219	0.0196025	Up
COQ10B	1254.83	0.859555	0.326565	2.6321	0.00848577	0.0697293	Up
COQ9	377.217	-0.689858	0.304759	-2.26361	0.0235978	0.125155	Down
CORO7	731.823	0.779172	0.240499	3.23981	0.00119608	0.0211374	Up
COX11	724.363	-1.06407	0.355474	-2.99338	0.00275909	0.0357014	Down
COX14	340.02	0.72197	0.24543	2.94166	0.00326463	0.0391435	Up
COX20	1737.26	-0.616389	0.198845	-3.09985	0.00193617	0.0281821	Down
COX6B2	6.24811	1.69738	0.777171	2.18405	0.0289583	0.140775	Up
COX7A1	51.5124	0.797186	0.40573	1.96482	0.0494354	0.194201	Up
CPB1	7.95698	2.07116	1.0422	1.9873	0.0468894	0.187546	Up
CPD	21399.3	1.18325	0.404804	2.92301	0.00346663	0.0403169	Up
CPEB2	2475.05	0.667788	0.248544	2.68679	0.00721412	0.0630381	Up
CPNE4	12.2085	2.42743	0.802571	3.02457	0.00248991	0.0333904	Up
CPNE6	33.2206	0.871715	0.421246	2.06937	0.0385112	0.16665	Up
CPOX	434.805	-0.601149	0.252983	-2.37624	0.01749	0.105372	Down
CPSF2	1804.63	-0.643645	0.317729	-2.02577	0.0427888	0.177644	Down
CPVL	3535.23	-0.686581	0.291851	-2.3525	0.0186476	0.109882	Down
CR1L	255.349	0.950495	0.42143	2.2554	0.0241081	0.126516	Up
CRACR2B	111.963	0.848627	0.365069	2.32457	0.0200952	0.114335	Up
CRB2	287.919	1.55022	0.342323	4.52853	5.9396e-06	0.000557092	Up
CRCP	1529.09	0.552827	0.230736	2.39593	0.0165784	0.102071	Up
CREBBP	17338	0.58413	0.251075	2.32652	0.0199907	0.114325	Up
CREM	827.899	2.69584	0.367341	7.3388	2.15524e-13	3.79585e-10	Up
CRIPAK	493.16	0.674589	0.273547	2.46608	0.01366	0.0911682	Up
CRLS1	343.982	-0.549064	0.266522	-2.06011	0.0393884	0.168696	Down
CRTC2	3634.15	1.17204	0.321453	3.64606	0.00026629	0.00849288	Up
CRY1	685.042	1.38518	0.413065	3.35343	0.000798179	0.0166274	Up
CRY2	1596.78	0.850831	0.329467	2.58245	0.00981016	0.0749211	Up
CRYBG3	1018.85	-0.766917	0.184009	-4.16783	3.07518e-05	0.00196551	Down
CRYZL1	352.846	-0.70429	0.251304	-2.80254	0.00507013	0.0506087	Down
CRYZL2P-SEC16B	35.3531	-0.808106	0.331998	-2.43407	0.0149302	0.0961318	Down
CSDE1	17230.8	0.546165	0.218629	2.49814	0.0124847	0.0864975	Up
CSF1R	5973.31	-0.552523	0.268101	-2.06088	0.0393147	0.168517	Down
CSGALNACT2	5306.7	0.923287	0.342512	2.69563	0.00702553	0.0619709	Up
CSNK1D	13545.4	1.34751	0.298744	4.5106	6.46453e-06	0.000592897	Up
CSNK1G2	4918.08	0.533814	0.194932	2.73847	0.00617262	0.0573182	Up
CSRNP1	6740.11	3.08643	0.505187	6.10948	9.99585e-10	4.80134e-07	Up
CSRP3	3.85233	-3.65475	1.35126	-2.7047	0.00683653	0.0612929	Down
CST7	4708.96	0.876744	0.368267	2.38073	0.0172783	0.104534	Up
CSTF2	205.997	-0.675691	0.239476	-2.82154	0.00477942	0.0490665	Down
CSTF3	406.462	-0.758635	0.297171	-2.55285	0.0106845	0.0785349	Down
CTAGE4	15.0556	-1.07546	0.528962	-2.03314	0.042038	0.17577	Down
CTDP1	3901.77	1.43251	0.413895	3.46104	0.000538086	0.012992	Up
CTH	66.7742	1.64518	0.609273	2.70024	0.00692888	0.0616405	Up
CTLA4	299.039	1.28477	0.36686	3.50208	0.000461638	0.0118405	Up
CTNNAL1	166.047	1.30388	0.405603	3.21468	0.00130588	0.0223779	Up
CTNNB1	6000.35	0.55169	0.216618	2.54683	0.0108707	0.0796261	Up
CTPS1	658.013	0.855881	0.348719	2.45435	0.0141138	0.0931769	Up
CTRC	36.3174	2.01699	0.504846	3.99527	6.46212e-05	0.00328305	Up
CTRL	694.774	1.13747	0.315827	3.60157	0.000316299	0.00947524	Up
CTSL	226.688	-0.92378	0.285163	-3.23948	0.00119749	0.0211374	Down
CTTNBP2NL	147.023	-1.09861	0.299288	-3.67074	0.000241847	0.00801991	Down
CTU1	162.743	-0.977865	0.286262	-3.41598	0.00063553	0.0144324	Down
CUZD1	43.2579	-1.97102	0.670745	-2.93855	0.00329754	0.0391964	Down
CWC25	2467.39	1.38513	0.410903	3.37095	0.000749086	0.0159166	Up
CWF19L1	1142.43	0.53472	0.249695	2.1415	0.032234	0.149924	Up
CX3CR1	6379.65	-1.66252	0.560712	-2.96502	0.00302662	0.0376866	Down
CXADR	67.8028	1.18716	0.540661	2.19575	0.0281101	0.13853	Up
CXCL1	523.541	1.31718	0.491454	2.68016	0.00735866	0.0637389	Up
CXCL16	4477.92	2.00674	0.422372	4.75112	2.02294e-06	0.000244776	Up
CXCL5	189.075	0.970881	0.341517	2.84285	0.00447127	0.0469926	Up
CXCL8	9138.3	6.07209	1.13209	5.36364	8.1563e-08	1.90126e-05	Up
CXCR4	28081.8	2.20803	0.321222	6.87385	6.24901e-12	7.07522e-09	Up
CXXC4	19.645	1.20813	0.608383	1.9858	0.0470557	0.187902	Up
CXorf21	929.251	-0.667683	0.228051	-2.92778	0.00341395	0.0400255	Down
CXorf40B	595.08	0.528591	0.2256	2.34304	0.0191271	0.111424	Up
CXorf65	367.528	1.27121	0.307955	4.12791	3.66067e-05	0.00222319	Up
CYB5RL	136.6	-0.610798	0.238662	-2.55926	0.0104896	0.0777695	Down
CYBB	24641.4	-0.615092	0.250497	-2.45548	0.0140695	0.0930781	Down
CYFIP1	1587.42	-0.594941	0.229023	-2.59774	0.00938407	0.0731662	Down
CYP1B1	2183.15	-1.42953	0.460558	-3.10391	0.00190982	0.0279725	Down
CYP2A6	83.9805	1.24394	0.523139	2.37785	0.0174141	0.105115	Up
CYP2A7	27.304	2.7421	0.757714	3.61891	0.000295849	0.00912356	Up
CYP2F1	25.5457	2.03895	0.871236	2.3403	0.0192682	0.111834	Up
CYP2R1	999.297	0.570057	0.234651	2.42938	0.0151245	0.096864	Up
CYP2W1	9.93416	2.83298	0.886176	3.19686	0.00138934	0.0232304	Up
CYP3A5	141.867	-0.543946	0.252773	-2.15192	0.0314039	0.147579	Down
CYP4V2	756.042	-0.505568	0.193438	-2.61359	0.00895959	0.0714738	Down
CYREN	7567.21	0.697422	0.331297	2.10512	0.0352805	0.157872	Up
CYTIP	24901.7	1.7305	0.386866	4.47313	7.70844e-06	0.000664057	Up
D2HGDH	913.965	0.568091	0.25259	2.24906	0.0245086	0.127833	Up
DAAM2	560.902	3.58997	0.986993	3.63728	0.000275536	0.00868294	Up
DACT3	3.93247	2.8575	1.40057	2.04024	0.0413265	0.173804	Up
DAGLB	1359.83	-0.653364	0.247823	-2.63641	0.0083789	0.0693183	Down
DAZAP2	15768.3	0.682306	0.240997	2.83118	0.00463764	0.0479794	Up
DBF4	425.079	0.849236	0.431135	1.96977	0.048865	0.193205	Up
DBNDD1	46.4688	-1.3477	0.47034	-2.86537	0.00416524	0.0451904	Down
DBR1	343.525	-0.600194	0.200793	-2.98912	0.00279785	0.0359474	Down
DBT	675.999	-0.705064	0.248045	-2.84249	0.00447624	0.0469926	Down
DCAF11	3213.21	0.661609	0.22574	2.93085	0.00338037	0.0399002	Up
DCAF15	1448.53	0.545895	0.232905	2.34385	0.0190858	0.111265	Up
DCAF17	799.554	-0.552803	0.211934	-2.60838	0.00909732	0.0721369	Down
DCAF4L1	55.0714	-0.910852	0.39175	-2.32509	0.0200673	0.114335	Down
DCAKD	388.759	-0.604468	0.176424	-3.42622	0.000612033	0.0140396	Down
DCANP1	52.5282	-1.66647	0.726657	-2.29333	0.0218289	0.119404	Down
DCDC2B	200.463	0.710921	0.30038	2.36674	0.0179456	0.107423	Up
DCHS1	319.271	-0.75512	0.376628	-2.00495	0.0449683	0.183539	Down
DCK	1089.13	-0.510857	0.257548	-1.98354	0.0473069	0.188692	Down
DCLRE1A	232.535	-0.998816	0.298713	-3.34373	0.000826607	0.016876	Down
DCLRE1B	218.146	-0.741188	0.283436	-2.61501	0.00892241	0.0713366	Down
DCLRE1C	1765.5	-0.58444	0.154747	-3.77674	0.000158893	0.00620347	Down
DCP1A	2360.6	0.676759	0.305929	2.21215	0.0269566	0.134791	Up
DCST2	148.691	1.72761	0.507201	3.40616	0.000658839	0.0147296	Up
DCT	10.0649	-1.52496	0.644374	-2.36658	0.0179532	0.107428	Down
DCTN4	3061.55	0.55958	0.250932	2.23001	0.025747	0.131078	Up
DCTN6	315.524	1.02843	0.308476	3.3339	0.00085636	0.0172261	Up
DCUN1D1	3074.91	0.524854	0.237122	2.21343	0.0268678	0.13449	Up
DCUN1D3	625.276	0.651285	0.242223	2.68879	0.00717123	0.0628017	Up
DDAH2	744.533	0.649329	0.300882	2.15809	0.0309211	0.146351	Up
DDIT3	813.788	1.4711	0.404916	3.6331	0.000280035	0.00878977	Up
DDIT4	3428.32	2.68441	0.392327	6.84226	7.7953e-12	8.23755e-09	Up
DDN	35.6384	1.22436	0.471012	2.59941	0.00933831	0.073025	Up
DDO	38.9737	-1.2587	0.500919	-2.51277	0.0119786	0.0847647	Down
DDR2	42.5376	1.2602	0.423002	2.97918	0.00289017	0.0365688	Up
DDT	32.6593	1.31833	0.557383	2.36522	0.0180196	0.107527	Up
DDX19B	713.482	0.563931	0.230697	2.44446	0.0145068	0.094357	Up
DDX21	4406.46	0.76221	0.357879	2.1298	0.0331884	0.152524	Up
DDX24	3257.12	0.687211	0.299572	2.29397	0.0217921	0.119404	Up
DDX27	1414.54	1.06013	0.275672	3.84563	0.000120242	0.00512353	Up
DDX39A	2510.88	0.647937	0.236106	2.74426	0.00606471	0.0565813	Up
DDX3X	24370.9	0.867438	0.229432	3.78081	0.00015632	0.00613324	Up
DDX43	73.5238	-1.31636	0.505222	-2.60551	0.00917386	0.0724411	Down
DDX49	626.369	0.520089	0.220647	2.35711	0.0184176	0.109095	Up
DDX5	24854.8	0.750764	0.270855	2.77183	0.00557425	0.0536994	Up
DDX58	4115.4	-0.917132	0.437742	-2.09514	0.0361585	0.159874	Down
DDX6	18726.2	0.584387	0.206578	2.82889	0.00467098	0.0482573	Up
DDX60	2058.64	-0.704872	0.357691	-1.97062	0.0487676	0.193013	Down
DEDD2	3338.29	0.713975	0.275886	2.58794	0.00965527	0.0743149	Up
DENND1A	3680.73	0.542148	0.260376	2.08217	0.0373265	0.163307	Up
DENND2C	66.1658	0.956296	0.322434	2.96587	0.00301831	0.0376866	Up
DENND2D	4454.28	-0.776422	0.36835	-2.10783	0.0350453	0.157277	Down
DENND6A	2740.3	0.848967	0.287036	2.95771	0.00309935	0.0381768	Up
DEPDC7	8.95137	-2.01501	0.90197	-2.23401	0.0254821	0.130463	Down
DEPP1	154.105	-0.970456	0.305759	-3.17393	0.00150391	0.0244201	Down
DERL1	2304	0.512226	0.237297	2.15859	0.0308822	0.146254	Up
DET1	206.417	-0.738903	0.363072	-2.03514	0.0418365	0.175189	Down
DGAT1	1814.44	0.726683	0.285805	2.54258	0.0110037	0.0802421	Up
DGAT2	4992.38	0.854799	0.389995	2.19182	0.0283925	0.139291	Up
DGCR6	37.2469	1.44957	0.625427	2.31773	0.0204639	0.1156	Up
DGKD	6578.94	0.629738	0.190536	3.30508	0.000949498	0.018267	Up
DGKK	120.628	1.28283	0.625818	2.04984	0.0403798	0.171094	Up
DGKQ	1321.96	0.510867	0.254721	2.0056	0.0448993	0.183427	Up
DHCR7	292.017	1.45042	0.40642	3.56878	0.000358647	0.0101015	Up
DHDDS	1215.04	-0.607498	0.263277	-2.30745	0.0210296	0.117257	Down
DHFR2	247.943	-1.14892	0.461266	-2.49079	0.0127461	0.0872734	Down
DHH	6.89696	2.63497	1.15736	2.27669	0.0228045	0.122367	Up
DHODH	224.27	-0.792738	0.251903	-3.147	0.00164957	0.0256832	Down
DHX33	495.24	-0.530594	0.214614	-2.47232	0.0134241	0.0902245	Down
DHX40	1836.78	0.990203	0.305767	3.23842	0.00120193	0.0211687	Up
DHX57	866.07	-0.631968	0.215803	-2.92845	0.00340661	0.0399894	Down
DHX8	3570.89	0.539639	0.208757	2.58501	0.00973757	0.0746288	Up
DIABLO	617.637	1.21899	0.381654	3.19396	0.00140337	0.0233418	Up
DIAPH1	15759.3	0.512012	0.191065	2.67978	0.007367	0.0637415	Up
DIP2A	5615.87	0.866718	0.305497	2.83708	0.00455288	0.0474475	Up
DIRC2	2561.38	0.864498	0.32896	2.62797	0.00858961	0.0699497	Up
DISC1	1979.82	-0.558739	0.228317	-2.4472	0.0143969	0.0939891	Down
DIXDC1	66.8871	-1.37317	0.46208	-2.97172	0.00296139	0.0372405	Down
DLEC1	812.015	1.01715	0.267084	3.80834	0.000139902	0.00563905	Up
DLG5	691.605	1.34812	0.328207	4.10753	3.99915e-05	0.00233054	Up
DLST	2427.97	0.715957	0.283097	2.52902	0.0114382	0.0820762	Up
DMAC1	252.705	-0.68146	0.242896	-2.80556	0.00502296	0.050328	Down
DMD	29.0885	1.23143	0.576302	2.13678	0.0326163	0.150773	Up
DMRTC2	18.4441	2.91267	0.994184	2.92971	0.0033928	0.0399845	Up
DNAAF1	22.5434	2.68043	0.799318	3.35339	0.000798273	0.0166274	Up
DNAAF2	208.161	-0.960505	0.371892	-2.58275	0.00980164	0.0749211	Down
DNAH1	5318.05	0.534269	0.194089	2.75271	0.00591046	0.0557044	Up
DNAH11	54.1841	-1.52384	0.6758	-2.25486	0.0241419	0.126587	Down
DNAJB1	4185.22	1.61175	0.339539	4.74687	2.06593e-06	0.000248084	Up
DNAJB11	557.598	0.663058	0.298774	2.21927	0.0264686	0.132939	Up
DNAJB12	2282.08	0.513785	0.219139	2.34456	0.0190496	0.111176	Up
DNAJB13	207.214	1.71674	0.294131	5.83665	5.32594e-09	1.96329e-06	Up
DNAJB2	2275.15	0.900679	0.272501	3.30524	0.000948955	0.018267	Up
DNAJB6	3310.2	0.686586	0.207799	3.3041	0.000952834	0.018267	Up
DNAJB8	16.3548	6.77575	1.39065	4.87236	1.10272e-06	0.000154683	Up
DNAJB9	747.335	1.18631	0.420153	2.82351	0.00475013	0.0488607	Up
DNAJC10	2052.25	-0.562964	0.211012	-2.66793	0.00763202	0.0652861	Down
DNAJC19	206.007	-1.02907	0.312592	-3.29204	0.000994651	0.0188113	Down
DNAJC24	231.466	-0.874735	0.29677	-2.94752	0.00320331	0.0387897	Down
DNAJC6	488.477	1.02242	0.464754	2.19993	0.0278121	0.137551	Up
DNASE1	881.881	-0.918411	0.356162	-2.57863	0.00991927	0.0754826	Down
DNM3	1141.72	0.654805	0.307951	2.12633	0.0334762	0.153097	Up
DNMBP	3350.52	2.27324	0.544509	4.17484	2.98197e-05	0.00193718	Up
DNTT	3.26711	-5.18539	1.47332	-3.51953	0.000432307	0.011364	Down
DNTTIP2	1262.96	0.928258	0.30522	3.04127	0.0023558	0.032197	Up
DOCK7	397.746	-0.847037	0.283834	-2.98427	0.00284255	0.036273	Down
DOLPP1	167.471	-0.650873	0.275176	-2.3653	0.0180154	0.107527	Down
DOT1L	1647.88	0.68286	0.317822	2.14856	0.0316691	0.148322	Up
DPEP1	8.31753	2.38114	1.07082	2.22366	0.0261716	0.132322	Up
DPEP3	261.924	0.721295	0.277232	2.60177	0.00927427	0.0728142	Up
DPF1	11.287	1.52779	0.768115	1.98902	0.0466995	0.187212	Up
DPH6	166.923	-1.23848	0.307088	-4.03299	5.50727e-05	0.00295918	Down
DPM2	1255.34	0.839061	0.328033	2.55785	0.010532	0.0779745	Up
DPP9	2220.45	0.613143	0.240492	2.54954	0.0107866	0.0791569	Up
DPP9-AS1	193.912	0.99895	0.344681	2.89819	0.00375325	0.0423913	Up
DPY19L4	261.164	-0.925108	0.305529	-3.02789	0.00246268	0.03315	Down
DPY30	304.308	-0.88484	0.381038	-2.32218	0.0202231	0.114813	Down
DPYSL2	4535.51	-0.531867	0.230834	-2.30411	0.0212164	0.11781	Down
DRAM2	1230.73	-0.592151	0.229298	-2.58246	0.00980999	0.0749211	Down
DRC7	37.894	1.2865	0.477069	2.69668	0.00700345	0.0618794	Up
DRD4	41.5241	-0.851755	0.362	-2.35292	0.0186268	0.109841	Down
DSC1	60.7791	-1.50552	0.688696	-2.18605	0.0288119	0.140263	Down
DSCC1	24.3149	-1.50943	0.577671	-2.61296	0.00897618	0.0715702	Down
DTD1	512.761	0.591872	0.177427	3.33587	0.000850332	0.0171721	Up
DTD2	205.214	-0.79078	0.322493	-2.45209	0.014203	0.0933013	Down
DTWD1	492.59	-0.686704	0.241859	-2.83928	0.00452158	0.0472348	Down
DTX1	94.224	-0.854203	0.357754	-2.38768	0.016955	0.103486	Down
DUS3L	449.122	0.876462	0.281075	3.11825	0.00181929	0.0271796	Up
DUSP1	34933.3	3.07405	0.456797	6.72958	1.70148e-11	1.50021e-08	Up
DUSP10	1162.62	1.18315	0.485569	2.43662	0.0148252	0.0956431	Up
DUSP13	74.522	1.68331	0.720922	2.33495	0.0195462	0.112805	Up
DUSP14	99.7943	-0.737638	0.250542	-2.94417	0.00323822	0.0390631	Down
DUSP18	849.392	-0.577147	0.250902	-2.30029	0.0214318	0.118326	Down
DUSP2	1708.96	3.93392	0.494098	7.96182	1.69523e-15	5.37421e-12	Up
DUSP4	184.226	2.33067	0.528681	4.40846	1.04108e-05	0.000837817	Up
DUSP5	798.691	1.24663	0.467633	2.66582	0.00767999	0.0655196	Up
DUSP6	5557.26	-0.772094	0.321994	-2.39785	0.0164916	0.101755	Down
DUSP7	1147.77	-0.973214	0.236011	-4.12359	3.73011e-05	0.00223361	Down
DUSP8	363.843	2.32491	0.609747	3.81291	0.000137342	0.00558208	Up
DXO	504.114	1.14166	0.318816	3.58092	0.000342386	0.0098722	Up
DYNC1I2	991.763	-0.704232	0.238294	-2.95531	0.0031236	0.0382925	Down
DYNLL1	756.646	-1.05839	0.40285	-2.62725	0.00860772	0.0699497	Down
DYNLT1	1537.35	0.97201	0.264592	3.67362	0.000239138	0.00797864	Up
DYRK2	4164.17	-0.517609	0.21694	-2.38596	0.0170346	0.103726	Down
DYRK3	153.297	0.962932	0.452602	2.12755	0.0333747	0.152897	Up
DYRK4	121.858	-0.618732	0.279842	-2.21101	0.0270353	0.135057	Down
E2F2	1904.05	0.873639	0.405002	2.15713	0.0309959	0.146429	Up
E2F6	171.097	-0.591069	0.215492	-2.74289	0.00609016	0.0566853	Down
E4F1	700.365	0.512295	0.172352	2.97238	0.00295496	0.0372034	Up
EAF1	2261.3	0.705618	0.337827	2.0887	0.0367347	0.161476	Up
EAF2	404.017	-1.29913	0.291114	-4.46261	8.09683e-06	0.000690015	Down
EAPP	1501	0.817469	0.284733	2.871	0.00409171	0.0447295	Up
EBLN2	419.602	0.717837	0.308068	2.33013	0.0197993	0.113623	Up
ECD	1237.76	0.775024	0.311097	2.49126	0.012729	0.0872126	Up
ECHDC1	668.011	-0.749773	0.228913	-3.27536	0.00105528	0.0194503	Down
ECHDC3	620.002	3.27435	0.555751	5.89175	3.82119e-09	1.51424e-06	Up
EDA2R	12.7062	-1.48947	0.655903	-2.27087	0.0231551	0.12358	Down
EDDM13	127.177	-1.03771	0.446057	-2.3264	0.019997	0.114325	Down
EEA1	852.008	-0.771986	0.249441	-3.09487	0.00196901	0.028451	Down
EEF1AKMT1	46.2143	-1.27254	0.41299	-3.08129	0.00206107	0.0295122	Down
EEF1E1	105.408	-0.823052	0.238345	-3.45319	0.000553998	0.013225	Down
EEF2KMT	68.466	-0.90437	0.28955	-3.12336	0.00178799	0.0269464	Down
EFCAB6	23.0677	-1.26869	0.535349	-2.36984	0.0177956	0.106686	Down
EFNA5	80.3648	0.907565	0.410301	2.21195	0.0269702	0.134817	Up
EFNB2	41.6647	1.57536	0.466182	3.37927	0.000726787	0.0156261	Up
EFR3B	46.2919	-1.17432	0.521685	-2.25102	0.0243843	0.127397	Down
EGLN2	4543.22	0.762871	0.259823	2.93612	0.00332344	0.0393721	Up
EGR1	169.987	1.30629	0.402326	3.24684	0.00116695	0.0207369	Up
EGR2	61.6767	1.75419	0.406919	4.31091	1.62587e-05	0.00119868	Up
EGR3	265.311	3.86268	0.844685	4.57293	4.80946e-06	0.000488684	Up
EHD1	8973.29	0.610282	0.251848	2.42321	0.0153839	0.0977303	Up
EHD2	16.5824	1.49836	0.474125	3.16026	0.00157628	0.025054	Up
EHHADH	49.5556	-1.39279	0.404186	-3.44591	0.000569131	0.0134279	Down
EIF1	13950	1.39531	0.390259	3.57535	0.000349759	0.00998924	Up
EIF1B	1817.48	0.692054	0.285496	2.42404	0.0153488	0.0977086	Up
EIF2AK1	7404.56	0.737667	0.276982	2.66323	0.00773945	0.0658851	Up
EIF2AK3	1460.81	0.714701	0.358873	1.99151	0.0464246	0.18659	Up
EIF2B3	224.52	-0.874213	0.271096	-3.22473	0.0012609	0.0218193	Down
EIF2D	2473.6	0.866658	0.320486	2.7042	0.00684698	0.0613519	Up
EIF2S1	914.492	-0.755968	0.247072	-3.0597	0.00221556	0.0310786	Down
EIF4H	5133.04	0.5479	0.229266	2.3898	0.0168574	0.103288	Up
EIF5	6921.79	0.900299	0.30616	2.94062	0.00327556	0.0391763	Up
EIF5A	3371.83	0.700501	0.331201	2.11503	0.0344272	0.155876	Up
ELAC1	115.565	-1.13309	0.322189	-3.51685	0.000436703	0.0114365	Down
ELF1	11010.6	0.774461	0.231204	3.34968	0.000809038	0.0167076	Up
ELF2	4480.01	0.544095	0.268169	2.02892	0.0424662	0.176991	Up
ELF3	36.7988	1.77123	0.809496	2.18806	0.0286649	0.139823	Up
ELL	5191.19	1.21294	0.332663	3.64614	0.000266212	0.00849288	Up
ELL2	2900.85	2.34473	0.504823	4.64465	3.40654e-06	0.000367327	Up
ELMO2	3795.26	0.800175	0.287636	2.7819	0.0054041	0.0525523	Up
ELN	7.60729	3.31692	1.03025	3.21954	0.00128396	0.0221217	Up
ELOF1	929.039	0.567345	0.164605	3.44669	0.000567492	0.0134279	Up
ELOVL2	7.39699	-3.11614	1.0882	-2.86357	0.00418892	0.0453232	Down
EMC3	2375.43	0.691207	0.269689	2.56297	0.010378	0.0773395	Up
EMD	818.286	1.30825	0.316728	4.1305	3.61974e-05	0.00221531	Up
EME1	52.3765	0.75386	0.321226	2.34682	0.0189344	0.110784	Up
EMILIN1	63.9043	-0.834839	0.408629	-2.04303	0.04105	0.1731	Down
EMX1	65.7954	1.15708	0.41541	2.78538	0.00534646	0.0521839	Up
ENAM	46.3352	-1.72768	0.618872	-2.79166	0.00524376	0.051531	Down
ENC1	1361.03	1.97823	0.465926	4.2458	2.17816e-05	0.0015277	Up
ENDOU	174.181	-2.09519	0.692808	-3.0242	0.00249287	0.033402	Down
ENKUR	128.328	1.12603	0.303754	3.70703	0.0002097	0.00738658	Up
ENO4	68.3616	-1.73796	0.37232	-4.66791	3.04277e-06	0.000332627	Down
ENPEP	3.72621	4.6111	1.92451	2.39599	0.0165755	0.102071	Up
ENSA	2537.06	0.67738	0.233955	2.89535	0.0037874	0.0426076	Up
EPAS1	300.105	1.49172	0.421871	3.53595	0.000406306	0.0109344	Up
EPB41	40637.7	0.905852	0.307181	2.94892	0.00318883	0.0386735	Up
EPB41L1	17.1083	1.25837	0.597175	2.1072	0.0351003	0.15739	Up
EPB41L4A	380.975	0.791369	0.300507	2.63345	0.00845234	0.0695413	Up
EPB42	1916.91	1.43698	0.441145	3.25738	0.00112446	0.0202302	Up
EPDR1	28.883	-1.33831	0.464877	-2.87884	0.00399142	0.0440501	Down
EPGN	29.5589	1.07327	0.477688	2.24681	0.0246521	0.128305	Up
EPHA1	391.164	0.794993	0.366278	2.17046	0.0299717	0.143642	Up
EPHB3	30.0965	-1.50303	0.710407	-2.11573	0.0343681	0.155826	Down
EPN1	2384.34	0.519995	0.209547	2.48152	0.0130824	0.0888091	Up
EPN2	377.346	0.766732	0.329708	2.32549	0.0200458	0.114325	Up
EPS8	96.2665	-0.731163	0.349068	-2.09462	0.0362052	0.159961	Down
EPX	13.1662	1.30757	0.564702	2.31551	0.0205853	0.115996	Up
ERAP2	2850.7	-1.0195	0.344969	-2.95533	0.00312332	0.0382925	Down
ERBB2	662.015	0.908215	0.350057	2.59448	0.00947349	0.0735739	Up
ERCC4	401.765	-0.765273	0.194071	-3.94327	8.03791e-05	0.00380886	Down
EREG	101.2	3.08898	0.640968	4.81923	1.44111e-06	0.000187331	Up
ERF	2007.29	1.20711	0.288307	4.18688	2.82817e-05	0.0018757	Up
ERGIC1	10025.7	0.792093	0.270916	2.92376	0.00345832	0.0402776	Up
ERICH1	8075.82	-0.928226	0.324499	-2.86049	0.00422985	0.0456105	Down
ERLIN1	2305.87	1.83905	0.476585	3.85881	0.000113939	0.00489444	Up
ERMN	743.218	2.03623	0.58598	3.47492	0.000511014	0.0125583	Up
ERMP1	1207.11	-0.563712	0.234147	-2.40751	0.0160617	0.10023	Down
ERN1	8716.25	1.089	0.247235	4.40471	1.05924e-05	0.000847977	Up
ERRFI1	127.019	1.84326	0.46389	3.97349	7.08275e-05	0.00347581	Up
ERVW-1	92.6401	-0.886438	0.351392	-2.52265	0.0116474	0.0831092	Down
ESCO2	26.875	-1.35241	0.464057	-2.91431	0.00356478	0.0409458	Down
ESD	647.22	-0.509032	0.202015	-2.51977	0.0117432	0.0835841	Down
ESF1	206.443	-0.840656	0.295669	-2.84324	0.00446581	0.0469926	Down
ESR2	378.132	0.791007	0.241706	3.2726	0.00106564	0.0195348	Up
ESS2	734.948	0.823225	0.251036	3.27931	0.00104061	0.0192921	Up
ETF1	4058.24	1.47873	0.376606	3.92647	8.6203e-05	0.0039781	Up
ETS1	27137.1	0.669256	0.229274	2.91902	0.0035113	0.0406323	Up
ETS2	8328.32	1.78716	0.422575	4.22923	2.34497e-05	0.00160909	Up
ETV5	38.4743	1.46586	0.54533	2.68802	0.00718765	0.0628414	Up
ETV6	6899.51	0.568607	0.267069	2.12907	0.0332487	0.152584	Up
EVC	66.4935	-0.945386	0.443051	-2.13381	0.0328583	0.151494	Down
EVI2A	3061.37	-0.672862	0.328713	-2.04696	0.0406621	0.171922	Down
EXOC1	2129.5	-0.500371	0.249573	-2.00491	0.0449728	0.183539	Down
EXOSC5	168.121	-0.977707	0.299701	-3.26227	0.00110524	0.0199308	Down
EXOSC6	570.851	0.715171	0.307924	2.32255	0.0202031	0.114795	Up
EXT1	1193.46	0.76337	0.326056	2.34122	0.0192208	0.111695	Up
EYS	529.68	-0.746693	0.282292	-2.6451	0.00816659	0.0681689	Down
EZR	5983.96	0.814805	0.271918	2.99652	0.00273084	0.0355391	Up
F2R	1273.35	1.1454	0.326962	3.50314	0.000459801	0.0118317	Up
F2RL3	33.9358	-1.00859	0.439755	-2.29354	0.0218172	0.119404	Down
FADS3	202.188	0.868818	0.241326	3.60018	0.000317997	0.00949261	Up
FADS6	2.90206	5.00947	2.08175	2.40638	0.0161115	0.100426	Up
FAM110B	152.868	1.79723	0.421809	4.26077	2.03722e-05	0.00144161	Up
FAM114A1	120.888	-1.107	0.282102	-3.9241	8.70528e-05	0.00398808	Down
FAM122A	896.218	-0.620204	0.207873	-2.98358	0.00284902	0.036273	Down
FAM124A	12.3235	-1.65431	0.552252	-2.99557	0.00273928	0.0356197	Down
FAM135A	576.511	-0.791365	0.325304	-2.43269	0.0149871	0.0962561	Down
FAM151B	217.517	-1.19736	0.365121	-3.27936	0.00104043	0.0192921	Down
FAM160A2	2213.53	0.668176	0.320181	2.08687	0.0368998	0.161977	Up
FAM167A	124.546	1.16221	0.498099	2.33329	0.0196332	0.113042	Up
FAM168B	1645.31	0.675509	0.304322	2.21972	0.0264378	0.132939	Up
FAM171A1	68.3521	-1.52819	0.510898	-2.99118	0.00277898	0.0358127	Down
FAM177A1	589.344	0.532197	0.227213	2.34229	0.019166	0.111538	Up
FAM183A	2.9249	-5.03031	1.84029	-2.73344	0.00626774	0.05793	Down
FAM184A	45.8672	-1.49728	0.670547	-2.23293	0.0255537	0.130537	Down
FAM187A	3.01057	-2.68352	1.22878	-2.18389	0.0289703	0.140775	Down
FAM189A1	22.9671	1.7825	0.617302	2.88756	0.00388237	0.0431856	Up
FAM193B	2987.67	0.564462	0.188564	2.99348	0.00275819	0.0357014	Up
FAM196A	10.3278	-2.72558	0.828427	-3.29007	0.00100162	0.0188113	Down
FAM198B	2832.35	-1.41795	0.314561	-4.50773	6.55251e-06	0.000596919	Down
FAM200A	168.306	-0.604051	0.295219	-2.04611	0.0407456	0.172137	Down
FAM200B	945.5	-0.785921	0.36981	-2.1252	0.0335699	0.153436	Down
FAM209A	98.7094	1.69146	0.533485	3.17059	0.00152132	0.0245565	Up
FAM209B	109.089	1.8071	0.519655	3.4775	0.000506108	0.0125349	Up
FAM210B	5438.09	0.773699	0.337322	2.29365	0.0218107	0.119404	Up
FAM213A	96.3511	-0.811417	0.358976	-2.26037	0.0237986	0.125642	Down
FAM214B	3259.81	0.653509	0.268102	2.43754	0.0147876	0.0955116	Up
FAM216A	161.618	-1.25745	0.358346	-3.50903	0.000449746	0.0116486	Down
FAM220A	235.863	-0.66816	0.329122	-2.03013	0.0423437	0.176629	Down
FAM222A	36.5365	2.13277	0.432383	4.93258	8.11493e-07	0.000124883	Up
FAM227B	128.802	-0.875931	0.320577	-2.73236	0.00628826	0.0579844	Down
FAM241A	220.915	-0.662116	0.249363	-2.65523	0.00792536	0.067	Down
FAM24B	69.437	-0.875268	0.397184	-2.20369	0.0275465	0.136835	Down
FAM45A	1319.64	-0.521839	0.254784	-2.04816	0.0405439	0.1716	Down
FAM46C	38945.1	0.985991	0.456754	2.15869	0.0308739	0.146254	Up
FAM47E	3.864	-3.14219	1.25141	-2.51092	0.0120418	0.085083	Down
FAM50B	98.7039	-1.49227	0.557243	-2.67794	0.00740754	0.0640223	Down
FAM53A	51.3732	-0.856108	0.387729	-2.20801	0.0272439	0.135757	Down
FAM53B	8068.15	0.763989	0.214699	3.55842	0.000373089	0.0103752	Up
FAM53C	5396.29	0.682462	0.304477	2.24142	0.0249987	0.129206	Up
FAM57A	91.93	-1.09414	0.421049	-2.5986	0.00936055	0.0731267	Down
FAM71A	4.89713	4.23664	1.48622	2.85061	0.0043636	0.0464835	Up
FAM81B	12.3875	2.86407	0.801844	3.57185	0.000354469	0.0100513	Up
FAM83A	9.50618	3.0199	0.829658	3.63993	0.000272711	0.00862824	Up
FAM83D	39.5021	1.3055	0.379765	3.43766	0.000586773	0.0136393	Up
FAM83F	7.44155	1.67914	0.844752	1.98773	0.0468419	0.187456	Up
FAM86B2	36.1002	2.2711	0.54538	4.16425	3.12371e-05	0.00198512	Up
FAM90A1	24.7141	-1.76654	0.463614	-3.81036	0.000138763	0.00562541	Down
FAM92A	74.8966	-1.37836	0.49994	-2.75705	0.0058325	0.0552276	Down
FAM96A	464.236	-0.825692	0.249866	-3.30454	0.000951339	0.018267	Down
FAM98A	378.299	-0.660451	0.250667	-2.63477	0.00841938	0.0693997	Down
FANCB	201.914	-0.548978	0.2784	-1.9719	0.0486207	0.192672	Down
FANCF	396.267	-0.569963	0.264186	-2.15743	0.0309724	0.146383	Down
FASLG	246.625	-0.971032	0.458018	-2.12008	0.0339997	0.154745	Down
FASTKD1	506.516	-1.1028	0.324442	-3.39905	0.000676196	0.0149489	Down
FASTKD5	1218.79	0.765525	0.292751	2.61494	0.00892439	0.0713366	Up
FAXDC2	2236.77	1.02983	0.398657	2.58325	0.00978741	0.0748916	Up
FBLN5	60.4762	-1.05446	0.407848	-2.58542	0.00972618	0.0746223	Down
FBLN7	202.468	-0.815918	0.335988	-2.42841	0.0151651	0.0970063	Down
FBN1	119.88	1.75603	0.384977	4.56138	5.08181e-06	0.000497894	Up
FBRS	6425.69	1.22296	0.351893	3.47538	0.000510133	0.0125561	Up
FBRSL1	3381.64	0.751865	0.224818	3.34433	0.000824822	0.01687	Up
FBXO22	303.494	-0.599835	0.243653	-2.46184	0.0138227	0.0920219	Down
FBXO32	1229	0.670725	0.214769	3.12301	0.00179013	0.0269464	Up
FBXO33	2509.48	1.09956	0.301433	3.6478	0.0002645	0.00847265	Up
FBXO34	2270.14	1.03633	0.265867	3.89793	9.7019e-05	0.0042837	Up
FBXO4	208.996	-0.524028	0.248939	-2.10505	0.0352874	0.157872	Down
FBXO40	174.372	0.810092	0.351898	2.30206	0.0213317	0.118103	Up
FBXO42	1838.12	0.55234	0.194253	2.8434	0.00446347	0.0469926	Up
FBXO45	338.908	-0.683271	0.244692	-2.79237	0.00523243	0.0515145	Down
FBXO48	114.508	-1.0584	0.460146	-2.30015	0.0214398	0.11833	Down
FBXO7	26159.2	0.910331	0.455013	2.00067	0.0454277	0.184678	Up
FBXW10	8.94487	-2.35963	0.900685	-2.61982	0.00879757	0.0706793	Down
FBXW7	2841.54	0.813743	0.284685	2.85839	0.00425792	0.0458196	Up
FCAR	6696.66	1.98543	0.537514	3.69373	0.000220991	0.00769874	Up
FCGR2B	592.396	-0.627734	0.232552	-2.69932	0.00694813	0.061719	Down
FCRLB	70.5438	-1.02094	0.503901	-2.02607	0.0427572	0.177606	Down
FECH	3791.39	0.97172	0.421711	2.30423	0.0212096	0.11781	Up
FEM1C	2600.57	0.660541	0.292847	2.25558	0.0240968	0.126516	Up
FER1L5	26.3095	-1.62135	0.619517	-2.61712	0.00886748	0.0710715	Down
FERMT2	6.24882	2.5579	0.899031	2.84518	0.0044387	0.0469388	Up
FFAR4	6.17239	-2.35379	0.883174	-2.66515	0.00769543	0.0655953	Down
FGD1	24.3521	1.12364	0.548253	2.0495	0.0404131	0.171189	Up
FGD6	608.087	-1.19313	0.231094	-5.16296	2.4308e-07	4.65464e-05	Down
FGFBP2	1368.86	0.826694	0.370297	2.23252	0.0255808	0.130632	Up
FH	345.633	-0.655429	0.229207	-2.85956	0.00424234	0.045683	Down
FHIT	192.045	0.913802	0.429757	2.12632	0.0334763	0.153097	Up
FIBCD1	4.51642	2.69997	0.983515	2.74523	0.00604689	0.0565401	Up
FIG4	1275.03	-0.590929	0.269141	-2.19562	0.0281194	0.13853	Down
FIGN	14.8848	-2.725	0.96768	-2.81601	0.0048624	0.0496033	Down
FILIP1	37.7949	-1.17701	0.448894	-2.62203	0.00874068	0.0704278	Down
FILIP1L	228.581	1.1412	0.449802	2.53712	0.011177	0.0807138	Up
FITM2	216.759	-1.29437	0.363869	-3.55724	0.000374776	0.0104038	Down
FKBP11	986.468	1.33748	0.368989	3.62472	0.000289278	0.00897327	Up
FKBP14	134.262	-0.560241	0.24238	-2.31142	0.0208098	0.116598	Down
FKBP1B	120.468	0.580789	0.291901	1.98967	0.0466267	0.187014	Up
FKBP4	676.425	-0.515277	0.200283	-2.57274	0.0100897	0.076335	Down
FKBP5	15689.4	1.20475	0.403404	2.98646	0.00282229	0.036165	Up
FKBP8	26718	0.763364	0.341687	2.2341	0.0254762	0.130463	Up
FKTN	536.17	-0.657713	0.233954	-2.81129	0.00493431	0.0498494	Down
FLJ44635	24.9043	1.80495	0.613422	2.94243	0.00325642	0.0391435	Up
FLRT1	79.9369	-1.74077	0.644599	-2.70055	0.00692255	0.0616405	Down
FMC1	5.65019	-2.593	1.02117	-2.53924	0.0111093	0.0805553	Down
FMNL1	27120.8	0.707197	0.277114	2.55201	0.0107103	0.0786694	Up
FMNL2	374.031	-0.566807	0.263194	-2.15357	0.0312736	0.147105	Down
FMO1	2.72993	-4.92866	2.06019	-2.39234	0.0167414	0.102825	Down
FMO4	109.598	-0.891851	0.357801	-2.49259	0.0126816	0.0870198	Down
FMO5	547.695	-0.602976	0.194177	-3.1053	0.00190086	0.0279132	Down
FMOD	3.36693	5.21965	1.8122	2.88029	0.00397314	0.0439485	Up
FNDC5	56.8462	-1.85953	0.660399	-2.81576	0.00486614	0.0496033	Down
FNDC7	9.46424	1.85894	0.930945	1.99683	0.0458434	0.185279	Up
FNTA	1120.02	-0.530278	0.180502	-2.9378	0.00330555	0.0392482	Down
FOS	13186.5	3.23068	0.472998	6.83021	8.47916e-12	8.40019e-09	Up
FOSB	2710.17	5.65463	0.860912	6.56818	5.09342e-11	3.66981e-08	Up
FOSL2	22644.4	1.32828	0.311474	4.26449	2.00355e-05	0.00142414	Up
FOXC1	18.4445	2.35448	0.885032	2.66033	0.0078063	0.0662068	Up
FOXD4	11.8771	-1.81212	0.752735	-2.40738	0.0160674	0.10023	Down
FOXD4L3	4.16382	-4.27749	1.31578	-3.25092	0.00115032	0.0204842	Down
FOXI1	5.18756	2.95798	1.12043	2.64004	0.0082897	0.0687958	Up
FOXN3	9264.84	0.578493	0.207859	2.7831	0.00538424	0.0524175	Up
FOXO1	5154.36	0.816391	0.247842	3.294	0.000987732	0.0187055	Up
FOXO3	16987.5	0.982082	0.291088	3.37383	0.000741291	0.015862	Up
FOXO4	3984.85	0.711676	0.327958	2.17002	0.0300052	0.143699	Up
FPGT	339.325	-1.18793	0.473524	-2.50871	0.0121173	0.085327	Down
FRMD4B	1664.74	1.33556	0.387836	3.44363	0.000573968	0.0134297	Up
FRMD8	2139.62	0.578378	0.182907	3.16214	0.00156613	0.0249746	Up
FSCN3	23.8809	1.66096	0.529228	3.13846	0.00169839	0.026092	Up
FSD1	37.3416	1.10806	0.493246	2.24646	0.0246745	0.128305	Up
FSD1L	162.719	-0.980547	0.31427	-3.12007	0.00180805	0.0270372	Down
FSD2	155.272	-1.21178	0.272718	-4.44335	8.85681e-06	0.000738891	Down
FTCDNL1	166.933	-1.19674	0.262799	-4.55381	5.26837e-06	0.000506115	Down
FTH1	34498	1.49728	0.331927	4.51086	6.45654e-06	0.000592897	Up
FTL	42719.7	0.659165	0.240278	2.74334	0.00608173	0.0566853	Up
FUCA1	496.595	-1.06321	0.280456	-3.79102	0.000150031	0.00596024	Down
FUNDC1	81.3352	-0.662184	0.328018	-2.01874	0.0435139	0.180131	Down
FURIN	11120.9	1.21003	0.300352	4.02872	5.60814e-05	0.0030032	Up
FUT10	267.597	-1.11751	0.416663	-2.68204	0.0073174	0.0635203	Down
FUT2	38.6642	-1.30462	0.610905	-2.13555	0.0327164	0.150998	Down
FUT5	19.9684	3.49239	1.22859	2.8426	0.0044747	0.0469926	Up
FYN	9177.5	0.84463	0.249733	3.38213	0.000719252	0.0155507	Up
FZD1	357.677	-0.889108	0.312795	-2.84246	0.00447662	0.0469926	Down
FZD2	186.263	-1.22317	0.394922	-3.09724	0.00195332	0.0283535	Down
FZD4	62.3518	1.90576	0.505837	3.76754	0.000164864	0.00634287	Up
FZD8	13.492	1.6691	0.815159	2.04757	0.040602	0.171713	Up
FZR1	2285.85	0.945562	0.284385	3.32494	0.000884373	0.017633	Up
G0S2	3579.79	7.2196	1.01901	7.08494	1.39104e-12	1.83745e-09	Up
G6PD	4730.05	0.583442	0.293727	1.98634	0.0469953	0.18778	Up
GAA	4001.84	0.530736	0.250095	2.12214	0.0338264	0.15412	Up
GAB2	17553.3	1.1387	0.373113	3.0519	0.00227398	0.0316178	Up
GABARAPL1	4250.46	2.01172	0.342472	5.87412	4.25086e-09	1.64342e-06	Up
GABRB1	73.3684	-1.32763	0.597093	-2.22349	0.0261826	0.132322	Down
GABRR2	198.904	-0.775373	0.370985	-2.09004	0.0366143	0.16118	Down
GADD45A	244.916	0.885365	0.372389	2.37753	0.0174292	0.105126	Up
GADD45B	1836.8	1.1483	0.418111	2.74641	0.00602522	0.0565401	Up
GADD45G	38.3101	1.93188	0.579128	3.33584	0.000850428	0.0171721	Up
GAL3ST1	9.62253	-2.42516	0.798837	-3.03586	0.00239848	0.0326617	Down
GAL3ST2	21.7291	2.81218	0.90338	3.11296	0.00185223	0.0274646	Up
GALNT5	126.907	2.06903	0.577958	3.57989	0.000343736	0.00988439	Up
GALR2	73.5702	1.08177	0.433358	2.49625	0.0125513	0.0864975	Up
GANC	1245.34	-0.583152	0.171981	-3.39079	0.000696908	0.0152429	Down
GART	848.384	-0.737869	0.257297	-2.86777	0.00413379	0.0449454	Down
GAS2	25.0735	-1.10312	0.474661	-2.32402	0.0201243	0.114457	Down
GATA1	426.412	0.925464	0.394079	2.34842	0.0188531	0.110723	Up
GATAD2A	5819.61	0.550541	0.194777	2.82652	0.00470572	0.0485298	Up
GATB	203.982	-0.737629	0.297621	-2.47842	0.0131966	0.0892726	Down
GATD3B	269.616	-1.12073	0.356078	-3.14743	0.00164713	0.0256722	Down
GBX1	3.95126	-2.83991	1.20592	-2.35498	0.0185239	0.109438	Down
GCAT	25.2662	1.07428	0.509557	2.10825	0.035009	0.157203	Up
GCM1	512.002	0.888369	0.346129	2.56658	0.0102706	0.0769388	Up
GCNA	170.089	-0.9086	0.420547	-2.16052	0.0307326	0.146026	Down
GCNT1	635.968	-0.768817	0.374819	-2.05117	0.0402505	0.170683	Down
GCNT2	430.86	-1.00821	0.315206	-3.19857	0.00138109	0.0231412	Down
GCNT3	13.9816	1.94788	0.910359	2.13968	0.0323803	0.150247	Up
GCNT7	1025.56	1.19705	0.390774	3.06327	0.00218931	0.0308553	Up
GCSAM	402.44	-1.58829	0.475418	-3.34083	0.000835274	0.0169961	Down
GDPD5	1019.66	0.866545	0.258703	3.34958	0.00080935	0.0167076	Up
GEMIN2	94.0524	-1.03853	0.362141	-2.86776	0.00413389	0.0449454	Down
GEMIN5	578.338	-0.727231	0.291186	-2.49748	0.0125081	0.0864975	Down
GEMIN6	61.9665	-1.54145	0.456493	-3.37672	0.000733558	0.0157343	Down
GEN1	362.942	-0.512863	0.194411	-2.63804	0.00833878	0.0690946	Down
GFI1B	388.735	0.72903	0.369903	1.97087	0.0487392	0.192948	Up
GFOD1	1825.55	0.920863	0.274459	3.35519	0.000793115	0.0165853	Up
GFPT2	63.5408	4.09443	0.632777	6.47057	9.76319e-11	6.72853e-08	Up
GGA1	2683.77	0.716614	0.336366	2.13046	0.0331339	0.152366	Up
GGCT	83.5293	-0.997877	0.309903	-3.21997	0.00128206	0.0221131	Down
GGPS1	461.153	-0.731798	0.261757	-2.79572	0.00517847	0.0511426	Down
GGT1	541.373	0.795631	0.344899	2.30685	0.0210629	0.117331	Up
GIF	58.0125	-2.02867	0.677951	-2.99235	0.0027684	0.0357659	Down
GIGYF1	4606.46	0.553547	0.170048	3.25524	0.00113295	0.0203149	Up
GIMAP1	1300.39	-1.15047	0.433782	-2.65218	0.00799747	0.067358	Down
GIMAP2	1087.86	-0.756802	0.305167	-2.47996	0.0131398	0.0890079	Down
GIMAP6	3440.07	-0.845342	0.406153	-2.08134	0.037403	0.163507	Down
GIMAP7	1974.41	-1.27848	0.425742	-3.00296	0.00267372	0.0349605	Down
GIMAP8	3104.81	-1.45108	0.555076	-2.6142	0.0089436	0.0714541	Down
GIN1	241.936	-1.25204	0.500194	-2.50311	0.0123107	0.0860014	Down
GINS4	129.794	1.27479	0.403928	3.15597	0.00159965	0.0252299	Up
GJA3	8.38505	-1.98319	0.868807	-2.28266	0.0224506	0.121207	Down
GJA9	50.1854	-1.58249	0.404353	-3.91364	9.09156e-05	0.00411377	Down
GJB2	5.32331	3.61849	1.69926	2.12946	0.0332165	0.152524	Up
GJB3	8.54829	-2.48095	1.05651	-2.34826	0.0188614	0.11073	Down
GJB4	2.87908	-3.13103	1.27837	-2.44923	0.0143164	0.0937616	Down
GJB6	180.082	7.02391	1.09001	6.44388	1.16454e-10	7.42481e-08	Up
GJC2	28.3188	1.38897	0.535134	2.59556	0.00944376	0.0734149	Up
GK5	1871.61	0.795923	0.272762	2.91802	0.00352267	0.0406802	Up
GLB1L2	182.882	1.35007	0.377165	3.57953	0.000344217	0.00988439	Up
GLCE	400.212	-1.03581	0.263	-3.93844	8.20115e-05	0.00385123	Down
GLIPR1L2	14.3114	-2.41657	0.975336	-2.47768	0.0132241	0.0893119	Down
GLP2R	7.60168	2.95471	1.22521	2.4116	0.0158829	0.0995837	Up
GLRX	1361	-0.664329	0.299079	-2.22125	0.0263342	0.132768	Down
GLTPD2	63.2679	1.14601	0.316036	3.62621	0.000287607	0.00893895	Up
GLUL	38427.2	1.63656	0.342027	4.78487	1.71102e-06	0.000215249	Up
GMEB2	1359.25	0.802521	0.252867	3.17368	0.00150517	0.0244201	Up
GMPR	1942.29	1.31421	0.389539	3.37375	0.000741516	0.015862	Up
GMPR2	2768.76	0.575551	0.289463	1.98834	0.0467738	0.187329	Up
GNA11	106.397	-1.06018	0.336744	-3.14833	0.00164206	0.0256183	Down
GNA13	15198	1.2244	0.329813	3.71243	0.000205282	0.0072958	Up
GNAI1	19.4726	-1.29427	0.463031	-2.7952	0.00518671	0.0511921	Down
GNAI3	5206	0.651789	0.265503	2.45492	0.0140915	0.0931769	Up
GNAO1	253.748	1.03698	0.47898	2.16498	0.0303893	0.145003	Up
GNAS	14407.2	0.55127	0.205532	2.68216	0.00731484	0.0635203	Up
GNB2	6983.94	0.581287	0.277292	2.0963	0.0360555	0.15973	Up
GNE	1103.14	0.636429	0.274265	2.32049	0.0203143	0.115083	Up
GNG2	7832.11	0.714372	0.228522	3.12606	0.00177164	0.0268544	Up
GNL1	1649.21	1.61506	0.395688	4.08164	4.47186e-05	0.00253155	Up
GNLY	7872.4	1.47114	0.36234	4.06012	4.90466e-05	0.00272785	Up
GNPDA1	444.899	-0.631942	0.245632	-2.57272	0.0100903	0.076335	Down
GNPNAT1	446.251	-0.863689	0.26383	-3.27366	0.00106166	0.0195224	Down
GNRHR	80.8585	-1.64104	0.475608	-3.45041	0.000559727	0.0133217	Down
GOLGA2	1580.81	1.07829	0.312994	3.44508	0.000570899	0.0134297	Up
GOLGA6L4	4.84967	2.92389	1.14113	2.56229	0.0103986	0.0774567	Up
GOLGA8H	151.168	-0.706289	0.229615	-3.07597	0.00209817	0.0299084	Down
GOLGB1	5791.82	0.73842	0.299168	2.46825	0.0135776	0.0908863	Up
GOLPH3L	565.34	-0.947697	0.293721	-3.22652	0.00125306	0.0218027	Down
GON7	92.5958	-1.24277	0.401428	-3.09587	0.00196235	0.0284431	Down
GOPC	1128.76	-0.612908	0.206491	-2.9682	0.00299546	0.0375373	Down
GPAT4	3928.9	1.51198	0.422079	3.58222	0.000340687	0.0098722	Up
GPATCH11	684.938	-0.58535	0.231618	-2.52723	0.0114968	0.0824222	Down
GPATCH2	464.709	-0.590459	0.231129	-2.55467	0.0106289	0.0782712	Down
GPATCH8	5051.61	0.501053	0.206417	2.42738	0.0152082	0.0971644	Up
GPBAR1	461.342	-0.594037	0.248748	-2.38811	0.0169353	0.103483	Down
GPCPD1	12396	0.865827	0.276579	3.13049	0.00174517	0.0266046	Up
GPLD1	97.7144	-0.7362	0.315249	-2.3353	0.019528	0.11279	Down
GPN3	136.646	-1.06342	0.314163	-3.38494	0.000711941	0.0154589	Down
GPR135	151.031	-0.702913	0.320144	-2.19561	0.0281197	0.13853	Down
GPR146	492.587	0.950011	0.389423	2.43953	0.0147063	0.0953349	Up
GPR15	420.399	-1.71475	0.823122	-2.08323	0.0372304	0.162977	Down
GPR151	5.26932	-2.19042	0.891981	-2.45568	0.0140616	0.0930652	Down
GPR152	37.141	1.76995	0.653659	2.70775	0.00677405	0.0609741	Up
GPR153	293.812	2.24288	0.508772	4.40842	1.04126e-05	0.000837817	Up
GPR17	24.9558	2.05535	0.898454	2.28766	0.0221576	0.120363	Up
GPR174	578.566	-0.760734	0.210909	-3.60693	0.000309842	0.00939063	Down
GPR180	363.367	-0.865327	0.250165	-3.45903	0.000542129	0.0130597	Down
GPR3	23.5218	3.51304	0.876877	4.00631	6.16742e-05	0.00319166	Up
GPR34	265.242	-0.755172	0.219713	-3.43708	0.000588028	0.0136469	Down
GPR55	210.358	-0.871635	0.294652	-2.95818	0.00309457	0.0381728	Down
GPR82	190.394	-0.639608	0.298087	-2.14571	0.0318961	0.149082	Down
GPR84	106.013	1.79436	0.718538	2.49723	0.0125167	0.0864975	Up
GPR85	3.20924	-3.89064	1.65527	-2.35045	0.0187506	0.110325	Down
GPS2	1827.4	0.647581	0.232986	2.77948	0.00544453	0.0527836	Up
GPSM3	7794.63	0.600723	0.235269	2.55335	0.0106694	0.0784781	Up
GRAP	456.746	-0.7248	0.36216	-2.00132	0.0453574	0.184538	Down
GRASP	1302.64	4.1706	0.861255	4.84247	1.28234e-06	0.00017247	Up
GRB10	867.272	1.25064	0.467895	2.6729	0.00751988	0.0646408	Up
GRIFIN	51.8755	1.28995	0.419455	3.07529	0.00210298	0.02995	Up
GRIK1	245.713	-1.29726	0.352538	-3.67977	0.000233444	0.00787302	Down
GRIK4	17.6564	-1.73373	0.640385	-2.70733	0.00678266	0.061017	Down
GRIK5	21.3903	1.17812	0.598738	1.96767	0.0491056	0.193722	Up
GRIN2C	365.521	1.79074	0.371715	4.81751	1.45364e-06	0.000187331	Up
GRINA	5240.8	0.839419	0.310729	2.70145	0.00690381	0.0615401	Up
GRIP1	213.661	-1.15113	0.386395	-2.97915	0.00289045	0.0365688	Down
GRK3	3206.78	-0.665886	0.220084	-3.0256	0.00248137	0.0333324	Down
GRK5	1280.26	0.792306	0.195564	4.0514	5.09124e-05	0.00279243	Up
GRK7	40.8359	1.33369	0.506131	2.63507	0.00841208	0.0693756	Up
GRM2	55.8233	1.86297	0.406261	4.58564	4.526e-06	0.000468899	Up
GRTP1	259.022	0.699325	0.319934	2.18584	0.0288272	0.140295	Up
GSC	6.42396	3.04622	1.21178	2.51384	0.0119424	0.0846219	Up
GSDME	42.6867	-1.02352	0.443603	-2.3073	0.0210383	0.117257	Down
GSG1L	10.0924	1.6891	0.859439	1.96535	0.0493742	0.194201	Up
GSTM1	37.7422	-8.71769	3.19435	-2.7291	0.00635073	0.0583595	Down
GSTM4	147.409	-1.25647	0.409265	-3.07006	0.00214015	0.0303505	Down
GSTO2	737.072	0.99617	0.372491	2.67434	0.00748757	0.0644329	Up
GTDC1	1953.41	0.625628	0.276533	2.2624	0.0236727	0.125275	Up
GTF2E1	510.302	-0.727121	0.315414	-2.30529	0.0211504	0.117633	Down
GTF2F1	1335.32	0.596201	0.267358	2.22997	0.0257491	0.131078	Up
GTF2I	1471.96	-0.532502	0.207083	-2.57144	0.0101275	0.0764536	Down
GTF3C1	3520.57	0.579628	0.183999	3.15017	0.00163173	0.0255075	Up
GTF3C3	728.836	-0.537584	0.194508	-2.76382	0.00571289	0.0543392	Down
GTPBP1	8020.27	1.47012	0.36739	4.00153	6.29337e-05	0.00323884	Up
GTPBP10	591.1	-0.684636	0.300014	-2.28201	0.0224887	0.12133	Down
GTPBP8	260.051	-0.548595	0.274277	-2.00015	0.0454839	0.184777	Down
GUCD1	7391.77	0.814018	0.301688	2.69821	0.00697135	0.0617692	Up
GUK1	6419.46	0.749109	0.37121	2.01802	0.0435891	0.180256	Up
GVQW3	290.517	-1.29146	0.410585	-3.14542	0.00165851	0.0257172	Down
GYPC	14752.1	0.871376	0.421647	2.0666	0.0387719	0.167094	Up
GZF1	1168.45	0.997069	0.326806	3.05095	0.00228117	0.0316576	Up
GZMB	2301.31	1.4479	0.427484	3.38702	0.000706574	0.0153634	Up
H1F0	530.277	0.527693	0.261665	2.01667	0.0437298	0.18037	Up
H2AFV	2715.32	0.515252	0.213228	2.41644	0.0156731	0.0988204	Up
H2AFY	15656.1	0.621848	0.27808	2.23622	0.0253375	0.130263	Up
H2AFY2	64.198	-0.726453	0.310296	-2.34116	0.0192239	0.111695	Down
H3F3B	21072.8	0.988892	0.281682	3.51066	0.000446988	0.0115961	Up
HAAO	830.497	-1.15522	0.399248	-2.8935	0.00380977	0.0427682	Down
HAGH	1862.76	0.782013	0.361913	2.16077	0.0307129	0.14602	Up
HARBI1	100.412	-0.660604	0.252756	-2.6136	0.00895934	0.0714738	Down
HAS1	80.218	2.10868	0.59222	3.56064	0.000369956	0.0103338	Up
HAUS1	144.385	-0.866126	0.24917	-3.47605	0.000508862	0.0125561	Down
HBA1	120833	1.31083	0.446348	2.93678	0.00331634	0.0393468	Up
HBA2	144256	1.21721	0.444081	2.74096	0.00612592	0.0569513	Up
HBEGF	199.435	3.60663	0.585863	6.1561	7.4556e-10	3.81222e-07	Up
HBG1	399.566	3.2426	1.25302	2.58784	0.00965798	0.0743149	Up
HBP1	5910.16	1.01293	0.289741	3.49599	0.000472302	0.0120346	Up
HCCS	352.492	-0.54151	0.207512	-2.60954	0.00906651	0.0720367	Down
HCFC2	634.378	-0.606972	0.172121	-3.52643	0.00042121	0.0112006	Down
HCRTR1	194.473	2.20445	0.380794	5.78908	7.07722e-09	2.43872e-06	Up
HDAC11	95.927	-0.665548	0.294125	-2.26281	0.0236475	0.125196	Down
HDAC9	1136.48	-0.964389	0.304927	-3.16268	0.00156322	0.0249632	Down
HDGF	6436.14	0.529256	0.268962	1.96777	0.0490944	0.193722	Up
HDHD2	761.68	-0.72192	0.260508	-2.7712	0.005585	0.053751	Down
HECA	12480.8	0.812063	0.248555	3.26714	0.00108641	0.0197486	Up
HEMGN	2712.46	1.19659	0.411461	2.90816	0.00363567	0.0415494	Up
HERC4	3168.84	-0.551588	0.248859	-2.21647	0.0266595	0.133601	Down
HERPUD1	3376.18	0.900688	0.240313	3.74798	0.000178267	0.00666439	Up
HERPUD2	3403.23	0.583828	0.209202	2.79074	0.00525883	0.0516133	Up
HES6	24.3528	1.40973	0.590124	2.38888	0.0168999	0.103389	Up
HEY1	67.635	1.76868	0.605559	2.92074	0.003492	0.0405507	Up
HFE	304.382	-0.828628	0.330167	-2.50973	0.0120825	0.0852714	Down
HGD	74.3298	0.77867	0.29917	2.60277	0.00924735	0.0727443	Up
HIC2	523.789	0.795254	0.284129	2.79892	0.00512742	0.0509559	Up
HIF1A	15236.6	1.9523	0.410643	4.75426	1.99179e-06	0.00024286	Up
HIGD1B	62.6012	0.737582	0.288705	2.55479	0.010625	0.0782712	Up
HIGD1C	37.6392	-1.23625	0.4062	-3.04344	0.00233886	0.0320706	Down
HIKESHI	276.997	-0.911896	0.297036	-3.06999	0.00214067	0.0303505	Down
HILPDA	50.0984	-1.04055	0.447352	-2.32602	0.0200174	0.114325	Down
HIP1R	1504.49	0.739153	0.188242	3.92661	8.6152e-05	0.0039781	Up
HIPK1	14946.9	0.649527	0.224692	2.89075	0.00384329	0.0429923	Up
HIPK2	8564.33	0.540975	0.221806	2.43896	0.0147297	0.0953349	Up
HIST1H1E	1522.54	0.540803	0.274738	1.96843	0.0490188	0.193625	Up
HIST1H2AK	205.02	1.06224	0.471195	2.25436	0.0241738	0.126698	Up
HIST1H2BN	295.376	1.00692	0.396317	2.54069	0.0110635	0.0804437	Up
HIST1H3A	180.046	1.57667	0.426239	3.69902	0.000216438	0.00757341	Up
HIST1H4D	544.769	-1.11669	0.298743	-3.73797	0.00018551	0.00682446	Down
HIST1H4H	615.976	-0.53135	0.181612	-2.92575	0.00343629	0.0402577	Down
HIST1H4L	129.861	-1.19697	0.331572	-3.60999	0.000306209	0.0093123	Down
HIST2H2AB	335.595	0.907587	0.417304	2.17488	0.029639	0.142626	Up
HIST2H2BE	2779.78	0.742537	0.378774	1.96037	0.0499525	0.195404	Up
HIST2H3PS2	82.6751	-1.6459	0.496495	-3.31503	0.000916333	0.0179762	Down
HIVEP1	4502.03	0.70138	0.291184	2.40871	0.0160088	0.100062	Up
HLA-A	50660	0.762975	0.263489	2.89566	0.00378362	0.0425953	Up
HLA-B	82529.7	0.679509	0.257853	2.63526	0.00840726	0.0693719	Up
HLA-C	78902.3	0.930295	0.277327	3.35451	0.000795059	0.0166041	Up
HLA-DPB1	4975.02	0.7724	0.325787	2.37088	0.0177459	0.106509	Up
HLA-DRB1	3847.83	0.930663	0.472904	1.96798	0.0490707	0.193722	Up
HLA-E	87942.6	0.543427	0.216112	2.51457	0.0119179	0.084524	Up
HLX	1893.64	1.33692	0.521165	2.56526	0.0103098	0.0770126	Up
HMCES	632.404	0.535809	0.226308	2.36761	0.0179034	0.107251	Up
HMGB2	1925.46	0.847597	0.362291	2.33954	0.0193073	0.111919	Up
HMGB3	55.9413	1.07099	0.382089	2.80298	0.00506333	0.0506046	Up
HMGCS1	1035.08	0.712495	0.356341	1.99947	0.0455572	0.184814	Up
HMGXB3	1636.55	0.542008	0.250899	2.16026	0.0307526	0.14607	Up
HMGXB4	889.279	0.58665	0.236247	2.48321	0.0130206	0.088541	Up
HNF1A	37.5438	-0.703253	0.32904	-2.13728	0.0325749	0.150669	Down
HNMT	323.345	-1.71629	0.364811	-4.70461	2.54356e-06	0.00029216	Down
HNRNPA0	2041.71	0.743885	0.23033	3.22965	0.00123943	0.0216368	Up
HNRNPA3	9416.67	0.586611	0.234619	2.50027	0.0124098	0.0864266	Up
HNRNPL	6396.95	1.03018	0.29699	3.46875	0.000522892	0.0127201	Up
HNRNPUL1	10650.2	0.784217	0.226092	3.46858	0.000523215	0.0127201	Up
HOMER2	222.439	-0.982844	0.208503	-4.71381	2.43126e-06	0.000283367	Down
HOMEZ	413.683	-1.5746	0.475268	-3.31308	0.000922749	0.0180387	Down
HORMAD1	145.612	-0.907894	0.447279	-2.02982	0.0423751	0.176713	Down
HOXB4	103.253	-0.894578	0.369309	-2.4223	0.0154224	0.0978625	Down
HPCAL1	2572.53	0.587146	0.245045	2.39607	0.0165718	0.102071	Up
HPDL	43.9297	2.56127	0.516745	4.95655	7.17556e-07	0.000114889	Up
HPF1	186.847	-1.11299	0.306521	-3.63105	0.00028227	0.00882722	Down
HPGD	482.851	1.77526	0.370822	4.78735	1.69001e-06	0.000214307	Up
HPR	33.5702	-1.19187	0.544309	-2.18969	0.0285471	0.139747	Down
HPS1	4094.93	0.703967	0.204276	3.44616	0.000568614	0.0134279	Up
HPSE	1855.91	-0.705514	0.355494	-1.9846	0.0471889	0.188363	Down
HS3ST6	3.65453	2.72908	1.10832	2.46236	0.0138027	0.0919272	Up
HSCB	120.571	-1.00444	0.342877	-2.92944	0.00339573	0.0399863	Down
HSD11B2	147.726	1.49539	0.389237	3.84186	0.000122105	0.00517509	Up
HSD17B4	1443.93	-0.521556	0.212548	-2.45383	0.0141345	0.0932363	Down
HSF1	1436.11	0.695416	0.195555	3.55611	0.000376382	0.0104183	Up
HSPA13	1081.92	0.728639	0.36818	1.97903	0.0478125	0.190039	Up
HSPA5	7095	0.503891	0.253152	1.99047	0.0465395	0.186759	Up
HSPA8	15554.6	-0.509791	0.200912	-2.53738	0.0111684	0.0807132	Down
HSPH1	893.295	-0.820023	0.228353	-3.59102	0.000329382	0.00973355	Down
HVCN1	1427.75	-0.80671	0.312234	-2.58367	0.00977542	0.0748552	Down
HYAL1	219.647	-1.05008	0.457439	-2.29557	0.0217003	0.119186	Down
HYDIN	12.3954	4.27801	1.26512	3.38151	0.000720876	0.0155507	Up
HYLS1	131.141	-0.66758	0.320289	-2.0843	0.0371328	0.162729	Down
IAH1	491.204	-0.559549	0.17462	-3.20437	0.00135356	0.0228116	Down
ICAM1	5530.8	2.137	0.748164	2.85633	0.00428567	0.0459312	Up
ICAM5	31.2563	-1.19219	0.572022	-2.08418	0.0371442	0.162734	Down
ICE2	1076.74	-0.692845	0.212965	-3.25333	0.00114063	0.0203748	Down
ID1	74.8221	4.82111	0.858478	5.61588	1.95566e-08	5.34469e-06	Up
ID2	1754.91	0.768626	0.292625	2.62666	0.00862281	0.0699847	Up
ID3	85.5945	-1.25551	0.606437	-2.07031	0.0384232	0.166451	Down
IDH1	859.168	-1.24757	0.358453	-3.48042	0.00050062	0.0124574	Down
IDI1	2510.87	1.37809	0.356881	3.86147	0.000112705	0.00485457	Up
IDS	14970.4	0.5206	0.190566	2.73186	0.0062978	0.0580049	Up
IER2	4905	0.819329	0.286732	2.85747	0.0042703	0.0458749	Up
IER3	927.896	1.14644	0.45195	2.53665	0.0111919	0.0807849	Up
IER5	1651.02	1.04056	0.493355	2.10916	0.0349308	0.157119	Up
IFI27	47.6831	-1.74934	0.511419	-3.42057	0.000624907	0.0142935	Down
IFITM10	118.324	0.997969	0.406871	2.45279	0.0141753	0.0933013	Up
IFITM5	67.9756	1.41642	0.634129	2.23364	0.0255066	0.130463	Up
IFNGR1	13221.5	1.16729	0.331208	3.52434	0.000424539	0.0112343	Up
IFNL1	34.4323	2.28695	0.816103	2.80228	0.00507434	0.0506188	Up
IFNL2	10.4073	4.01733	1.03647	3.87599	0.000106193	0.00458654	Up
IFRD1	4645.73	0.973626	0.376639	2.58504	0.0097369	0.0746288	Up
IFT140	507.097	-1.01872	0.299599	-3.40027	0.000673196	0.0149242	Down
IFT20	200.1	0.920759	0.386718	2.38095	0.0172679	0.104534	Up
IFT43	73.0444	1.16793	0.275642	4.23712	2.26402e-05	0.00157399	Up
IGDCC3	3.12651	4.33855	1.70904	2.53859	0.0111299	0.0805964	Up
IGF2	37.7791	1.19099	0.562586	2.11698	0.0342613	0.155565	Up
IGF2BP2	2479.04	1.47273	0.486682	3.02606	0.00247762	0.0333103	Up
IGFALS	35.5361	1.26116	0.499889	2.52289	0.0116396	0.0831078	Up
IGIP	250.888	-1.21127	0.377509	-3.20859	0.00133388	0.022686	Down
IGSF9	69.75	1.69554	0.477715	3.54927	0.000386307	0.0105757	Up
IKBKE	1080.83	-0.510966	0.211609	-2.41467	0.0157493	0.0990366	Down
IKZF5	1969.06	0.951972	0.365399	2.6053	0.00917946	0.0724411	Up
IL10RA	6817.99	0.599958	0.219855	2.72888	0.00635498	0.0583595	Up
IL11RA	498.607	0.620858	0.2642	2.34995	0.0187757	0.110391	Up
IL12RB2	359.056	0.874737	0.422889	2.06848	0.0385951	0.166741	Up
IL16	12918.4	-0.794003	0.31775	-2.49883	0.0124603	0.0864827	Down
IL17C	25.4017	2.49315	0.650717	3.83138	0.000127425	0.00532931	Up
IL18R1	3334.38	2.25367	0.499192	4.51463	6.34282e-06	0.000591412	Up
IL18RAP	4625.69	1.62584	0.352343	4.61435	3.94329e-06	0.000413941	Up
IL1R1	2545.77	1.33033	0.4683	2.84077	0.0045005	0.0471829	Up
IL1R2	23960.4	2.8413	0.562857	5.048	4.4645e-07	7.86298e-05	Up
IL1RAP	7890.81	1.96033	0.421437	4.65154	3.29464e-06	0.000357694	Up
IL1RL1	324.436	1.07544	0.537748	1.99989	0.0455117	0.184777	Up
IL1RL2	14.8799	2.25648	0.871685	2.58864	0.0096356	0.0742869	Up
IL20RB	106.311	0.671495	0.27071	2.4805	0.0131199	0.0889115	Up
IL27	171.474	0.878477	0.309417	2.83914	0.00452353	0.0472348	Up
IL7	87.1401	-0.75915	0.371818	-2.04173	0.0411788	0.173479	Down
ILDR2	41.9161	1.60737	0.650668	2.47034	0.0134986	0.0905483	Up
ILKAP	1128.98	1.14785	0.342814	3.34832	0.000813023	0.0167397	Up
INCA1	111.1	-0.972672	0.265502	-3.66352	0.000248774	0.00819815	Down
INHBB	38.8947	2.57165	0.565324	4.54899	5.39044e-06	0.000514722	Up
INPP4B	2309.88	-0.55123	0.218834	-2.51894	0.0117708	0.0837428	Down
INPP5D	15258.8	0.50001	0.216848	2.30581	0.0211212	0.117554	Up
INPP5F	686.442	-0.582646	0.186505	-3.12402	0.001784	0.026942	Down
INPP5K	2905.13	1.14403	0.25736	4.44525	8.77895e-06	0.000736271	Up
INSIG1	1927.18	0.872759	0.323306	2.69948	0.00694471	0.061719	Up
INSRR	34.2956	3.36535	0.650117	5.17652	2.26059e-07	4.47907e-05	Up
INTS1	3439.08	0.553177	0.176317	3.1374	0.00170454	0.0261377	Up
INTS2	628.581	-0.63311	0.201882	-3.13604	0.00171246	0.0262009	Down
INTS7	568.79	-0.698759	0.28571	-2.4457	0.0144573	0.0942422	Down
IPO4	1041.12	1.35077	0.372933	3.62202	0.00029231	0.00903199	Up
IPO7	2441.26	-0.511251	0.208453	-2.4526	0.014183	0.0933013	Down
IQCA1L	3.97841	2.53541	1.18391	2.14156	0.0322289	0.149924	Up
IQCC	252.446	1.08195	0.310387	3.4858	0.000490665	0.0123449	Up
IQCG	191.709	-0.658202	0.198542	-3.31518	0.000915851	0.0179762	Down
IQCN	702.595	0.928062	0.354619	2.61707	0.00886881	0.0710715	Up
IQGAP2	8957.55	0.84586	0.235854	3.58637	0.000335311	0.00980631	Up
IQSEC1	22747.6	0.807994	0.273444	2.95488	0.00312793	0.0383159	Up
IQUB	14.5219	-1.44997	0.65516	-2.21315	0.0268874	0.13453	Down
IRAK1	2417.71	0.626014	0.221117	2.83114	0.00463819	0.0479794	Up
IRAK1BP1	70.1035	-0.709362	0.35678	-1.98823	0.046786	0.187329	Down
IRAK2	462.751	0.85304	0.434122	1.96498	0.049417	0.194201	Up
IRAK3	12813.6	0.909414	0.402366	2.26017	0.023811	0.125642	Up
IRF1	16590.2	0.727395	0.314299	2.31434	0.020649	0.116231	Up
IRF2BP2	4435.7	0.718881	0.348214	2.06448	0.0389723	0.167685	Up
IRF6	61.266	1.47679	0.726881	2.03168	0.0421859	0.176132	Up
IRGQ	1703.03	1.51294	0.501756	3.01529	0.00256738	0.0340664	Up
IRS2	20502.6	3.09224	0.428203	7.22144	5.14383e-13	8.15349e-10	Up
ISCA1	1453.9	1.10601	0.300893	3.67576	0.000237147	0.007964	Up
ISG20	5701.39	0.684987	0.208738	3.28155	0.00103236	0.0192292	Up
IST1	5147.55	0.510782	0.220264	2.31895	0.0203977	0.115308	Up
ISY1	343.032	0.919498	0.286004	3.21498	0.00130452	0.0223779	Up
ISYNA1	315.614	0.937218	0.29817	3.14324	0.00167089	0.0258394	Up
ITGA11	85.0215	-1.41696	0.393462	-3.60126	0.000316674	0.00947524	Down
ITPK1	6260.36	0.649345	0.26617	2.43959	0.0147041	0.0953349	Up
ITPKC	610.4	0.722853	0.318281	2.27112	0.0231399	0.12354	Up
ITPRIP	12207.7	1.17693	0.344826	3.41311	0.000642253	0.0144965	Up
ITPRIPL2	970.24	-1.00083	0.247758	-4.03953	5.35589e-05	0.00289748	Down
IVNS1ABP	13407.4	1.5603	0.349514	4.4642	8.03693e-06	0.000688613	Up
JAK1	24338.8	0.609564	0.187378	3.25313	0.00114143	0.0203748	Up
JAKMIP2	226.263	-0.746491	0.329277	-2.26706	0.0233865	0.124396	Down
JAM2	42.1285	-1.3388	0.578125	-2.31576	0.0205712	0.115996	Down
JAM3	515.182	0.869924	0.34917	2.49141	0.0127238	0.0872126	Up
JARID2	7902.77	0.960675	0.285479	3.36513	0.000765076	0.0162129	Up
JDP2	3514.36	1.52641	0.339686	4.4936	7.00283e-06	0.000623606	Up
JHY	142.892	-1.0028	0.341238	-2.93871	0.00329579	0.0391964	Down
JMJD6	2747.48	1.97965	0.403104	4.91102	9.06038e-07	0.000132978	Up
JMY	1705.38	0.951033	0.334313	2.84473	0.00444484	0.0469388	Up
JOSD1	2960.76	1.79002	0.35414	5.05456	4.31393e-07	7.68316e-05	Up
JPH2	2.65881	4.11151	1.67048	2.46127	0.0138447	0.0921294	Up
JPH3	72.1975	0.702838	0.319655	2.19874	0.0278964	0.137796	Up
JPT2	475.003	-0.899542	0.390961	-2.30085	0.0214003	0.118326	Down
JRK	1584.41	-0.504048	0.207448	-2.42976	0.0151089	0.0968035	Down
JRKL	279.174	-1.25394	0.366782	-3.41875	0.000629098	0.0143686	Down
JUN	1739.96	3.20825	0.938688	3.4178	0.000631292	0.014398	Up
JUNB	13062.9	1.8158	0.371059	4.89356	9.9029e-07	0.00014401	Up
JUND	6633.8	1.70505	0.346787	4.91672	8.80044e-07	0.000130648	Up
KANK2	277.332	1.0315	0.373946	2.75842	0.00580819	0.0550961	Up
KANSL1L	1157.48	-0.536201	0.205831	-2.60505	0.00918596	0.0724411	Down
KAT14	422.884	-0.752424	0.324309	-2.32008	0.0203363	0.115126	Down
KAT2B	5893.72	0.576703	0.216407	2.66489	0.00770127	0.0655953	Up
KAT5	899.828	0.583459	0.207724	2.80881	0.00497244	0.0500792	Up
KAT6B	2461.33	0.596978	0.288688	2.0679	0.0386496	0.16685	Up
KAT7	4669.67	0.75511	0.263903	2.86132	0.00421884	0.0455227	Up
KAT8	1863.96	0.858005	0.286084	2.99914	0.00270744	0.0353215	Up
KATNAL2	439.06	-0.69173	0.304042	-2.27512	0.022899	0.122626	Down
KBTBD3	125.863	-1.02651	0.373045	-2.75169	0.00592882	0.0558394	Down
KBTBD4	281.46	0.593701	0.257769	2.30323	0.0212661	0.117905	Up
KCNA6	77.6586	-1.34447	0.599499	-2.24266	0.0249185	0.128948	Down
KCNC1	15.5778	1.33549	0.518389	2.57624	0.00998823	0.0759345	Up
KCNE3	2514.07	-1.15222	0.491135	-2.34604	0.0189739	0.110816	Down
KCNG2	389.001	1.07951	0.410448	2.63008	0.00853645	0.06977	Up
KCNH7	153.362	-1.60997	0.688164	-2.33952	0.0193087	0.111919	Down
KCNJ1	60.855	2.53458	0.537914	4.71187	2.45453e-06	0.000283991	Up
KCNJ10	23.4952	-1.43966	0.583768	-2.46616	0.0136571	0.0911682	Down
KCNJ9	54.4707	0.92013	0.366466	2.51082	0.0120451	0.085083	Up
KCNK5	37.133	1.78271	0.7854	2.26981	0.0232192	0.123838	Up
KCNK6	662.712	-0.551923	0.228196	-2.41864	0.0155786	0.0983812	Down
KCNK7	262.485	1.88152	0.462443	4.06865	4.72862e-05	0.00264853	Up
KCNK9	2.70034	4.90304	2.09433	2.34111	0.0192266	0.111695	Up
KCNMA1	50.3139	1.96716	0.684155	2.87531	0.00403631	0.0443378	Up
KCNMB1	94.6545	-1.17502	0.326157	-3.60262	0.000315024	0.00947524	Down
KCNMB4	97.5227	-1.5728	0.279983	-5.6175	1.93736e-08	5.34469e-06	Down
KCNQ5	145.523	0.606636	0.30937	1.96087	0.0498938	0.195324	Up
KCNRG	393.954	-1.36161	0.482852	-2.81994	0.00480332	0.049239	Down
KCTD10	1581.7	0.562577	0.241421	2.33027	0.0197917	0.113623	Up
KCTD12	8185.09	-0.728293	0.238578	-3.05263	0.00226842	0.0315687	Down
KCTD21	735.646	-0.893733	0.423849	-2.10861	0.0349782	0.157176	Down
KCTD6	246.821	-0.790636	0.310997	-2.54226	0.0110139	0.0802669	Down
KDELR3	302.185	0.638436	0.310275	2.05765	0.0396241	0.169248	Up
KDM3A	5159.96	0.679564	0.249462	2.72412	0.00644735	0.0588016	Up
KDM4D	7.25871	-2.54956	0.838047	-3.04226	0.0023481	0.0321508	Down
KDM5B	3038.22	0.580749	0.258544	2.24623	0.0246895	0.128305	Up
KDM5C	7184.95	0.762527	0.210006	3.63098	0.000282342	0.00882722	Up
KDM6A	5108.68	0.87924	0.265262	3.31461	0.000917705	0.0179809	Up
KHK	48.6303	-1.02837	0.407895	-2.52117	0.0116965	0.0834016	Down
KHNYN	5549.66	0.564215	0.202056	2.79237	0.00523233	0.0515145	Up
KIAA0930	3082.4	-0.731084	0.252744	-2.89258	0.00382089	0.0428627	Down
KIAA1841	209.771	-0.986084	0.258169	-3.81953	0.000133704	0.00552878	Down
KIF18A	91.4194	0.958164	0.354619	2.70195	0.00689342	0.0615166	Up
KIF1BP	271.844	-0.622475	0.296765	-2.09754	0.0359461	0.159724	Down
KIF21B	9948.67	0.540405	0.221842	2.43599	0.0148511	0.0957706	Up
KIR2DL1	273.791	3.63537	0.55332	6.57011	5.02785e-11	3.66981e-08	Up
KIR2DL3	233.183	2.26325	0.563795	4.01432	5.96177e-05	0.00312914	Up
KIR2DL4	95.2064	3.47281	0.428758	8.09968	5.5105e-16	2.18367e-12	Up
KIR2DS4	276.047	2.42563	0.614891	3.94481	7.98628e-05	0.00380152	Up
KIR3DL1	319.226	2.96843	0.564992	5.25393	1.48884e-07	3.14662e-05	Up
KIR3DL2	269.495	2.77322	0.551136	5.03182	4.85845e-07	8.46278e-05	Up
KIRREL3	217.154	1.67865	0.405467	4.14004	3.47253e-05	0.00214185	Up
KITLG	12.4618	2.35336	0.64398	3.65439	0.000257794	0.00837918	Up
KLC4	339.398	0.549604	0.224026	2.45331	0.0141549	0.0932363	Up
KLF1	297.456	1.18242	0.430792	2.74475	0.00605578	0.0565401	Up
KLF10	2660.13	1.56905	0.51229	3.06282	0.00219264	0.0308553	Up
KLF11	1671.95	1.01214	0.407024	2.48667	0.0128945	0.0879993	Up
KLF2	13778.2	0.676584	0.198754	3.40412	0.000663765	0.0147772	Up
KLF5	322.972	1.17831	0.35526	3.31676	0.000910692	0.0179321	Up
KLF6	20393.2	0.699122	0.287154	2.43466	0.0149057	0.096084	Up
KLF9	2636.15	1.85006	0.40849	4.52902	5.92577e-06	0.000557092	Up
KLHDC2	1164.83	0.608753	0.181583	3.35248	0.00080091	0.0166386	Up
KLHL15	1308.22	1.60642	0.437142	3.67483	0.000238006	0.00797596	Up
KLHL2	3924.15	0.861529	0.408897	2.10696	0.0351209	0.157394	Up
KLHL31	8.02163	-1.86935	0.948759	-1.97031	0.0488027	0.193055	Down
KLHL35	27.6366	1.24619	0.445018	2.80031	0.0051053	0.0508078	Up
KLHL41	12.6516	-1.52719	0.729654	-2.09303	0.0363464	0.160392	Down
KLHL42	600.537	-0.640512	0.228529	-2.80276	0.00506668	0.0506061	Down
KLHL9	1511.86	-0.6553	0.233235	-2.80962	0.00496007	0.0500141	Down
KLLN	340.868	1.18515	0.490625	2.41559	0.0157098	0.0989729	Up
KMO	225.567	-1.21198	0.36396	-3.32998	0.000868523	0.0174265	Down
KMT5A	845.309	0.753351	0.326883	2.30465	0.0211862	0.117791	Up
KMT5C	256.061	0.988526	0.346002	2.857	0.00427672	0.0458749	Up
KNOP1	181.508	-0.797319	0.266762	-2.98888	0.00279999	0.0359474	Down
KNSTRN	136.483	-0.799325	0.306994	-2.60372	0.00922186	0.0726159	Down
KPTN	197.45	0.703759	0.335714	2.0963	0.0360553	0.15973	Up
KRBA2	214.773	-1.26074	0.376846	-3.34552	0.000821291	0.0168412	Down
KRCC1	454.532	-1.15444	0.465862	-2.47807	0.0132097	0.0892726	Down
KRT18	144.923	1.28965	0.443867	2.90549	0.00366679	0.0418447	Up
KRT19	16.5625	2.30045	0.963664	2.38719	0.0169775	0.103504	Up
KRT5	25.6412	3.52257	0.936422	3.76174	0.000168738	0.00644496	Up
KRT74	3.38435	3.73773	1.61974	2.30761	0.021021	0.117257	Up
KRT8	124.936	1.25313	0.568057	2.206	0.0273839	0.136198	Up
KRT86	23.3097	2.20487	0.911008	2.42025	0.0155097	0.0981024	Up
KRTAP10-3	3.16391	-3.29236	1.45708	-2.25956	0.0238488	0.125716	Down
L2HGDH	111.33	-0.675793	0.315185	-2.14411	0.0320237	0.149486	Down
L3HYPDH	334.889	-0.963256	0.329998	-2.91898	0.00351178	0.0406323	Down
LACC1	129.161	-1.52987	0.314615	-4.86268	1.15806e-06	0.000159621	Down
LACTB2	112.576	-1.11284	0.438237	-2.53937	0.0111053	0.0805553	Down
LAIR1	1973.2	-0.796198	0.303581	-2.62269	0.00872399	0.0703623	Down
LAMB3	177.895	4.67317	0.905221	5.16246	2.43729e-07	4.65464e-05	Up
LAMC1	203.834	-0.932922	0.281798	-3.3106	0.000930957	0.0181732	Down
LANCL2	348.066	0.724278	0.260257	2.78294	0.00538692	0.0524175	Up
LARP4	1266.52	-0.520119	0.186203	-2.79329	0.00521741	0.0514311	Down
LARS	1800.5	-0.557296	0.229988	-2.42315	0.0153866	0.0977303	Down
LATS2	1949.35	1.14732	0.32645	3.51455	0.000440496	0.011503	Up
LAYN	15.2086	1.69232	0.549596	3.07921	0.0020755	0.0296386	Up
LCMT2	218.084	-1.10162	0.359658	-3.06298	0.00219148	0.0308553	Down
LCN10	62.4605	-1.39487	0.613807	-2.27249	0.0230569	0.123175	Down
LCOR	6406.92	0.505237	0.227745	2.21843	0.0265256	0.13314	Up
LDAH	372.061	-0.602648	0.263367	-2.28825	0.0221232	0.120332	Down
LEMD2	2456.24	0.555252	0.228883	2.42592	0.0152695	0.0973306	Up
LENG8	11137.8	0.552138	0.215654	2.5603	0.0104583	0.0777191	Up
LEP	4.78535	-3.25497	1.45684	-2.23426	0.0254658	0.130463	Down
LETM2	331.362	-0.877974	0.29099	-3.0172	0.00255123	0.0339258	Down
LGALS2	257.61	-1.43615	0.425023	-3.37899	0.000727527	0.0156261	Down
LGALS9B	67.238	1.81996	0.45865	3.96808	7.24553e-05	0.00353381	Up
LGALS9C	100.53	0.989751	0.332527	2.97646	0.00291601	0.0368007	Up
LGMN	192.308	0.784773	0.278285	2.82003	0.00480185	0.049239	Up
LGR6	709.734	1.52549	0.418204	3.64771	0.000264587	0.00847265	Up
LIAS	164.155	-0.869204	0.202622	-4.28978	1.7885e-05	0.00131248	Down
LIMA1	297.918	-1.0197	0.319917	-3.1874	0.00143557	0.0237528	Down
LIMK2	17775.4	1.06584	0.411143	2.59238	0.00953137	0.0737003	Up
LINC02210-CRHR1	75.5058	-0.672497	0.3349	-2.00805	0.0446377	0.18283	Down
LINGO2	95.2666	1.8258	0.55071	3.31535	0.000915294	0.0179762	Up
LIPA	3016.77	-0.732671	0.304772	-2.404	0.0162168	0.100766	Down
LIPN	1055.97	1.26186	0.515284	2.44887	0.0143304	0.0937868	Up
LITAF	29734.2	0.988701	0.304155	3.25065	0.00115143	0.0204842	Up
LLGL2	1414.06	0.892774	0.287803	3.10203	0.00192197	0.0280011	Up
LMAN2L	218.699	-0.670798	0.325925	-2.05814	0.0395771	0.169185	Down
LMBR1L	2015.77	1.01703	0.276234	3.68176	0.000231625	0.00785869	Up
LMBRD2	853.261	-0.749233	0.236803	-3.16395	0.00155644	0.0249204	Down
LMLN2	20.5607	-2.25353	0.764329	-2.94837	0.00319454	0.038713	Down
LMNA	657.869	0.970095	0.374324	2.59159	0.00955336	0.0737605	Up
LMO2	1269.72	-0.702816	0.300472	-2.33904	0.0193332	0.112007	Down
LMOD2	27.1224	3.47174	0.994694	3.49025	0.00048256	0.0121995	Up
LMOD3	18.3168	-1.63916	0.651592	-2.51563	0.0118821	0.0843833	Down
LMTK2	6052.03	0.92836	0.360693	2.57382	0.0100582	0.076335	Up
LOC100129484	175.825	-1.52512	0.392651	-3.88416	0.000102685	0.00448425	Down
LOC100129697	95.9043	-1.91571	0.517677	-3.70059	0.000215095	0.00754308	Down
LOC100129940	23.077	-1.28052	0.638215	-2.00641	0.0448126	0.183321	Down
LOC100130357	668.933	2.22479	0.506067	4.39624	1.10144e-05	0.0008643	Up
LOC100130370	283.121	-0.819868	0.309828	-2.64621	0.00813997	0.068121	Down
LOC100130705	67.1269	0.869813	0.284006	3.06266	0.0021938	0.0308553	Up
LOC100134391	39.6769	2.19373	0.486374	4.51039	6.47096e-06	0.000592897	Up
LOC100287036	259.743	1.32184	0.345523	3.82561	0.000130451	0.00544152	Up
LOC100287896	38.8056	-1.39617	0.631781	-2.2099	0.0271119	0.135339	Down
LOC100505549	260.101	-0.508507	0.254985	-1.99427	0.046123	0.186095	Down
LOC100506571	630.064	-1.16992	0.455193	-2.57017	0.010165	0.0766167	Down
LOC100996274	245.697	1.10443	0.443777	2.4887	0.012821	0.0875971	Up
LOC100996643	139.594	2.23248	0.625268	3.57044	0.000356388	0.0100877	Up
LOC101927245	47.1545	1.42902	0.559145	2.55573	0.0105964	0.0782177	Up
LOC101927375	19.0513	7.00074	2.18484	3.20424	0.00135422	0.0228116	Up
LOC101927572	10.3792	-1.35728	0.690596	-1.96537	0.0493711	0.194201	Down
LOC101928268	49.8451	-0.791752	0.394059	-2.00922	0.0445137	0.182464	Down
LOC101928548	139.397	1.56508	0.437965	3.57354	0.00035219	0.0100383	Up
LOC101928592	21.2566	-1.85619	0.778112	-2.3855	0.017056	0.103755	Down
LOC101929959	119.81	2.67042	0.642673	4.15518	3.25034e-05	0.00203557	Up
LOC102723996	66.6555	1.32973	0.503544	2.64074	0.00827254	0.0687614	Up
LOC102724646	55.2343	0.842086	0.380016	2.21592	0.0266969	0.133746	Up
LOC105369199	115.37	-0.930285	0.413289	-2.25093	0.0243899	0.127397	Down
LOC105369869	665.627	-1.3773	0.544401	-2.52994	0.0114083	0.0819045	Down
LOC105369914	1235.3	2.05966	0.412796	4.98954	6.05224e-07	0.000102196	Up
LOC105370295	10.7445	6.89866	1.61276	4.27754	1.88967e-05	0.00136151	Up
LOC105370641	197.668	-0.619119	0.253233	-2.44486	0.0144908	0.094349	Down
LOC105371409	144.593	-2.25119	0.515578	-4.36635	1.26342e-05	0.000981691	Down
LOC105371566	22.2969	1.31694	0.491251	2.68079	0.00734493	0.0636547	Up
LOC105371932	194	-0.971056	0.328063	-2.95997	0.00307671	0.0380414	Down
LOC105371933	123.009	-0.631871	0.246208	-2.56641	0.0102757	0.0769388	Down
LOC105372269	2.65078	-4.25866	1.76744	-2.40951	0.0159741	0.0999356	Down
LOC105372412	45.2033	1.16193	0.588571	1.97416	0.0483641	0.191751	Up
LOC105373132	3.30011	-5.19818	1.83983	-2.82535	0.00472291	0.0486754	Down
LOC105373311	810.578	1.54409	0.489752	3.1528	0.00161712	0.0253388	Up
LOC105373759	686.758	0.994691	0.281063	3.53903	0.000401599	0.0108771	Up
LOC105373780	213.236	-0.692659	0.315136	-2.19797	0.0279514	0.137981	Down
LOC105375787	174.534	1.76858	0.481784	3.6709	0.000241698	0.00801991	Up
LOC105376714	15.7528	2.85296	1.24611	2.28949	0.0220509	0.12003	Up
LOC105376722	7.67401	5.69149	1.63565	3.47964	0.00050209	0.0124743	Up
LOC105376875	1019.48	2.62292	0.551669	4.75452	1.98921e-06	0.00024286	Up
LOC105377022	15.2362	1.53252	0.550583	2.78345	0.00537843	0.0523992	Up
LOC105377746	36.197	-1.46643	0.659347	-2.22406	0.0261443	0.132316	Down
LOC105378949	55.4981	-1.30258	0.534018	-2.4392	0.0147196	0.0953349	Down
LOC105379045	1150.85	0.556608	0.267413	2.08146	0.037392	0.163504	Up
LOC105379177	501.874	1.00853	0.335295	3.0079	0.00263061	0.0346039	Up
LOC105379198	3.15294	-2.51366	1.24852	-2.01331	0.0440816	0.181396	Down
LOC105379356	11.0958	-2.25245	0.776576	-2.90048	0.00372587	0.0422452	Down
LOC105379752	2266.81	0.812212	0.351679	2.30953	0.0209144	0.116936	Up
LOC107984043	32.0069	-1.09561	0.512396	-2.13821	0.0324994	0.15041	Down
LOC107984282	16.5965	-1.66994	0.689101	-2.42336	0.0153775	0.0977303	Down
LOC107984314	21.7308	1.21066	0.61626	1.96453	0.0494688	0.194257	Up
LOC107984562	16.3004	-1.31391	0.568313	-2.31195	0.0207804	0.116577	Down
LOC107984813	139.892	-0.645028	0.322752	-1.99852	0.04566	0.184962	Down
LOC107984814	13.5169	-1.69006	0.699091	-2.41752	0.0156269	0.0986073	Down
LOC107984859	23.6467	1.10429	0.515219	2.14333	0.0320863	0.149588	Up
LOC107985115	9.05109	2.61452	1.0297	2.53911	0.0111135	0.0805553	Up
LOC107985246	183.661	-0.948161	0.299449	-3.16635	0.00154366	0.0247407	Down
LOC107985320	99.8842	0.768085	0.337059	2.27879	0.0226798	0.121916	Up
LOC107985410	8.33087	3.20098	0.809143	3.95602	7.62103e-05	0.00366063	Up
LOC107985416	58.6494	1.44733	0.443057	3.2667	0.00108811	0.0197567	Up
LOC107985556	84.9453	0.967337	0.44527	2.17247	0.0298201	0.143149	Up
LOC107985678	1231.95	1.18378	0.340016	3.48154	0.000498546	0.0124418	Up
LOC107985687	46.0637	-2.24839	0.390409	-5.75906	8.45838e-09	2.7932e-06	Down
LOC107985946	785.786	1.76617	0.473165	3.73267	0.000189458	0.00688785	Up
LOC107985971	977.121	-1.89926	0.456501	-4.16048	3.17583e-05	0.00200558	Down
LOC107986211	983.768	-0.502645	0.22414	-2.24255	0.0249256	0.128948	Down
LOC107986351	220.522	-1.17026	0.583287	-2.00632	0.0448223	0.183321	Down
LOC107986596	69.5448	-1.03921	0.447598	-2.32174	0.0202468	0.114906	Down
LOC107986677	24.3637	-1.20765	0.616059	-1.96027	0.0499637	0.195404	Down
LOC107986982	1391.08	1.44289	0.368585	3.91466	9.0532e-05	0.00411181	Up
LOC107987142	20.6004	-2.20586	0.76864	-2.86982	0.00410703	0.0448351	Down
LOC107987175	26.8756	-1.26135	0.564059	-2.2362	0.0253388	0.130263	Down
LOC107987237	201.642	3.54662	0.514847	6.88868	5.63117e-12	6.86613e-09	Up
LOC112267855	231.304	-1.29451	0.552051	-2.3449	0.0190319	0.111114	Down
LOC112267951	172.255	-0.99589	0.347186	-2.86846	0.00412474	0.0449389	Down
LOC112268124	120.064	1.23377	0.499685	2.46911	0.0135451	0.0908044	Up
LOC112268140	24.0762	-1.47778	0.473501	-3.12095	0.00180267	0.0270234	Down
LOC112268184	134.473	-1.02821	0.46114	-2.22971	0.025767	0.131078	Down
LOC112268198	431.492	-0.839799	0.427406	-1.96487	0.0494289	0.194201	Down
LOC112268211	2.63078	4.86401	2.1866	2.22446	0.0261172	0.132221	Up
LOC112268219	114.232	0.564153	0.279471	2.01864	0.0435243	0.180131	Up
LOC112268321	332.427	-1.3082	0.469006	-2.7893	0.00528215	0.0517114	Down
LOC112268473	106.418	-1.23934	0.576747	-2.14884	0.031647	0.148281	Down
LOC283710	123.63	-0.982727	0.477454	-2.05826	0.0395648	0.16918	Down
LOC390937	280.672	1.05959	0.278655	3.80253	0.000143224	0.00574746	Up
LOC400927-CSNK1E	189.133	-0.536945	0.202443	-2.65232	0.00799399	0.067358	Down
LOC653513	681.702	-0.941954	0.263985	-3.56821	0.000359423	0.0101015	Down
LOC730098	76.4876	0.848298	0.358159	2.3685	0.0178606	0.107035	Up
LONRF1	1104.51	1.10998	0.375159	2.9587	0.00308945	0.0381393	Up
LONRF2	10.9602	-1.61095	0.768208	-2.09702	0.0359916	0.159724	Down
LOXL1	183.004	2.24147	0.647633	3.46102	0.000538141	0.012992	Up
LPAR1	302.352	-1.7834	0.302092	-5.90351	3.55858e-09	1.44634e-06	Down
LPAR6	1611.99	-0.76744	0.259273	-2.95997	0.00307672	0.0380414	Down
LPCAT1	8101.94	0.713119	0.229503	3.10723	0.00188848	0.0278492	Up
LPXN	2636.34	-0.623592	0.215938	-2.88783	0.00387914	0.0431856	Down
LRCH4	5645.03	0.538292	0.248331	2.16764	0.0301862	0.144295	Up
LRFN1	1248.18	0.907259	0.326937	2.77503	0.00551967	0.053349	Up
LRFN2	110.028	2.02782	0.382385	5.30307	1.1387e-07	2.54219e-05	Up
LRGUK	53.5601	0.880517	0.406493	2.16613	0.0303011	0.14467	Up
LRIG1	1499.81	0.833078	0.273635	3.04448	0.00233079	0.0320191	Up
LRIG2	1597.97	-0.581354	0.193419	-3.00567	0.00264994	0.0347717	Down
LRP11	69.6842	-0.894363	0.358591	-2.4941	0.0126276	0.0868662	Down
LRRC19	27.9287	-1.03443	0.46535	-2.2229	0.0262223	0.132373	Down
LRRC27	154.554	-0.736191	0.281834	-2.61215	0.0089975	0.0716681	Down
LRRC3	73.0241	-0.807682	0.348167	-2.31981	0.0203509	0.115126	Down
LRRC49	2.91303	-3.20187	1.32132	-2.42323	0.0153831	0.0977303	Down
LRRC69	63.4194	-1.19172	0.424108	-2.80993	0.00495519	0.0499966	Down
LRRC74A	19.5537	-2.13807	0.508612	-4.20375	2.62533e-05	0.00176331	Down
LRRC75A	686.19	0.714904	0.234176	3.05285	0.00226682	0.0315687	Up
LRRC8A	1537.13	0.647614	0.195786	3.30777	0.000940418	0.018267	Up
LRRC8D	1407.63	-0.555494	0.179036	-3.10269	0.00191771	0.0280011	Down
LRRD1	2.79354	-3.66491	1.63131	-2.24661	0.024665	0.128305	Down
LRRN3	309.65	-1.73267	0.874896	-1.98043	0.0476552	0.189509	Down
LRTOMT	511.56	-0.6676	0.27004	-2.47222	0.0134275	0.0902245	Down
LSM11	184.536	-0.828788	0.367312	-2.25636	0.0240482	0.126389	Down
LSM8	1223.84	-0.750746	0.196725	-3.81621	0.000135518	0.00555495	Down
LSMEM2	21.8652	1.17241	0.496145	2.36303	0.0181262	0.107812	Up
LSP1	27685.1	0.575745	0.270698	2.12689	0.0334294	0.153011	Up
LTA	193.741	-1.14814	0.339515	-3.3817	0.000720396	0.0155507	Down
LTA4H	7623.43	-1.20149	0.394946	-3.04217	0.00234879	0.0321508	Down
LTC4S	101.537	0.526438	0.262376	2.00642	0.044811	0.183321	Up
LUC7L2	665.866	0.988521	0.361507	2.73444	0.0062486	0.0578206	Up
LY6G5B	476.519	1.49142	0.42671	3.49517	0.00047376	0.0120346	Up
LY86	562.875	-0.654447	0.230042	-2.8449	0.00444256	0.0469388	Down
LYG2	59.6352	-1.35816	0.355755	-3.81767	0.000134716	0.00554646	Down
LYPD4	61.4061	2.93457	0.64161	4.57375	4.79067e-06	0.000488684	Up
LYPLAL1	747.057	-1.0808	0.270387	-3.99721	6.40931e-05	0.00326669	Down
LYRM2	449.881	-0.569606	0.243626	-2.33804	0.0193852	0.112185	Down
LYRM7	394.898	-0.706217	0.296903	-2.37861	0.017378	0.104937	Down
LYSMD1	489.021	-1.94997	0.48066	-4.05686	4.97373e-05	0.00275659	Down
LYSMD2	531.292	-0.890547	0.280497	-3.17488	0.00149897	0.0243945	Down
LZTS3	92.8974	1.64105	0.497727	3.29709	0.000976932	0.0185231	Up
M6PR	2541.57	-0.547364	0.206261	-2.65374	0.00796056	0.0672258	Down
MADD	5252.24	0.863703	0.288532	2.99344	0.00275854	0.0357014	Up
MAF	2590.93	0.975296	0.376217	2.59237	0.00953161	0.0737003	Up
MAF1	3569.45	0.760879	0.208393	3.65118	0.000261035	0.00843301	Up
MAFF	892.784	2.61674	0.508002	5.15105	2.5903e-07	4.88796e-05	Up
MAFK	840.99	1.22322	0.267338	4.57555	4.7496e-06	0.000488684	Up
MAGOH	314.204	0.960016	0.31702	3.02825	0.00245976	0.03315	Up
MAMDC4	365.622	0.986082	0.308221	3.19927	0.00137774	0.0231096	Up
MAN2A2	8066.73	1.16362	0.302649	3.84477	0.000120666	0.0051278	Up
MANEA	254.469	-1.24945	0.334308	-3.73743	0.000185913	0.00682446	Down
MAP10	108.844	-1.17751	0.479715	-2.4546	0.0141042	0.0931769	Down
MAP1B	83.8092	1.32376	0.649823	2.0371	0.0416399	0.17452	Up
MAP1LC3A	183.019	1.61343	0.429146	3.75962	0.00017017	0.00648404	Up
MAP1LC3B	4401.16	0.844249	0.26125	3.23158	0.00123109	0.0215773	Up
MAP2K1	2217.11	0.612649	0.262003	2.33833	0.0193703	0.11214	Up
MAP2K3	8605.84	0.987141	0.313824	3.14553	0.00165787	0.0257172	Up
MAP2K7	2072.04	0.625954	0.195298	3.20512	0.00135005	0.0228116	Up
MAP3K11	4924.46	0.539568	0.252182	2.1396	0.0323875	0.150247	Up
MAP3K7CL	969.463	0.648188	0.246462	2.62997	0.00853914	0.06977	Up
MAP3K8	4701.45	1.31403	0.353542	3.71676	0.000201797	0.00720423	Up
MAPK7	877.919	0.837963	0.256149	3.27139	0.0010702	0.0195885	Up
MAPK8	1262.5	0.61601	0.228296	2.6983	0.00696951	0.0617692	Up
MAPK8IP1	77.3988	1.42327	0.397472	3.5808	0.000342547	0.0098722	Up
MAPKAPK2	5993.86	1.65811	0.337268	4.91631	8.81924e-07	0.000130648	Up
2023-03-01	3658.13	-0.810874	0.216625	-3.74321	0.000181687	0.00675853	Down
2023-03-02	1833.33	0.555458	0.236475	2.34891	0.0188283	0.110659	Up
2023-03-03	531.766	0.86735	0.330094	2.62759	0.00859932	0.0699497	Up
2023-03-06	8360.55	0.627385	0.231376	2.71154	0.00669723	0.0605143	Up
2023-03-08	18265.8	1.01535	0.380297	2.66988	0.00758775	0.0650479	Up
MARCKS	6985.66	0.828512	0.37868	2.18789	0.0286774	0.139823	Up
MARVELD3	15.9867	1.34105	0.543552	2.46719	0.0136177	0.0910006	Up
MASP2	537.99	0.588367	0.29504	1.9942	0.0461305	0.186095	Up
MAST3	12277.9	0.673188	0.293393	2.29449	0.0217624	0.119404	Up
MASTL	524.696	0.618659	0.267684	2.31115	0.0208243	0.116638	Up
MATK	1066.01	0.702149	0.311117	2.25687	0.0240164	0.126271	Up
MATN1	95.4121	1.13984	0.418925	2.72088	0.00651092	0.059177	Up
MATN2	103.03	-0.992762	0.309517	-3.20745	0.00133915	0.0227026	Down
MBD6	4177.54	0.653258	0.313605	2.08306	0.0372459	0.163	Up
MBLAC1	85.5946	-0.771182	0.337246	-2.2867	0.0222131	0.120522	Down
MBLAC2	173.416	-0.875354	0.376909	-2.32245	0.0202086	0.114795	Down
MC1R	110.276	1.10539	0.366646	3.01488	0.00257081	0.0340664	Up
MCAT	205.581	1.101	0.390484	2.81959	0.00480855	0.049239	Up
MCC	1089.81	-0.504	0.254302	-1.98189	0.0474911	0.189189	Down
MCEE	68.2928	-0.85337	0.265919	-3.20913	0.00133136	0.0226675	Down
MCF2L2	405.932	1.10621	0.369718	2.99203	0.00277129	0.0357717	Up
MCL1	80051.4	0.948731	0.326706	2.90393	0.00368511	0.0419331	Up
MCM6	1014.79	1.12813	0.28405	3.97158	7.13962e-05	0.00349291	Up
MCM7	1581.75	0.61417	0.276566	2.2207	0.0263712	0.132828	Up
MCOLN1	1262.83	1.08721	0.258308	4.20896	2.56547e-05	0.00173783	Up
MCOLN3	57.0014	-1.5408	0.460359	-3.34694	0.00081709	0.0167986	Down
MCTS1	1216.19	-0.840193	0.254031	-3.30744	0.000941539	0.018267	Down
MDFIC	1749.78	-0.683535	0.210672	-3.24455	0.00117636	0.0208574	Down
MDK	36.6276	1.31817	0.650429	2.02661	0.0427025	0.177472	Up
MDS2	45.0093	-1.13858	0.57125	-1.99314	0.0462465	0.18636	Down
MED10	415.456	0.572211	0.268573	2.13056	0.0331253	0.152366	Up
MED11	310.117	0.835603	0.319329	2.61675	0.00887714	0.0711023	Up
MED13L	18491.8	0.750178	0.264249	2.83891	0.00452686	0.0472384	Up
MED14	2428.1	0.513308	0.19966	2.57091	0.0101431	0.076525	Up
MED14OS	8.60539	2.17088	0.770866	2.81615	0.00486024	0.0496033	Up
MED15	5246.07	0.614955	0.21188	2.90237	0.00370345	0.0421115	Up
MED20	365.683	-0.531039	0.255076	-2.08189	0.0373526	0.163376	Down
MED25	4181.17	0.645532	0.236293	2.73191	0.00629677	0.0580049	Up
MED26	868.494	1.1187	0.303433	3.6868	0.000227089	0.00780821	Up
MED29	1654.51	0.514876	0.208147	2.47362	0.0133751	0.0899487	Up
MED30	200.614	0.751807	0.278139	2.70299	0.00687181	0.0614354	Up
MEF2D	9181.78	1.23158	0.291189	4.22948	2.34228e-05	0.00160909	Up
MEI1	473.574	0.678658	0.277595	2.44478	0.0144942	0.094349	Up
MEIKIN	15.767	-1.44362	0.538316	-2.68174	0.00732409	0.0635308	Down
MEIS1	131.116	0.844492	0.426359	1.9807	0.0476244	0.189434	Up
MEIS3	3.82288	2.77165	1.2019	2.30607	0.0211068	0.117515	Up
MEPCE	1543.25	0.704925	0.190771	3.69514	0.000219769	0.00767303	Up
MESD	884.179	-0.681981	0.209601	-3.25372	0.00113906	0.0203748	Down
METAP1D	89.7517	-0.864374	0.329393	-2.62414	0.0086867	0.0702259	Down
METRNL	3673.63	1.96538	0.292408	6.72137	1.8002e-11	1.50184e-08	Up
METTL13	531.287	-0.801566	0.322639	-2.48441	0.0129767	0.0883565	Down
METTL18	128.783	-0.673542	0.288919	-2.33125	0.0197402	0.113452	Down
METTL21A	533.596	-0.600107	0.228438	-2.627	0.00861409	0.0699497	Down
METTL23	639.164	0.625722	0.225159	2.77902	0.00545235	0.0528246	Up
METTL2A	187.545	-0.894486	0.285112	-3.13732	0.00170503	0.0261377	Down
METTL2B	304.68	-0.836791	0.291158	-2.87401	0.00405295	0.0444542	Down
METTL3	1279.07	0.665112	0.274068	2.42681	0.015232	0.0972383	Up
METTL5	161.625	-0.692457	0.228907	-3.02506	0.00248582	0.0333638	Down
METTL6	554.723	-1.17288	0.340573	-3.44383	0.000573538	0.0134297	Down
METTL7A	2515.34	-0.667876	0.230317	-2.89982	0.00373381	0.0422809	Down
METTL7B	8.62309	-3.45761	1.26543	-2.73237	0.0062881	0.0579844	Down
MEX3C	2054.59	0.501935	0.237246	2.11567	0.0343727	0.155826	Up
MFSD10	1020.04	0.693706	0.227934	3.04344	0.00233888	0.0320706	Up
MFSD14A	2575.37	0.65496	0.2404	2.72445	0.0064408	0.0588016	Up
MFSD4B	543.959	-1.0633	0.336875	-3.15636	0.00159752	0.0252214	Down
MFSD6L	114.182	-0.968581	0.471147	-2.05579	0.0398025	0.169508	Down
MGAT2	1255.47	-1.06707	0.360935	-2.95639	0.00311259	0.0382462	Down
MGME1	501.899	-0.670676	0.254674	-2.63347	0.0084517	0.0695413	Down
MGRN1	4460.63	0.569811	0.269481	2.11448	0.0344745	0.155876	Up
MGST1	231.447	-1.00518	0.335683	-2.99445	0.00274942	0.0356637	Down
MGST3	394.09	-0.631076	0.213922	-2.95003	0.00317748	0.0385984	Down
MIA	16.0319	-1.79374	0.852783	-2.10339	0.0354317	0.158116	Down
MICALCL	1480.87	0.782023	0.289261	2.70352	0.00686095	0.061373	Up
MIDN	11256.1	1.31497	0.322988	4.07128	4.67551e-05	0.00262807	Up
MILR1	638.445	-1.00222	0.394715	-2.53909	0.011114	0.0805553	Down
MINK1	4230.16	0.616026	0.214374	2.87361	0.00405812	0.0444542	Up
MITD1	334.464	-0.970506	0.230252	-4.21498	2.49799e-05	0.00170671	Down
MKKS	405.491	-1.16441	0.443717	-2.62422	0.00868484	0.0702259	Down
MKL2	676.456	-0.59547	0.266172	-2.23717	0.0252755	0.130168	Down
MKNK2	12204.1	0.921092	0.237348	3.88077	0.000104125	0.00451321	Up
MKRN1	24468.9	0.819759	0.36873	2.2232	0.0262024	0.132322	Up
MKS1	126.793	-0.647048	0.308765	-2.0956	0.0361175	0.159782	Down
MLEC	2918.98	-0.635968	0.276909	-2.29666	0.021638	0.118943	Down
MLF2	2901	0.963633	0.261245	3.68862	0.000225477	0.00776963	Up
MLLT1	2537.88	0.559249	0.257865	2.16877	0.0301004	0.143971	Up
MLLT6	10946.7	0.622213	0.232029	2.68162	0.00732662	0.0635308	Up
MMAA	245.38	-0.658887	0.283236	-2.32628	0.0200035	0.114325	Down
MMACHC	112.858	-1.45005	0.419777	-3.45433	0.000551654	0.0131889	Down
MMD	1176.11	1.09618	0.303614	3.61044	0.000305676	0.0093123	Up
MMP21	25.8361	-1.13447	0.486588	-2.33147	0.0197285	0.113426	Down
MMP23B	80.737	1.28246	0.525465	2.44063	0.0146618	0.0952477	Up
MMP24OS	721.229	0.710246	0.223617	3.17617	0.00149234	0.0243616	Up
MNT	3567.35	0.691386	0.240175	2.87868	0.00399344	0.0440501	Up
MOAP1	960.428	0.97686	0.308459	3.1669	0.00154072	0.0247187	Up
MOB2	718.065	0.725041	0.21027	3.44814	0.000564462	0.0133941	Up
MOCS1	30.6343	1.5927	0.691422	2.30352	0.0212496	0.117896	Up
MON1A	134.901	-1.02094	0.365	-2.79709	0.00515652	0.0510619	Down
MORF4L2	1461.81	0.782795	0.329286	2.37725	0.0174422	0.105164	Up
MPEG1	18709.5	-0.574866	0.189706	-3.0303	0.00244308	0.0330633	Down
MPP1	7792.16	0.92401	0.303829	3.04122	0.00235622	0.032197	Up
MPP5	1049.8	0.942781	0.367419	2.56595	0.0102893	0.0769888	Up
MPZ	382.456	-0.648469	0.295855	-2.19185	0.0283906	0.139291	Down
MRAP2	14.4826	-1.40824	0.550217	-2.55943	0.0104844	0.0777695	Down
MRM1	170.879	-1.21602	0.413674	-2.93957	0.00328669	0.0391763	Down
MRM2	322.759	-0.59252	0.251585	-2.35515	0.0185151	0.109427	Down
MRPL10	1080.95	1.22903	0.333784	3.6821	0.000231325	0.00785869	Up
MRPL14	182.137	-0.639876	0.240015	-2.66598	0.00767635	0.0655196	Down
MRPL15	240.238	-0.735057	0.211666	-3.47273	0.000515195	0.0126024	Down
MRPL17	214.013	-0.551412	0.278923	-1.97693	0.0480493	0.190789	Down
MRPL18	357.039	-0.723602	0.254749	-2.84045	0.00450499	0.0471967	Down
MRPL30	617.009	-0.543927	0.207221	-2.62486	0.00866835	0.0701747	Down
MRPL34	198.458	-0.519632	0.220332	-2.35841	0.0183536	0.108797	Down
MRPL35	325.578	-0.936319	0.311382	-3.00698	0.00263861	0.034661	Down
MRPL36	115.551	-0.63987	0.310411	-2.06137	0.0392682	0.16846	Down
MRPL48	178.576	-0.649073	0.2771	-2.34237	0.0191615	0.111538	Down
MRPL50	175.317	-0.588931	0.279549	-2.10672	0.035142	0.157444	Down
MRPL51	250.336	-0.833428	0.345826	-2.40996	0.0159541	0.0998769	Down
MRPL52	167.745	-0.864306	0.33212	-2.60239	0.0092576	0.0727888	Down
MRPL55	249.42	0.580169	0.293946	1.97373	0.0484128	0.191896	Up
MRPL57	226.406	-0.600433	0.209615	-2.86446	0.0041772	0.0452582	Down
MRPL58	115.472	-0.797735	0.366723	-2.17531	0.029607	0.142558	Down
MRPS11	471.376	-0.575381	0.245744	-2.34138	0.0192126	0.111695	Down
MRPS14	358.306	-0.746751	0.239809	-3.11393	0.00184612	0.0273996	Down
MRPS17	93.3169	-0.831063	0.321362	-2.58606	0.00970798	0.074572	Down
MRPS18B	544.748	-0.574753	0.227146	-2.53033	0.0113957	0.0819045	Down
MRPS18C	82.3274	-0.925824	0.370864	-2.49639	0.0125463	0.0864975	Down
MRPS23	181.781	-0.531406	0.266867	-1.99128	0.0464503	0.18659	Down
MRPS26	191.035	-0.676764	0.313841	-2.15639	0.0310534	0.146512	Down
MRPS31	225.363	-1.02367	0.394376	-2.59566	0.00944081	0.0734149	Down
MRS2	345.255	-0.802808	0.299136	-2.68375	0.00728013	0.0633703	Down
MS4A14	355.876	-1.37863	0.35103	-3.92737	8.58788e-05	0.0039781	Down
MS4A4A	116.616	-1.54455	0.602905	-2.56185	0.0104115	0.0775164	Down
MS4A4E	520.52	-0.664385	0.236321	-2.81136	0.00493318	0.0498494	Down
MS4A6A	4260.3	-0.708354	0.32828	-2.15778	0.0309452	0.146378	Down
MS4A7	1685.46	-0.904594	0.332888	-2.71741	0.00657947	0.059629	Down
MSANTD2	1724.3	-0.590204	0.211481	-2.79082	0.00525747	0.0516133	Down
MSANTD4	443.406	-0.933215	0.261718	-3.56574	0.000362837	0.0101793	Down
MSMP	267.836	0.61699	0.291892	2.11376	0.0345357	0.155962	Up
MST1L	57.7961	-0.783	0.313975	-2.49383	0.0126373	0.0868662	Down
MT2A	256.873	2.16647	0.507579	4.26825	1.97013e-05	0.00140669	Up
MTAP	700.156	-0.853675	0.231668	-3.6849	0.000228792	0.00783279	Down
MTCH1	4295.31	0.79478	0.282419	2.81419	0.00489007	0.0497194	Up
MTERF1	386.354	-0.76776	0.20161	-3.80814	0.000140014	0.00563905	Down
MTERF3	190.439	-0.562863	0.246692	-2.28164	0.0225106	0.121366	Down
MTFMT	308.349	-0.733726	0.366288	-2.00314	0.0451625	0.184028	Down
MTFP1	138.675	1.25686	0.506008	2.48388	0.012996	0.08845	Up
MTFR1	271.987	-0.96027	0.300427	-3.19635	0.00139176	0.0232464	Down
MTFR2	563.103	0.881387	0.356574	2.47182	0.0134427	0.0902871	Up
MTMR14	4156.33	0.904918	0.337671	2.67988	0.00736492	0.0637415	Up
MTMR7	119.879	0.659692	0.329369	2.0029	0.0451885	0.184087	Up
MTO1	883.004	-0.558248	0.219862	-2.53908	0.0111144	0.0805553	Down
MTRNR2L8	176.592	-0.766941	0.344125	-2.22867	0.0258358	0.131257	Down
MTSS1L	128.376	1.59446	0.437849	3.64156	0.000270988	0.00859087	Up
MTURN	3165.74	0.657567	0.26674	2.4652	0.0136937	0.091316	Up
MTX2	102.722	-0.735723	0.225344	-3.26489	0.00109507	0.0198253	Down
MUC5AC	26.1238	2.79754	0.776846	3.60115	0.000316818	0.00947524	Up
MUC5B	236.832	0.956291	0.392954	2.4336	0.0149496	0.0962013	Up
MUC6	129.779	1.02493	0.342233	2.99484	0.00274588	0.0356637	Up
MUL1	790.736	0.75903	0.250086	3.03508	0.00240475	0.032719	Up
MUTYH	418.491	0.530018	0.265372	1.99726	0.0457965	0.185189	Up
MVB12B	1162.06	0.880607	0.335613	2.62388	0.00869354	0.0702351	Up
MVD	594.208	1.44555	0.350171	4.12813	3.65732e-05	0.00222319	Up
MXD1	45201.3	0.734766	0.345104	2.12911	0.0332449	0.152584	Up
MXD4	2833.87	0.71367	0.242652	2.94113	0.00327022	0.0391512	Up
MYBL1	2949.51	1.0472	0.359206	2.91532	0.00355324	0.040865	Up
MYBPHL	78.7834	2.57902	0.727678	3.54418	0.000393838	0.0107448	Up
MYCL	606.182	-1.54499	0.318917	-4.84451	1.26926e-06	0.00017247	Down
MYH10	3218.67	0.86351	0.353083	2.44563	0.01446	0.0942422	Up
MYH9	75972.2	0.635703	0.230802	2.75432	0.00588134	0.0556568	Up
MYL4	452.128	1.08617	0.422699	2.56961	0.0101812	0.0766659	Up
MYO16	71.166	1.05557	0.48844	2.1611	0.0306878	0.145944	Up
MYO1E	555.146	-0.997325	0.284629	-3.50394	0.000458425	0.0118317	Down
MYO5B	263.176	-1.29329	0.491513	-2.63124	0.00850742	0.06977	Down
MYO9B	19094.3	0.710167	0.265081	2.67906	0.00738301	0.0638452	Up
MYOF	1310.45	-1.28276	0.378253	-3.39127	0.000695689	0.0152429	Down
MYORG	98.404	-0.953521	0.409065	-2.33098	0.0197545	0.113494	Down
MYOZ3	21.2891	-1.24792	0.468945	-2.66112	0.00778817	0.0661717	Down
MYRIP	112.529	-1.18723	0.42915	-2.76646	0.00566691	0.0541642	Down
N4BP1	8166.96	0.559004	0.250686	2.2299	0.0257541	0.131078	Up
N6AMT1	64.199	-0.924685	0.397605	-2.32564	0.020038	0.114325	Down
NAA60	1486.68	0.602315	0.179888	3.34827	0.000813169	0.0167397	Up
NAB2	472.981	0.786357	0.200869	3.91477	9.04907e-05	0.00411181	Up
NACAD	31.3663	1.11357	0.54075	2.05931	0.0394646	0.168932	Up
NAGS	49.6133	-1.07153	0.421721	-2.54086	0.0110581	0.0804415	Down
NAMPT	93210.7	1.35029	0.412602	3.27264	0.0010655	0.0195348	Up
NANOS1	94.405	-0.557476	0.239073	-2.33182	0.0197101	0.113362	Down
NAP1L5	438.829	1.04753	0.336614	3.11198	0.00185838	0.0275301	Up
NAPA	4055.83	1.09765	0.310697	3.53287	0.00041108	0.0110068	Up
NAPEPLD	465.187	-1.14531	0.386037	-2.96683	0.00300888	0.0376134	Down
NAPSA	47.2827	-0.80691	0.298417	-2.70397	0.0068517	0.0613595	Down
NARF	2763.85	0.713619	0.320916	2.22369	0.0261691	0.132322	Up
NAT1	223.558	-0.749169	0.345075	-2.17103	0.0299288	0.14355	Down
NAT14	34.3481	1.34596	0.609639	2.2078	0.0272581	0.135785	Up
NAV1	420.288	-0.676353	0.295233	-2.29091	0.0219684	0.119736	Down
NBEAL1	1129.9	-0.502903	0.162651	-3.09191	0.00198872	0.0286835	Down
NCALD	865.835	0.579376	0.265899	2.17893	0.0293366	0.141816	Up
NCAM1	909.083	1.32284	0.378705	3.49305	0.000477541	0.0121112	Up
NCAPH	94.1144	0.885416	0.365953	2.41948	0.0155427	0.0982716	Up
NCAPH2	722.257	1.02717	0.261468	3.92848	8.5486e-05	0.0039781	Up
NCBP2-AS2	244.515	0.661169	0.324538	2.03726	0.0416236	0.17452	Up
NCEH1	396.93	-0.524238	0.167893	-3.12246	0.00179348	0.0269464	Down
NCK2	2908.52	0.722908	0.203068	3.55993	0.000370951	0.0103338	Up
NCR1	787.687	1.08948	0.376321	2.89509	0.00379047	0.0426119	Up
NCS1	18.1728	1.17107	0.558716	2.09601	0.0360814	0.159735	Up
NDEL1	9148.66	0.67155	0.320244	2.09699	0.0359942	0.159724	Up
NDST1	5738.88	0.793852	0.326288	2.43298	0.0149751	0.0962561	Up
NDST2	3454.89	0.856619	0.287316	2.98145	0.00286883	0.0364952	Up
NDUFA8	127.741	-0.857588	0.413807	-2.07243	0.0382252	0.165841	Down
NDUFAB1	203.689	-0.681603	0.272523	-2.50109	0.0123813	0.0863147	Down
NDUFAF1	174.204	-1.2538	0.501167	-2.50176	0.0123577	0.0862534	Down
NDUFAF4	109.119	-0.911827	0.38458	-2.37097	0.0177415	0.106509	Down
NDUFB5	463.906	-0.819841	0.270244	-3.03371	0.0024157	0.0328117	Down
NEB	468.601	-0.522061	0.252725	-2.06573	0.0388541	0.167323	Down
NECAB2	135.659	1.20835	0.539061	2.24159	0.0249881	0.129206	Up
NECAP1	1799.27	0.769315	0.28918	2.66033	0.00780649	0.0662068	Up
NEIL1	450.692	1.22516	0.293122	4.17969	2.919e-05	0.00191195	Up
NEK4	1189.18	-0.570655	0.14691	-3.88439	0.000102588	0.00448425	Down
NELFE	1137.45	0.679067	0.213839	3.1756	0.00149528	0.0243749	Up
NET1	328.909	0.849183	0.33923	2.50327	0.0123053	0.0860012	Up
NEU4	9.1582	2.7533	0.881733	3.1226	0.00179261	0.0269464	Up
NFASC	15.5332	1.17069	0.520782	2.24795	0.0245795	0.12808	Up
NFE2L2	5465.67	0.748058	0.209178	3.57618	0.000348653	0.00997562	Up
NFE2L3	1366.44	-0.55663	0.174063	-3.19786	0.00138453	0.0231745	Down
NFIB	21.8776	1.57094	0.728966	2.15502	0.0311599	0.146693	Up
NFIL3	4900.04	2.06359	0.460556	4.48064	7.44198e-06	0.000651728	Up
NFIX	1811.4	1.02443	0.396317	2.58489	0.00974115	0.0746288	Up
NFKB2	5581.01	1.25735	0.449478	2.79736	0.00515216	0.0510619	Up
NFKBIA	17415.9	2.78313	0.755718	3.68276	0.000230725	0.00785869	Up
NFKBIB	544.439	1.01152	0.385803	2.62184	0.00874552	0.0704278	Up
NFKBID	2888.2	2.31753	0.750582	3.08764	0.0020175	0.0289931	Up
NFKBIZ	10248.4	1.74389	0.507294	3.43763	0.000586839	0.0136393	Up
NFYB	322.275	-0.951832	0.28319	-3.3611	0.000776318	0.0163738	Down
NHLRC2	1061.75	-0.573885	0.190471	-3.01297	0.00258704	0.0342012	Down
NHSL1	165.613	-1.0852	0.339077	-3.20045	0.00137211	0.023064	Down
NID1	1181.21	-2.49591	0.572041	-4.36316	1.28197e-05	0.000982955	Down
NIF3L1	400.419	-0.634821	0.248502	-2.55459	0.0106314	0.0782712	Down
NINJ1	6144.02	1.15051	0.35866	3.20779	0.00133759	0.0227004	Up
NINJ2	739.087	0.539052	0.208976	2.5795	0.00989447	0.0754025	Up
[truncated: 1,558 more rows]
