# Supplementary material for: Identification of Potential Biomarkers for Patients with DWI-Negative Ischemic Stroke
Source: J Mol Neurosci. 2024 Jul 12;74(3):68. doi: 10.1007/s12031-024-02229-z (PMC11245437; doi:10.1007/s12031-024-02229-z)
Supplement: Supplementary file 8 — Supplementary file8 (XLS 19 KB) [file 12031_2024_2229_MOESM8_ESM.xls]

## Sheet: 补充表格0301-IRGs_score
	IRGs.Symbol	Type
DWI POS1	3.61785	Low
DWI POS2	3.73714	Low
DWI POS3	3.54135	Low
DWI POS4	3.12958	Low
DWI NEG1	3.9433	High
DWI NEG2	3.98151	High
DWI NEG3	4.12958	High
DWI NEG4	4.01831	High
DWI NEG5	3.93636	Low
