# Supplementary material for: Identification of Potential Biomarkers for Patients with DWI-Negative Ischemic Stroke
Source: J Mol Neurosci. 2024 Jul 12;74(3):68. doi: 10.1007/s12031-024-02229-z (PMC11245437; doi:10.1007/s12031-024-02229-z)
Supplement: Supplementary file 9 — Supplementary file9 (XLS 2711 KB) [file 12031_2024_2229_MOESM9_ESM.xls]

## Sheet: 补充表格0303-DESeq2_out
	baseMean	log2FoldChange	lfcSE	stat	pvalue	padj	sig
A1BG	111.841	-0.277441	0.403274	-0.687972	0.49147	0.700664	Not
A1CF	3.59234	0.142188	1.2448	0.114226	0.909059	0.957234	Not
A2M	4087.53	-0.0551643	0.534608	-0.103187	0.917815	0.961186	Not
A2ML1	9.63405	-1.84491	0.857473	-2.15156	0.0314317	0.13617	Down
A3GALT2	111.04	0.913119	0.955447	0.955698	0.339225	0.572024	Not
AAAS	474.382	-0.175686	0.174568	-1.00641	0.31422	0.548346	Not
AACS	271.683	0.218028	0.209786	1.03929	0.298672	0.531918	Not
AAED1	238.919	0.376166	0.331561	1.13453	0.256573	0.488265	Not
AAGAB	937.504	0.106588	0.182127	0.585242	0.558385	0.751552	Not
AAK1	7000.51	0.182799	0.151853	1.20379	0.228671	0.456505	Not
AAMDC	88.4673	-0.346814	0.247727	-1.39998	0.161519	0.371824	Not
AAMP	771.581	-0.0821068	0.183801	-0.446715	0.655081	0.815396	Not
AANAT	240.603	0.863188	0.438561	1.96823	0.0490417	0.181281	Up
AAR2	604.842	0.405411	0.210876	1.92251	0.0545416	0.193168	Not
AARS	741.84	-0.557501	0.321044	-1.73652	0.0824715	0.24917	Not
AARS2	635.027	0.268239	0.183939	1.4583	0.144757	0.347662	Not
AASDH	524.918	-0.585446	0.193911	-3.01914	0.0025349	0.0274545	Down
AASDHPPT	613.931	-0.417735	0.237266	-1.76062	0.0783029	0.241739	Not
AASS	111.976	0.556038	0.419472	1.32557	0.184984	0.40411	Not
AATF	1838.38	0.366618	0.19839	1.84797	0.0646068	0.215166	Not
AATK	4642.78	-0.0417867	0.380067	-0.109946	0.912453	0.958424	Not
ABAT	1585.97	-0.782355	0.355954	-2.19791	0.0279556	0.12643	Down
ABCA1	6426.06	-0.0213636	0.379721	-0.0562613	0.955134	0.979811	Not
ABCA10	62.9096	-0.00582441	0.38863	-0.014987	0.988043	0.993888	Not
ABCA12	7.28836	-0.963072	0.936078	-1.02884	0.303556	0.53691	Not
ABCA13	634.966	-0.557531	0.854845	-0.652201	0.514271	0.717367	Not
ABCA2	4948.1	0.565628	0.247007	2.28992	0.0220258	0.109411	Up
ABCA3	298.415	0.467752	0.242045	1.9325	0.0532978	0.19061	Not
ABCA4	3.10092	-3.26814	1.57632	-2.07327	0.0381473	0.154935	Down
ABCA5	1085.23	0.0947191	0.200534	0.472335	0.636687	0.803637	Not
ABCA6	27.658	-0.681047	0.543543	-1.25298	0.210214	0.435936	Not
ABCA7	7038.78	0.0883803	0.31793	0.277987	0.781023	0.890686	Not
ABCA9	9.29161	0.0544994	0.755336	0.0721525	0.942481	0.974356	Not
ABCB1	752.331	0.804602	0.292771	2.74823	0.00599185	0.0481779	Up
ABCB10	1139.76	0.0721529	0.175706	0.410647	0.681332	0.831669	Not
ABCB11	3.57132	-0.105274	1.7178	-0.0612842	0.951133	0.978887	Not
ABCB4	148.127	-0.917608	0.402959	-2.27717	0.0227759	0.111427	Down
ABCB6	137.653	-0.272645	0.268321	-1.01611	0.309576	0.54322	Not
ABCB7	570.695	0.110467	0.214603	0.514752	0.606727	0.784014	Not
ABCB8	458.068	-0.0191099	0.238493	-0.0801278	0.936136	0.971564	Not
ABCB9	31.7509	-0.161102	0.476867	-0.337834	0.735488	0.862556	Not
ABCC1	4070.67	0.240699	0.153942	1.56356	0.11792	0.306601	Not
ABCC10	1190.46	-0.183082	0.238475	-0.767719	0.442654	0.66284	Not
ABCC11	112.057	0.514006	0.336364	1.52813	0.126481	0.321084	Not
ABCC2	240.878	-0.147766	0.232769	-0.634819	0.525546	0.726826	Not
ABCC3	772.702	0.468861	0.511989	0.915763	0.359791	0.590514	Not
ABCC4	1042.16	0.231536	0.296365	0.781252	0.434654	0.656119	Not
ABCC5	2564.72	-0.252219	0.355245	-0.709985	0.477713	0.690513	Not
ABCC6	421.703	-0.631091	0.306314	-2.06027	0.0393723	0.158007	Down
ABCD1	903.426	0.0176845	0.176629	0.100123	0.920247	0.962305	Not
ABCD2	927.111	-1.75203	0.357589	-4.89958	9.60425e-07	8.90556e-05	Down
ABCD3	634.54	-0.618705	0.193406	-3.19899	0.0013791	0.0188672	Down
ABCD4	780.631	0.469531	0.159965	2.93521	0.00333327	0.032823	Not
ABCE1	1090.99	-0.0634424	0.273697	-0.231798	0.816695	0.910143	Not
ABCF1	1554.69	0.597334	0.218182	2.73778	0.0061855	0.0491123	Up
ABCF2	833.812	-0.335611	0.241001	-1.39257	0.163749	0.374879	Not
ABCF3	1321.22	0.662825	0.174906	3.78961	0.000150882	0.0041248	Up
ABCG1	2767.37	0.257911	0.370287	0.696516	0.486105	0.696677	Not
ABCG2	80.6942	0.583032	0.431617	1.35081	0.176757	0.393105	Not
ABCG5	3.12964	-4.03004	1.4851	-2.71365	0.00665469	0.0513214	Down
ABCG8	4.29481	-0.507539	1.07025	-0.474226	0.635339	0.803176	Not
ABHD1	100.536	0.133673	0.316326	0.422578	0.672603	0.826268	Not
ABHD10	450.458	-0.686987	0.285489	-2.40635	0.0161129	0.0899959	Down
ABHD11	186.573	0.0144117	0.247265	0.0582846	0.953522	0.979336	Not
ABHD12	561.492	0.444081	0.208015	2.13485	0.0327734	0.140069	Not
ABHD12B	702.64	-1.37921	0.445743	-3.09418	0.00197361	0.0237252	Down
ABHD13	2045.73	0.183774	0.246464	0.745642	0.455884	0.672418	Not
ABHD14A	88.6618	-0.269252	0.288071	-0.934671	0.349958	0.581802	Not
ABHD14B	767.593	0.312075	0.190328	1.63967	0.101074	0.279145	Not
ABHD15	858.996	0.339108	0.247077	1.37248	0.169914	0.384107	Not
ABHD16A	1898.86	0.880996	0.337918	2.60713	0.0091305	0.0624023	Up
ABHD16B	429.761	-0.172085	0.233078	-0.738314	0.460324	0.676305	Not
ABHD17A	5057.59	1.12628	0.198065	5.68639	1.29752e-08	2.81829e-06	Up
ABHD17B	509.862	0.465564	0.173	2.69112	0.00712125	0.0532867	Not
ABHD17C	223.373	1.04633	0.526135	1.98871	0.0467336	0.175553	Up
ABHD18	845.579	-0.560113	0.19982	-2.80309	0.00506151	0.0430179	Down
ABHD2	25333	0.739254	0.300917	2.45667	0.0140231	0.0826043	Up
ABHD3	2313.31	-0.745531	0.244946	-3.04365	0.00233724	0.0262088	Down
ABHD4	1556.35	0.965604	0.333675	2.89384	0.00380557	0.0356988	Up
ABHD5	7629.65	0.515927	0.437451	1.17939	0.238241	0.467734	Not
ABHD6	207.091	-0.596164	0.383099	-1.55616	0.119669	0.30969	Not
ABHD8	216.168	-0.091509	0.200119	-0.457274	0.647474	0.810352	Not
ABI1	5202.59	0.148778	0.220328	0.675255	0.499514	0.706693	Not
ABI2	716.985	-0.0311898	0.189551	-0.164546	0.869301	0.937663	Not
ABI3	2913.91	-0.128438	0.261377	-0.491391	0.62315	0.795446	Not
ABI3BP	145.023	0.477917	0.422385	1.13147	0.257857	0.489534	Not
ABL1	1490.98	0.672847	0.207276	3.24614	0.00116982	0.0170015	Up
ABL2	1727.12	-0.0454952	0.190407	-0.238937	0.811154	0.906325	Not
ABLIM1	4806.77	0.19622	0.276573	0.70947	0.478033	0.690594	Not
ABLIM2	54.6578	-0.399154	0.362167	-1.10213	0.270407	0.502351	Not
ABLIM3	305.262	0.40979	0.593324	0.690669	0.489774	0.699028	Not
ABO	13.4989	-0.37455	1.0052	-0.372614	0.709436	0.848391	Not
ABR	7485.91	-0.0226771	0.177299	-0.127903	0.898225	0.95215	Not
ABRA	31.8758	-0.492969	0.532911	-0.92505	0.35494	0.585685	Not
ABRACL	339.128	-0.896668	0.295178	-3.03772	0.00238378	0.0264492	Down
ABRAXAS1	476.896	-0.498761	0.233861	-2.13273	0.0329473	0.14066	Not
ABRAXAS2	651.043	0.157805	0.220095	0.716986	0.473383	0.687264	Not
ABT1	892.335	0.432262	0.19979	2.16358	0.0304963	0.133688	Not
ABTB1	10496.9	0.118034	0.384165	0.307248	0.758655	0.87652	Not
ABTB2	240.433	-0.189324	0.311854	-0.607092	0.54379	0.740921	Not
ACAA1	2180.85	-0.291442	0.231337	-1.25982	0.207736	0.433061	Not
ACAA2	667.394	-0.0744078	0.259782	-0.286424	0.774553	0.88693	Not
ACACA	1108.67	-0.0734327	0.227222	-0.323175	0.746562	0.868934	Not
ACACB	819.803	0.0733276	0.265682	0.275997	0.78255	0.891003	Not
ACAD10	839.684	-0.425068	0.233843	-1.81775	0.0691022	0.224342	Not
ACAD11	433.034	0.0745794	0.225663	0.33049	0.74103	0.865928	Not
ACAD8	740.978	-0.163172	0.211558	-0.771287	0.440537	0.660886	Not
ACAD9	555.786	0.236386	0.221314	1.0681	0.285474	0.518377	Not
ACADM	370.722	-1.2864	0.320029	-4.01965	5.82857e-05	0.00215426	Down
ACADS	168.042	0.151801	0.228027	0.665714	0.505594	0.710889	Not
ACADSB	652.586	-0.126025	0.18738	-0.672564	0.501225	0.708137	Not
ACADVL	4056.33	0.477766	0.229158	2.08488	0.0370806	0.152021	Not
ACAN	11.9561	0.00542273	0.884389	0.00613162	0.995108	0.997561	Not
ACAP1	4756.22	-0.0569936	0.233105	-0.244498	0.806845	0.904295	Not
ACAP2	11332.3	-0.185587	0.203358	-0.912614	0.361446	0.592243	Not
ACAP3	1157.32	0.353109	0.215625	1.63761	0.101503	0.279804	Not
ACAT1	484.336	-0.764722	0.255737	-2.99027	0.00278733	0.0293856	Down
ACAT2	187.346	0.19827	0.302956	0.654451	0.512821	0.716217	Not
ACBD3	1251	0.158393	0.210643	0.751949	0.452082	0.670278	Not
ACBD4	270.684	-0.100017	0.241602	-0.413975	0.678892	0.830211	Not
ACBD5	1167.71	-0.120599	0.165086	-0.730522	0.465071	0.680313	Not
ACBD6	331.623	0.150752	0.208053	0.724584	0.468707	0.683186	Not
ACBD7	12.9009	0.0254824	0.837933	0.030411	0.975739	0.988722	Not
ACCS	849.117	0.340568	0.407785	0.835164	0.403625	0.629724	Not
ACCSL	10.6513	-0.26298	0.978078	-0.268874	0.788026	0.894089	Not
ACD	379.815	0.162182	0.184724	0.877973	0.379958	0.61015	Not
ACE	105.602	-0.153596	0.55288	-0.277812	0.781157	0.890686	Not
ACE2	48.7522	0.634428	0.866401	0.732257	0.464012	0.679323	Not
ACER1	15.8079	-1.07131	0.649958	-1.64827	0.0992964	0.276921	Not
ACER2	180.02	0.0491088	0.293144	0.167525	0.866957	0.936786	Not
ACER3	1122.75	-0.326409	0.245477	-1.32969	0.183619	0.40262	Not
ACHE	19.52	0.628876	0.870247	0.722642	0.4699	0.684244	Not
ACIN1	8349.75	-0.0201426	0.1417	-0.14215	0.886962	0.946188	Not
ACKR1	51.0306	0.829449	0.552271	1.50189	0.133126	0.331385	Not
ACKR2	62.0629	0.773704	0.577787	1.33908	0.180543	0.398593	Not
ACKR3	103.383	-1.61404	0.407776	-3.95815	7.55337e-05	0.00258674	Down
ACKR4	73.4831	0.225724	0.334833	0.674139	0.500223	0.706973	Not
ACLY	4385.19	0.160008	0.144365	1.10836	0.267707	0.500053	Not
ACMSD	56.1366	-0.27803	0.290174	-0.958147	0.337988	0.570911	Not
ACO1	1203.89	-1.16461	0.436907	-2.66557	0.00768572	0.0556715	Down
ACO2	1350.73	0.566113	0.187764	3.01503	0.00256956	0.0276787	Up
ACOT1	22.4102	0.222563	0.476325	0.467249	0.640322	0.805597	Not
ACOT11	38.4883	0.392111	0.53683	0.73042	0.465134	0.680313	Not
ACOT12	43.0102	0.252728	0.335527	0.753227	0.451313	0.669663	Not
ACOT13	885.005	-0.28194	0.15488	-1.82038	0.0687008	0.223772	Not
ACOT2	156.827	0.605657	0.291821	2.07544	0.0379456	0.154392	Up
ACOT4	20.5702	0.0657841	0.622913	0.105607	0.915894	0.960414	Not
ACOT7	114.012	0.0900217	0.33698	0.267143	0.789359	0.895093	Not
ACOT8	375.345	-0.0117455	0.17399	-0.0675069	0.946178	0.976922	Not
ACOT9	1864.46	0.666844	0.256309	2.60172	0.0092757	0.0632039	Up
ACOX1	5862.09	-0.753941	0.295984	-2.54724	0.0108579	0.0700707	Down
ACOX2	12.5785	-0.291492	0.735279	-0.396438	0.691782	0.83776	Not
ACOX3	628.766	-0.192024	0.183646	-1.04562	0.295737	0.529196	Not
ACOXL	105.707	-0.134338	0.283484	-0.47388	0.635586	0.803176	Not
ACP1	1080.47	0.356187	0.197102	1.80712	0.0707433	0.227619	Not
ACP2	386.796	-0.278108	0.300243	-0.926277	0.354302	0.585128	Not
ACP4	77.8015	1.04462	0.410143	2.54697	0.0108663	0.0700817	Up
ACP5	481.555	-0.0261721	0.258411	-0.101281	0.919327	0.961915	Not
ACP6	487.825	-0.476047	0.256586	-1.85531	0.0635517	0.21307	Not
ACP7	4.45214	-2.12311	1.25941	-1.6858	0.0918349	0.26595	Not
ACPP	1618.63	-1.25941	0.212438	-5.92835	3.05991e-09	7.95377e-07	Down
ACRBP	486.668	0.459941	0.351776	1.30748	0.191048	0.411587	Not
ACSBG1	51.5864	-0.347818	0.374246	-0.929385	0.35269	0.584006	Not
ACSBG2	29.8578	-0.831391	0.556682	-1.49348	0.135313	0.334401	Not
ACSF2	255.338	0.00209233	0.273979	0.0076368	0.993907	0.997051	Not
ACSF3	1928.2	-0.118278	0.227176	-0.520644	0.602615	0.781287	Not
ACSL1	58215.9	0.606784	0.747311	0.811956	0.416817	0.641378	Not
ACSL3	1876.52	0.311172	0.346937	0.896912	0.369766	0.600165	Not
ACSL4	5972.77	0.0209058	0.39875	0.0524282	0.958187	0.981081	Not
ACSL5	1735.17	0.00325568	0.208135	0.0156422	0.98752	0.993661	Not
ACSL6	515.581	-0.248341	0.27811	-0.892958	0.371879	0.60225	Not
ACSM1	103.276	-0.271451	0.386501	-0.702331	0.482473	0.693949	Not
ACSM3	62.7825	-0.0233024	0.314438	-0.0741079	0.940925	0.973671	Not
ACSM6	14.3911	-1.23814	0.622999	-1.98738	0.0468804	0.175937	Down
ACSS1	1722.12	-0.0711466	0.1917	-0.371135	0.710537	0.848811	Not
ACSS2	1028.56	-0.0932693	0.204157	-0.45685	0.647779	0.810437	Not
ACSS3	12.6289	-1.47345	0.809581	-1.82002	0.068756	0.223847	Not
ACTA1	2.72758	-3.07244	1.58806	-1.93471	0.0530253	0.190133	Not
ACTA2	364.603	-0.439307	0.292297	-1.50295	0.132853	0.331127	Not
ACTB	204541	-0.033931	0.216959	-0.156394	0.875723	0.940751	Not
ACTC1	9.11046	0.748655	0.786269	0.952162	0.341015	0.573579	Not
ACTG1	31642.2	-0.189017	0.165085	-1.14497	0.252221	0.483041	Not
ACTL10	58.0901	-1.15855	0.45574	-2.54214	0.0110177	0.0706368	Down
ACTL6A	309.957	-0.896871	0.267446	-3.35346	0.000798074	0.0128994	Down
ACTL6B	4.91827	-1.1134	0.855569	-1.30136	0.193136	0.4142	Not
ACTL7A	9.58123	2.27616	0.884376	2.57374	0.0100605	0.0666048	Up
ACTN1	12732.8	0.137283	0.335686	0.408963	0.682567	0.832191	Not
ACTN3	16.2423	1.00698	0.791032	1.273	0.203018	0.427063	Not
ACTN4	9597.34	0.283001	0.222974	1.26921	0.204365	0.428456	Not
ACTR10	792.259	-0.26759	0.168986	-1.5835	0.113306	0.298985	Not
ACTR1A	1850.9	-0.0467122	0.233965	-0.199654	0.841751	0.923424	Not
ACTR1B	1008.96	0.386961	0.179197	2.15942	0.0308174	0.134348	Not
ACTR2	21119.1	-0.169516	0.200658	-0.844799	0.398223	0.625294	Not
ACTR3	13545	-0.497682	0.205521	-2.42157	0.0154538	0.0877006	Not
ACTR3B	351.129	0.254576	0.211033	1.20633	0.227691	0.455439	Not
ACTR3C	733.302	-0.60904	0.185709	-3.27955	0.00103974	0.0156118	Down
ACTR5	277.846	0.0567513	0.26395	0.215007	0.829762	0.916702	Not
ACTR6	265.362	-0.308825	0.186355	-1.65719	0.0974811	0.27499	Not
ACTR8	948.356	-0.383706	0.278339	-1.37856	0.168031	0.381049	Not
ACTRT3	5.85922	0.485653	1.00611	0.482706	0.629304	0.798691	Not
ACVR1	594.686	-0.247558	0.212848	-1.16307	0.244801	0.473531	Not
ACVR1B	1376.68	-0.123823	0.29666	-0.417392	0.676392	0.828583	Not
ACVR1C	109.682	-0.569871	0.448726	-1.26997	0.204094	0.428234	Not
ACVR2A	439.961	-0.16022	0.206608	-0.775479	0.438057	0.659046	Not
ACVR2B	408.441	-0.566174	0.383886	-1.47485	0.140253	0.341869	Not
ACVRL1	33.8014	-0.231625	0.50988	-0.454273	0.649633	0.811157	Not
ACY1	5.07106	-0.00865078	1.16599	-0.00741928	0.99408	0.997099	Not
ACY3	6.151	-0.0658781	1.11806	-0.0589218	0.953014	0.979157	Not
ACYP1	45.188	-0.53064	0.416278	-1.27472	0.202407	0.426371	Not
ACYP2	250.412	-0.359003	0.220235	-1.63009	0.103082	0.282232	Not
ADA	382.485	-0.142815	0.31104	-0.459153	0.646124	0.809622	Not
ADA2	9472.29	-0.195735	0.230916	-0.847645	0.396635	0.623733	Not
ADAD2	3.05325	-1.72667	1.34707	-1.2818	0.199914	0.422871	Not
ADAL	91.8286	-0.683853	0.381658	-1.7918	0.0731656	0.232069	Not
ADAM10	8628.92	-0.181934	0.195976	-0.928345	0.353229	0.584006	Not
ADAM11	17.002	0.107344	0.588226	0.182488	0.8552	0.929819	Not
ADAM12	113.713	-0.226097	0.444769	-0.508347	0.61121	0.786763	Not
ADAM15	1021.63	0.462649	0.282173	1.63959	0.10109	0.279145	Not
ADAM17	3732.92	0.0647617	0.25941	0.249651	0.802858	0.901949	Not
ADAM19	10165.7	-0.381724	0.441788	-0.864044	0.387564	0.616184	Not
ADAM20	331.102	-0.681662	0.34718	-1.96342	0.0495971	0.182631	Down
ADAM21	7.93851	-0.29731	0.978847	-0.303734	0.76133	0.87813	Not
ADAM22	400.209	-0.278975	0.187759	-1.48581	0.137329	0.337385	Not
ADAM23	118.169	-0.305463	0.365031	-0.836815	0.402697	0.629338	Not
ADAM28	1447.79	0.3476	0.417191	0.833193	0.404736	0.630774	Not
ADAM32	8.92961	0.403027	0.698691	0.576832	0.564053	0.755166	Not
ADAM8	16597.6	0.352225	0.363814	0.968147	0.332971	0.56606	Not
ADAM9	1043.83	0.217789	0.321538	0.677337	0.498192	0.705648	Not
ADAMDEC1	16.7313	-0.0427561	0.59275	-0.0721317	0.942497	0.974356	Not
ADAMTS1	96.405	-0.537473	0.702865	-0.764688	0.444457	0.664375	Not
ADAMTS10	585.508	1.39774	0.292585	4.77722	1.77738e-06	0.000143786	Up
ADAMTS13	32.73	1.00255	0.38671	2.59251	0.00952772	0.0641765	Up
ADAMTS14	13.8537	2.04646	0.899543	2.275	0.0229059	0.111856	Up
ADAMTS16	5.16307	1.22129	1.24112	0.984027	0.325102	0.557881	Not
ADAMTS17	256.302	0.0557076	0.415916	0.13394	0.89345	0.949927	Not
ADAMTS2	7.01466	-0.756304	1.03626	-0.72984	0.465488	0.680695	Not
ADAMTS3	4.29022	-0.561758	1.12047	-0.50136	0.616117	0.790002	Not
ADAMTS4	14.7393	-1.28994	0.873451	-1.47683	0.139722	0.340835	Not
ADAMTS5	101.428	-2.35038	0.538615	-4.36375	1.27849e-05	0.00069187	Down
ADAMTS6	132.777	0.500919	0.446556	1.12174	0.261974	0.493812	Not
ADAMTS7	4.39245	0.334305	1.36601	0.244731	0.806665	0.904176	Not
ADAMTS8	8.18623	0.538649	0.800573	0.672828	0.501056	0.707962	Not
ADAMTSL1	3.81526	-1.89369	1.03227	-1.83449	0.066581	0.219436	Not
ADAMTSL2	3.1821	-0.323204	1.74988	-0.1847	0.853464	0.928805	Not
ADAMTSL4	9774.29	0.445577	0.370518	1.20258	0.22914	0.457023	Not
ADAMTSL5	47.2167	-0.399094	0.405335	-0.984604	0.324819	0.557817	Not
ADAP1	1571.67	-0.00776586	0.262237	-0.0296139	0.976375	0.988722	Not
ADAP2	625.096	-1.0196	0.345401	-2.95192	0.00315809	0.0317129	Down
ADAR	18617.2	-0.0899656	0.278238	-0.32334	0.746438	0.868879	Not
ADARB1	1506.08	-0.144204	0.247409	-0.582856	0.55999	0.752538	Not
ADARB2	130.589	-0.898527	1.23519	-0.72744	0.466956	0.681836	Not
ADAT1	1888.63	0.00951586	0.166223	0.0572475	0.954348	0.979535	Not
ADAT2	508.355	-0.0216529	0.197578	-0.109592	0.912733	0.95843	Not
ADAT3	91.7407	0.561723	0.38864	1.44535	0.148359	0.352945	Not
ADCK1	194.187	-0.00548237	0.240648	-0.0227817	0.981824	0.990796	Not
ADCK2	331.794	0.046796	0.19606	0.238682	0.811352	0.906419	Not
ADCK5	169.998	-0.158047	0.240437	-0.657333	0.510967	0.714768	Not
ADCY1	57.1008	-0.165631	0.456242	-0.363035	0.716579	0.852433	Not
ADCY10	130.397	-0.18311	0.215271	-0.850603	0.39499	0.622869	Not
ADCY3	443.088	0.121126	0.242321	0.499856	0.617177	0.790912	Not
ADCY4	498	0.365631	0.349452	1.0463	0.295423	0.528825	Not
ADCY5	29.2155	-1.33733	0.715831	-1.86823	0.0617307	0.209012	Not
ADCY6	18.8896	0.376611	0.587791	0.640722	0.521703	0.723702	Not
ADCY7	9151.69	0.0303819	0.23729	0.128037	0.89812	0.952102	Not
ADCY9	1158.72	0.287684	0.262045	1.09784	0.272273	0.504264	Not
ADD1	9733.16	0.17105	0.185917	0.920035	0.357555	0.588171	Not
ADD2	303.565	-0.309425	0.38543	-0.802806	0.422087	0.645693	Not
ADD3	10096.4	-0.0538293	0.174333	-0.308773	0.757494	0.875744	Not
ADGB	8.79743	-1.5291	0.922324	-1.65787	0.0973428	0.274785	Not
ADGRA2	250.432	0.114167	0.330137	0.345816	0.729481	0.859272	Not
ADGRA3	47.2596	0.102411	0.68577	0.149337	0.881287	0.943266	Not
ADGRB1	62.5481	-0.0963998	0.347785	-0.277182	0.78164	0.890896	Not
ADGRB2	46.0003	0.772682	0.536361	1.4406	0.149697	0.355155	Not
ADGRB3	21.5771	0.145034	0.71682	0.202329	0.839659	0.92252	Not
ADGRD1	172.78	-0.956947	0.48224	-1.98438	0.0472135	0.176853	Down
ADGRE1	1829	-0.594259	0.371899	-1.59791	0.110064	0.2938	Not
ADGRE2	11197.2	-0.196884	0.353039	-0.557683	0.577061	0.764634	Not
ADGRE3	6693.92	-0.670477	0.379233	-1.76798	0.0770638	0.239311	Not
ADGRE5	25464.6	0.28461	0.298767	0.952614	0.340786	0.573437	Not
ADGRF3	133.821	-0.24436	0.331106	-0.738012	0.460507	0.676305	Not
ADGRF5	2.58614	-0.776302	2.0631	-0.376279	0.706709	0.846735	Not
ADGRG1	3067.77	1.18136	0.312152	3.78457	0.000153975	0.00417339	Up
ADGRG2	148.447	-0.588669	0.358298	-1.64296	0.100392	0.278415	Not
ADGRG3	11422.1	0.983126	0.748785	1.31296	0.189196	0.409168	Not
ADGRG5	1205.31	-0.220492	0.350344	-0.62936	0.529113	0.72959	Not
ADGRG6	30.6982	-0.740363	0.646968	-1.14436	0.252475	0.483308	Not
ADGRL1	1413.11	-0.25617	0.211221	-1.2128	0.225205	0.452619	Not
ADGRV1	34.4734	-1.3045	0.462045	-2.82332	0.0047529	0.0413623	Down
ADH1A	3.9115	-1.32555	1.17994	-1.1234	0.261267	0.493076	Not
ADH4	8.45062	-0.825056	0.731541	-1.12783	0.259391	0.49121	Not
ADH5	707.332	-0.223977	0.18741	-1.19512	0.232042	0.460194	Not
ADH6	8.26799	0.841914	0.729401	1.15425	0.248396	0.478097	Not
ADHFE1	292.714	0.452495	0.197601	2.28994	0.022025	0.109411	Not
ADI1	862.604	-0.0531037	0.19817	-0.267971	0.788722	0.894626	Not
ADIPOR1	32048.4	0.719555	0.436123	1.64989	0.098965	0.276618	Not
ADIPOR2	2234.57	0.306945	0.169013	1.8161	0.069355	0.22484	Not
ADIRF	4.39374	0.0836467	0.943278	0.0886767	0.929339	0.967711	Not
ADK	687.575	0.337913	0.287019	1.17732	0.239069	0.468738	Not
ADM	1803.89	0.959119	0.837442	1.1453	0.252086	0.48295	Not
ADM2	9.15775	-0.517226	0.665428	-0.777284	0.436991	0.658456	Not
ADM5	33.3642	0.866352	0.413175	2.09681	0.03601	0.149157	Up
ADNP	6299.81	0.0452581	0.144672	0.312832	0.754408	0.87345	Not
ADNP2	1875.49	1.36168	0.292983	4.64762	3.3578e-06	0.000249959	Up
ADO	643.252	-0.222952	0.2912	-0.76563	0.443896	0.663752	Not
ADORA1	4.61393	-0.281642	1.13761	-0.247574	0.804464	0.902858	Not
ADORA2A	1331.35	1.28841	0.543953	2.3686	0.0178553	0.0959708	Up
ADORA2B	112.473	-0.641321	0.388209	-1.652	0.0985347	0.276037	Not
ADORA3	93.6825	-0.150784	0.501804	-0.300484	0.763808	0.879708	Not
ADPGK	6447.44	0.407583	0.258943	1.57402	0.115482	0.302663	Not
ADPRH	372.548	-0.561726	0.269502	-2.08431	0.0371321	0.152044	Down
ADPRHL1	24.0458	-0.631469	0.564399	-1.11883	0.263211	0.494843	Not
ADPRHL2	450.08	-0.0786809	0.27823	-0.282791	0.777337	0.888898	Not
ADPRM	287.833	0.178997	0.298906	0.598842	0.549278	0.7447	Not
ADRA2A	32.298	0.400554	0.698309	0.573606	0.566235	0.75714	Not
ADRA2B	6.82174	6.50408	1.40208	4.63888	3.50295e-06	0.000259546	Up
ADRB1	13.6644	0.681766	0.731279	0.932293	0.351185	0.582834	Not
ADRB2	1346.67	-0.263277	0.259441	-1.01479	0.310208	0.54345	Not
ADRM1	1005.78	0.193328	0.150037	1.28854	0.197558	0.419679	Not
ADSL	719.016	-0.299637	0.221769	-1.35112	0.176657	0.393023	Not
ADSS	2297.49	0.46922	0.181066	2.59143	0.00955784	0.0642702	Not
ADSSL1	26.0219	0.257467	0.475431	0.541545	0.588132	0.772007	Not
ADTRP	75.1478	0.00489829	0.548527	0.00892991	0.992875	0.996642	Not
AEBP1	123.021	0.124216	0.426601	0.291177	0.770916	0.885579	Not
AEBP2	1238.69	0.197743	0.205993	0.959952	0.337079	0.569922	Not
AEN	683.198	0.828286	0.231182	3.58283	0.000339893	0.00734242	Up
AES	7585.81	0.44949	0.18437	2.43798	0.0147696	0.0853353	Not
AFAP1	365.88	0.540212	0.229118	2.35779	0.0183841	0.0977852	Up
AFAP1L1	7.63917	-0.195899	0.684167	-0.286332	0.774624	0.886947	Not
AFAP1L2	57.6221	-0.206992	0.419349	-0.493604	0.621586	0.794361	Not
AFDN	1766.91	0.563524	0.453897	1.24152	0.214412	0.440591	Not
AFF1	10033.2	0.0840137	0.240853	0.348817	0.727226	0.85789	Not
AFF2	672.094	0.356987	0.416073	0.85799	0.390898	0.619098	Not
AFF3	1600.45	-0.192314	0.366489	-0.524746	0.59976	0.778993	Not
AFF4	7646.21	0.717703	0.248021	2.89372	0.00380712	0.0356988	Up
AFG1L	134.833	-0.704933	0.296525	-2.37731	0.0174394	0.0945031	Down
AFG3L2	765.293	0.378184	0.200005	1.89087	0.0586411	0.202358	Not
AFMID	108.621	0.151861	0.373511	0.406577	0.684319	0.832866	Not
AFTPH	3820.48	0.0944314	0.230792	0.409162	0.682421	0.832122	Not
AGA	321.807	0.0411022	0.253397	0.162205	0.871144	0.938565	Not
AGAP1	733.96	0.753432	0.292345	2.5772	0.00996043	0.066192	Up
AGAP11	2.48393	-1.33718	1.50836	-0.886518	0.375339	0.605552	Not
AGAP2	4106.4	0.425356	0.361354	1.17711	0.23915	0.46876	Not
AGAP3	733.919	0.355029	0.31831	1.11536	0.264698	0.496223	Not
AGAP4	447.342	0.0786966	0.223207	0.352572	0.724409	0.856591	Not
AGAP5	189.086	-0.683081	0.315015	-2.16841	0.0301277	0.132548	Down
AGAP6	567.615	-0.25771	0.263742	-0.977128	0.328506	0.560929	Not
AGAP9	195.236	0.185569	0.479505	0.387002	0.698755	0.84216	Not
AGBL2	77.099	-0.20586	0.35927	-0.572996	0.566648	0.757441	Not
AGBL3	83.86	-0.289836	0.296287	-0.978227	0.327962	0.5605	Not
AGBL4	4.77926	0.824585	1.35152	0.610117	0.541784	0.739479	Not
AGBL5	711.998	0.158348	0.189502	0.835602	0.403379	0.629499	Not
AGER	1193.88	0.0708123	0.309126	0.229073	0.818812	0.911225	Not
AGFG1	6961.5	0.434684	0.354587	1.22589	0.220241	0.447482	Not
AGFG2	611.075	-0.773337	0.39	-1.98292	0.0473769	0.177141	Down
AGGF1	1256.06	-0.638186	0.203391	-3.13773	0.00170261	0.0216318	Down
AGK	1090.02	0.0414358	0.191602	0.21626	0.828785	0.916118	Not
AGL	1018.78	-0.349257	0.197273	-1.77042	0.076657	0.238702	Not
AGMAT	113.989	-0.825365	0.358981	-2.29919	0.0214944	0.107716	Down
AGMO	90.4173	-2.42188	0.738304	-3.28032	0.00103689	0.0155838	Down
AGO1	5151.47	0.253209	0.187031	1.35383	0.175791	0.39199	Not
AGO2	10725.7	0.482209	0.196937	2.44854	0.0143435	0.0836759	Not
AGO3	1905.94	0.0151142	0.180496	0.0837368	0.933266	0.970011	Not
AGO4	10702.3	-0.356076	0.303584	-1.17291	0.240832	0.470291	Not
AGPAT1	1253.09	0.111356	0.285386	0.390195	0.696392	0.840654	Not
AGPAT2	637.98	-0.266371	0.2257	-1.1802	0.237921	0.467433	Not
AGPAT3	2832.03	-0.233294	0.206753	-1.12837	0.259163	0.490896	Not
AGPAT4	1544.45	1.00757	0.251129	4.01214	6.01696e-05	0.00220845	Up
AGPAT5	492.891	-0.427427	0.263512	-1.62204	0.104795	0.28477	Not
AGPS	1478.27	-0.0825238	0.192362	-0.429002	0.667922	0.823272	Not
AGR2	16.1838	-0.751095	0.735571	-1.02111	0.307205	0.540607	Not
AGRN	245.376	0.720624	0.32978	2.18517	0.0288767	0.128653	Up
AGRP	83.2271	-1.74733	0.598021	-2.92185	0.00347956	0.0336414	Down
AGTPBP1	13920.9	0.267796	0.320412	0.835786	0.403275	0.629499	Not
AGTRAP	2224.01	-0.613209	0.311519	-1.96845	0.0490161	0.18125	Down
AHCTF1	9380.88	0.314848	0.319012	0.986948	0.323668	0.556685	Not
AHCY	570.097	-0.0709419	0.207338	-0.342155	0.732234	0.861069	Not
AHCYL1	2311.56	-0.150883	0.158112	-0.954276	0.339944	0.572899	Not
AHCYL2	681.262	-0.187236	0.218521	-0.856836	0.391536	0.619456	Not
AHDC1	667.684	0.36717	0.205646	1.78545	0.0741885	0.233605	Not
AHI1	296.128	0.159219	0.310021	0.513575	0.607549	0.78422	Not
AHNAK	137376	0.340628	0.241123	1.41268	0.157751	0.366062	Not
AHNAK2	107.961	0.0961558	0.431194	0.222999	0.823536	0.913657	Not
AHR	3980.29	0.242689	0.329666	0.736167	0.461629	0.677175	Not
AHRR	37.827	0.586603	0.444966	1.31831	0.187401	0.406821	Not
AHSA1	691.596	-0.27692	0.223546	-1.23876	0.215434	0.44171	Not
AHSP	391.913	0.608028	0.571945	1.06309	0.287742	0.520562	Not
AICDA	7.88033	-0.807386	0.910624	-0.88663	0.375278	0.605516	Not
AIDA	988.007	-0.237709	0.164031	-1.44917	0.147289	0.35098	Not
AIF1	1565.36	-0.747216	0.283193	-2.63854	0.00832627	0.0587807	Down
AIF1L	6.82636	0.365037	0.976724	0.373736	0.708601	0.84784	Not
AIFM1	412.802	-0.250133	0.215559	-1.16039	0.24589	0.474669	Not
AIFM2	112.302	-0.601816	0.297222	-2.0248	0.0428879	0.166674	Down
AIFM3	102.916	0.155267	0.427267	0.363397	0.716309	0.852258	Not
AIG1	387.34	-0.358719	0.254019	-1.41218	0.157898	0.366333	Not
AIM2	603.144	-1.44315	0.476827	-3.02657	0.00247346	0.0271038	Down
AIMP1	774.575	0.136844	0.270012	0.506809	0.612289	0.787065	Not
AIMP2	189.031	-0.764911	0.313352	-2.44106	0.0146442	0.0847945	Down
AIP	1159.64	-0.272664	0.181882	-1.49913	0.13384	0.332172	Not
AIRE	28.8518	-0.765486	0.712532	-1.07432	0.28268	0.515513	Not
AJAP1	24.4352	-0.113039	0.863624	-0.130889	0.895863	0.95084	Not
AJM1	257.427	0.488269	0.306865	1.59115	0.111575	0.296049	Not
AJUBA	17.7991	-0.0271637	0.624616	-0.0434887	0.965312	0.983928	Not
AK1	603.494	0.189282	0.371729	0.509195	0.610616	0.786382	Not
AK2	2535.81	-0.248069	0.18275	-1.35742	0.174647	0.390469	Not
AK3	651.338	-0.074158	0.216335	-0.342793	0.731754	0.860798	Not
AK4	28.5208	-0.870793	0.578111	-1.50627	0.131998	0.329734	Not
AK5	199.067	-0.210171	0.52626	-0.399366	0.689624	0.83635	Not
AK6	51.1009	-0.911801	0.410324	-2.22215	0.0262732	0.121987	Down
AK7	3.45901	-0.841275	0.931906	-0.902747	0.36666	0.597224	Not
AK8	10.378	-1.00197	0.76775	-1.30508	0.191867	0.41262	Not
AK9	567.613	-0.6816	0.21344	-3.1934	0.00140608	0.0191301	Down
AKAP1	578.518	-0.0807317	0.249052	-0.324156	0.74582	0.86869	Not
AKAP10	2342.76	-0.515319	0.207811	-2.47975	0.0131474	0.0791737	Down
AKAP11	3558.96	-0.279234	0.222731	-1.25368	0.209958	0.435746	Not
AKAP12	185.087	0.388353	0.523305	0.742117	0.458017	0.674348	Not
AKAP13	35576.7	0.203608	0.242331	0.840208	0.400792	0.627417	Not
AKAP14	7.38382	1.89801	0.983034	1.93077	0.0535112	0.191098	Not
AKAP17A	20.1515	0.23649	0.844096	0.28017	0.779347	0.889656	Not
AKAP2	5.00996	-0.847862	0.982972	-0.862549	0.388385	0.617014	Not
AKAP3	21.4979	-1.1349	0.626813	-1.81059	0.0702046	0.226529	Not
AKAP5	386.825	0.475957	0.315845	1.50693	0.131829	0.329645	Not
AKAP6	113.212	-0.0648375	0.531582	-0.121971	0.902922	0.954322	Not
AKAP7	433.44	-0.234473	0.233314	-1.00496	0.314914	0.548642	Not
AKAP8	1995.32	1.15124	0.261118	4.40889	1.03901e-05	0.000601263	Up
AKAP8L	2102.94	0.634268	0.214083	2.96272	0.00304932	0.0312137	Up
AKAP9	4250.41	0.227698	0.210395	1.08224	0.279144	0.511974	Not
AKIP1	76.2941	-0.673931	0.443806	-1.51853	0.128882	0.324992	Not
AKIRIN1	3131.54	0.45919	0.278542	1.64855	0.0992405	0.276921	Not
AKIRIN2	2868.04	0.407974	0.291837	1.39795	0.162128	0.372698	Not
AKNA	36173.1	0.684507	0.223922	3.0569	0.00223636	0.0255029	Up
AKNAD1	4.56228	0.254061	1.16692	0.217719	0.827648	0.915529	Not
AKR1A1	603.668	-0.257321	0.242351	-1.06177	0.288339	0.521313	Not
AKR1B1	599.909	0.380615	0.241585	1.57549	0.115143	0.30227	Not
AKR1B10	72.1888	0.815538	1.18092	0.690596	0.48982	0.699028	Not
AKR1C1	35.5269	0.0230003	0.44484	0.0517046	0.958764	0.981267	Not
AKR1C2	45.9759	0.9289	0.687895	1.35035	0.176903	0.393264	Not
AKR1C3	171.191	0.861515	0.476872	1.80659	0.0708255	0.227791	Not
AKR1C4	18.2809	0.641098	0.875862	0.731962	0.464192	0.67939	Not
AKR1E2	128.802	-0.926045	0.484972	-1.90948	0.0562002	0.197061	Not
AKR7A2	483.312	-0.115455	0.200354	-0.576255	0.564443	0.755449	Not
AKR7A3	23.8262	1.04168	0.505897	2.05908	0.0394867	0.158226	Up
AKR7L	13.6522	2.11235	0.722174	2.92499	0.00344465	0.0334219	Up
AKT1	5207.35	0.50129	0.213751	2.34521	0.0190165	0.0998788	Up
AKT1S1	773.105	0.490991	0.199708	2.45855	0.0139498	0.0822875	Not
AKT2	3896.57	0.498719	0.185464	2.68904	0.00716573	0.0535355	Not
AKT3	1271.9	0.359931	0.225619	1.59531	0.110644	0.29458	Not
AKTIP	930.54	-0.45131	0.243464	-1.8537	0.0637817	0.213584	Not
ALAD	883.569	-0.27379	0.153136	-1.78789	0.073794	0.233021	Not
ALAS1	1204.73	-0.642353	0.246132	-2.6098	0.00905964	0.0621415	Down
ALAS2	24076.8	1.07125	0.48986	2.18684	0.028754	0.128393	Up
ALCAM	1160.1	-0.175516	0.238275	-0.73661	0.461359	0.677103	Not
ALDH16A1	732.058	0.184586	0.226381	0.815377	0.414857	0.63988	Not
ALDH18A1	530.022	-0.105709	0.218407	-0.484001	0.628385	0.798142	Not
ALDH1A1	855.754	0.140471	0.375013	0.374575	0.707976	0.847541	Not
ALDH1A2	14.8285	-0.475622	0.713166	-0.666916	0.504826	0.710439	Not
ALDH1A3	30.5922	-2.30364	0.518811	-4.44022	8.98669e-06	0.000539437	Down
ALDH1B1	112.853	-0.553916	0.404417	-1.36967	0.170791	0.385439	Not
ALDH1L2	55.4141	-0.855754	0.337994	-2.53186	0.0113459	0.0718811	Down
ALDH2	2138.73	0.0201496	0.200628	0.100432	0.920001	0.96219	Not
ALDH3A1	49.504	1.0881	1.57478	0.690956	0.489593	0.698896	Not
ALDH3A2	739.167	-0.38069	0.224014	-1.69941	0.0892426	0.261076	Not
ALDH3B1	1327.34	-0.162373	0.237499	-0.683678	0.494178	0.702816	Not
ALDH4A1	100.214	0.00581986	0.404361	0.0143928	0.988517	0.994097	Not
ALDH5A1	921.137	0.200009	0.371172	0.538857	0.589985	0.773188	Not
ALDH6A1	291.263	-0.0513175	0.226707	-0.22636	0.820921	0.912224	Not
ALDH7A1	13.5075	-1.04202	0.972852	-1.0711	0.284124	0.517553	Not
ALDH8A1	34.9326	-0.558643	0.599078	-0.932505	0.351076	0.582834	Not
ALDH9A1	1338.97	-0.481902	0.219173	-2.19873	0.0278969	0.126381	Not
ALDOA	15272.7	0.0945655	0.238572	0.396382	0.691824	0.83776	Not
ALDOB	19.1442	-1.09421	0.58379	-1.87433	0.0608852	0.207211	Not
ALDOC	362.953	0.125339	0.335307	0.373804	0.70855	0.84784	Not
ALG1	250.848	-0.378839	0.31214	-1.21368	0.224869	0.45242	Not
ALG10	661.649	-0.614977	0.247349	-2.48628	0.0129088	0.0780713	Down
ALG10B	276.556	-0.466156	0.237383	-1.96373	0.0495612	0.182542	Not
ALG11	191.471	-0.283148	0.207111	-1.36713	0.171583	0.386096	Not
ALG12	721.256	0.405435	0.183105	2.21422	0.0268135	0.123627	Not
ALG13	1745.78	0.0539377	0.208006	0.259308	0.795398	0.89767	Not
ALG14	55.4345	-0.206636	0.344895	-0.599128	0.549087	0.74464	Not
ALG1L	67.2952	-0.490433	0.554283	-0.884806	0.376261	0.606424	Not
ALG1L2	38.5499	-0.889249	0.623925	-1.42525	0.154085	0.361276	Not
ALG2	656.432	-0.172372	0.254223	-0.678032	0.497751	0.705303	Not
ALG3	305.046	-0.504387	0.259427	-1.94423	0.0518673	0.188194	Not
ALG5	266.534	-0.200868	0.240942	-0.833674	0.404465	0.630475	Not
ALG6	490.988	-0.576834	0.159866	-3.60824	0.000308278	0.00687471	Down
ALG8	358.12	-0.649926	0.268457	-2.42097	0.0154794	0.0877828	Down
ALG9	501.653	0.309497	0.279788	1.10619	0.268646	0.500841	Not
ALK	200.684	-0.139543	0.30376	-0.459386	0.645957	0.809603	Not
ALKAL2	34.8508	-1.48798	0.582027	-2.55654	0.0105718	0.0688972	Down
ALKBH1	292.63	-0.578863	0.227883	-2.54018	0.0110797	0.0708671	Down
ALKBH2	74.9545	-0.188179	0.330557	-0.569279	0.569167	0.759273	Not
ALKBH3	330.172	-0.262651	0.219931	-1.19424	0.232385	0.460356	Not
ALKBH4	456.485	0.0224959	0.344245	0.0653485	0.947897	0.977616	Not
ALKBH5	3748.84	0.582647	0.166718	3.49481	0.0004744	0.00920629	Up
ALKBH6	264.15	0.439782	0.220334	1.99598	0.045936	0.173999	Not
ALKBH7	296.113	0.196148	0.215244	0.911284	0.362146	0.592772	Not
ALKBH8	330.63	-0.420362	0.266897	-1.575	0.115257	0.302319	Not
ALMS1	2999.01	0.0991053	0.246693	0.401736	0.687878	0.835209	Not
ALOX12	1284.33	-0.316012	0.234603	-1.34701	0.177978	0.394238	Not
ALOX12B	15.5947	-0.921343	0.619241	-1.48786	0.136788	0.336631	Not
ALOX15	523.637	-0.0378919	0.963294	-0.0393357	0.968623	0.985845	Not
ALOX15B	48.4667	0.698841	0.523466	1.33503	0.181867	0.400624	Not
ALOX5	11207.5	-0.264227	0.383521	-0.688951	0.490854	0.699972	Not
ALOX5AP	8647.74	-0.0289645	0.760169	-0.0381027	0.969606	0.986022	Not
ALPK1	6882.32	-0.4231	0.349862	-1.20933	0.226535	0.454044	Not
ALPK2	48.0162	2.57213	0.503402	5.10949	3.23036e-07	3.63267e-05	Up
ALPK3	112.162	-0.270664	0.433924	-0.623758	0.532786	0.732594	Not
ALPL	8559.14	-1.10821	0.454743	-2.437	0.0148099	0.0854382	Down
ALS2	799.163	-0.203631	0.189801	-1.07287	0.28333	0.516318	Not
ALS2CL	165.335	-0.0872776	0.292428	-0.298458	0.765354	0.880976	Not
ALS2CR12	922.73	-0.511601	0.25237	-2.02719	0.042643	0.16613	Down
ALX3	70.3924	0.0746679	0.389867	0.191521	0.848117	0.926536	Not
ALX4	20.2326	0.797924	0.471388	1.69271	0.09051	0.263181	Not
ALYREF	468.581	0.736507	0.20255	3.63616	0.000276728	0.0063776	Up
AMACR	248.73	-1.35263	0.400305	-3.379	0.000727511	0.012181	Down
AMBRA1	1988.31	0.387326	0.145086	2.66963	0.00759343	0.0553061	Not
AMD1	3701.75	-0.202855	0.161644	-1.25495	0.209497	0.435353	Not
AMDHD1	50.6465	-0.880332	0.326084	-2.69971	0.00694005	0.0526729	Down
AMDHD2	685.819	0.950446	0.24574	3.86769	0.000109873	0.00331837	Up
AMELX	8.10595	-0.235071	0.741165	-0.317165	0.751119	0.871441	Not
AMER1	346.951	-0.173679	0.245692	-0.706896	0.479631	0.69187	Not
AMFR	3405.67	0.339249	0.185191	1.83189	0.066968	0.220254	Not
AMH	8.87134	1.20612	0.853165	1.41371	0.157448	0.365824	Not
AMHR2	2.89879	1.45607	1.52819	0.952804	0.340689	0.573336	Not
AMIGO1	498.994	-0.989764	0.412521	-2.3993	0.0164262	0.0910175	Down
AMIGO2	327.689	-0.0982807	0.295166	-0.332968	0.739159	0.865078	Not
AMIGO3	285.181	0.128623	0.29239	0.439902	0.660008	0.818865	Not
AMMECR1	882.098	-0.0234032	0.27128	-0.0862694	0.931252	0.968512	Not
AMMECR1L	795.158	-0.392518	0.190481	-2.06067	0.0393344	0.158007	Not
AMN	28.6173	0.375828	0.431502	0.870978	0.383766	0.612397	Not
AMN1	685.38	-0.842851	0.287885	-2.92773	0.00341443	0.0331939	Down
AMOT	164.827	0.230048	0.326526	0.70453	0.481103	0.693014	Not
AMOTL1	151.64	-0.0470109	0.260468	-0.180486	0.856771	0.930952	Not
AMOTL2	3.18115	0.142914	1.28853	0.110913	0.911686	0.958132	Not
AMPD2	16243.5	2.23558	0.4107	5.44333	5.22923e-08	8.27869e-06	Up
AMPD3	2485.98	-0.94783	0.242724	-3.90497	9.42357e-05	0.00298299	Down
AMPH	136.037	-1.26713	0.309555	-4.09339	4.2512e-05	0.00167263	Down
AMT	406.832	-0.603324	0.233712	-2.58149	0.00983756	0.0656776	Down
AMY2B	568.264	-0.178617	0.251849	-0.709225	0.478185	0.690726	Not
AMZ1	137.888	0.321797	0.369696	0.870438	0.384061	0.612575	Not
AMZ2	1437.62	0.321466	0.147226	2.18349	0.0290001	0.12902	Not
ANAPC1	1484.86	-0.454198	0.233114	-1.94839	0.0513682	0.186814	Not
ANAPC10	257.864	0.523268	0.309966	1.68815	0.0913834	0.265205	Not
ANAPC11	141.588	-0.313793	0.244428	-1.28379	0.199216	0.42207	Not
ANAPC13	570.463	-0.177256	0.188829	-0.93871	0.34788	0.580263	Not
ANAPC15	82.1083	0.397696	0.367983	1.08075	0.27981	0.512451	Not
ANAPC16	1565.83	-0.288408	0.211207	-1.36552	0.172088	0.386821	Not
ANAPC2	1122.7	0.630616	0.149428	4.22019	2.44097e-05	0.00109643	Up
ANAPC4	725.02	-0.252378	0.191042	-1.32106	0.186482	0.405828	Not
ANAPC5	2109.78	-0.0061226	0.152471	-0.0401557	0.967969	0.985466	Not
ANAPC7	1110.68	-0.36763	0.149769	-2.45465	0.0141022	0.0829305	Not
ANG	20.6991	0.351196	0.692225	0.507344	0.611913	0.786966	Not
ANGEL1	732.191	0.0315484	0.193481	0.163057	0.870473	0.938218	Not
ANGEL2	1430.7	-0.0262946	0.172462	-0.152466	0.878819	0.942035	Not
ANGPT1	138.008	-0.230179	0.319678	-0.720033	0.471505	0.685385	Not
ANGPT2	268.518	-0.681561	0.295768	-2.30438	0.0212014	0.106788	Down
ANGPT4	39.0688	-0.886274	0.522246	-1.69704	0.0896886	0.261801	Not
ANGPTL1	382.553	-0.382889	0.264707	-1.44647	0.148047	0.352308	Not
ANGPTL2	275.428	-0.529579	0.229271	-2.30984	0.0208969	0.105867	Down
ANGPTL3	19.4322	-0.674351	0.745461	-0.904609	0.365673	0.5959	Not
ANGPTL4	40.9897	0.62381	0.385944	1.61632	0.106024	0.286734	Not
ANGPTL5	6.41542	0.787711	1.20602	0.653149	0.51366	0.716898	Not
ANGPTL6	47.8978	0.891406	0.368109	2.42158	0.0154533	0.0877006	Up
ANGPTL7	160.192	0.194577	0.191761	1.01468	0.310258	0.54345	Not
ANK1	2828.36	0.710594	0.491289	1.44639	0.148069	0.352308	Not
ANK2	7.20966	0.88146	1.03138	0.854642	0.392749	0.620518	Not
ANK3	969.703	-0.374876	0.297701	-1.25924	0.207945	0.433268	Not
ANKAR	420.146	-0.1885	0.213131	-0.884434	0.376462	0.606686	Not
ANKDD1A	617.058	0.403832	0.248964	1.62205	0.104794	0.28477	Not
ANKDD1B	27.441	-1.19938	0.459243	-2.61165	0.00901062	0.0619837	Down
ANKEF1	109.182	-1.00307	0.461718	-2.17247	0.0298199	0.131596	Down
ANKFN1	2.88472	0.690862	1.10885	0.623047	0.533254	0.73269	Not
ANKFY1	4063.99	-0.2104	0.240654	-0.874285	0.381963	0.61103	Not
ANKH	2932.36	-0.112972	0.213439	-0.529293	0.596602	0.777426	Not
ANKHD1	221.889	0.431862	0.244017	1.7698	0.0767597	0.238798	Not
ANKHD1-EIF4EBP3	35.8703	-0.242962	0.447821	-0.542542	0.587445	0.771709	Not
ANKIB1	1948.21	-0.0754376	0.154848	-0.487171	0.626137	0.796472	Not
ANKK1	69.4431	0.429196	0.42527	1.00923	0.312864	0.546823	Not
ANKLE1	52.2601	-0.23711	0.336798	-0.704013	0.481425	0.693247	Not
ANKLE2	2443.74	0.0294796	0.134104	0.219827	0.826006	0.914797	Not
ANKMY1	1244.6	-0.425073	0.268434	-1.58353	0.113301	0.298985	Not
ANKMY2	347.965	0.0198643	0.225397	0.0881306	0.929773	0.967871	Not
ANKRA2	537.436	0.583196	0.208199	2.80115	0.00509206	0.0431834	Up
ANKRD1	5.94953	-0.86714	1.02745	-0.843971	0.398686	0.625667	Not
ANKRD10	9503.95	0.380832	0.277066	1.37452	0.16928	0.38328	Not
ANKRD11	8039.75	0.774345	0.241104	3.21167	0.00131967	0.018371	Up
ANKRD12	8635.89	0.141514	0.187147	0.756168	0.449549	0.668182	Not
ANKRD13A	9348.92	0.403261	0.302909	1.33129	0.183092	0.401888	Not
ANKRD13B	28.9625	0.918947	0.535693	1.71544	0.0862654	0.255859	Not
ANKRD13C	541.953	-0.211773	0.208172	-1.0173	0.309013	0.542544	Not
ANKRD13D	3812.09	0.0281035	0.243634	0.115351	0.908167	0.957105	Not
ANKRD16	96.669	-0.712453	0.299185	-2.38131	0.017251	0.0939696	Down
ANKRD17	7607.45	0.102317	0.168002	0.609026	0.542507	0.739956	Not
ANKRD18A	127.037	0.17831	0.316944	0.56259	0.573714	0.761941	Not
ANKRD2	6.46737	-0.0672137	1.23781	-0.0543005	0.956696	0.980672	Not
ANKRD20A1	3.84306	2.79727	1.83268	1.52633	0.126928	0.321703	Not
ANKRD20A3	3.41533	0.64394	1.48297	0.434222	0.664127	0.821527	Not
ANKRD20A4	17.3545	0.960303	1.25704	0.763938	0.444904	0.664588	Not
ANKRD22	218.349	-0.322443	0.94863	-0.339904	0.733929	0.861481	Not
ANKRD23	271.502	0.140946	0.243767	0.578199	0.56313	0.754456	Not
ANKRD24	25.9683	0.468562	0.549365	0.852916	0.393706	0.621464	Not
ANKRD26	474.599	-0.625121	0.270132	-2.31413	0.0206606	0.105151	Down
ANKRD27	1342.32	-0.312998	0.150999	-2.07285	0.0381863	0.154973	Not
ANKRD28	2537.48	0.388908	0.248546	1.56473	0.117645	0.306152	Not
ANKRD29	3.69965	0.463484	1.16263	0.398651	0.690151	0.836406	Not
ANKRD31	25.5313	-0.50956	0.568479	-0.896357	0.370062	0.600461	Not
ANKRD33B	733.254	0.303117	0.291058	1.04143	0.297674	0.531343	Not
ANKRD34A	102.572	-0.257864	0.32395	-0.795999	0.426033	0.648788	Not
ANKRD34B	174.248	-1.8421	0.403269	-4.56793	4.92574e-06	0.000336649	Down
ANKRD35	3.05781	0.235232	1.27712	0.184189	0.853865	0.929166	Not
ANKRD36	1563.18	0.244477	0.298932	0.817834	0.413452	0.638584	Not
ANKRD36B	789.626	-0.402411	0.34823	-1.15559	0.24785	0.477264	Not
ANKRD36C	1569.32	0.12532	0.272087	0.460587	0.645095	0.808907	Not
ANKRD37	12.7492	1.80288	0.814374	2.21382	0.0268411	0.123647	Up
ANKRD39	121.516	0.373144	0.267758	1.39359	0.163442	0.374578	Not
ANKRD40	1089.7	-0.223758	0.215965	-1.03609	0.300162	0.533442	Not
ANKRD42	360.253	0.543107	0.335153	1.62048	0.10513	0.28532	Not
ANKRD44	21470.4	-0.0717367	0.210524	-0.340752	0.73329	0.861338	Not
ANKRD46	220.938	-0.614303	0.282139	-2.17731	0.0294577	0.13045	Down
ANKRD49	752.13	0.207363	0.248078	0.835876	0.403224	0.629499	Not
ANKRD50	957.841	-0.585893	0.208857	-2.80524	0.00502788	0.0428383	Down
ANKRD52	1831.42	0.388085	0.17662	2.19729	0.0279994	0.126556	Not
ANKRD53	58.039	-0.121429	0.384669	-0.31567	0.752253	0.871872	Not
ANKRD54	247.303	-0.0883182	0.212026	-0.416545	0.677011	0.829126	Not
ANKRD55	191.243	-0.443143	0.496921	-0.891777	0.372512	0.60271	Not
ANKRD6	265.983	-0.177508	0.202247	-0.877681	0.380117	0.610219	Not
ANKRD61	112.697	0.272565	0.334945	0.81376	0.415782	0.640747	Not
ANKRD63	3.56608	-0.238161	1.17637	-0.202455	0.839561	0.92252	Not
ANKRD9	386.894	0.790037	0.317455	2.48866	0.0128227	0.0779138	Up
ANKS1A	2298.12	0.13056	0.303429	0.43028	0.666992	0.822765	Not
ANKS1B	172.143	-1.8558	0.391487	-4.74038	2.13313e-06	0.000168273	Down
ANKS3	212.318	0.0243921	0.192556	0.126675	0.899198	0.95269	Not
ANKS4B	3.09685	2.31812	1.38203	1.67732	0.0934792	0.268516	Not
ANKS6	305.2	-0.166704	0.270025	-0.617364	0.536995	0.735706	Not
ANKUB1	36.6688	-0.859979	0.688753	-1.2486	0.211811	0.437415	Not
ANKZF1	1705	0.206354	0.188467	1.09491	0.273556	0.505595	Not
ANLN	85.1566	0.735048	0.413422	1.77796	0.0754103	0.235979	Not
ANO1	3.3233	0.651617	1.29819	0.501941	0.615709	0.789606	Not
ANO10	868.173	-0.0285058	0.275714	-0.103389	0.917654	0.961124	Not
ANO2	7.16222	-0.851261	1.00589	-0.846279	0.397397	0.624307	Not
ANO5	75.9928	-1.41565	0.582915	-2.42856	0.0151589	0.0865295	Down
ANO6	3924.55	0.155048	0.236453	0.655726	0.512001	0.715635	Not
ANO7	25.3711	0.653263	0.560547	1.1654	0.243856	0.472572	Not
ANO8	454.592	0.407687	0.258834	1.57509	0.115236	0.302314	Not
ANO9	683.69	0.484536	0.242713	1.99633	0.0458977	0.173937	Not
ANOS1	6.60237	-1.0108	0.972054	-1.03986	0.298404	0.531689	Not
ANP32A	4329.12	-0.115857	0.221426	-0.523234	0.600812	0.779708	Not
ANP32B	2342.62	0.469865	0.206466	2.27575	0.0228608	0.111739	Not
ANP32C	14.7823	-0.99217	0.516598	-1.92058	0.0547841	0.19368	Not
ANP32E	1372.26	0.0411117	0.203523	0.202	0.839916	0.922599	Not
ANPEP	18230.2	-0.120441	0.363247	-0.331568	0.740215	0.865358	Not
ANTXR1	19.0507	-0.0792764	0.601147	-0.131875	0.895083	0.950602	Not
ANTXR2	6140.5	-0.202338	0.313576	-0.645259	0.518759	0.721088	Not
ANTXRL	4.24648	-0.829614	1.13655	-0.729941	0.465426	0.680668	Not
ANXA1	6817.31	0.302744	0.234581	1.29058	0.196851	0.418906	Not
ANXA10	6.2935	-0.139687	0.78247	-0.17852	0.858314	0.931579	Not
ANXA11	10404	0.238314	0.277995	0.85726	0.391301	0.619395	Not
ANXA2	5097.67	-0.480116	0.272032	-1.76492	0.0775766	0.240292	Not
ANXA2R	298.23	-0.153967	0.243505	-0.632293	0.527196	0.728199	Not
ANXA3	1301.54	-2.01131	0.567169	-3.54622	0.000390797	0.0081875	Down
ANXA4	699.519	-0.473605	0.252753	-1.87378	0.0609604	0.207244	Not
ANXA5	4808.46	-0.371532	0.225881	-1.64482	0.100008	0.277884	Not
ANXA6	6963.47	-0.119744	0.222144	-0.539039	0.58986	0.773088	Not
ANXA7	2740.52	0.568345	0.240824	2.36	0.0182748	0.0973676	Up
ANXA9	730.639	-0.705226	0.367633	-1.91829	0.0550747	0.194401	Not
AOAH	20715.8	0.074854	0.326476	0.229278	0.818652	0.911225	Not
AOC1	34.7434	1.46722	1.44835	1.01303	0.311046	0.544457	Not
AOC2	809.58	-0.693206	0.384547	-1.80266	0.0714419	0.228752	Not
AOC3	547.119	-0.801258	0.430829	-1.8598	0.0629133	0.211435	Not
AP1AR	436.324	-0.622586	0.21077	-2.95386	0.00313822	0.0316327	Down
AP1B1	3065.18	0.220428	0.170117	1.29574	0.195063	0.416734	Not
AP1G1	8189.36	0.902026	0.303147	2.97554	0.00292478	0.0302526	Up
AP1G2	3767.22	0.191497	0.154088	1.24278	0.213951	0.440086	Not
AP1M1	1645.7	0.0894726	0.183359	0.487963	0.625576	0.796423	Not
AP1M2	32.2179	-0.137127	0.588896	-0.232853	0.815875	0.909741	Not
AP1S1	123.062	-0.576581	0.225666	-2.55502	0.0106183	0.0690864	Down
AP1S2	2258.97	-0.42141	0.208847	-2.0178	0.0436123	0.168162	Not
AP1S3	105.492	0.25085	0.392155	0.63967	0.522387	0.72448	Not
AP2A1	5712.3	0.468348	0.274087	1.70876	0.0874959	0.258397	Not
AP2A2	1586.46	0.0559448	0.141355	0.395774	0.692272	0.837913	Not
AP2B1	7458.27	0.0980452	0.157621	0.622031	0.533921	0.733165	Not
AP2M1	5670.31	0.318102	0.240861	1.32069	0.186605	0.405872	Not
AP2S1	662.744	-0.242246	0.2263	-1.07046	0.28441	0.517742	Not
AP3B1	4291.61	0.155053	0.226164	0.685577	0.49298	0.701615	Not
AP3B2	19.6123	-1.11116	0.74212	-1.49728	0.13432	0.332627	Not
AP3D1	3571.42	0.263731	0.141639	1.86199	0.0626038	0.210619	Not
AP3M1	1931.93	-0.321298	0.141564	-2.26963	0.0232303	0.113057	Not
AP3M2	809.473	1.34962	0.308172	4.37945	1.18981e-05	0.000664284	Up
AP3S1	997.436	0.0982468	0.190289	0.516304	0.605642	0.78359	Not
AP3S2	58.5544	-0.330089	0.405842	-0.813343	0.416021	0.640928	Not
AP4B1	860.842	-0.111102	0.164511	-0.675343	0.499458	0.706693	Not
AP4E1	818.592	-0.632764	0.167944	-3.7677	0.000164757	0.00437942	Down
AP4M1	104.536	0.189606	0.225794	0.83973	0.40106	0.627573	Not
AP4S1	596.97	0.132404	0.208949	0.633667	0.526298	0.727335	Not
AP5B1	12181.6	-0.157978	0.379769	-0.415984	0.677422	0.829304	Not
AP5M1	1788.1	-0.754056	0.182892	-4.12296	3.74031e-05	0.00153246	Down
AP5S1	208.374	-0.279362	0.280903	-0.994516	0.319972	0.552911	Not
AP5Z1	1872.71	0.867168	0.225421	3.84688	0.00011963	0.00355882	Up
APAF1	4886.15	-0.979379	0.317855	-3.08122	0.00206157	0.0243943	Down
APBA1	56.2405	0.336655	0.469495	0.717057	0.473339	0.687264	Not
APBA2	1551.28	0.411181	0.212012	1.93943	0.0524495	0.189095	Not
APBA3	594.317	0.194208	0.200093	0.970588	0.331753	0.564893	Not
APBB1	701.616	0.255813	0.271836	0.941058	0.346675	0.579475	Not
APBB1IP	9585.37	-0.919778	0.325491	-2.82582	0.00471603	0.041109	Down
APBB2	30.2708	0.635587	0.684892	0.928012	0.353402	0.584006	Not
APBB3	697.615	0.165484	0.237958	0.695435	0.486783	0.697121	Not
APC	5216.4	-0.261663	0.221528	-1.18117	0.237534	0.467358	Not
APC2	504.522	-0.397811	0.354059	-1.12358	0.261193	0.493034	Not
APCDD1	74.7351	-1.62217	0.357306	-4.53999	5.62558e-06	0.000374787	Down
APCDD1L	42.5956	-0.736193	0.592397	-1.24274	0.213965	0.440086	Not
APEH	1430.44	-0.145925	0.201491	-0.724227	0.468927	0.683329	Not
APEX1	1291.52	-0.236152	0.234904	-1.00531	0.314746	0.548544	Not
APEX2	382.967	-0.417232	0.275835	-1.51261	0.130378	0.327567	Not
APH1A	2089.04	0.489685	0.190812	2.56632	0.0102783	0.0677079	Not
APH1B	1054.77	-0.401356	0.243963	-1.64515	0.0999393	0.277818	Not
API5	2820.62	-0.242686	0.193664	-1.25313	0.21016	0.435936	Not
APIP	257.337	-0.363318	0.246498	-1.47391	0.140505	0.34202	Not
APLF	265.302	-0.235162	0.292604	-0.803686	0.421578	0.645413	Not
APLP1	14.5256	1.72084	0.783974	2.19502	0.0281621	0.12693	Up
APLP2	19568	0.0621599	0.277433	0.224054	0.822716	0.913321	Not
APMAP	7105.05	-0.325062	0.447669	-0.726121	0.467765	0.682692	Not
APOA1	3.44549	-0.465523	1.19348	-0.390056	0.696495	0.840654	Not
APOA2	298.26	1.67337	0.540407	3.09649	0.00195827	0.0236201	Up
APOBEC2	253.807	0.172545	0.227313	0.759064	0.447814	0.666806	Not
APOBEC3A	3218.02	-0.055786	0.406682	-0.137174	0.890894	0.948818	Not
APOBEC3B	335.55	0.0711742	0.573845	0.12403	0.901291	0.953806	Not
APOBEC3C	1593.48	0.0255162	0.23759	0.107396	0.914475	0.959814	Not
APOBEC3D	687.061	-0.915329	0.308872	-2.96346	0.00304205	0.0311594	Down
APOBEC3F	875.547	-0.638254	0.289222	-2.2068	0.0273281	0.125039	Down
APOBEC3G	1372.79	-0.448478	0.273765	-1.63819	0.101383	0.279521	Not
APOBEC3H	70.1895	0.324116	0.422314	0.767476	0.442798	0.66284	Not
APOBEC4	21.1701	0.669931	0.766461	0.874058	0.382087	0.61103	Not
APOBR	6896.8	0.337482	0.311251	1.08428	0.278243	0.511128	Not
APOC2	8.22755	-1.57399	0.943465	-1.66831	0.0952544	0.27194	Not
APOE	5.40013	2.0979	1.10086	1.9057	0.056689	0.198168	Not
APOF	17.4278	0.45586	0.734225	0.620872	0.534684	0.733855	Not
APOL1	1041.88	-0.218324	0.355485	-0.61416	0.53911	0.737352	Not
APOL2	3505.19	-0.438749	0.324813	-1.35077	0.176768	0.393105	Not
APOL3	2179.93	-0.23436	0.274915	-0.852483	0.393946	0.621657	Not
APOL4	21.8657	0.84206	0.510114	1.65073	0.0987939	0.276542	Not
APOL6	9355.63	0.31798	0.241781	1.31516	0.188456	0.408442	Not
APOLD1	100.673	-0.707131	0.36385	-1.94347	0.0519594	0.188313	Not
APOM	209.956	0.395696	0.238059	1.66217	0.0964783	0.27366	Not
APOO	61.5211	0.0750428	0.425299	0.176447	0.859943	0.932516	Not
APOOL	366.409	0.0525587	0.262837	0.199967	0.841507	0.923386	Not
APOPT1	276.472	-0.168192	0.239018	-0.703679	0.481633	0.693309	Not
APP	3140.72	0.252871	0.181992	1.38946	0.164693	0.376115	Not
APPBP2	1490.89	-0.422037	0.172738	-2.44322	0.0145568	0.0844334	Not
APPL1	1673.68	-0.0851231	0.215338	-0.3953	0.692621	0.838039	Not
APPL2	4018.07	0.200978	0.262215	0.766463	0.443401	0.663386	Not
APRT	736.896	0.0389492	0.19704	0.197672	0.843302	0.924113	Not
APTX	478.621	0.288074	0.179933	1.60101	0.109376	0.292554	Not
AQP1	66.6045	-0.301031	0.536982	-0.560597	0.575072	0.762786	Not
AQP10	58.9542	-1.14282	1.1891	-0.961077	0.336514	0.569451	Not
AQP11	100.187	-0.00019994	0.368852	-0.000542059	0.999567	0.999701	Not
AQP3	706.769	-0.227653	0.325271	-0.699887	0.483998	0.695007	Not
AQP7	5.70045	-0.888961	1.1187	-0.79464	0.426823	0.64943	Not
AQP8	5.88687	2.72879	1.41201	1.93256	0.0532901	0.19061	Not
AQP9	36516.5	0.00655252	0.487764	0.0134338	0.989282	0.994694	Not
AQR	2626.15	-0.154649	0.148263	-1.04307	0.296915	0.530824	Not
AR	26.9494	0.720285	0.715677	1.00644	0.314205	0.548346	Not
ARAF	3069.01	0.546721	0.194739	2.80745	0.00499348	0.0426828	Up
ARAP1	26250.5	0.177558	0.353554	0.50221	0.61552	0.789595	Not
ARAP2	6268.69	0.317384	0.19374	1.63819	0.101382	0.279521	Not
ARAP3	3940.9	-0.115789	0.339816	-0.34074	0.7333	0.861338	Not
ARC	4.44774	-0.0502268	1.06841	-0.047011	0.962504	0.982459	Not
ARCN1	3810.4	-0.249564	0.137991	-1.80855	0.0705204	0.227224	Not
AREG	313.149	4.72058	0.952031	4.95843	7.10642e-07	6.95552e-05	Up
AREL1	5926.71	0.231856	0.275145	0.842668	0.399414	0.626358	Not
ARF1	8832.17	0.663956	0.235361	2.82101	0.00478724	0.0414646	Up
ARF3	7129.43	0.179961	0.202342	0.889391	0.373793	0.604074	Not
ARF4	2177.78	0.752455	0.280897	2.67876	0.00738955	0.0543706	Up
ARF5	2209.45	0.0370012	0.196304	0.188489	0.850493	0.92744	Not
ARF6	5279.92	0.104991	0.180968	0.580162	0.561805	0.753481	Not
ARFGAP1	1421.72	0.400203	0.179456	2.23009	0.0257416	0.120504	Not
ARFGAP2	2435.72	0.347725	0.154522	2.25033	0.0244281	0.117081	Not
ARFGAP3	2082.43	0.396279	0.271572	1.4592	0.144509	0.347331	Not
ARFGEF1	6865.73	-0.127742	0.176066	-0.725537	0.468123	0.682862	Not
ARFGEF2	2763.21	0.307699	0.187279	1.643	0.100383	0.278415	Not
ARFGEF3	9.34073	0.825079	0.861945	0.957229	0.338452	0.571328	Not
ARFIP1	1338.58	-0.7182	0.342412	-2.09747	0.0359519	0.149103	Down
ARFIP2	543.046	0.394497	0.178253	2.21313	0.0268884	0.123793	Not
ARFRP1	619.167	0.0598231	0.175949	0.340002	0.733855	0.86148	Not
ARG2	375.904	0.306777	0.201692	1.52102	0.128255	0.32408	Not
ARGLU1	1615.98	-0.00735972	0.147546	-0.0498807	0.960217	0.981765	Not
ARHGAP1	4003.7	-0.0611372	0.210049	-0.291062	0.771004	0.885616	Not
ARHGAP10	377.995	-0.0552894	0.27471	-0.201265	0.840492	0.922783	Not
ARHGAP11A	211.301	-0.218371	0.311397	-0.701263	0.483139	0.694591	Not
ARHGAP11B	90.923	0.313095	0.346315	0.904076	0.365955	0.596299	Not
ARHGAP12	1242.59	0.0677226	0.194512	0.348167	0.727715	0.858242	Not
ARHGAP15	6298.39	-0.00363616	0.304804	-0.0119295	0.990482	0.995207	Not
ARHGAP17	1845.61	-0.0682838	0.188238	-0.362752	0.71679	0.852555	Not
ARHGAP18	841.969	-0.220991	0.260201	-0.849307	0.395711	0.623325	Not
ARHGAP19	1756.07	-0.168036	0.328893	-0.510915	0.609411	0.7856	Not
ARHGAP20	6.91264	0.0249257	0.824916	0.0302161	0.975895	0.988722	Not
ARHGAP21	1339.51	0.466645	0.240003	1.94433	0.0518556	0.188194	Not
ARHGAP22	167.03	-0.506101	0.367175	-1.37837	0.168091	0.38113	Not
ARHGAP24	969.802	-0.385099	0.331111	-1.16305	0.244809	0.473531	Not
ARHGAP25	11371.9	-0.450056	0.246186	-1.82812	0.0675322	0.221453	Not
ARHGAP26	18441.8	0.218206	0.312514	0.698227	0.485036	0.695936	Not
ARHGAP27	8555.91	-0.504761	0.297233	-1.6982	0.0894703	0.261462	Not
ARHGAP29	63.0235	-0.847433	0.491207	-1.7252	0.0844906	0.252613	Not
ARHGAP30	16015.1	-0.00634256	0.263949	-0.0240295	0.980829	0.990749	Not
ARHGAP31	1372.99	-0.214295	0.240513	-0.890988	0.372935	0.603025	Not
ARHGAP32	513.076	0.283066	0.232872	1.21554	0.224159	0.451698	Not
ARHGAP33	194.896	0.761433	0.287787	2.64582	0.00814926	0.0579178	Up
ARHGAP35	2616.67	-0.00370571	0.176283	-0.0210214	0.983229	0.991356	Not
ARHGAP39	28.6938	-0.317615	0.547639	-0.579971	0.561934	0.753481	Not
ARHGAP4	7810.32	0.346484	0.227309	1.52428	0.127438	0.322685	Not
ARHGAP42	90.706	0.613417	0.420345	1.45932	0.144478	0.347331	Not
ARHGAP44	31.022	-0.782257	0.482125	-1.62252	0.104693	0.284735	Not
ARHGAP45	20019.3	0.176225	0.223638	0.787991	0.430702	0.652762	Not
ARHGAP5	2052.67	0.212497	0.266986	0.795912	0.426083	0.648802	Not
ARHGAP6	206.765	0.576342	0.415678	1.38651	0.165591	0.377298	Not
ARHGAP9	11685.9	-0.143666	0.302909	-0.474287	0.635295	0.803176	Not
ARHGDIA	6958.28	0.808646	0.231749	3.48932	0.000484255	0.00930709	Up
ARHGDIB	29310.8	-0.164037	0.205304	-0.798994	0.424294	0.647212	Not
ARHGEF1	13939.3	0.497356	0.20691	2.40373	0.0162287	0.0903521	Not
ARHGEF10L	775.704	-0.712728	0.346717	-2.05565	0.0398165	0.158985	Down
ARHGEF11	3316.91	-0.478162	0.269775	-1.77244	0.0763207	0.237983	Not
ARHGEF12	4282.18	0.662257	0.349625	1.89419	0.0581992	0.201442	Not
ARHGEF17	54.2042	0.0132933	0.409363	0.0324731	0.974095	0.98818	Not
ARHGEF18	7503.21	-0.0771952	0.199557	-0.386832	0.69888	0.842247	Not
ARHGEF19	113.713	0.391771	0.371912	1.0534	0.292159	0.525105	Not
ARHGEF2	8781.87	-0.543787	0.182308	-2.9828	0.00285628	0.0298938	Down
ARHGEF25	10.4597	1.81621	0.796037	2.28156	0.0225152	0.110868	Up
ARHGEF26	132.147	-0.752142	0.501318	-1.50033	0.133529	0.331908	Not
ARHGEF28	83.093	1.40206	0.544034	2.57716	0.00996152	0.066192	Up
ARHGEF3	4200.36	-0.0349173	0.181155	-0.192748	0.847156	0.926083	Not
ARHGEF33	27.4934	-2.30785	0.627845	-3.67582	0.00023709	0.005713	Down
ARHGEF35	12.8625	-0.205077	0.617662	-0.332022	0.739873	0.865149	Not
ARHGEF37	43.1249	0.523497	0.543909	0.962471	0.335813	0.568752	Not
ARHGEF38	11.3689	-0.376995	0.827397	-0.45564	0.648649	0.810666	Not
ARHGEF39	69.3861	-0.343699	0.423879	-0.81084	0.417457	0.641855	Not
ARHGEF4	133.778	-0.104627	0.278585	-0.375565	0.70724	0.846979	Not
ARHGEF40	5267.32	0.414698	0.345191	1.20136	0.229613	0.457724	Not
ARHGEF5	133.988	-0.168475	0.384258	-0.438443	0.661065	0.81953	Not
ARHGEF6	6374.17	-0.0519166	0.174	-0.298372	0.765419	0.880988	Not
ARHGEF7	3101.72	0.762443	0.213149	3.57704	0.000347508	0.00749672	Up
ARHGEF9	1018.24	0.0547301	0.203531	0.268903	0.788004	0.894089	Not
ARID1A	11808.3	0.0403999	0.17821	0.226699	0.820658	0.912224	Not
ARID1B	4712.09	0.508987	0.158687	3.20749	0.001339	0.0185102	Up
ARID2	4141.3	0.165533	0.150851	1.09733	0.272499	0.5045	Not
ARID3A	2391.23	-0.472888	0.334435	-1.41399	0.157365	0.365808	Not
ARID3B	1920	0.578459	0.258877	2.23449	0.0254508	0.119712	Up
ARID3C	16.4483	-0.6757	0.676097	-0.999414	0.317594	0.550779	Not
ARID4A	4040.21	0.322325	0.275836	1.16854	0.24259	0.471385	Not
ARID4B	5818.15	0.36255	0.256907	1.41121	0.158182	0.366741	Not
ARID5A	7309.13	1.65014	0.470123	3.51002	0.000448077	0.00890314	Up
ARID5B	3852.92	0.682277	0.264319	2.58126	0.00984393	0.0656925	Up
ARIH1	5206.19	0.808049	0.241305	3.34866	0.000812045	0.0130454	Up
ARIH2	3400.09	0.349118	0.152216	2.29356	0.0218156	0.10864	Not
ARIH2OS	68.8165	1.02294	0.329598	3.1036	0.00191182	0.0232647	Up
ARL1	569.035	-0.355722	0.288343	-1.23368	0.217323	0.443942	Not
ARL10	323.645	-0.607353	0.248121	-2.44781	0.0143728	0.0838155	Down
ARL11	1975.51	-1.86442	0.362447	-5.14397	2.68991e-07	3.11323e-05	Down
ARL13A	53.0151	-0.659581	0.395878	-1.66612	0.0956892	0.272672	Not
ARL13B	163.468	-0.625455	0.24545	-2.5482	0.0108282	0.0699638	Down
ARL14EP	605.293	-0.161935	0.29936	-0.540935	0.588552	0.772245	Not
ARL15	640.909	0.0929356	0.176866	0.525457	0.599266	0.77883	Not
ARL16	242.073	-0.06274	0.192525	-0.32588	0.744515	0.868017	Not
ARL17A	390.695	-0.797204	0.254212	-3.13597	0.00171284	0.021726	Down
ARL17B	90.5981	-1.02204	0.412864	-2.47549	0.0133053	0.0797312	Down
ARL2	186.504	-0.546858	0.290186	-1.88451	0.0594961	0.20406	Not
ARL2BP	968.982	0.0807567	0.195457	0.41317	0.679482	0.830802	Not
ARL3	376.041	0.381733	0.278863	1.36889	0.171034	0.385534	Not
ARL4A	789.893	1.21618	0.344769	3.52752	0.000419466	0.00861535	Up
ARL4C	7324.92	1.07283	0.280752	3.82126	0.000132774	0.00382849	Up
ARL4D	26.9281	0.557065	0.724814	0.768562	0.442153	0.662499	Not
ARL5A	1098.72	-0.188769	0.228911	-0.824642	0.409575	0.634449	Not
ARL5B	1899.74	1.68022	0.430364	3.90418	9.45439e-05	0.00298623	Up
ARL5C	4.62687	0.0597012	1.20948	0.0493612	0.960631	0.981808	Not
ARL6	70.784	-0.95797	0.508535	-1.88378	0.0595944	0.204353	Not
ARL6IP1	3794.14	0.202683	0.180982	1.11991	0.262754	0.494743	Not
ARL6IP4	820.942	0.206872	0.200087	1.03391	0.301178	0.534528	Not
ARL6IP5	4471.13	-0.408533	0.161004	-2.53742	0.0111674	0.0711698	Not
ARL6IP6	577.017	-0.906684	0.302205	-3.00023	0.00269779	0.0286895	Down
ARL8A	1777.24	0.649378	0.326252	1.99042	0.0465452	0.175052	Up
ARL8B	2269.08	0.00154044	0.204972	0.00751534	0.994004	0.997085	Not
ARL9	9.88068	-0.628694	0.759862	-0.827379	0.408022	0.633464	Not
ARMC1	543.155	-0.498325	0.227845	-2.18712	0.0287337	0.128339	Not
ARMC10	444.949	-0.764375	0.29442	-2.59621	0.00942583	0.0637753	Down
ARMC12	67.504	0.802823	0.683913	1.17387	0.240448	0.469872	Not
ARMC2	325.463	-0.155348	0.268319	-0.57897	0.56261	0.75395	Not
ARMC3	28.6148	0.768916	0.673352	1.14192	0.253486	0.484952	Not
ARMC5	543.275	0.309675	0.162931	1.90066	0.0573471	0.199801	Not
ARMC6	393.639	-0.1043	0.197569	-0.527919	0.597556	0.777789	Not
ARMC7	482.97	-0.748229	0.266344	-2.80926	0.0049655	0.0425124	Down
ARMC8	2103.39	0.152627	0.189352	0.806048	0.420215	0.64401	Not
ARMC9	78.8435	1.44108	0.492478	2.92618	0.00343156	0.0333196	Up
ARMCX1	23.9591	0.0220626	0.529934	0.0416326	0.966792	0.985056	Not
ARMCX2	41.6135	-0.393102	0.394123	-0.99741	0.318566	0.551559	Not
ARMCX3	1143.45	1.04123	0.270023	3.85609	0.000115217	0.00344322	Up
ARMCX4	104.198	0.735412	0.295834	2.48589	0.0129227	0.0781177	Up
ARMCX5	206.646	-0.035883	0.277317	-0.129394	0.897046	0.951609	Not
ARMCX5-GPRASP2	13.359	-0.182248	0.775083	-0.235133	0.814105	0.908446	Not
ARMCX6	208.591	0.117692	0.18833	0.624927	0.532019	0.732075	Not
ARMH1	255.276	-0.143897	0.277954	-0.517701	0.604667	0.782725	Not
ARMH2	146.49	-1.2439	0.458329	-2.71398	0.006648	0.0513197	Down
ARMH3	1387.07	-0.200578	0.157224	-1.27575	0.202045	0.426014	Not
ARMT1	406.596	-1.12889	0.208599	-5.41174	6.24146e-08	9.51582e-06	Down
ARNT	3342.91	-0.175134	0.182601	-0.959108	0.337504	0.570478	Not
ARNT2	3.4598	-0.578369	1.30461	-0.443326	0.65753	0.817147	Not
ARNTL	3503.13	0.58719	0.274407	2.13985	0.0323667	0.138882	Up
ARNTL2	45.7908	-0.234812	0.447221	-0.525047	0.59955	0.778964	Not
ARPC1A	1230.69	0.0243046	0.242043	0.100414	0.920015	0.96219	Not
ARPC1B	6696.55	-0.361505	0.246594	-1.46599	0.142651	0.344821	Not
ARPC2	20112.1	0.341951	0.250555	1.36477	0.172324	0.387051	Not
ARPC3	4659.43	-0.454727	0.211743	-2.14754	0.0317502	0.136914	Not
ARPC4	4070.19	0.0417824	0.225675	0.185144	0.853116	0.928734	Not
ARPC4-TTLL3	10.7731	1.07587	0.591435	1.81909	0.0688974	0.223998	Not
ARPC5	6588.45	-0.665023	0.247114	-2.69116	0.00712045	0.0532867	Down
ARPC5L	681.747	0.655488	0.308324	2.12597	0.0335058	0.142419	Up
ARPIN	454.836	-0.168984	0.555133	-0.304402	0.760822	0.877807	Not
ARPP19	4765.27	0.195059	0.166492	1.17159	0.241363	0.470846	Not
ARPP21	5.39207	0.0470809	1.67786	0.0280602	0.977614	0.98929	Not
ARR3	38.9588	0.28984	0.313497	0.924539	0.355206	0.585949	Not
ARRB1	6379.51	-0.122324	0.249888	-0.489517	0.624476	0.795791	Not
ARRB2	19141.5	0.484997	0.333393	1.45473	0.145743	0.348974	Not
ARRDC1	1508.53	0.0764648	0.224817	0.34012	0.733766	0.86148	Not
ARRDC2	2028	0.921867	0.222507	4.14309	3.42662e-05	0.00143347	Up
ARRDC3	7506.67	-0.56723	0.222774	-2.54622	0.0108898	0.0701099	Down
ARRDC4	1102.47	0.171516	0.346756	0.494631	0.620861	0.7939	Not
ARRDC5	468.661	-0.727976	0.269069	-2.70554	0.00681943	0.052035	Down
ARSA	2174.48	0.126999	0.288033	0.440916	0.659273	0.818401	Not
ARSB	1531.52	0.0513612	0.178878	0.28713	0.774013	0.886759	Not
ARSD	1205.75	-0.0309906	0.218072	-0.142112	0.886991	0.946188	Not
ARSG	2860.41	-0.0121951	0.258747	-0.0471312	0.962409	0.982459	Not
ARSI	6.92755	6.53167	3.19931	2.04158	0.0411927	0.162557	Up
ARSJ	10.3946	0.431425	0.678484	0.635867	0.524863	0.726185	Not
ARSK	93.8686	-0.782768	0.473524	-1.65307	0.0983166	0.275767	Not
ART1	48.76	-0.796828	0.523721	-1.52147	0.128141	0.323922	Not
ART3	4.95925	0.471346	1.00195	0.470428	0.638049	0.804364	Not
ART4	15.3232	-0.590186	0.613897	-0.961376	0.336363	0.569379	Not
ARTN	3.96812	0.264236	1.01462	0.260429	0.794533	0.897286	Not
ARV1	116.276	-0.914033	0.276255	-3.30866	0.00093745	0.01453	Down
ARVCF	205.062	1.00123	0.363341	2.75562	0.00585814	0.0474143	Up
AS3MT	63.5535	-0.255161	0.511621	-0.49873	0.61797	0.791626	Not
ASAH1	10426.4	0.0640885	0.304448	0.210507	0.833272	0.918993	Not
ASAH2	16.2352	-0.0001122	0.826402	-0.000135769	0.999892	0.999892	Not
ASAH2B	31.0754	0.161543	0.451152	0.358068	0.720292	0.854854	Not
ASAP1	10325.6	0.0450085	0.265959	0.169231	0.865615	0.936167	Not
ASAP2	396.543	0.305985	0.332506	0.920239	0.357448	0.588146	Not
ASAP3	13.7986	0.144287	0.521508	0.276672	0.782032	0.890979	Not
ASB1	992.264	-0.248796	0.228265	-1.08994	0.275737	0.50816	Not
ASB12	4.69979	1.94468	1.12482	1.72889	0.0838286	0.251644	Not
ASB13	242.285	-0.284505	0.238572	-1.19253	0.233052	0.460988	Not
ASB14	208.374	0.231763	0.280976	0.824849	0.409457	0.63439	Not
ASB15	4.78692	4.76892	1.65976	2.87326	0.00406263	0.0372138	Up
ASB16	301.39	-0.407549	0.250215	-1.62879	0.103357	0.282411	Not
ASB2	94.5496	-0.899575	0.527486	-1.7054	0.0881195	0.259225	Not
ASB3	97.0765	0.847459	0.294466	2.87795	0.0040027	0.036835	Up
ASB6	864.752	0.492257	0.175701	2.80168	0.00508378	0.0431523	Not
ASB7	1102.28	-0.144209	0.238584	-0.604437	0.545553	0.74226	Not
ASB8	1350.72	0.291518	0.171607	1.69876	0.0893652	0.261242	Not
ASB9	4.96994	-1.05049	0.981953	-1.0698	0.284709	0.517793	Not
ASCC1	889.704	-0.195647	0.209856	-0.932293	0.351185	0.582834	Not
ASCC2	5884.32	0.488752	0.330393	1.47931	0.139058	0.339881	Not
ASCC3	2741.57	-0.336222	0.20388	-1.64911	0.0991249	0.276907	Not
ASCL2	122.552	-0.71797	0.413331	-1.73704	0.0823808	0.249062	Not
ASCL5	6.00089	-0.318782	1.27881	-0.24928	0.803144	0.902168	Not
ASF1A	798.998	-0.425439	0.20083	-2.1184	0.0341412	0.14402	Not
ASF1B	314.355	-0.89681	0.342968	-2.61485	0.00892666	0.0616469	Down
ASGR1	192.916	-0.75137	0.375704	-1.9999	0.045511	0.173046	Down
ASGR2	406.216	-0.848067	0.428543	-1.97895	0.0478214	0.178312	Down
ASH1L	9809.42	-0.0464651	0.140124	-0.331601	0.740191	0.865358	Not
ASH2L	1484.77	-0.373341	0.220242	-1.69514	0.0900479	0.262395	Not
ASIC1	17.2158	-1.46063	0.770943	-1.8946	0.0581453	0.201426	Not
ASIC3	49.1585	0.609806	0.314561	1.93859	0.0525512	0.189375	Not
ASIC4	3.45684	2.10261	1.20784	1.74081	0.0817174	0.248158	Not
ASIP	8.06007	-0.643546	0.813673	-0.790915	0.428994	0.651468	Not
ASL	479.047	0.474898	0.239926	1.97935	0.0477766	0.178246	Not
ASMTL	148.322	0.415783	0.619333	0.671341	0.502004	0.708669	Not
ASNA1	840.505	-0.00509254	0.148008	-0.0344071	0.972553	0.987552	Not
ASNS	386.541	0.0840622	0.265252	0.316915	0.751308	0.871452	Not
ASNSD1	526.903	-0.185551	0.297197	-0.624337	0.532406	0.732226	Not
ASPA	3.68532	0.124117	1.38172	0.0898274	0.928424	0.966903	Not
ASPDH	96.394	0.0838034	0.374776	0.223609	0.823061	0.91345	Not
ASPH	3633.76	0.210452	0.412029	0.51077	0.609512	0.785662	Not
ASPHD1	11.5411	0.657074	0.744239	0.882881	0.3773	0.6077	Not
ASPHD2	184.541	-0.132139	0.290503	-0.454864	0.649207	0.810914	Not
ASPM	166.154	-0.299809	0.309984	-0.967175	0.333456	0.566669	Not
ASPN	18.9143	0.352388	0.588029	0.599269	0.548993	0.74464	Not
ASPRV1	411.063	0.466826	0.497455	0.93843	0.348024	0.580381	Not
ASPSCR1	332.533	0.111714	0.272361	0.410169	0.681682	0.831762	Not
ASRGL1	156.108	-0.391605	0.323378	-1.21098	0.225903	0.453337	Not
ASTE1	603.519	-0.36399	0.21475	-1.69495	0.0900844	0.262395	Not
ASTL	260.935	3.18015	0.572507	5.55478	2.77958e-08	5.15411e-06	Up
ASTN2	66.4539	0.350381	0.337511	1.03813	0.299209	0.53265	Not
ASXL1	3513.79	0.416229	0.14893	2.79479	0.00519327	0.0437305	Not
ASXL2	5074.86	-0.614464	0.274383	-2.23943	0.0251276	0.118934	Down
ASXL3	5.78536	0.877202	1.17316	0.747726	0.454626	0.6719	Not
ATAD1	1368.02	-0.296724	0.153105	-1.93804	0.0526181	0.189487	Not
ATAD2	824.561	0.401362	0.2845	1.41076	0.158315	0.366994	Not
ATAD2B	4284.82	0.10531	0.185994	0.566203	0.571256	0.760194	Not
ATAD3A	156.257	0.0854646	0.304341	0.280819	0.778849	0.889483	Not
ATAD3B	431.323	0.840229	0.193859	4.33424	1.46266e-05	0.000762893	Up
ATAD3C	10.5917	0.113506	0.896864	0.126559	0.899289	0.952705	Not
ATAD5	469.526	-0.393935	0.169958	-2.31784	0.0204583	0.104506	Not
ATAT1	268.455	0.69941	0.2445	2.86057	0.00422875	0.0380756	Up
ATE1	1110.29	-0.0486601	0.160031	-0.304066	0.761077	0.877966	Not
ATF1	640.135	-0.477983	0.218199	-2.19058	0.0284821	0.127718	Not
ATF2	2454.78	-0.0734101	0.167783	-0.437529	0.661728	0.819711	Not
ATF3	134.453	3.01585	0.497556	6.06133	1.35004e-09	4.21881e-07	Up
ATF4	4052.94	0.717534	0.255976	2.80313	0.00506096	0.0430179	Up
ATF5	298.868	0.0776777	0.305224	0.254494	0.799114	0.899783	Not
ATF6	6741.57	-0.0421316	0.293317	-0.143638	0.885786	0.945707	Not
ATF6B	4227.26	0.315911	0.179528	1.75968	0.0784619	0.241994	Not
ATF7	2638	-0.327031	0.217322	-1.50482	0.132371	0.33027	Not
ATF7IP	11231.8	-0.18656	0.185958	-1.00324	0.315746	0.549256	Not
ATF7IP2	583.331	-0.528855	0.272158	-1.9432	0.0519926	0.18837	Not
ATG10	182.326	-0.273738	0.242305	-1.12972	0.258593	0.490316	Not
ATG101	247.251	-0.493662	0.251491	-1.96294	0.049653	0.182752	Not
ATG12	1205.15	0.0165906	0.207933	0.0797882	0.936406	0.971623	Not
ATG13	3652.75	0.479282	0.233581	2.05189	0.0401806	0.159885	Not
ATG14	1100.24	0.616474	0.211598	2.91342	0.00357488	0.034223	Up
ATG16L1	1705.01	0.753162	0.196128	3.84016	0.000122956	0.00363053	Up
ATG16L2	17188.9	0.0339542	0.343088	0.0989663	0.921165	0.962742	Not
ATG2A	13922.2	2.84403	0.527392	5.39263	6.94341e-08	1.02128e-05	Up
ATG2B	3308.86	-0.0371924	0.169575	-0.219327	0.826395	0.915095	Not
ATG3	1962.62	-0.342178	0.219378	-1.55977	0.118814	0.308032	Not
ATG4A	317.251	-0.197888	0.202249	-0.978437	0.327858	0.560489	Not
ATG4B	1592.62	0.304068	0.183648	1.65571	0.0977805	0.275383	Not
ATG4C	344.511	-1.17195	0.343842	-3.40841	0.000653438	0.0113482	Down
ATG4D	823.364	1.25134	0.293929	4.25728	2.06931e-05	0.000970739	Up
ATG5	777.286	0.182534	0.212879	0.857453	0.391195	0.619395	Not
ATG7	3148.5	-0.0609855	0.303921	-0.200662	0.840963	0.922917	Not
ATG9A	2527.55	0.743407	0.281283	2.64291	0.00821972	0.058288	Up
ATG9B	26.9717	-0.472035	0.494436	-0.954694	0.339732	0.572637	Not
ATIC	745.688	-0.316046	0.234054	-1.35031	0.176915	0.393264	Not
ATL1	112.853	0.578915	0.251612	2.30082	0.0214018	0.107422	Up
ATL2	1092.16	0.910186	0.223596	4.07067	4.6878e-05	0.00178771	Up
ATL3	2710.68	-0.225184	0.192343	-1.17074	0.241704	0.470875	Not
ATM	18467	-0.319347	0.172344	-1.85296	0.0638881	0.213621	Not
ATMIN	1665.64	0.162423	0.191889	0.846442	0.397306	0.624226	Not
ATN1	892.108	0.426037	0.265	1.60769	0.107904	0.290135	Not
ATOH8	44.0367	1.03279	0.754178	1.36943	0.170866	0.385439	Not
ATOX1	272.305	0.203734	0.166496	1.22366	0.22108	0.448404	Not
ATP10A	1085.66	0.0555033	0.283	0.196125	0.844513	0.924817	Not
ATP10B	5.09275	-0.345863	0.937851	-0.368782	0.71229	0.84959	Not
ATP10D	1207.44	-0.54883	0.250803	-2.18829	0.0286486	0.128172	Down
ATP11A	10624.6	0.0488354	0.305393	0.15991	0.872952	0.939428	Not
ATP11AUN	5.64487	-0.675307	0.795809	-0.84858	0.396115	0.62364	Not
ATP11B	10786.1	0.393828	0.303943	1.29573	0.195068	0.416734	Not
ATP11C	1312.13	-0.329213	0.198827	-1.65577	0.0977678	0.275383	Not
ATP13A1	1818.01	0.126299	0.191298	0.660225	0.50911	0.713176	Not
ATP13A2	945.316	-0.132908	0.245813	-0.540689	0.588722	0.772245	Not
ATP13A3	4497.05	0.911393	0.277543	3.28379	0.00102422	0.015452	Up
ATP13A4	74.657	-0.14203	0.436961	-0.32504	0.745151	0.868375	Not
ATP1A1	7940.17	0.452641	0.171481	2.63959	0.00830055	0.0586513	Not
ATP1A3	242.785	1.13855	0.207699	5.48172	4.21218e-08	7.03036e-06	Up
ATP1A4	11.8312	0.330036	1.47686	0.223471	0.823169	0.913506	Not
ATP1B1	85.9439	0.397698	0.404334	0.983587	0.325318	0.557948	Not
ATP1B2	47.7994	0.400139	0.650832	0.614811	0.53868	0.737209	Not
ATP1B3	1249.57	0.865399	0.232987	3.71437	0.00020371	0.00511889	Up
ATP23	74.7648	0.0792206	0.451505	0.175459	0.860719	0.933103	Not
ATP2A1	82.8529	0.975859	0.365658	2.66878	0.00761281	0.0553202	Up
ATP2A2	4004.46	0.251738	0.201086	1.25189	0.21061	0.436194	Not
ATP2A3	13097.6	0.159829	0.243303	0.656912	0.511237	0.71502	Not
ATP2B1	10128	0.753128	0.276981	2.71906	0.00654682	0.0509855	Up
ATP2B2	12.072	0.547113	0.567069	0.964808	0.334641	0.567797	Not
ATP2B4	10532.2	-0.0618828	0.217393	-0.284658	0.775906	0.88803	Not
ATP2C1	1715.71	-0.0150741	0.143512	-0.105037	0.916346	0.96057	Not
ATP2C2	118.235	-0.140564	0.279593	-0.502747	0.615142	0.789496	Not
ATP4A	5.50395	-1.34671	1.24205	-1.08426	0.278248	0.511128	Not
ATP4B	4.87744	-0.0829624	1.17853	-0.0703946	0.94388	0.975375	Not
ATP5F1A	4498.88	-0.0570179	0.17714	-0.32188	0.747544	0.869739	Not
ATP5F1B	5426.23	0.0325002	0.159801	0.203378	0.838839	0.922208	Not
ATP5F1C	1334.68	-0.22003	0.17074	-1.28869	0.197508	0.419679	Not
ATP5F1D	541.462	0.260707	0.200621	1.2995	0.193773	0.414861	Not
ATP5F1E	1609.06	-0.372164	0.222755	-1.67073	0.0947746	0.271009	Not
ATP5IF1	440.658	-0.0228145	0.22267	-0.102459	0.918393	0.961571	Not
ATP5MC1	203.894	-0.296473	0.274145	-1.08144	0.2795	0.512185	Not
ATP5MC2	2581.62	0.18889	0.16885	1.11868	0.263275	0.4949	Not
ATP5MC3	682.002	-0.0390373	0.280396	-0.139222	0.889275	0.947631	Not
ATP5MD	337.661	-0.631059	0.272927	-2.31219	0.020767	0.105471	Down
ATP5ME	120.355	0.0896489	0.22389	0.400414	0.688851	0.835809	Not
ATP5MF	265.955	-0.27933	0.257157	-1.08622	0.27738	0.510293	Not
ATP5MG	847.673	0.000463113	0.214572	0.00215831	0.998278	0.999034	Not
ATP5MGL	20.5279	-0.124885	0.473788	-0.263588	0.792098	0.896228	Not
ATP5MPL	547.477	-0.421614	0.232273	-1.81517	0.0694986	0.225031	Not
ATP5PB	1479.87	-0.244172	0.174113	-1.40238	0.160802	0.370917	Not
ATP5PD	552.545	-0.370382	0.210972	-1.7556	0.0791562	0.243001	Not
ATP5PF	253.819	-0.393864	0.235241	-1.6743	0.0940724	0.26978	Not
ATP5PO	674.061	-0.343883	0.287923	-1.19436	0.232338	0.46032	Not
ATP5S	626.572	-0.155278	0.215534	-0.720435	0.471257	0.685277	Not
ATP6AP1	3290.51	0.278986	0.237865	1.17288	0.240844	0.470291	Not
ATP6AP1L	41.7272	0.372623	0.429899	0.86677	0.386068	0.614537	Not
ATP6AP2	3839.7	0.0114618	0.203641	0.0562843	0.955115	0.979811	Not
ATP6V0A1	2410.5	-0.263815	0.214062	-1.23243	0.21779	0.444431	Not
ATP6V0A2	1087.36	0.0373699	0.191915	0.194721	0.845611	0.925362	Not
ATP6V0B	3852.26	0.384139	0.334507	1.14838	0.250814	0.481232	Not
ATP6V0C	8853.62	0.774837	0.315138	2.45873	0.0139431	0.0822781	Up
ATP6V0D1	4489.97	0.122505	0.293475	0.417429	0.676365	0.828583	Not
ATP6V0E1	3087.55	-0.609859	0.24281	-2.51167	0.0120162	0.0744767	Down
ATP6V0E2	571.652	-0.18871	0.273327	-0.690419	0.489931	0.699032	Not
ATP6V1A	5662.11	-0.183831	0.255046	-0.720773	0.471049	0.685098	Not
ATP6V1B1	6.49092	-0.391605	0.885256	-0.442363	0.658227	0.817678	Not
ATP6V1B2	11396.4	-0.928672	0.267111	-3.47673	0.000507562	0.00961497	Down
ATP6V1C1	1926.44	-0.971803	0.295042	-3.29377	0.000988516	0.0150437	Down
ATP6V1C2	51.2104	0.121615	0.506289	0.24021	0.810168	0.905797	Not
ATP6V1D	895.817	0.217069	0.322883	0.672285	0.501402	0.708199	Not
ATP6V1E1	1570.95	-0.154531	0.184071	-0.839521	0.401177	0.627596	Not
ATP6V1E2	126.918	-0.253359	0.358944	-0.705846	0.480284	0.692459	Not
ATP6V1F	1080.5	0.163993	0.229495	0.71458	0.474868	0.688444	Not
ATP6V1G1	1053.14	-0.131237	0.225876	-0.581011	0.561233	0.753251	Not
ATP6V1G2	29.2018	-0.800485	0.409861	-1.95306	0.0508119	0.185639	Not
ATP6V1H	779.11	0.209938	0.229151	0.916157	0.359584	0.590469	Not
ATP7A	2082.52	-0.605149	0.230754	-2.62249	0.00872907	0.0607319	Down
ATP7B	106.377	0.154754	0.35535	0.435497	0.663202	0.820708	Not
ATP8A1	5270.37	0.738147	0.257659	2.86482	0.0041725	0.0378552	Up
ATP8A2	42.3978	-1.42028	0.574147	-2.47373	0.0133712	0.0800352	Down
ATP8B1	639.828	-1.25582	0.346534	-3.62395	0.000290139	0.0065627	Down
ATP8B2	3393.03	-0.235235	0.250275	-0.939905	0.347266	0.579827	Not
ATP8B3	117.143	0.371427	0.256158	1.44999	0.147061	0.350648	Not
ATP8B4	1325.3	-0.236372	0.238506	-0.991053	0.32166	0.554707	Not
ATP9A	484.149	0.817647	0.513105	1.59353	0.111042	0.295069	Not
ATP9B	2433.59	0.00547574	0.186482	0.0293634	0.976575	0.988798	Not
ATPAF1	467.518	-0.296499	0.202822	-1.46187	0.143778	0.346255	Not
ATPAF2	447.613	-0.00825349	0.239959	-0.0343954	0.972562	0.987552	Not
ATR	2339.65	-0.126939	0.186461	-0.68078	0.49601	0.703833	Not
ATRAID	679.957	-0.139784	0.169218	-0.826059	0.408771	0.633909	Not
ATRIP	386.115	-0.341185	0.26497	-1.28764	0.197871	0.420231	Not
ATRN	1514.19	-0.461794	0.214096	-2.15694	0.03101	0.134896	Not
ATRNL1	5.414	-0.591079	1.06615	-0.554405	0.579301	0.766153	Not
ATRX	5666.97	-0.18612	0.185066	-1.00569	0.314563	0.548523	Not
ATXN1	5042.02	-0.138292	0.206682	-0.669105	0.503428	0.709688	Not
ATXN10	894.377	-0.18934	0.206759	-0.91575	0.359798	0.590514	Not
ATXN1L	5013.06	1.33114	0.314094	4.23804	2.25483e-05	0.00103331	Up
ATXN2	1412.45	-0.678573	0.242622	-2.79683	0.00516065	0.0435677	Down
ATXN2L	4056.9	0.858253	0.20586	4.16912	3.0578e-05	0.00131039	Up
ATXN3	1148.3	-0.275035	0.166821	-1.64868	0.0992132	0.276921	Not
ATXN7	9040.53	0.66475	0.278642	2.38568	0.0170477	0.0932741	Up
ATXN7L1	1695.41	-0.494457	0.229631	-2.15327	0.0312974	0.135773	Not
ATXN7L2	252.343	0.597097	0.192594	3.10029	0.0019333	0.023454	Up
ATXN7L3	3163.74	0.488111	0.243284	2.00634	0.0448201	0.171304	Not
ATXN7L3B	2725.52	0.363881	0.188878	1.92654	0.0540372	0.192011	Not
AUH	1588.65	0.182585	0.194327	0.939576	0.347435	0.579827	Not
AUNIP	22.735	-0.395726	0.480822	-0.82302	0.410496	0.635318	Not
AUP1	1706.43	0.273561	0.167965	1.62868	0.103381	0.282428	Not
AURKA	111.812	0.228755	0.30618	0.747126	0.454987	0.672091	Not
AURKAIP1	701.869	0.220334	0.236182	0.932897	0.350873	0.582559	Not
AURKB	59.2019	0.255926	0.326115	0.784771	0.432588	0.654448	Not
AURKC	12.9909	0.457222	0.7466	0.612405	0.54027	0.738556	Not
AUTS2	2545.95	2.59512	0.344142	7.54084	4.66948e-14	6.16994e-11	Up
AVEN	117.964	0.219193	0.262026	0.836531	0.402856	0.629338	Not
AVIL	638.063	-1.12408	0.357354	-3.14558	0.0016576	0.0212532	Down
AVL9	3294.3	-0.437832	0.171253	-2.55664	0.010569	0.0688972	Not
AVPI1	104.259	2.17592	0.331514	6.56357	5.25336e-11	2.37992e-08	Up
AVPR1A	45.2707	0.972434	0.680244	1.42954	0.15285	0.359522	Not
AVPR1B	5.47804	1.1309	1.04391	1.08333	0.278662	0.511456	Not
AVPR2	155.056	0.277013	0.31253	0.886357	0.375425	0.60563	Not
AWAT1	6.9026	-1.94867	0.929649	-2.09613	0.0360703	0.14929	Down
AXDND1	4.58187	-0.305555	1.27315	-0.24	0.81033	0.905851	Not
AXIN1	2436.23	0.619495	0.149557	4.14219	3.44006e-05	0.00143347	Up
AXIN2	318.937	-0.247558	0.439873	-0.562796	0.573574	0.761882	Not
AXL	49.0841	0.8041	0.424405	1.89465	0.0581386	0.201426	Not
AZI2	955.898	-0.485433	0.163538	-2.96832	0.00299434	0.0307901	Not
AZIN1	5062.48	0.727603	0.347623	2.09308	0.0363422	0.150151	Up
AZIN2	287.068	0.882952	0.243211	3.63039	0.000282997	0.00644713	Up
AZU1	135.826	0.922489	0.661256	1.39506	0.162999	0.373862	Not
B2M	178044	-0.158812	0.209139	-0.759364	0.447635	0.666736	Not
B3GALNT1	33.0348	-0.657707	0.488186	-1.34725	0.1779	0.394238	Not
B3GALNT2	409.01	-0.632806	0.241544	-2.61984	0.00879715	0.0610717	Down
B3GALT1	2.85489	0.72301	1.85149	0.390501	0.696166	0.840632	Not
B3GALT2	355.448	0.217897	0.23131	0.942012	0.346186	0.578946	Not
B3GALT4	372.004	-0.185619	0.207481	-0.89463	0.370985	0.601589	Not
B3GALT6	423.865	-0.516598	0.25119	-2.0566	0.0397248	0.158819	Down
B3GAT1	810.797	1.20473	0.365217	3.29868	0.000971413	0.0148819	Up
B3GAT3	639.439	0.184704	0.168049	1.0991	0.271723	0.503851	Not
B3GLCT	237.94	0.71072	0.287203	2.47462	0.0133378	0.0798655	Up
B3GNT2	1073.5	-0.058878	0.227517	-0.258785	0.795801	0.89785	Not
B3GNT3	6.7138	-0.482511	0.925377	-0.521421	0.602073	0.780834	Not
B3GNT4	123.056	1.85376	0.41614	4.45466	8.40275e-06	0.000514417	Up
B3GNT5	3306.46	2.0912	0.839914	2.48978	0.0127821	0.0777719	Up
B3GNT7	392.335	3.52691	0.311716	11.3145	1.11244e-29	1.76389e-25	Up
B3GNT8	876.951	-1.03307	0.315725	-3.27206	0.00106768	0.0158661	Down
B3GNT9	170.119	-0.0701911	0.285365	-0.245969	0.805706	0.903445	Not
B3GNTL1	934.744	0.324689	0.326411	0.994723	0.319871	0.5529	Not
B4GALNT3	33.792	-1.42032	0.579178	-2.45231	0.0141942	0.0832336	Down
B4GALNT4	24.5089	1.31306	1.07999	1.21581	0.224058	0.45159	Not
B4GALT1	9693.92	1.03607	0.263005	3.93935	8.17024e-05	0.00271588	Up
B4GALT2	43.9847	0.332442	0.301792	1.10156	0.270654	0.502619	Not
B4GALT3	1030.67	0.254932	0.172965	1.4739	0.14051	0.34202	Not
B4GALT4	736.795	0.889497	0.198438	4.48248	7.37798e-06	0.000462392	Up
B4GALT5	8404.63	-0.378529	0.433634	-0.872923	0.382705	0.611649	Not
B4GALT6	175.93	0.233835	0.288943	0.809278	0.418355	0.642216	Not
B4GALT7	373.729	0.336825	0.227089	1.48323	0.138013	0.338175	Not
B4GAT1	50.3354	-0.904526	0.427513	-2.11579	0.034363	0.144602	Down
B9D1	38.9192	0.0319286	0.458695	0.0696074	0.944506	0.975832	Not
B9D2	256.826	-0.479666	0.263098	-1.82315	0.0682814	0.222909	Not
BAALC	8.57073	1.09959	0.819193	1.34228	0.179504	0.397072	Not
BAAT	5.04072	-0.178343	1.13246	-0.157483	0.874864	0.940457	Not
BABAM1	1222.28	0.359127	0.21765	1.65002	0.0989395	0.276618	Not
BABAM2	1633.3	0.32482	0.239546	1.35598	0.175105	0.391081	Not
BACE1	549.443	-0.807799	0.258027	-3.13068	0.00174402	0.0219171	Down
BACE2	211.303	-0.504913	0.345041	-1.46334	0.143374	0.345439	Not
BACH1	14315.6	-0.106563	0.272413	-0.391182	0.695663	0.840285	Not
BACH2	2886.14	-0.148568	0.370198	-0.401319	0.688185	0.835454	Not
BAD	188.678	-0.0440694	0.257631	-0.171056	0.86418	0.935423	Not
BAG1	4105.46	0.358131	0.429026	0.834752	0.403857	0.629962	Not
BAG2	115.275	-0.263209	0.292636	-0.89944	0.368418	0.598713	Not
BAG3	264.798	0.793804	0.31302	2.53596	0.0112141	0.0713766	Up
BAG4	1266.23	-0.196502	0.202523	-0.970273	0.33191	0.565038	Not
BAG5	2037.07	0.479249	0.205604	2.33093	0.019757	0.102509	Not
BAG6	8586.71	0.454081	0.229868	1.9754	0.0482233	0.179192	Not
BAHCC1	215.759	0.399563	0.298577	1.33823	0.180823	0.398987	Not
BAHD1	1049.73	-0.105825	0.180887	-0.585032	0.558526	0.75159	Not
BAIAP2	586.545	0.478536	0.283895	1.68561	0.0918708	0.26595	Not
BAIAP2L1	399.387	-0.470783	0.254225	-1.85183	0.0640501	0.213983	Not
BAIAP2L2	31.5322	-0.420874	0.637789	-0.659896	0.509321	0.71333	Not
BAIAP3	651.542	0.319018	0.415736	0.767358	0.442869	0.66284	Not
BAK1	774.928	0.388856	0.232069	1.67561	0.0938151	0.269188	Not
BAMBI	17.6882	0.315239	0.487155	0.647103	0.517566	0.720376	Not
BANF1	645.483	-0.329186	0.245853	-1.33896	0.180585	0.39863	Not
BANK1	1365.69	-0.663383	0.381774	-1.73763	0.0822757	0.24901	Not
BANP	2670.07	0.144874	0.170936	0.847531	0.396699	0.623748	Not
BAP1	2842.62	0.94871	0.263115	3.60569	0.000311325	0.0069205	Up
BARD1	470.499	-0.326604	0.185837	-1.75747	0.0788371	0.242737	Not
BARHL1	12.3826	0.883463	0.624947	1.41366	0.157461	0.365824	Not
BASP1	7177.28	-0.179298	0.491038	-0.365142	0.715006	0.851391	Not
BATF	260.662	-0.31971	0.335209	-0.953764	0.340203	0.573065	Not
BATF2	171.337	-0.432126	0.605038	-0.714213	0.475095	0.688647	Not
BATF3	33.6772	-0.745192	0.555943	-1.34041	0.180112	0.397918	Not
BAX	912.86	0.2549	0.166491	1.53101	0.125766	0.320124	Not
BAZ1A	7356.98	-0.490707	0.306123	-1.60298	0.10894	0.292078	Not
BAZ1B	2917.22	-0.376707	0.187683	-2.00715	0.044734	0.171081	Not
BAZ2A	15445.7	0.852526	0.263177	3.23936	0.00119798	0.017284	Up
BAZ2B	10858.9	-0.0455195	0.30673	-0.148403	0.882025	0.943556	Not
BBC3	329.217	-0.177071	0.212901	-0.831707	0.405574	0.631584	Not
BBIP1	732.35	0.142349	0.247623	0.574861	0.565386	0.756647	Not
BBOF1	232.01	0.677953	0.337396	2.00937	0.044498	0.170508	Up
BBS1	391.989	-0.147392	0.220396	-0.668761	0.503648	0.709761	Not
BBS10	360.647	-1.77106	0.365317	-4.84801	1.24708e-06	0.000110468	Down
BBS12	60.7236	-1.18054	0.420416	-2.80803	0.00498451	0.0426521	Down
BBS2	789.842	-0.383747	0.194152	-1.97652	0.0480956	0.178832	Not
BBS4	336.209	0.100336	0.178402	0.562418	0.573831	0.762032	Not
BBS5	44.4715	0.517225	0.521734	0.991358	0.321511	0.554538	Not
BBS7	211.353	-0.736862	0.311537	-2.36524	0.0180182	0.0964537	Down
BBS9	771.189	0.0503018	0.208093	0.241728	0.808991	0.905464	Not
BBX	4014.59	0.252026	0.160362	1.57161	0.116041	0.303658	Not
BCAM	61.2863	0.474818	0.554807	0.855827	0.392093	0.619976	Not
BCAN	5.96773	-2.1887	0.923497	-2.37002	0.0177873	0.0957024	Down
BCAP29	589.69	-0.184417	0.231755	-0.79574	0.426183	0.648892	Not
BCAP31	2347.63	0.00946589	0.195244	0.0484823	0.961332	0.982081	Not
BCAR1	8.61919	-0.00461587	0.887104	-0.0052033	0.995848	0.99778	Not
BCAR3	63.12	0.213509	0.38573	0.553519	0.579908	0.766636	Not
BCAS1	29.4914	-0.573285	0.489954	-1.17008	0.241968	0.47107	Not
BCAS2	366.666	0.592652	0.287899	2.05854	0.0395379	0.158351	Up
BCAS3	2241.4	0.0883125	0.218282	0.404579	0.685787	0.834011	Not
BCAS4	234.347	-0.22782	0.334048	-0.681998	0.49524	0.703632	Not
BCAT1	759.076	-0.974796	0.445985	-2.18572	0.0288364	0.128616	Down
BCAT2	198.852	-0.627691	0.32582	-1.92649	0.0540426	0.192011	Not
BCCIP	515.957	-0.0562161	0.283019	-0.19863	0.842552	0.923663	Not
BCDIN3D	160.499	-0.773277	0.334954	-2.30861	0.0209653	0.106139	Down
BCKDHA	1144.54	-0.168016	0.184402	-0.911139	0.362222	0.592836	Not
BCKDHB	302.419	-0.544335	0.268705	-2.02577	0.0427883	0.166532	Down
BCKDK	1737.47	0.354169	0.299987	1.18061	0.237756	0.467377	Not
BCL10	1765.91	0.489882	0.307013	1.59564	0.11057	0.294457	Not
BCL11A	787.645	-0.318104	0.350187	-0.908384	0.363676	0.593989	Not
BCL11B	5409.62	0.183819	0.262229	0.700987	0.483311	0.694776	Not
BCL2	3879.19	-0.246149	0.257528	-0.955817	0.339165	0.571984	Not
BCL2A1	4454.62	0.690322	0.925395	0.745976	0.455682	0.672246	Not
BCL2L1	20669.5	0.740027	0.459013	1.61221	0.106916	0.288505	Not
BCL2L11	3486.56	0.288866	0.197382	1.46349	0.143334	0.345396	Not
BCL2L12	261.185	0.31817	0.239959	1.32594	0.184861	0.404042	Not
BCL2L13	1785.8	-0.333223	0.192466	-1.73133	0.0833931	0.250774	Not
BCL2L14	6.87236	-0.984275	1.08565	-0.906623	0.364606	0.594815	Not
BCL2L15	71.7205	-0.119848	0.315493	-0.379876	0.704038	0.84537	Not
BCL2L2	311.381	0.349874	0.298435	1.17236	0.241051	0.470529	Not
BCL3	5415.29	1.38441	0.498469	2.77733	0.00548072	0.0452215	Up
BCL6	44783.8	-0.544597	0.411042	-1.32492	0.185198	0.404263	Not
BCL6B	4.71304	-1.08566	1.07648	-1.00852	0.313204	0.547116	Not
BCL7A	225.413	0.0850466	0.422819	0.201142	0.840588	0.922818	Not
BCL7B	1164.79	0.791496	0.20756	3.81334	0.0001371	0.0038819	Up
BCL7C	412.265	0.310938	0.219342	1.4176	0.156308	0.364313	Not
BCL9	535.836	-0.176522	0.219916	-0.802678	0.422161	0.645744	Not
BCL9L	5772.05	0.580955	0.216983	2.67742	0.00741906	0.0544997	Up
BCLAF1	10877.7	0.967161	0.312607	3.09385	0.00197574	0.0237329	Up
BCLAF3	1145.02	-0.353139	0.21893	-1.61302	0.106739	0.288246	Not
BCO2	32.2465	-0.507697	0.365994	-1.38717	0.165389	0.377055	Not
BCOR	1456.57	-0.172815	0.269229	-0.641889	0.520945	0.722922	Not
BCORL1	1105.92	-0.857382	0.335557	-2.5551	0.0106157	0.0690864	Down
BCR	3957.08	0.982379	0.190792	5.14896	2.61937e-07	3.05388e-05	Up
BCS1L	236.935	-0.273306	0.208983	-1.30779	0.190943	0.411525	Not
BDH1	450.551	-0.558128	0.300436	-1.85773	0.0632076	0.21229	Not
BDH2	143.304	0.0979348	0.282575	0.34658	0.728907	0.859043	Not
BDNF	13.9023	-1.54805	0.634785	-2.4387	0.0147403	0.0852069	Down
BDP1	2882.95	-0.101264	0.20871	-0.485193	0.62754	0.797635	Not
BEAN1	278.148	0.0144385	0.384613	0.0375403	0.970054	0.986163	Not
BECN1	1871.1	0.367477	0.190733	1.92666	0.0540216	0.192011	Not
BEGAIN	62.7953	0.11572	0.368632	0.313918	0.753584	0.873005	Not
BEND2	362.585	0.341734	0.509445	0.670797	0.50235	0.708905	Not
BEND3	92.2022	0.725574	0.336592	2.15564	0.0311114	0.135226	Up
BEND4	116.889	-0.568107	0.43669	-1.30094	0.193279	0.414364	Not
BEND5	66.9664	-1.05946	0.521329	-2.03224	0.0421298	0.164656	Down
BEND6	4.16703	0.333523	1.23699	0.269624	0.78745	0.894089	Not
BEND7	149.002	-0.768513	0.65251	-1.17778	0.238884	0.468498	Not
BEST1	4784.09	0.253357	0.457573	0.553698	0.579786	0.766601	Not
BEST2	6.17062	-0.281801	1.13295	-0.248732	0.803568	0.902174	Not
BEST3	12.3889	0.977994	0.724721	1.34948	0.177184	0.393536	Not
BEST4	61.0153	1.565	0.418635	3.73834	0.00018524	0.00477588	Up
BET1	171.076	-0.978128	0.332357	-2.94301	0.00325043	0.0324348	Down
BET1L	1755.35	0.734259	0.212841	3.44979	0.000561014	0.0102956	Up
BEX1	7.48287	1.03526	1.07544	0.962647	0.335725	0.568663	Not
BEX2	46.2018	0.684325	0.514152	1.33098	0.183196	0.401988	Not
BEX3	161.153	0.160268	0.336329	0.476522	0.633703	0.80217	Not
BEX4	259.365	0.756075	0.436568	1.73186	0.0832988	0.250679	Not
BEX5	7.52372	-0.296586	0.824324	-0.359793	0.719002	0.854354	Not
BFAR	867.412	-0.369035	0.175001	-2.10876	0.0349649	0.146396	Not
BFSP1	33.2644	0.681784	0.584868	1.16571	0.243733	0.47246	Not
BFSP2	23.681	-0.811451	0.749771	-1.08227	0.279134	0.511974	Not
BGLAP	15.566	-1.23818	0.764195	-1.62024	0.10518	0.285375	Not
BHLHA15	10.6311	-0.31628	0.942027	-0.335744	0.737064	0.863588	Not
BHLHE40	3871.57	1.39161	0.289645	4.80452	1.55125e-06	0.000129456	Up
BHLHE41	85.3437	-0.671166	0.367712	-1.82525	0.0679635	0.222513	Not
BHMT	2.69803	-1.35576	1.4932	-0.907956	0.363901	0.594235	Not
BICC1	12.0442	0.507972	0.745337	0.681534	0.495534	0.703671	Not
BICD1	501.272	-0.789987	0.337563	-2.34026	0.0192701	0.100777	Down
BICD2	4020.1	-0.675386	0.238404	-2.83295	0.00461213	0.0404033	Down
BICDL1	584.138	0.266013	0.163146	1.63052	0.102991	0.282141	Not
BICDL2	22.7069	0.0838836	0.671538	0.124913	0.900593	0.953449	Not
BICRA	1416.28	0.664237	0.196993	3.37188	0.000746578	0.0124143	Up
BICRAL	4784.26	-0.125429	0.216052	-0.580549	0.561544	0.753385	Not
BID	2239.79	0.0478573	0.307735	0.155514	0.876416	0.940881	Not
BIK	51.8925	1.01971	0.429947	2.37171	0.0177059	0.0954237	Up
BIN1	1331.18	-0.0236201	0.269167	-0.0877523	0.930074	0.968048	Not
BIN2	12088.8	-0.318746	0.222044	-1.43551	0.151143	0.35721	Not
BIN3	2249.15	1.2654	0.388691	3.25553	0.00113181	0.016586	Up
BIRC2	3567.74	0.0259631	0.187668	0.138346	0.889967	0.948086	Not
BIRC3	4950.67	0.078042	0.289794	0.269301	0.787698	0.894089	Not
BIRC5	21.1973	-0.526457	0.526634	-0.999664	0.317473	0.550762	Not
BIRC6	17124.4	0.157285	0.139844	1.12472	0.260708	0.492235	Not
BIRC7	2.88339	0.18406	1.32238	0.139189	0.889301	0.947631	Not
BIVM	78.8433	-0.279125	0.299382	-0.932336	0.351163	0.582834	Not
BLCAP	2060.84	0.0993952	0.169066	0.587907	0.556595	0.750138	Not
BLK	683.562	-0.339215	0.394198	-0.860521	0.389502	0.618151	Not
BLM	318.205	-0.361849	0.240784	-1.50279	0.132893	0.331156	Not
BLMH	597.548	0.372741	0.225322	1.65426	0.0980751	0.275674	Not
BLNK	312.617	-1.31979	0.414512	-3.18397	0.0014527	0.0195701	Down
BLOC1S1	574.421	-0.175215	0.274586	-0.638105	0.523405	0.725469	Not
BLOC1S2	780.061	0.219651	0.251292	0.874087	0.382071	0.61103	Not
BLOC1S3	756.676	0.0760555	0.17052	0.44602	0.655583	0.815736	Not
BLOC1S4	188.092	0.269707	0.202843	1.32964	0.183637	0.40262	Not
BLOC1S5	405.399	-0.384031	0.246132	-1.56026	0.118697	0.307778	Not
BLOC1S6	1864.75	0.313145	0.202782	1.54424	0.12253	0.314579	Not
BLVRA	409.787	-0.12005	0.306542	-0.391626	0.695335	0.840017	Not
BLVRB	2276.71	0.262732	0.330499	0.794956	0.426639	0.649283	Not
BLZF1	754.004	-0.124503	0.253669	-0.490807	0.623563	0.79556	Not
BMF	2159.11	0.375611	0.360416	1.04216	0.297338	0.531195	Not
BMI1	93.1449	-0.0541018	0.29666	-0.18237	0.855293	0.929827	Not
BMP1	148.038	0.261355	0.383682	0.681176	0.49576	0.703671	Not
BMP10	11.7164	-0.11286	0.592699	-0.190417	0.848983	0.927084	Not
BMP2	25.6219	2.15868	0.79603	2.7118	0.0066919	0.0514832	Up
BMP2K	3869.34	-0.741689	0.166877	-4.44452	8.80903e-06	0.000533378	Down
BMP3	3.08023	0.743384	1.35852	0.547203	0.584239	0.769601	Not
BMP4	4.56663	0.107681	1.24218	0.0866866	0.930921	0.968403	Not
BMP6	675.401	1.55681	0.278725	5.58548	2.33054e-08	4.51525e-06	Up
BMP8A	205.418	0.0724321	0.287961	0.251534	0.801401	0.900912	Not
BMP8B	183.235	0.0333077	0.288725	0.115361	0.908159	0.957105	Not
BMPER	5.10496	1.25785	1.22908	1.02341	0.306116	0.539489	Not
BMPR1A	244.21	-0.431137	0.382683	-1.12661	0.259905	0.491597	Not
BMPR2	2003.15	0.251645	0.213108	1.18083	0.237669	0.467358	Not
BMS1	980.3	0.0210212	0.261723	0.0803187	0.935984	0.971564	Not
BMT2	688.677	-0.252226	0.21587	-1.16841	0.24264	0.471424	Not
BMX	337.862	-0.111252	1.07531	-0.103461	0.917597	0.961124	Not
BNC2	325.118	2.06988	0.49448	4.18597	2.83954e-05	0.00125066	Up
BNIP1	121.279	1.07136	0.301669	3.55145	0.000383119	0.0080781	Up
BNIP2	5295.15	0.0280994	0.234344	0.119907	0.904557	0.955507	Not
BNIP3	218.189	-0.992384	0.323574	-3.06694	0.00216261	0.0251211	Down
BNIP3L	25119.6	0.675812	0.3871	1.74583	0.0808398	0.246423	Not
BNIPL	72.8265	-0.809161	0.277129	-2.9198	0.0035026	0.0337817	Down
BOC	8.1774	-0.387283	0.806046	-0.480472	0.630892	0.799889	Not
BOD1	257.204	-0.147308	0.278937	-0.528103	0.597428	0.777789	Not
BOD1L1	14487.1	-0.00722845	0.278682	-0.025938	0.979307	0.990173	Not
BOLA1	48.042	-1.00274	0.570826	-1.75665	0.0789767	0.242856	Not
BOLA2B	2.69287	-0.967218	1.31939	-0.733077	0.463511	0.678744	Not
BOLA3	36.0762	-0.417896	0.423241	-0.987373	0.32346	0.556569	Not
BOLL	6.89625	-0.943931	0.81688	-1.15553	0.247873	0.477264	Not
BOP1	349.516	0.16102	0.227122	0.708961	0.478349	0.690762	Not
BORA	295.884	-0.205423	0.198732	-1.03367	0.301291	0.534669	Not
BORCS5	1942.83	0.826628	0.265113	3.11802	0.00182068	0.022501	Up
BORCS6	480.947	-0.318406	0.280425	-1.13544	0.256191	0.487889	Not
BORCS7	322.578	0.242154	0.260297	0.930296	0.352218	0.583689	Not
BORCS8	484.073	-0.73777	0.286786	-2.57254	0.0100954	0.0667807	Down
BPGM	1900.25	0.59922	0.452306	1.32481	0.185234	0.404276	Not
BPHL	67.4895	-0.496754	0.382708	-1.298	0.194288	0.415627	Not
BPI	551.032	-0.194291	0.569286	-0.341288	0.732887	0.861208	Not
BPNT1	234.32	-1.26058	0.430447	-2.92854	0.00340558	0.0331688	Down
BPTF	10155.8	0.0780404	0.158142	0.493483	0.621671	0.794361	Not
BRAF	5236.36	0.417888	0.229522	1.82069	0.068654	0.223709	Not
BRAP	1436.68	0.259443	0.204924	1.26605	0.205496	0.429921	Not
BRAT1	1473.36	0.876849	0.201584	4.34978	1.36272e-05	0.000729977	Up
BRCA1	558.595	-0.771961	0.350322	-2.20358	0.0275542	0.12551	Down
BRCA2	393.279	0.32737	0.252968	1.29412	0.195625	0.41753	Not
BRCC3	570.804	-0.487362	0.2268	-2.14886	0.0316455	0.136722	Not
BRD1	5106.41	1.21564	0.223892	5.4296	5.6481e-08	8.78002e-06	Up
BRD2	11668.3	0.621599	0.225406	2.75769	0.00582119	0.047298	Up
BRD3	1824.36	-0.0801289	0.161229	-0.496987	0.619198	0.792567	Not
BRD3OS	170.904	-0.0807585	0.226855	-0.355992	0.721847	0.85567	Not
BRD4	9332.2	0.587648	0.216916	2.70911	0.00674645	0.0517021	Up
BRD7	1872.84	0.541495	0.209294	2.58725	0.00967458	0.0649175	Up
BRD8	1547.89	-0.52491	0.271622	-1.9325	0.0532976	0.19061	Not
BRD9	1355.55	0.647601	0.190802	3.39411	0.000688525	0.011739	Up
BRDT	8.01229	2.72419	1.36968	1.98892	0.0467104	0.175532	Up
BRF1	782.77	0.42319	0.166205	2.54619	0.0108906	0.0701099	Not
BRF2	190.338	-0.101815	0.2407	-0.422994	0.672299	0.826114	Not
BRI3	2903.81	0.0629969	0.292075	0.215687	0.829232	0.916386	Not
BRI3BP	198.394	-0.868495	0.286925	-3.0269	0.00247072	0.0270925	Down
BRICD5	86.9321	0.171598	0.337423	0.508556	0.611064	0.786763	Not
BRIP1	201.324	0.245861	0.213103	1.15372	0.248614	0.478401	Not
BRIX1	322.555	0.496051	0.305713	1.6226	0.104674	0.284735	Not
BRK1	1367.07	-0.192911	0.16496	-1.16944	0.242225	0.471197	Not
BRMS1	678.276	0.550605	0.224956	2.44761	0.0143808	0.0838314	Up
BRMS1L	98.2488	0.0990349	0.29126	0.340022	0.73384	0.86148	Not
BROX	3089.97	0.0017208	0.174538	0.00985913	0.992134	0.996344	Not
BRPF1	1856.68	0.662091	0.218847	3.02536	0.0024834	0.0271565	Up
BRPF3	2565.15	0.473978	0.240129	1.97385	0.0483989	0.179638	Not
BRSK1	20.3659	-0.351807	0.436873	-0.805285	0.420655	0.644356	Not
BRSK2	99.9673	-0.27856	0.363525	-0.766275	0.443513	0.663402	Not
BRWD1	7057.44	0.178265	0.179322	0.994103	0.320173	0.552988	Not
BRWD3	5403.87	0.123917	0.238633	0.519278	0.603567	0.782067	Not
BSCL2	419.041	0.026606	0.173968	0.152936	0.878448	0.941873	Not
BSDC1	3111.77	0.414885	0.17415	2.38234	0.0172031	0.0938284	Not
BSG	11275.9	0.530375	0.358756	1.47837	0.139308	0.340245	Not
BSN	78.8229	-0.937171	0.417447	-2.24501	0.0247678	0.11804	Down
BSND	10.5864	-0.867371	1.15812	-0.748947	0.453889	0.6716	Not
BSPRY	20.8444	0.0347096	0.763607	0.0454547	0.963745	0.983179	Not
BST1	2947.24	-0.95018	0.342522	-2.77407	0.00553593	0.0455515	Down
BST2	957.834	-0.380994	0.266833	-1.42783	0.15334	0.360254	Not
BTAF1	4858.07	0.204827	0.208316	0.983254	0.325483	0.558037	Not
BTBD1	1768.98	0.0108042	0.180738	0.0597786	0.952332	0.978953	Not
BTBD10	1268.97	-0.578507	0.254252	-2.27533	0.022886	0.111827	Down
BTBD11	944.079	0.737858	0.383029	1.92637	0.0540576	0.192011	Not
BTBD17	2.84145	-0.0161687	1.67791	-0.00963619	0.992312	0.996459	Not
BTBD18	261.868	0.23908	0.26992	0.885744	0.375756	0.605917	Not
BTBD19	221.525	0.795786	0.632299	1.25856	0.208189	0.433607	Not
BTBD2	1833.43	-0.124249	0.169395	-0.733486	0.463262	0.678567	Not
BTBD3	162.415	0.283054	0.292159	0.968836	0.332627	0.565712	Not
BTBD6	617.523	0.608445	0.177346	3.43083	0.000601746	0.0107447	Up
BTBD7	1847.17	-0.39849	0.19457	-2.04806	0.0405545	0.160956	Not
BTBD8	39.7012	-1.01941	0.604857	-1.68538	0.0919152	0.26595	Not
BTBD9	3090.39	0.80809	0.248641	3.25003	0.00115393	0.0168169	Up
BTD	1280.11	0.00972936	0.150516	0.0646398	0.948461	0.977879	Not
BTF3	5396.51	0.32663	0.219017	1.49135	0.13587	0.335256	Not
BTF3L4	987.078	-0.135529	0.21051	-0.643809	0.519699	0.721825	Not
BTG1	24232.8	1.20297	0.297613	4.04207	5.2981e-05	0.00198597	Up
BTG2	11877.8	0.464875	0.479728	0.969039	0.332526	0.565662	Not
BTG3	143.154	2.42582	0.401254	6.04558	1.48872e-09	4.29184e-07	Up
BTK	2449.42	-0.576132	0.179878	-3.20291	0.00136049	0.0187041	Down
BTLA	1152.6	-1.59285	0.403653	-3.94607	7.94428e-05	0.0026631	Down
BTN1A1	54.5037	-1.97366	0.620831	-3.17907	0.00147749	0.0198031	Down
BTN2A1	3532.29	-0.552166	0.202495	-2.72682	0.00639485	0.0501467	Down
BTN2A2	1010.7	0.0244895	0.288354	0.0849287	0.932318	0.969239	Not
BTN3A1	7286.44	-0.0127376	0.217639	-0.0585264	0.953329	0.979332	Not
BTN3A2	5786.9	-0.467348	0.275468	-1.69656	0.0897802	0.262013	Not
BTN3A3	2826.66	-0.163975	0.224337	-0.73093	0.464822	0.6802	Not
BTNL10	28.4639	0.00785369	0.593136	0.0132409	0.989436	0.994694	Not
BTNL2	6.69654	-1.15655	0.864993	-1.33706	0.181202	0.399602	Not
BTNL3	195.505	-1.30613	2.40508	-0.543069	0.587083	0.771425	Not
BTNL8	907.152	-0.90445	0.526163	-1.71895	0.0856228	0.254716	Not
BTNL9	18.6255	-0.214069	0.680793	-0.31444	0.753187	0.872639	Not
BTRC	785.276	-0.0693992	0.172424	-0.402492	0.687322	0.83503	Not
BUB1	101.874	-0.163573	0.30985	-0.52791	0.597561	0.777789	Not
BUB1B	46.8198	0.31169	0.335844	0.928079	0.353366	0.584006	Not
BUB3	1830.05	0.00014639	0.152998	0.000956808	0.999237	0.999552	Not
BUD13	596.632	-0.503008	0.188677	-2.66598	0.00767653	0.0556557	Down
BUD23	463.531	0.650728	0.222039	2.93069	0.00338212	0.0330419	Up
BUD31	324.828	0.486617	0.275702	1.76501	0.0775616	0.240292	Not
BVES	2.68077	1.71118	1.41594	1.20851	0.226852	0.45445	Not
BYSL	558.748	-0.321834	0.392815	-0.819301	0.412614	0.637538	Not
BZW1	3892.33	0.796259	0.255503	3.11644	0.00183051	0.0225604	Up
BZW2	349.622	-0.216232	0.181718	-1.18993	0.234073	0.462411	Not
C10orf105	1591.99	-0.0950189	0.312979	-0.303595	0.761436	0.878188	Not
C10orf111	11.5476	1.68331	0.793476	2.12144	0.0338847	0.143235	Up
C10orf113	3.70891	2.24116	1.40772	1.59205	0.111374	0.295704	Not
C10orf143	64.9886	-0.169156	0.479217	-0.352985	0.7241	0.856591	Not
C10orf25	62.5697	0.130396	0.314519	0.414588	0.678443	0.829943	Not
C10orf55	16.5826	2.9798	1.32586	2.24744	0.0246119	0.117615	Up
C10orf82	5.0614	1.55194	1.24064	1.25091	0.210966	0.436459	Not
C10orf88	177.981	-0.460656	0.273612	-1.68361	0.0922571	0.266398	Not
C10orf95	115.429	-0.534258	0.366625	-1.45723	0.145052	0.347896	Not
C11orf1	39.9655	-0.155822	0.344595	-0.452188	0.651134	0.812304	Not
C11orf16	9.12804	-1.32572	0.88077	-1.50518	0.132277	0.330192	Not
C11orf21	3232.47	-0.309661	0.24752	-1.25106	0.210914	0.436416	Not
C11orf24	290.486	-0.772987	0.320856	-2.40914	0.0159903	0.0895591	Down
C11orf42	343.856	-0.479813	0.354616	-1.35305	0.176041	0.392202	Not
C11orf45	27.9581	-0.108773	0.520352	-0.209037	0.83442	0.919747	Not
C11orf49	438.088	0.256529	0.168315	1.5241	0.127484	0.322752	Not
C11orf54	1054.94	-0.647679	0.277911	-2.33053	0.0197783	0.10257	Down
C11orf58	2555.32	0.296538	0.213481	1.38906	0.164815	0.376232	Not
C11orf65	291.269	-1.06787	0.342771	-3.1154	0.00183695	0.0226139	Down
C11orf68	876.654	-0.405988	0.226104	-1.79558	0.0725612	0.230743	Not
C11orf71	224.238	-0.401296	0.259004	-1.54938	0.12129	0.312318	Not
C11orf74	19.3617	-0.418126	0.631038	-0.6626	0.507587	0.712117	Not
C11orf80	363.906	-0.422369	0.255788	-1.65125	0.0986877	0.276319	Not
C11orf91	31.6854	0.0322172	0.712946	0.0451889	0.963957	0.983179	Not
C11orf94	30.7336	-0.0729486	0.5178	-0.140882	0.887963	0.946779	Not
C11orf95	168.227	-0.802907	0.332212	-2.41685	0.0156554	0.0883705	Down
C11orf96	4.84855	1.41215	1.82454	0.773972	0.438947	0.659773	Not
C12orf10	359.709	0.0496251	0.17862	0.277826	0.781146	0.890686	Not
C12orf29	217.73	-0.389417	0.290176	-1.342	0.179595	0.397197	Not
C12orf4	409.919	-0.188357	0.193816	-0.971839	0.331131	0.564144	Not
C12orf40	7.68572	-1.64719	0.940803	-1.75084	0.079974	0.244748	Not
C12orf42	143.14	-0.0188584	0.420755	-0.0448204	0.964251	0.983317	Not
C12orf43	258.966	0.25082	0.239157	1.04877	0.294285	0.52761	Not
C12orf45	50.2681	-0.379009	0.516671	-0.733559	0.463217	0.678567	Not
C12orf49	1261.81	-0.411022	0.248721	-1.65254	0.098424	0.275824	Not
C12orf57	488.666	-0.141054	0.263134	-0.536053	0.591922	0.774447	Not
C12orf60	130.512	0.912354	0.387667	2.35345	0.0186002	0.0987031	Up
C12orf65	289.378	-0.398786	0.283243	-1.40793	0.159152	0.368611	Not
C12orf66	272.782	-0.191921	0.252331	-0.760592	0.446901	0.666049	Not
C12orf71	25.8993	1.0663	0.44211	2.41184	0.0158721	0.089149	Up
C12orf73	151.754	-0.160907	0.278979	-0.576772	0.564093	0.755166	Not
C12orf74	15.1129	-0.621224	0.828669	-0.749665	0.453457	0.671148	Not
C12orf75	411.076	0.453311	0.279611	1.62122	0.104971	0.285003	Not
C12orf76	207.353	-0.555204	0.206953	-2.68276	0.00730173	0.0541264	Down
C13orf46	649.339	0.350861	0.280438	1.25112	0.210891	0.436416	Not
C14orf119	657.079	-1.1124	0.315561	-3.52514	0.000423251	0.00864806	Down
C14orf132	46.6777	-0.674713	0.4738	-1.42405	0.154433	0.361697	Not
C14orf178	29.5027	1.62079	0.471929	3.43439	0.000593892	0.0106645	Up
C14orf28	145.974	-0.191892	0.230367	-0.832983	0.404854	0.630803	Not
C14orf93	507.285	-0.635815	0.236749	-2.6856	0.00723989	0.0538189	Down
C15orf39	14374.2	0.217773	0.225982	0.96367	0.335211	0.568203	Not
C15orf40	350.394	-0.587149	0.232747	-2.5227	0.0116459	0.0731355	Down
C15orf41	105.063	0.160332	0.351975	0.455522	0.648734	0.810666	Not
C15orf48	14.2359	1.49217	0.623948	2.39151	0.0167794	0.0923769	Up
C15orf53	12.4393	0.235105	0.828814	0.283665	0.776667	0.888517	Not
C15orf61	61.9558	0.336756	0.326192	1.03239	0.301891	0.535207	Not
C15orf62	235.435	-0.163251	0.293348	-0.556508	0.577864	0.765281	Not
C16orf45	429.468	-0.245748	0.227782	-1.07887	0.280644	0.513193	Not
C16orf46	21.3402	0.310986	0.519765	0.59832	0.549626	0.744758	Not
C16orf54	8443.68	-0.104258	0.263357	-0.395882	0.692192	0.837913	Not
C16orf58	810.565	-0.114554	0.235124	-0.487209	0.626111	0.796472	Not
C16orf70	788.911	0.013453	0.222971	0.0603351	0.951889	0.978937	Not
C16orf71	28.1225	0.705745	0.58437	1.2077	0.227162	0.454783	Not
C16orf72	17273	0.396164	0.32382	1.22341	0.221176	0.448404	Not
C16orf74	103.43	-0.241499	0.291019	-0.829839	0.40663	0.632172	Not
C16orf86	78.964	-0.58884	0.506548	-1.16246	0.24505	0.473612	Not
C16orf87	282.876	0.705264	0.304074	2.31938	0.0203743	0.104455	Up
C16orf89	8.25544	-1.80147	0.886109	-2.03302	0.042051	0.164473	Down
C16orf90	13.9876	1.28201	0.561419	2.28352	0.0223996	0.110541	Up
C16orf91	102.67	0.270077	0.29594	0.912607	0.361449	0.592243	Not
C16orf95	13.0658	0.56962	0.661356	0.86129	0.389078	0.617602	Not
C16orf96	31.4047	1.44178	0.573532	2.51387	0.0119416	0.0741858	Up
C17orf100	73.7192	-1.39224	0.408027	-3.41214	0.000644545	0.011243	Down
C17orf107	507.644	3.11301	0.988908	3.14793	0.00164433	0.0211487	Up
C17orf113	13.5088	-0.353296	0.673793	-0.524338	0.600043	0.778993	Not
C17orf47	6.27374	-0.942539	1.0255	-0.9191	0.358043	0.588853	Not
C17orf49	662.608	0.379386	0.19055	1.991	0.0464806	0.174904	Not
C17orf50	5.60774	-1.24845	1.06577	-1.1714	0.241437	0.470846	Not
C17orf51	115.399	-0.808548	0.530131	-1.52519	0.127213	0.322269	Not
C17orf53	63.0256	1.1802	0.527554	2.23711	0.0252792	0.119329	Up
C17orf58	39.1384	-0.563661	0.382353	-1.47419	0.140431	0.341996	Not
C17orf64	5.78903	1.85773	1.06721	1.74074	0.0817293	0.248158	Not
C17orf67	166.108	-0.352937	0.285332	-1.23694	0.216111	0.442377	Not
C17orf75	163.919	-0.355554	0.28704	-1.23869	0.21546	0.44171	Not
C17orf77	11.8832	2.78878	0.973062	2.86599	0.0041571	0.0378232	Up
C17orf78	20.561	-1.70958	0.717028	-2.38427	0.0171132	0.0934714	Down
C17orf80	317.022	-1.21709	0.261725	-4.65028	3.31487e-06	0.000247927	Down
C17orf97	133.738	-0.706882	0.481392	-1.46841	0.141992	0.344045	Not
C17orf99	10.6508	0.962162	1.03075	0.93346	0.350582	0.582321	Not
C18orf21	312.406	0.235085	0.253129	0.928716	0.353036	0.584006	Not
C18orf25	3004.01	0.551831	0.278733	1.97978	0.0477279	0.178148	Up
C18orf32	15.0461	0.112381	0.526362	0.213505	0.830933	0.917562	Not
C18orf54	113.316	-0.938177	0.461473	-2.03301	0.0420518	0.164473	Down
C18orf65	32.5947	-0.927	0.405573	-2.28566	0.0222744	0.110197	Down
C19orf12	927.897	-0.276246	0.270506	-1.02122	0.30715	0.540607	Not
C19orf18	8.36781	-0.104068	0.666137	-0.156227	0.875854	0.940763	Not
C19orf24	344.364	-0.20123	0.204563	-0.983706	0.32526	0.557948	Not
C19orf25	536.752	-0.450584	0.312266	-1.44295	0.149035	0.354074	Not
C19orf38	1478.31	-0.388572	0.313014	-1.24139	0.214462	0.440591	Not
C19orf44	51.908	-1.07091	0.40843	-2.62203	0.00874082	0.0607604	Down
C19orf47	489.27	-0.106491	0.186906	-0.569755	0.568844	0.75916	Not
C19orf48	289.851	0.922803	0.295162	3.12643	0.00176943	0.0220705	Up
C19orf53	214.034	-0.0420705	0.260057	-0.161774	0.871484	0.938739	Not
C19orf54	286.434	0.0845193	0.198876	0.424984	0.670848	0.825147	Not
C19orf57	16.9021	1.32512	0.694049	1.90927	0.0562278	0.197071	Not
C19orf66	1092.51	0.574784	0.208943	2.75092	0.0059428	0.0478806	Up
C19orf67	41.3728	-0.876826	0.326321	-2.687	0.00720964	0.0536277	Down
C19orf70	171.66	-0.0780999	0.211683	-0.368947	0.712167	0.84959	Not
C19orf71	296.843	0.288282	0.218485	1.31946	0.187015	0.406208	Not
C19orf73	10.4027	-0.480642	0.704516	-0.682231	0.495093	0.703485	Not
C19orf84	123.295	0.112929	0.55727	0.202646	0.839412	0.92252	Not
C1D	234.441	0.256233	0.228144	1.12312	0.261386	0.493162	Not
C1GALT1	2527.73	-0.257454	0.176189	-1.46124	0.143951	0.346461	Not
C1GALT1C1	443.725	-0.90699	0.280352	-3.23518	0.00121567	0.0174598	Down
C1QA	85.2291	-0.13354	0.518053	-0.257772	0.796583	0.898266	Not
C1QB	39.7669	-0.874671	0.655797	-1.33375	0.182285	0.400868	Not
C1QBP	498.129	-0.224861	0.256464	-0.876771	0.380611	0.61048	Not
C1QL3	53.1003	0.824468	0.486849	1.69348	0.0903644	0.262902	Not
C1QTNF12	28.8439	2.25801	0.652498	3.46056	0.000539055	0.010032	Up
C1QTNF3	131.064	0.430533	0.260365	1.65357	0.098214	0.275685	Not
C1QTNF4	26.547	0.467923	0.535354	0.874044	0.382095	0.61103	Not
C1QTNF6	468.183	-0.426543	0.217457	-1.96151	0.04982	0.183147	Not
C1QTNF7	182.083	-0.505568	0.48204	-1.04881	0.294266	0.52761	Not
C1QTNF9	11.3332	0.36779	0.870659	0.422427	0.672713	0.826268	Not
C1R	126.082	0.809501	0.468934	1.72626	0.0843014	0.252443	Not
C1RL	4058.51	-0.822119	0.374524	-2.19511	0.028156	0.12693	Down
C1S	13.0124	1.5629	0.725219	2.15507	0.0311564	0.135347	Up
C1orf100	21.2952	-0.978504	0.717173	-1.36439	0.172445	0.387128	Not
C1orf105	36.4252	-0.977753	0.446958	-2.18757	0.0287008	0.128327	Down
C1orf109	223.383	-0.404763	0.289697	-1.39719	0.162355	0.372979	Not
C1orf112	390.396	-0.751935	0.205888	-3.65215	0.000260052	0.00605489	Down
C1orf115	71.4166	-1.1353	0.4104	-2.76633	0.00566917	0.0463592	Down
C1orf116	66.7184	0.826757	0.52711	1.56847	0.116771	0.304481	Not
C1orf122	137.1	0.390996	0.242698	1.61104	0.107171	0.288752	Not
C1orf123	325.987	-0.521331	0.20348	-2.56208	0.0104048	0.0682009	Down
C1orf127	16.0141	0.480183	0.574121	0.83638	0.402941	0.629338	Not
C1orf131	160.462	-0.651665	0.290117	-2.24621	0.0246904	0.117735	Down
C1orf146	7.97374	0.203715	0.780119	0.261133	0.79399	0.897008	Not
C1orf159	330.914	-0.134409	0.17971	-0.747921	0.454508	0.671889	Not
C1orf162	3064.87	-0.0207807	0.174822	-0.118868	0.90538	0.955772	Not
C1orf167	5.53676	0.92918	1.07757	0.862292	0.388527	0.617073	Not
C1orf174	691.334	0.43013	0.225285	1.90927	0.0562276	0.197071	Not
C1orf189	28.8	-0.250062	0.634859	-0.393885	0.693666	0.838745	Not
C1orf194	32.6383	-1.05961	0.485226	-2.18376	0.0289801	0.129003	Down
C1orf195	12.8256	1.80845	0.874257	2.06855	0.0385879	0.1559	Up
C1orf198	365.989	0.633429	0.379208	1.6704	0.0948398	0.271147	Not
C1orf21	1492.15	1.48597	0.308545	4.81605	1.46428e-06	0.000123971	Up
C1orf216	182.465	-0.650988	0.330862	-1.96755	0.0491193	0.18142	Down
C1orf226	26.8468	-0.0767199	0.639765	-0.119919	0.904547	0.955507	Not
C1orf35	149.6	-0.0201868	0.337768	-0.0597652	0.952343	0.978953	Not
C1orf43	2052.7	-0.163498	0.164782	-0.992207	0.321097	0.554066	Not
C1orf50	182.448	0.254473	0.279675	0.909889	0.362881	0.593363	Not
C1orf52	2030.99	0.814885	0.300358	2.71305	0.0066668	0.0513399	Up
C1orf54	18.2345	0.404506	0.680853	0.594117	0.552434	0.747006	Not
C1orf56	366.105	-0.0606374	0.15699	-0.38625	0.699312	0.842471	Not
C1orf61	27.574	0.610659	0.463513	1.31746	0.187686	0.407317	Not
C1orf74	621.167	-0.885959	0.35057	-2.5272	0.0114978	0.0725161	Down
C2	122.027	-0.263677	0.453679	-0.581197	0.561107	0.753191	Not
C20orf144	3.37581	0.957117	1.32337	0.723242	0.469531	0.683958	Not
C20orf173	3.40608	0.842946	0.984094	0.85657	0.391682	0.619626	Not
C20orf194	848.601	-0.209927	0.241678	-0.868623	0.385053	0.613547	Not
C20orf196	318.021	-0.55787	0.270726	-2.06065	0.0393367	0.158007	Down
C20orf197	909.213	-0.962058	0.363654	-2.64553	0.00815625	0.0579415	Down
C20orf202	7.49351	-0.100372	0.779736	-0.128725	0.897575	0.951842	Not
C20orf203	17.198	0.562132	0.517296	1.08667	0.277181	0.510126	Not
C20orf204	85.5285	0.878137	0.414187	2.12014	0.0339938	0.143582	Up
C20orf27	410	0.137207	0.318426	0.430893	0.666546	0.822536	Not
C20orf96	45.2114	-0.0319968	0.345775	-0.0925363	0.926272	0.965613	Not
C21orf2	507.298	0.480771	0.215601	2.22992	0.0257529	0.120504	Not
C21orf58	193.504	0.0650097	0.20306	0.320151	0.748854	0.870534	Not
C21orf62	60.5745	-1.32035	0.512214	-2.57773	0.00994531	0.0661588	Down
C21orf91	1363.02	-1.03254	0.237429	-4.34883	1.36866e-05	0.000730687	Down
C22orf15	36.82	-0.529779	0.517021	-1.02467	0.305517	0.538911	Not
C22orf23	143.686	0.00490544	0.292904	0.0167476	0.986638	0.993404	Not
C22orf24	16.6806	0.451434	0.599515	0.752999	0.45145	0.669694	Not
C22orf31	14.7189	-1.40676	1.22226	-1.15095	0.249754	0.479721	Not
C22orf34	3820.75	-0.325501	0.339697	-0.958211	0.337956	0.570911	Not
C22orf39	673.227	0.108036	0.167251	0.645951	0.518311	0.720819	Not
C22orf46	271.86	-0.242013	0.245837	-0.984443	0.324898	0.557832	Not
C2CD2	283.535	-0.325903	0.290723	-1.12101	0.262284	0.494151	Not
C2CD2L	1061.36	-0.297803	0.212751	-1.39977	0.161581	0.371847	Not
C2CD3	2788.4	0.247715	0.206636	1.1988	0.230606	0.458723	Not
C2CD4D	74.8153	-0.520741	0.487234	-1.06877	0.285174	0.518182	Not
C2CD5	2273.76	-0.199498	0.191808	-1.0401	0.298295	0.531666	Not
C2CD6	6.98714	-3.22	1.06161	-3.03314	0.00242022	0.0267071	Down
C2orf15	23.4296	-1.12879	0.633452	-1.78196	0.0747554	0.234717	Not
C2orf16	32.2203	-0.407959	0.478213	-0.853091	0.393609	0.621372	Not
C2orf27A	76.7245	-0.904865	0.447386	-2.02256	0.0431183	0.16716	Down
C2orf40	4.4122	-0.177034	1.23646	-0.143178	0.88615	0.945707	Not
C2orf42	437.117	-0.46786	0.218553	-2.14071	0.0322972	0.138682	Not
C2orf48	13.1734	2.18359	0.73316	2.97833	0.00289827	0.0301233	Up
C2orf49	1574.33	0.561707	0.289341	1.94134	0.0522175	0.188688	Not
C2orf50	6.50733	-1.19883	0.92754	-1.29248	0.19619	0.417837	Not
C2orf66	5.32683	2.09155	1.12964	1.85152	0.0640945	0.213983	Not
C2orf68	2520.35	-0.333786	0.148341	-2.25012	0.0244411	0.117081	Not
C2orf69	575.105	0.478268	0.275824	1.73396	0.0829249	0.25002	Not
C2orf71	13.7161	1.22626	0.755684	1.62271	0.104651	0.284735	Not
C2orf73	2.64392	0.361703	1.50338	0.240593	0.80987	0.905604	Not
C2orf74	41.6868	-0.921017	0.582815	-1.58029	0.11404	0.300319	Not
C2orf76	110.81	-0.823797	0.369128	-2.23174	0.0256321	0.120279	Down
C2orf81	44.8923	-0.131649	0.396358	-0.332147	0.739779	0.865127	Not
C2orf88	1029.08	0.37868	0.335827	1.12761	0.259487	0.491333	Not
C2orf92	55.4846	-0.352758	0.352313	-1.00126	0.316699	0.55025	Not
C3	111.145	0.206611	0.479305	0.431063	0.666423	0.822511	Not
C3AR1	1069.38	-1.4396	0.502195	-2.86662	0.0041488	0.0378232	Down
C3orf14	23.5515	-0.103795	0.483215	-0.214801	0.829922	0.916702	Not
C3orf18	182.049	-0.6846	0.341226	-2.0063	0.0448247	0.171304	Down
C3orf20	237.15	0.509388	0.455828	1.1175	0.26378	0.495199	Not
C3orf22	105.506	-1.69903	0.659838	-2.57491	0.0100265	0.0664636	Down
C3orf33	63.309	0.18461	0.298597	0.618259	0.536404	0.735174	Not
C3orf35	729.254	1.03233	0.307808	3.3538	0.000797102	0.0128991	Up
C3orf38	1058.64	0.186312	0.206989	0.900104	0.368065	0.598261	Not
C3orf49	68.3271	-1.70651	0.425275	-4.01273	6.00215e-05	0.00220812	Down
C3orf52	21.2508	-1.39043	0.816381	-1.70316	0.0885384	0.260041	Not
C3orf58	1166.67	-0.303344	0.178078	-1.70344	0.0884865	0.259967	Not
C3orf62	1449.84	-0.356993	0.367866	-0.970444	0.331825	0.564954	Not
C3orf67	6.15841	0.322063	0.838065	0.384293	0.700761	0.843378	Not
C3orf70	10.4712	1.34036	1.06877	1.25412	0.2098	0.435623	Not
C3orf84	3.64097	-0.412702	1.0214	-0.404054	0.686173	0.8344	Not
C4A	33.9941	1.27775	0.54595	2.34042	0.0192622	0.100777	Up
C4B	13.357	-0.527198	0.834245	-0.631946	0.527422	0.728277	Not
C4BPA	380.447	0.155819	1.26688	0.122995	0.902111	0.954037	Not
C4BPB	4.14299	0.468578	1.23508	0.379392	0.704397	0.845661	Not
C4orf19	336.664	1.25451	0.488968	2.56562	0.010299	0.0677962	Up
C4orf3	1984.45	-0.228839	0.212465	-1.07707	0.28145	0.514192	Not
C4orf33	461.175	0.561065	0.233448	2.40338	0.0162441	0.0903743	Up
C4orf36	7.62889	-0.985348	0.980144	-1.00531	0.314748	0.548544	Not
C4orf45	18.78	-0.0391071	0.641488	-0.0609631	0.951389	0.978887	Not
C4orf46	183.619	0.653629	0.329651	1.98279	0.0473912	0.177141	Up
C4orf47	32.3093	1.48113	0.52684	2.81136	0.00493332	0.0423054	Up
C4orf48	56.5968	-0.146292	0.370205	-0.395165	0.692721	0.838039	Not
C4orf50	139.892	0.0180369	0.463343	0.0389278	0.968948	0.985986	Not
C5	205.935	-0.597114	0.210328	-2.83897	0.00452594	0.0398685	Down
C5AR1	18470.7	0.874258	0.397595	2.19887	0.0278875	0.126374	Up
C5AR2	1826.72	-0.484371	0.291315	-1.66271	0.0963711	0.273454	Not
C5orf15	655.424	-0.308584	0.190187	-1.62253	0.104689	0.284735	Not
C5orf22	656.754	-0.134655	0.175385	-0.767766	0.442626	0.66284	Not
C5orf24	813.728	-0.230578	0.300047	-0.768474	0.442206	0.662499	Not
C5orf30	146.295	-0.275393	0.300205	-0.91735	0.358959	0.589809	Not
C5orf34	118.649	-0.715782	0.280778	-2.54928	0.0107946	0.0698038	Down
C5orf51	258.367	-0.931662	0.272413	-3.42003	0.000626142	0.0110095	Down
C5orf56	746.001	0.730637	0.296351	2.46545	0.0136843	0.0812681	Up
C5orf58	269.416	-0.458576	0.318335	-1.44054	0.149713	0.355155	Not
C5orf63	225.445	-0.983101	0.346197	-2.83971	0.00451543	0.039798	Down
C5orf64	4.97891	-0.812903	1.29413	-0.628147	0.529907	0.730183	Not
C5orf66	1154.16	1.0488	0.442236	2.3716	0.0177114	0.0954237	Up
C5orf67	38.2743	-0.717358	0.578905	-1.23916	0.215285	0.44171	Not
C6orf10	44.3617	-0.919091	0.707754	-1.2986	0.194081	0.415296	Not
C6orf106	4156.64	0.47709	0.169078	2.82172	0.00477674	0.0414226	Not
C6orf120	1117.37	-0.348129	0.176091	-1.97699	0.0480428	0.178734	Not
C6orf132	33.9652	0.751732	0.569363	1.3203	0.186734	0.405927	Not
C6orf136	351.668	0.794505	0.19434	4.08822	4.34702e-05	0.0017061	Up
C6orf163	168.738	-1.2144	0.307387	-3.95074	7.79109e-05	0.00262842	Down
C6orf201	77.5951	0.391578	0.352827	1.10983	0.267072	0.499256	Not
C6orf203	190.843	-0.644864	0.300829	-2.14362	0.0320633	0.137889	Down
C6orf222	9.85659	-1.4545	0.741333	-1.96201	0.0497615	0.182982	Down
C6orf226	57.4022	0.667235	0.396318	1.68358	0.0922623	0.266398	Not
C6orf47	849.994	0.0890978	0.207296	0.42981	0.667334	0.822831	Not
C6orf48	774.743	0.0834704	0.314367	0.265519	0.79061	0.895422	Not
C6orf52	7.53507	-1.88292	0.82845	-2.27283	0.0230365	0.112355	Down
C6orf62	9135.15	0.162722	0.194411	0.837004	0.40259	0.629338	Not
C6orf89	4646.79	0.0544009	0.152013	0.357871	0.72044	0.854854	Not
C6orf99	3.57188	1.49203	1.23042	1.21261	0.225278	0.452619	Not
C7orf25	346.253	-1.00182	0.223137	-4.48973	7.1313e-06	0.000451117	Down
C7orf26	1020.53	0.250647	0.146927	1.70593	0.0880214	0.258984	Not
C7orf31	188.739	-0.232652	0.243275	-0.956332	0.338904	0.571849	Not
C7orf43	2387.13	-0.362874	0.255271	-1.42153	0.155164	0.3629	Not
C7orf50	418.652	0.359734	0.224835	1.59999	0.1096	0.292991	Not
C7orf57	7.76545	-0.275473	0.741386	-0.371565	0.710217	0.848708	Not
C7orf61	68.8513	0.524985	0.405872	1.29347	0.195848	0.417836	Not
C7orf71	83.8383	-1.22448	0.401964	-3.04625	0.00231714	0.0260756	Down
C8G	26.8887	0.463585	0.597063	0.776443	0.437488	0.658578	Not
C8orf33	635.464	-0.193878	0.244233	-0.793825	0.427297	0.649839	Not
C8orf37	69.7142	-0.816503	0.335782	-2.43164	0.0150305	0.086162	Down
C8orf44	121.517	-1.15511	0.404749	-2.8539	0.0043186	0.0385642	Down
C8orf44-SGK3	5.52369	-2.7745	1.1887	-2.33407	0.0195922	0.102104	Down
C8orf46	21.7495	0.746548	0.528702	1.41204	0.157938	0.366335	Not
C8orf58	96.9348	0.247733	0.345934	0.716129	0.473912	0.687749	Not
C8orf59	211.163	-0.424878	0.290748	-1.46133	0.143925	0.346452	Not
C8orf76	44.9766	0.185422	0.409943	0.452312	0.651044	0.812304	Not
C8orf82	278.332	0.0124659	0.224659	0.0554878	0.95575	0.980138	Not
C8orf88	20.8119	-0.304208	0.477911	-0.636538	0.524426	0.726158	Not
C8orf89	3.36981	0.560791	1.52138	0.368606	0.712421	0.849654	Not
C9orf116	3.50404	-0.639223	1.39985	-0.456637	0.647932	0.810542	Not
C9orf129	8.24973	-0.88606	1.06784	-0.829771	0.406668	0.632172	Not
C9orf131	606.72	0.5849	0.290064	2.01645	0.0437526	0.168447	Up
C9orf139	513.616	-1.38034	0.321066	-4.29923	1.71391e-05	0.000849243	Down
C9orf147	110.136	-1.33227	0.46713	-2.85204	0.00434391	0.0386888	Down
C9orf153	19.2251	0.80472	0.568994	1.41429	0.157278	0.36566	Not
C9orf16	434.633	0.106537	0.232029	0.459152	0.646125	0.809622	Not
C9orf163	4.67865	-0.438926	1.33326	-0.329212	0.741996	0.866444	Not
C9orf24	43.4247	-0.773865	0.531719	-1.4554	0.145557	0.348687	Not
C9orf3	595.72	-0.227713	0.170444	-1.33599	0.181551	0.40015	Not
C9orf40	111.722	-0.540143	0.371978	-1.45208	0.146478	0.350099	Not
C9orf43	7.65612	0.988439	0.82166	1.20298	0.228985	0.456817	Not
C9orf47	158.842	-1.72899	0.460629	-3.75355	0.000174345	0.00455424	Down
C9orf50	3.3228	-0.552658	1.33269	-0.414693	0.678366	0.829943	Not
C9orf64	198.166	-1.45494	0.43023	-3.38176	0.000720223	0.0120989	Down
C9orf66	288.787	-1.06996	0.368796	-2.90124	0.00371694	0.0352066	Down
C9orf72	5698.09	0.529137	0.35288	1.49948	0.133748	0.332172	Not
C9orf78	2402.35	0.823221	0.351473	2.3422	0.0191702	0.100583	Up
C9orf84	2057.33	-2.45296	0.498266	-4.923	8.52277e-07	8.09204e-05	Down
C9orf85	88.4753	-0.527735	0.286288	-1.84337	0.0652745	0.216529	Not
CA1	1032.89	0.89	0.509558	1.74661	0.0807045	0.246172	Not
CA11	107.459	0.487633	0.233113	2.09183	0.0364536	0.150445	Not
CA12	29.7298	0.691628	0.76241	0.907161	0.364322	0.594677	Not
CA13	95.4686	-0.824112	0.307005	-2.68436	0.00726689	0.0539185	Down
CA14	263.626	1.38422	0.410835	3.36927	0.000753671	0.0124794	Up
CA2	424.309	0.508528	0.517082	0.983458	0.325382	0.557948	Not
CA3	6.80849	-1.4304	0.932502	-1.53394	0.125045	0.31897	Not
CA4	1043.41	1.07325	0.598754	1.79247	0.0730577	0.231773	Not
CA5B	1222.09	-0.37984	0.316592	-1.19978	0.230226	0.458314	Not
CA6	91.7019	-1.6745	0.578783	-2.89314	0.00381416	0.0357009	Down
CA7	7.68883	-0.900146	0.798719	-1.12699	0.259748	0.491452	Not
CA8	52.3834	0.536463	0.678719	0.790405	0.429291	0.651559	Not
CA9	3.34129	1.95117	1.08483	1.7986	0.0720826	0.229874	Not
CAAP1	236.603	-0.082081	0.255872	-0.32079	0.74837	0.870399	Not
CAB39	8000.16	-0.478999	0.268425	-1.78448	0.0743465	0.233804	Not
CAB39L	164.338	-0.612135	0.210313	-2.9106	0.00360736	0.0343951	Down
CABIN1	5203.01	0.1244	0.186559	0.66681	0.504893	0.710471	Not
CABLES1	28.4529	0.592635	0.619945	0.955948	0.339099	0.571934	Not
CABLES2	652.808	1.26344	0.331708	3.8089	0.000139585	0.00391539	Up
CABP1	5.17142	-0.483884	1.19057	-0.406432	0.684425	0.832866	Not
CABP4	148.564	1.80876	0.494488	3.65784	0.000254349	0.00598546	Up
CABP5	66.4053	0.202994	0.765816	0.265069	0.790956	0.895495	Not
CABP7	37.9081	-0.504916	0.473057	-1.06735	0.285815	0.518643	Not
CABYR	31.5669	-0.817151	0.520935	-1.56862	0.116736	0.304481	Not
CACFD1	209.159	0.285533	0.236695	1.20633	0.227688	0.455439	Not
CACHD1	62.8693	0.0607051	0.534073	0.113664	0.909504	0.957391	Not
CACNA1A	109.25	-1.11641	0.522817	-2.13538	0.0327296	0.139919	Down
CACNA1C	152.549	-0.647783	0.356854	-1.81526	0.069484	0.225031	Not
CACNA1D	126.612	0.0870805	0.451512	0.192864	0.847065	0.926083	Not
CACNA1E	695.856	0.175476	0.562606	0.311899	0.755117	0.874047	Not
CACNA1F	58.8013	0.0475998	0.330605	0.143978	0.885518	0.945707	Not
CACNA1H	50.1133	0.263645	0.431755	0.610637	0.54144	0.739264	Not
CACNA1I	559.245	0.0974303	0.361103	0.269813	0.787304	0.894089	Not
CACNA2D2	855.247	1.38265	0.266292	5.19222	2.07802e-07	2.5152e-05	Up
CACNA2D3	107.291	-0.782068	0.545406	-1.43392	0.151596	0.357906	Not
CACNA2D4	593.504	-0.3226	0.288105	-1.11973	0.262827	0.494763	Not
CACNB1	281.195	0.071787	0.262744	0.27322	0.784684	0.892088	Not
CACNB2	385.363	-0.521385	0.276175	-1.88788	0.0590417	0.203161	Not
CACNB3	142.07	0.202832	0.333699	0.607828	0.543301	0.740339	Not
CACNB4	386.12	0.723649	0.314907	2.29798	0.021563	0.107877	Up
CACNG1	16.1862	-0.913251	0.865298	-1.05542	0.291234	0.524112	Not
CACNG4	6.35973	-0.992996	1.32743	-0.748058	0.454425	0.671889	Not
CACNG6	50.0966	0.473637	0.5834	0.811856	0.416874	0.641378	Not
CACNG8	65.1805	-0.0448386	0.663	-0.0676299	0.94608	0.9769	Not
CACTIN	657.021	0.164636	0.176813	0.931131	0.351786	0.58322	Not
CACUL1	7115.82	0.610305	0.327567	1.86314	0.0624422	0.210387	Not
CACYBP	806.616	-0.375703	0.258796	-1.45173	0.146575	0.350171	Not
CAD	1044.41	-0.110878	0.215172	-0.515297	0.606346	0.784002	Not
CADM1	191.065	1.43031	0.609719	2.34585	0.0189836	0.0998022	Up
CADM2	7.38246	4.78065	1.42232	3.36115	0.000776179	0.0127403	Up
CADM4	99.7128	-0.475382	0.380141	-1.25054	0.211101	0.436466	Not
CAGE1	6.8731	2.54233	1.04012	2.44426	0.0145149	0.0844272	Up
CALB1	89.2731	-2.10322	0.734661	-2.86285	0.00419849	0.0379757	Down
CALCA	9.02975	1.48162	0.674099	2.19793	0.0279539	0.12643	Up
CALCOCO1	4638.4	0.180582	0.260188	0.694047	0.487653	0.69754	Not
CALCOCO2	4433.4	0.491612	0.237167	2.07285	0.0381859	0.154973	Not
CALCRL	78.5198	-1.27556	0.425677	-2.99654	0.00273064	0.0289418	Down
CALD1	150.039	-0.154501	0.497383	-0.310628	0.756084	0.874879	Not
CALHM1	17.2403	-1.18816	0.88178	-1.34746	0.177832	0.394238	Not
CALHM2	1163.1	-0.815741	0.349716	-2.33258	0.01967	0.102325	Down
CALHM5	18.3004	0.519161	0.705795	0.735568	0.461993	0.677585	Not
CALHM6	177.372	0.00413237	0.373822	0.0110544	0.99118	0.995701	Not
CALM1	11380.8	0.201666	0.165624	1.21761	0.223371	0.450895	Not
CALM2	6417.23	-0.26703	0.155554	-1.71664	0.0860447	0.2553	Not
CALM3	8408.14	0.041367	0.160765	0.257314	0.796936	0.898416	Not
CALML4	1177.69	-0.935944	0.294119	-3.1822	0.00146163	0.019657	Down
CALML6	8.80819	0.168448	0.770272	0.218686	0.826894	0.915145	Not
CALN1	4.31247	0.589095	1.12659	0.522903	0.601042	0.779879	Not
CALR	7850.46	0.317078	0.232699	1.36261	0.173007	0.387926	Not
CALU	1156.18	0.0556336	0.257604	0.215966	0.829015	0.916209	Not
CALY	11.8514	0.243131	0.898125	0.270709	0.786615	0.893552	Not
CAMK1	532.241	-0.1984	0.299664	-0.662075	0.507923	0.712269	Not
CAMK1D	6200.05	0.321304	0.163091	1.97009	0.0488283	0.180668	Not
CAMK1G	18.9031	7.98002	2.63486	3.02863	0.00245669	0.0270321	Up
CAMK2D	2017.72	0.0629587	0.206964	0.304201	0.760975	0.877912	Not
CAMK2G	4535.7	-0.52189	0.246957	-2.11328	0.0345766	0.145231	Down
CAMK2N1	59.9679	1.31958	0.554736	2.37875	0.0173715	0.0943941	Up
CAMK2N2	3.91485	1.01171	1.2025	0.841339	0.400158	0.626967	Not
CAMK4	2082.41	-0.0102539	0.316831	-0.0323639	0.974182	0.988194	Not
CAMKK1	988.491	0.0796489	0.364388	0.218583	0.826975	0.915145	Not
CAMKK2	5840.21	-0.227705	0.337347	-0.674986	0.499685	0.706693	Not
CAMKMT	822.228	-0.28659	0.215043	-1.33271	0.182626	0.401246	Not
CAMLG	414.499	0.077111	0.212123	0.36352	0.716216	0.852258	Not
CAMP	484.243	-1.31181	0.875726	-1.49797	0.13414	0.332462	Not
CAMSAP1	1292.3	0.102	0.151861	0.671666	0.501796	0.708465	Not
CAMSAP2	158.596	-1.02198	0.46632	-2.19158	0.0284098	0.127539	Down
CAMSAP3	16.0687	-0.205086	0.596409	-0.343869	0.730945	0.860293	Not
CAMTA1	384.819	0.266957	0.230427	1.15853	0.246647	0.475717	Not
CAMTA2	3002.09	-0.0410259	0.252375	-0.162559	0.870865	0.938456	Not
CAND1	2262.87	-0.00241162	0.185484	-0.0130018	0.989626	0.994694	Not
CAND2	116.76	-0.0339078	0.374433	-0.0905578	0.927844	0.966566	Not
CANT1	4227.67	0.172994	0.319952	0.540686	0.588724	0.772245	Not
CANX	10554.2	-0.0211245	0.188154	-0.112273	0.910607	0.957847	Not
CAP1	22808.9	-0.43216	0.243418	-1.77538	0.0758351	0.236981	Not
CAPG	1988.49	-0.363884	0.234468	-1.55196	0.120672	0.311727	Not
CAPN1	4412.43	0.154486	0.248008	0.622909	0.533344	0.73269	Not
CAPN10	585.169	0.0967976	0.216299	0.447517	0.654502	0.8152	Not
CAPN11	3.84481	-0.303023	1.22929	-0.246503	0.805293	0.903405	Not
CAPN12	114.134	-0.237726	0.405365	-0.586449	0.557574	0.750819	Not
CAPN13	13.4056	-0.766518	0.702513	-1.09111	0.275225	0.507724	Not
CAPN14	21.1527	0.0798636	0.496257	0.160932	0.872147	0.939062	Not
CAPN15	2227.63	0.722198	0.240586	3.00183	0.00268364	0.0285774	Up
CAPN2	6327.47	0.385763	0.21955	1.75706	0.0789069	0.242847	Not
CAPN3	819.463	-0.290737	0.221404	-1.31315	0.189131	0.409122	Not
CAPN5	297.208	1.03285	0.309505	3.33711	0.000846552	0.0134364	Up
CAPN7	2537	0.394491	0.241183	1.63565	0.101912	0.280445	Not
CAPN8	9.24384	0.537304	0.809002	0.664157	0.50659	0.711507	Not
CAPNS1	6346.4	0.16414	0.187385	0.875952	0.381056	0.610653	Not
CAPNS2	90.2241	-1.52949	0.476143	-3.21224	0.00131703	0.018371	Down
CAPRIN1	6177.51	0.005187	0.161034	0.0322106	0.974304	0.988194	Not
CAPRIN2	1068.72	0.102227	0.268488	0.380751	0.703388	0.845175	Not
CAPS	388.012	-0.072204	0.188985	-0.382062	0.702415	0.844582	Not
CAPS2	55.5328	0.00536064	0.308232	0.0173916	0.986124	0.993266	Not
CAPZA1	11087.4	-0.168206	0.253949	-0.662362	0.507739	0.712263	Not
CAPZA2	3646.85	-0.497829	0.263817	-1.88702	0.0591574	0.203426	Not
CAPZB	9259.33	0.0886852	0.1948	0.455263	0.64892	0.81069	Not
CARD11	3072.26	0.76972	0.179808	4.2808	1.86224e-05	0.0008975	Up
CARD14	344.451	0.129481	0.221957	0.583362	0.559649	0.752462	Not
CARD16	1652.38	-0.494279	0.284305	-1.73855	0.0821137	0.248696	Not
CARD17	200.723	-1.80426	0.514997	-3.50343	0.000459299	0.00903554	Down
CARD19	1152.23	0.881208	0.319292	2.75988	0.00578228	0.0470415	Up
CARD6	917.492	-1.67949	0.360384	-4.66027	3.15789e-06	0.000238435	Down
CARD8	9896.52	-0.929393	0.316282	-2.93849	0.00329811	0.0326843	Down
CARD9	406.181	-0.012421	0.300352	-0.0413546	0.967013	0.985133	Not
CARF	483.982	-0.500444	0.169819	-2.94692	0.00320952	0.0321074	Down
CARHSP1	1279.44	-0.131342	0.210928	-0.622686	0.533491	0.732808	Not
CARM1	1485.57	0.295913	0.394001	0.751046	0.452625	0.670411	Not
CARMIL1	289.537	-1.27455	0.394714	-3.22903	0.00124209	0.0176791	Down
CARMIL2	941.985	0.110015	0.212142	0.51859	0.604046	0.782241	Not
CARMIL3	152.742	1.34312	0.303384	4.42713	9.54968e-06	0.000567115	Up
CARNMT1	503.928	-0.442229	0.216655	-2.04116	0.0412345	0.162582	Not
CARNS1	577.682	0.63324	0.220085	2.87725	0.0040116	0.0368899	Up
CARS	2073.63	0.361626	0.258506	1.39891	0.16184	0.372227	Not
CARS2	2082.27	-0.271252	0.245354	-1.10555	0.26892	0.501033	Not
CASC1	127.484	-0.919491	0.346706	-2.65208	0.00799983	0.057218	Down
CASC3	8054.33	0.389714	0.286426	1.36061	0.173637	0.389033	Not
CASC4	3591.42	0.0773288	0.216294	0.357518	0.720704	0.854985	Not
CASD1	753.584	-0.0223078	0.28117	-0.0793394	0.936763	0.971757	Not
CASK	991.901	-0.162388	0.250403	-0.648506	0.516658	0.719428	Not
CASKIN1	7.70216	0.885884	0.974788	0.908797	0.363458	0.593755	Not
CASKIN2	20.6083	0.396671	0.614507	0.645512	0.518596	0.720987	Not
CASP1	4927.09	-0.856863	0.237777	-3.60364	0.000313788	0.00693923	Down
CASP10	2096.08	-0.181995	0.240654	-0.756254	0.449497	0.668182	Not
CASP2	2583.82	-0.426448	0.158184	-2.69589	0.00702005	0.0529543	Not
CASP3	1166.13	0.0106291	0.160273	0.0663186	0.947124	0.97723	Not
CASP4	5653.87	-0.690022	0.34238	-2.01537	0.0438662	0.168696	Down
CASP5	422.106	-1.62148	0.302195	-5.36567	8.06488e-08	1.15204e-05	Down
CASP6	212.342	-0.528276	0.342388	-1.54292	0.122851	0.315147	Not
CASP7	472.92	-0.209965	0.275345	-0.76255	0.445732	0.665227	Not
CASP8	8305.65	0.0228352	0.173263	0.131795	0.895146	0.950602	Not
CASP8AP2	1223.41	-0.998669	0.27313	-3.65639	0.000255793	0.00598546	Down
CASP9	613.58	0.59985	0.267368	2.24354	0.0248618	0.118251	Up
CASQ1	21.2264	1.99035	0.677023	2.93985	0.00328369	0.0325942	Up
CASR	9.07245	1.04145	0.823945	1.26398	0.206238	0.430787	Not
CASS4	3634.6	0.254799	0.335908	0.75854	0.448128	0.666997	Not
CAST	6342.9	0.330649	0.180582	1.83102	0.0670977	0.220635	Not
CASTOR1	118.844	0.12738	0.36284	0.351064	0.725541	0.857177	Not
CASTOR2	1118.87	0.543991	0.351932	1.54573	0.12217	0.314112	Not
CASTOR3	2278.77	0.610102	0.226898	2.68888	0.00716924	0.0535355	Up
CASZ1	880.28	1.12108	0.210253	5.33205	9.71078e-08	1.3626e-05	Up
CAT	4697.87	-0.51659	0.264918	-1.95	0.0511762	0.18654	Not
CATIP	303.024	-0.522936	0.821815	-0.636318	0.524569	0.726158	Not
CATSPER1	65.9831	-0.394256	0.441725	-0.892537	0.372105	0.602406	Not
CATSPER2	74.6078	-0.243136	0.439756	-0.552889	0.58034	0.766864	Not
CATSPER3	38.61	-0.617009	0.470075	-1.31258	0.189326	0.409367	Not
CATSPERB	43.8462	-0.110619	0.454001	-0.243653	0.807499	0.904668	Not
CATSPERD	5.02087	5.46293	1.27446	4.28648	1.8153e-05	0.000885644	Up
CATSPERE	47.9079	-0.383538	0.461061	-0.831859	0.405488	0.631512	Not
CATSPERG	244.224	-0.207375	0.278042	-0.74584	0.455764	0.672304	Not
CATSPERZ	7.12702	-0.668567	0.853664	-0.783174	0.433525	0.655351	Not
CAV1	17.0179	0.0503202	0.878346	0.0572897	0.954314	0.979535	Not
CAV2	15.8339	0.472689	0.756545	0.624799	0.532103	0.732118	Not
CAVIN1	35.1846	0.0750653	0.564609	0.132951	0.894232	0.950286	Not
CAVIN2	2930.07	0.608823	0.474752	1.2824	0.199702	0.42276	Not
CAVIN3	15.0197	-0.306561	0.814775	-0.376252	0.706729	0.846735	Not
CAVIN4	8.02628	-0.0211664	0.949668	-0.0222882	0.982218	0.990796	Not
CBARP	3.74171	-0.74068	1.04068	-0.711724	0.476635	0.689741	Not
CBFA2T2	1594.09	0.0955532	0.175404	0.544761	0.585918	0.77066	Not
CBFA2T3	1614.56	-0.596113	0.272524	-2.18738	0.0287149	0.128327	Down
CBFB	1542.28	-0.037167	0.174519	-0.212968	0.831352	0.917897	Not
CBL	10692.7	-0.815284	0.25345	-3.21675	0.00129652	0.0182148	Down
CBLB	4823.13	0.926914	0.212242	4.36725	1.25822e-05	0.000690324	Up
CBLL1	2177.63	-0.0460373	0.203557	-0.226165	0.821073	0.912329	Not
CBLN3	49.2967	-0.0496672	0.432149	-0.114931	0.9085	0.957105	Not
CBR1	258.398	-1.1181	0.380749	-2.93657	0.00331865	0.0328058	Down
CBR3	58.8724	-1.22122	0.482288	-2.53213	0.0113371	0.0718811	Down
CBR4	564.662	-1.00111	0.231065	-4.33258	1.47374e-05	0.00076365	Down
CBS	45.3125	-0.809366	0.479729	-1.68713	0.0915779	0.265556	Not
CBSL	19.2471	-2.46459	0.779052	-3.16357	0.00155845	0.0205069	Down
CBWD1	331.187	-1.02499	0.292012	-3.51009	0.000447948	0.00890314	Down
CBWD2	407.602	-0.632866	0.252163	-2.50975	0.0120817	0.0748017	Down
CBWD3	126.233	-0.799433	0.535118	-1.49394	0.135192	0.334205	Not
CBWD5	291.999	-0.146971	0.338912	-0.433655	0.664539	0.821625	Not
CBWD6	117.697	-0.82775	0.363295	-2.27845	0.0226998	0.111224	Down
CBX1	942.341	-0.548727	0.19681	-2.7881	0.00530176	0.0442283	Down
CBX2	10.0486	-1.37988	0.720076	-1.9163	0.0553275	0.195036	Not
CBX3	1401.19	0.0175595	0.214519	0.081855	0.934762	0.971016	Not
CBX4	2451.88	1.27693	0.332515	3.84023	0.000122917	0.00363053	Up
CBX5	2956.64	-0.490379	0.284713	-1.72236	0.085004	0.253636	Not
CBX6	3453.09	0.767307	0.175162	4.38056	1.18375e-05	0.000664284	Up
CBX7	3395.03	0.0710151	0.203398	0.349143	0.726982	0.857793	Not
CBX8	71.8494	-0.0201363	0.334936	-0.0601199	0.95206	0.978937	Not
CBY1	102.778	-0.989411	0.390585	-2.53315	0.0113042	0.0718108	Down
CBY3	16.4836	-0.839585	0.66673	-1.25926	0.207937	0.433268	Not
CC2D1A	811.407	0.23303	0.170806	1.3643	0.172473	0.387136	Not
CC2D1B	2252.26	0.463603	0.15056	3.07919	0.00207565	0.024506	Not
CC2D2A	1996.63	-1.58985	0.448247	-3.54683	0.000389897	0.0081875	Down
CC2D2B	331.219	-0.400119	0.235048	-1.70228	0.0887024	0.260312	Not
CCAR1	1636.19	-0.0498833	0.205266	-0.243018	0.807992	0.904892	Not
CCAR2	3744.22	0.580402	0.202689	2.86351	0.0041898	0.0379189	Up
CCDC102A	138.927	-0.274418	0.302793	-0.906291	0.364782	0.594815	Not
CCDC102B	23.1238	-1.51728	0.579736	-2.61719	0.00886571	0.0613888	Down
CCDC103	6.56428	0.765299	0.9545	0.80178	0.42268	0.646102	Not
CCDC106	85.5869	-0.240453	0.314755	-0.763936	0.444906	0.664588	Not
CCDC107	67.8798	0.0667982	0.354352	0.188508	0.850478	0.92744	Not
CCDC112	153.647	-0.727928	0.265359	-2.74318	0.00608471	0.0485796	Down
CCDC113	20.0017	0.587273	0.532364	1.10314	0.269966	0.501944	Not
CCDC114	109.547	0.0316839	0.355834	0.0890413	0.929049	0.96749	Not
CCDC115	638.022	-0.0266686	0.212363	-0.12558	0.900064	0.953303	Not
CCDC116	8.44423	0.0314886	0.882239	0.0356917	0.971528	0.986902	Not
CCDC117	1411.05	-0.153595	0.219342	-0.700251	0.48377	0.69489	Not
CCDC12	1166.5	0.318834	0.208291	1.53072	0.12584	0.320224	Not
CCDC120	221.163	0.77643	0.255941	3.03363	0.00241632	0.0267071	Up
CCDC121	65.3509	-1.49791	0.447597	-3.34655	0.000818245	0.0130945	Down
[truncated: 13,857 more rows]
