# Supplementary material for: Identification of Potential Biomarkers for Patients with DWI-Negative Ischemic Stroke
Source: J Mol Neurosci. 2024 Jul 12;74(3):68. doi: 10.1007/s12031-024-02229-z (PMC11245437; doi:10.1007/s12031-024-02229-z)
Supplement: Supplementary file 10 — Supplementary file10 (XLS 658 KB) [file 12031_2024_2229_MOESM10_ESM.xls]

## Sheet: 补充表格0304-dif_out
	baseMean	log2FoldChange	lfcSE	stat	pvalue	padj	sig
A2ML1	9.63405	-1.84491	0.857473	-2.15156	0.0314317	0.13617	Down
AANAT	240.603	0.863188	0.438561	1.96823	0.0490417	0.181281	Up
AASDH	524.918	-0.585446	0.193911	-3.01914	0.0025349	0.0274545	Down
ABAT	1585.97	-0.782355	0.355954	-2.19791	0.0279556	0.12643	Down
ABCA2	4948.1	0.565628	0.247007	2.28992	0.0220258	0.109411	Up
ABCA4	3.10092	-3.26814	1.57632	-2.07327	0.0381473	0.154935	Down
ABCB1	752.331	0.804602	0.292771	2.74823	0.00599185	0.0481779	Up
ABCB4	148.127	-0.917608	0.402959	-2.27717	0.0227759	0.111427	Down
ABCC6	421.703	-0.631091	0.306314	-2.06027	0.0393723	0.158007	Down
ABCD2	927.111	-1.75203	0.357589	-4.89958	9.60425e-07	8.90556e-05	Down
ABCD3	634.54	-0.618705	0.193406	-3.19899	0.0013791	0.0188672	Down
ABCF1	1554.69	0.597334	0.218182	2.73778	0.0061855	0.0491123	Up
ABCF3	1321.22	0.662825	0.174906	3.78961	0.000150882	0.0041248	Up
ABCG5	3.12964	-4.03004	1.4851	-2.71365	0.00665469	0.0513214	Down
ABHD10	450.458	-0.686987	0.285489	-2.40635	0.0161129	0.0899959	Down
ABHD12B	702.64	-1.37921	0.445743	-3.09418	0.00197361	0.0237252	Down
ABHD16A	1898.86	0.880996	0.337918	2.60713	0.0091305	0.0624023	Up
ABHD17A	5057.59	1.12628	0.198065	5.68639	1.29752e-08	2.81829e-06	Up
ABHD17C	223.373	1.04633	0.526135	1.98871	0.0467336	0.175553	Up
ABHD18	845.579	-0.560113	0.19982	-2.80309	0.00506151	0.0430179	Down
ABHD2	25333	0.739254	0.300917	2.45667	0.0140231	0.0826043	Up
ABHD3	2313.31	-0.745531	0.244946	-3.04365	0.00233724	0.0262088	Down
ABHD4	1556.35	0.965604	0.333675	2.89384	0.00380557	0.0356988	Up
ABL1	1490.98	0.672847	0.207276	3.24614	0.00116982	0.0170015	Up
ABRACL	339.128	-0.896668	0.295178	-3.03772	0.00238378	0.0264492	Down
ACADM	370.722	-1.2864	0.320029	-4.01965	5.82857e-05	0.00215426	Down
ACAT1	484.336	-0.764722	0.255737	-2.99027	0.00278733	0.0293856	Down
ACKR3	103.383	-1.61404	0.407776	-3.95815	7.55337e-05	0.00258674	Down
ACO1	1203.89	-1.16461	0.436907	-2.66557	0.00768572	0.0556715	Down
ACO2	1350.73	0.566113	0.187764	3.01503	0.00256956	0.0276787	Up
ACOT2	156.827	0.605657	0.291821	2.07544	0.0379456	0.154392	Up
ACOT9	1864.46	0.666844	0.256309	2.60172	0.0092757	0.0632039	Up
ACOX1	5862.09	-0.753941	0.295984	-2.54724	0.0108579	0.0700707	Down
ACP4	77.8015	1.04462	0.410143	2.54697	0.0108663	0.0700817	Up
ACPP	1618.63	-1.25941	0.212438	-5.92835	3.05991e-09	7.95377e-07	Down
ACSM6	14.3911	-1.23814	0.622999	-1.98738	0.0468804	0.175937	Down
ACTL10	58.0901	-1.15855	0.45574	-2.54214	0.0110177	0.0706368	Down
ACTL6A	309.957	-0.896871	0.267446	-3.35346	0.000798074	0.0128994	Down
ACTL7A	9.58123	2.27616	0.884376	2.57374	0.0100605	0.0666048	Up
ACTR3C	733.302	-0.60904	0.185709	-3.27955	0.00103974	0.0156118	Down
ADAM20	331.102	-0.681662	0.34718	-1.96342	0.0495971	0.182631	Down
ADAMTS10	585.508	1.39774	0.292585	4.77722	1.77738e-06	0.000143786	Up
ADAMTS13	32.73	1.00255	0.38671	2.59251	0.00952772	0.0641765	Up
ADAMTS14	13.8537	2.04646	0.899543	2.275	0.0229059	0.111856	Up
ADAMTS5	101.428	-2.35038	0.538615	-4.36375	1.27849e-05	0.00069187	Down
ADAP2	625.096	-1.0196	0.345401	-2.95192	0.00315809	0.0317129	Down
ADGRD1	172.78	-0.956947	0.48224	-1.98438	0.0472135	0.176853	Down
ADGRG1	3067.77	1.18136	0.312152	3.78457	0.000153975	0.00417339	Up
ADGRV1	34.4734	-1.3045	0.462045	-2.82332	0.0047529	0.0413623	Down
ADM5	33.3642	0.866352	0.413175	2.09681	0.03601	0.149157	Up
ADNP2	1875.49	1.36168	0.292983	4.64762	3.3578e-06	0.000249959	Up
ADORA2A	1331.35	1.28841	0.543953	2.3686	0.0178553	0.0959708	Up
ADPRH	372.548	-0.561726	0.269502	-2.08431	0.0371321	0.152044	Down
ADRA2B	6.82174	6.50408	1.40208	4.63888	3.50295e-06	0.000259546	Up
AEN	683.198	0.828286	0.231182	3.58283	0.000339893	0.00734242	Up
AFAP1	365.88	0.540212	0.229118	2.35779	0.0183841	0.0977852	Up
AFF4	7646.21	0.717703	0.248021	2.89372	0.00380712	0.0356988	Up
AFG1L	134.833	-0.704933	0.296525	-2.37731	0.0174394	0.0945031	Down
AGAP1	733.96	0.753432	0.292345	2.5772	0.00996043	0.066192	Up
AGAP5	189.086	-0.683081	0.315015	-2.16841	0.0301277	0.132548	Down
AGFG2	611.075	-0.773337	0.39	-1.98292	0.0473769	0.177141	Down
AGGF1	1256.06	-0.638186	0.203391	-3.13773	0.00170261	0.0216318	Down
AGMAT	113.989	-0.825365	0.358981	-2.29919	0.0214944	0.107716	Down
AGMO	90.4173	-2.42188	0.738304	-3.28032	0.00103689	0.0155838	Down
AGPAT4	1544.45	1.00757	0.251129	4.01214	6.01696e-05	0.00220845	Up
AGRN	245.376	0.720624	0.32978	2.18517	0.0288767	0.128653	Up
AGRP	83.2271	-1.74733	0.598021	-2.92185	0.00347956	0.0336414	Down
AGTRAP	2224.01	-0.613209	0.311519	-1.96845	0.0490161	0.18125	Down
AIF1	1565.36	-0.747216	0.283193	-2.63854	0.00832627	0.0587807	Down
AIFM2	112.302	-0.601816	0.297222	-2.0248	0.0428879	0.166674	Down
AIM2	603.144	-1.44315	0.476827	-3.02657	0.00247346	0.0271038	Down
AIMP2	189.031	-0.764911	0.313352	-2.44106	0.0146442	0.0847945	Down
AK6	51.1009	-0.911801	0.410324	-2.22215	0.0262732	0.121987	Down
AK9	567.613	-0.6816	0.21344	-3.1934	0.00140608	0.0191301	Down
AKAP10	2342.76	-0.515319	0.207811	-2.47975	0.0131474	0.0791737	Down
AKAP8	1995.32	1.15124	0.261118	4.40889	1.03901e-05	0.000601263	Up
AKAP8L	2102.94	0.634268	0.214083	2.96272	0.00304932	0.0312137	Up
AKNA	36173.1	0.684507	0.223922	3.0569	0.00223636	0.0255029	Up
AKR7A3	23.8262	1.04168	0.505897	2.05908	0.0394867	0.158226	Up
AKR7L	13.6522	2.11235	0.722174	2.92499	0.00344465	0.0334219	Up
AKT1	5207.35	0.50129	0.213751	2.34521	0.0190165	0.0998788	Up
ALAS1	1204.73	-0.642353	0.246132	-2.6098	0.00905964	0.0621415	Down
ALAS2	24076.8	1.07125	0.48986	2.18684	0.028754	0.128393	Up
ALDH1A3	30.5922	-2.30364	0.518811	-4.44022	8.98669e-06	0.000539437	Down
ALDH1L2	55.4141	-0.855754	0.337994	-2.53186	0.0113459	0.0718811	Down
ALG10	661.649	-0.614977	0.247349	-2.48628	0.0129088	0.0780713	Down
ALG6	490.988	-0.576834	0.159866	-3.60824	0.000308278	0.00687471	Down
ALG8	358.12	-0.649926	0.268457	-2.42097	0.0154794	0.0877828	Down
ALKAL2	34.8508	-1.48798	0.582027	-2.55654	0.0105718	0.0688972	Down
ALKBH1	292.63	-0.578863	0.227883	-2.54018	0.0110797	0.0708671	Down
ALKBH5	3748.84	0.582647	0.166718	3.49481	0.0004744	0.00920629	Up
ALPK2	48.0162	2.57213	0.503402	5.10949	3.23036e-07	3.63267e-05	Up
ALPL	8559.14	-1.10821	0.454743	-2.437	0.0148099	0.0854382	Down
ALS2CR12	922.73	-0.511601	0.25237	-2.02719	0.042643	0.16613	Down
ALYREF	468.581	0.736507	0.20255	3.63616	0.000276728	0.0063776	Up
AMACR	248.73	-1.35263	0.400305	-3.379	0.000727511	0.012181	Down
AMDHD1	50.6465	-0.880332	0.326084	-2.69971	0.00694005	0.0526729	Down
AMDHD2	685.819	0.950446	0.24574	3.86769	0.000109873	0.00331837	Up
AMIGO1	498.994	-0.989764	0.412521	-2.3993	0.0164262	0.0910175	Down
AMN1	685.38	-0.842851	0.287885	-2.92773	0.00341443	0.0331939	Down
AMPD2	16243.5	2.23558	0.4107	5.44333	5.22923e-08	8.27869e-06	Up
AMPD3	2485.98	-0.94783	0.242724	-3.90497	9.42357e-05	0.00298299	Down
AMPH	136.037	-1.26713	0.309555	-4.09339	4.2512e-05	0.00167263	Down
AMT	406.832	-0.603324	0.233712	-2.58149	0.00983756	0.0656776	Down
ANAPC2	1122.7	0.630616	0.149428	4.22019	2.44097e-05	0.00109643	Up
ANGPT2	268.518	-0.681561	0.295768	-2.30438	0.0212014	0.106788	Down
ANGPTL2	275.428	-0.529579	0.229271	-2.30984	0.0208969	0.105867	Down
ANGPTL6	47.8978	0.891406	0.368109	2.42158	0.0154533	0.0877006	Up
ANKDD1B	27.441	-1.19938	0.459243	-2.61165	0.00901062	0.0619837	Down
ANKEF1	109.182	-1.00307	0.461718	-2.17247	0.0298199	0.131596	Down
ANKRA2	537.436	0.583196	0.208199	2.80115	0.00509206	0.0431834	Up
ANKRD11	8039.75	0.774345	0.241104	3.21167	0.00131967	0.018371	Up
ANKRD16	96.669	-0.712453	0.299185	-2.38131	0.017251	0.0939696	Down
ANKRD26	474.599	-0.625121	0.270132	-2.31413	0.0206606	0.105151	Down
ANKRD34B	174.248	-1.8421	0.403269	-4.56793	4.92574e-06	0.000336649	Down
ANKRD37	12.7492	1.80288	0.814374	2.21382	0.0268411	0.123647	Up
ANKRD46	220.938	-0.614303	0.282139	-2.17731	0.0294577	0.13045	Down
ANKRD50	957.841	-0.585893	0.208857	-2.80524	0.00502788	0.0428383	Down
ANKRD9	386.894	0.790037	0.317455	2.48866	0.0128227	0.0779138	Up
ANKS1B	172.143	-1.8558	0.391487	-4.74038	2.13313e-06	0.000168273	Down
ANO5	75.9928	-1.41565	0.582915	-2.42856	0.0151589	0.0865295	Down
ANXA3	1301.54	-2.01131	0.567169	-3.54622	0.000390797	0.0081875	Down
ANXA7	2740.52	0.568345	0.240824	2.36	0.0182748	0.0973676	Up
AP1AR	436.324	-0.622586	0.21077	-2.95386	0.00313822	0.0316327	Down
AP1G1	8189.36	0.902026	0.303147	2.97554	0.00292478	0.0302526	Up
AP1S1	123.062	-0.576581	0.225666	-2.55502	0.0106183	0.0690864	Down
AP3M2	809.473	1.34962	0.308172	4.37945	1.18981e-05	0.000664284	Up
AP4E1	818.592	-0.632764	0.167944	-3.7677	0.000164757	0.00437942	Down
AP5M1	1788.1	-0.754056	0.182892	-4.12296	3.74031e-05	0.00153246	Down
AP5Z1	1872.71	0.867168	0.225421	3.84688	0.00011963	0.00355882	Up
APAF1	4886.15	-0.979379	0.317855	-3.08122	0.00206157	0.0243943	Down
APBB1IP	9585.37	-0.919778	0.325491	-2.82582	0.00471603	0.041109	Down
APCDD1	74.7351	-1.62217	0.357306	-4.53999	5.62558e-06	0.000374787	Down
APLP1	14.5256	1.72084	0.783974	2.19502	0.0281621	0.12693	Up
APOA2	298.26	1.67337	0.540407	3.09649	0.00195827	0.0236201	Up
APOBEC3D	687.061	-0.915329	0.308872	-2.96346	0.00304205	0.0311594	Down
APOBEC3F	875.547	-0.638254	0.289222	-2.2068	0.0273281	0.125039	Down
ARAF	3069.01	0.546721	0.194739	2.80745	0.00499348	0.0426828	Up
AREG	313.149	4.72058	0.952031	4.95843	7.10642e-07	6.95552e-05	Up
ARF1	8832.17	0.663956	0.235361	2.82101	0.00478724	0.0414646	Up
ARF4	2177.78	0.752455	0.280897	2.67876	0.00738955	0.0543706	Up
ARFIP1	1338.58	-0.7182	0.342412	-2.09747	0.0359519	0.149103	Down
ARHGAP33	194.896	0.761433	0.287787	2.64582	0.00814926	0.0579178	Up
ARHGDIA	6958.28	0.808646	0.231749	3.48932	0.000484255	0.00930709	Up
ARHGEF10L	775.704	-0.712728	0.346717	-2.05565	0.0398165	0.158985	Down
ARHGEF2	8781.87	-0.543787	0.182308	-2.9828	0.00285628	0.0298938	Down
ARHGEF25	10.4597	1.81621	0.796037	2.28156	0.0225152	0.110868	Up
ARHGEF28	83.093	1.40206	0.544034	2.57716	0.00996152	0.066192	Up
ARHGEF33	27.4934	-2.30785	0.627845	-3.67582	0.00023709	0.005713	Down
ARHGEF7	3101.72	0.762443	0.213149	3.57704	0.000347508	0.00749672	Up
ARID1B	4712.09	0.508987	0.158687	3.20749	0.001339	0.0185102	Up
ARID3B	1920	0.578459	0.258877	2.23449	0.0254508	0.119712	Up
ARID5A	7309.13	1.65014	0.470123	3.51002	0.000448077	0.00890314	Up
ARID5B	3852.92	0.682277	0.264319	2.58126	0.00984393	0.0656925	Up
ARIH1	5206.19	0.808049	0.241305	3.34866	0.000812045	0.0130454	Up
ARIH2OS	68.8165	1.02294	0.329598	3.1036	0.00191182	0.0232647	Up
ARL10	323.645	-0.607353	0.248121	-2.44781	0.0143728	0.0838155	Down
ARL11	1975.51	-1.86442	0.362447	-5.14397	2.68991e-07	3.11323e-05	Down
ARL13B	163.468	-0.625455	0.24545	-2.5482	0.0108282	0.0699638	Down
ARL17A	390.695	-0.797204	0.254212	-3.13597	0.00171284	0.021726	Down
ARL17B	90.5981	-1.02204	0.412864	-2.47549	0.0133053	0.0797312	Down
ARL4A	789.893	1.21618	0.344769	3.52752	0.000419466	0.00861535	Up
ARL4C	7324.92	1.07283	0.280752	3.82126	0.000132774	0.00382849	Up
ARL5B	1899.74	1.68022	0.430364	3.90418	9.45439e-05	0.00298623	Up
ARL6IP6	577.017	-0.906684	0.302205	-3.00023	0.00269779	0.0286895	Down
ARL8A	1777.24	0.649378	0.326252	1.99042	0.0465452	0.175052	Up
ARMC10	444.949	-0.764375	0.29442	-2.59621	0.00942583	0.0637753	Down
ARMC7	482.97	-0.748229	0.266344	-2.80926	0.0049655	0.0425124	Down
ARMC9	78.8435	1.44108	0.492478	2.92618	0.00343156	0.0333196	Up
ARMCX3	1143.45	1.04123	0.270023	3.85609	0.000115217	0.00344322	Up
ARMCX4	104.198	0.735412	0.295834	2.48589	0.0129227	0.0781177	Up
ARMH2	146.49	-1.2439	0.458329	-2.71398	0.006648	0.0513197	Down
ARMT1	406.596	-1.12889	0.208599	-5.41174	6.24146e-08	9.51582e-06	Down
ARNTL	3503.13	0.58719	0.274407	2.13985	0.0323667	0.138882	Up
ARPC5	6588.45	-0.665023	0.247114	-2.69116	0.00712045	0.0532867	Down
ARPC5L	681.747	0.655488	0.308324	2.12597	0.0335058	0.142419	Up
ARRDC2	2028	0.921867	0.222507	4.14309	3.42662e-05	0.00143347	Up
ARRDC3	7506.67	-0.56723	0.222774	-2.54622	0.0108898	0.0701099	Down
ARRDC5	468.661	-0.727976	0.269069	-2.70554	0.00681943	0.052035	Down
ARSI	6.92755	6.53167	3.19931	2.04158	0.0411927	0.162557	Up
ARV1	116.276	-0.914033	0.276255	-3.30866	0.00093745	0.01453	Down
ARVCF	205.062	1.00123	0.363341	2.75562	0.00585814	0.0474143	Up
ASB15	4.78692	4.76892	1.65976	2.87326	0.00406263	0.0372138	Up
ASB3	97.0765	0.847459	0.294466	2.87795	0.0040027	0.036835	Up
ASF1B	314.355	-0.89681	0.342968	-2.61485	0.00892666	0.0616469	Down
ASGR1	192.916	-0.75137	0.375704	-1.9999	0.045511	0.173046	Down
ASGR2	406.216	-0.848067	0.428543	-1.97895	0.0478214	0.178312	Down
ASTL	260.935	3.18015	0.572507	5.55478	2.77958e-08	5.15411e-06	Up
ASXL2	5074.86	-0.614464	0.274383	-2.23943	0.0251276	0.118934	Down
ATAD3B	431.323	0.840229	0.193859	4.33424	1.46266e-05	0.000762893	Up
ATAT1	268.455	0.69941	0.2445	2.86057	0.00422875	0.0380756	Up
ATF3	134.453	3.01585	0.497556	6.06133	1.35004e-09	4.21881e-07	Up
ATF4	4052.94	0.717534	0.255976	2.80313	0.00506096	0.0430179	Up
ATG14	1100.24	0.616474	0.211598	2.91342	0.00357488	0.034223	Up
ATG16L1	1705.01	0.753162	0.196128	3.84016	0.000122956	0.00363053	Up
ATG2A	13922.2	2.84403	0.527392	5.39263	6.94341e-08	1.02128e-05	Up
ATG4C	344.511	-1.17195	0.343842	-3.40841	0.000653438	0.0113482	Down
ATG4D	823.364	1.25134	0.293929	4.25728	2.06931e-05	0.000970739	Up
ATG9A	2527.55	0.743407	0.281283	2.64291	0.00821972	0.058288	Up
ATL1	112.853	0.578915	0.251612	2.30082	0.0214018	0.107422	Up
ATL2	1092.16	0.910186	0.223596	4.07067	4.6878e-05	0.00178771	Up
ATP10D	1207.44	-0.54883	0.250803	-2.18829	0.0286486	0.128172	Down
ATP13A3	4497.05	0.911393	0.277543	3.28379	0.00102422	0.015452	Up
ATP1A3	242.785	1.13855	0.207699	5.48172	4.21218e-08	7.03036e-06	Up
ATP1B3	1249.57	0.865399	0.232987	3.71437	0.00020371	0.00511889	Up
ATP2A1	82.8529	0.975859	0.365658	2.66878	0.00761281	0.0553202	Up
ATP2B1	10128	0.753128	0.276981	2.71906	0.00654682	0.0509855	Up
ATP5MD	337.661	-0.631059	0.272927	-2.31219	0.020767	0.105471	Down
ATP6V0C	8853.62	0.774837	0.315138	2.45873	0.0139431	0.0822781	Up
ATP6V0E1	3087.55	-0.609859	0.24281	-2.51167	0.0120162	0.0744767	Down
ATP6V1B2	11396.4	-0.928672	0.267111	-3.47673	0.000507562	0.00961497	Down
ATP6V1C1	1926.44	-0.971803	0.295042	-3.29377	0.000988516	0.0150437	Down
ATP7A	2082.52	-0.605149	0.230754	-2.62249	0.00872907	0.0607319	Down
ATP8A1	5270.37	0.738147	0.257659	2.86482	0.0041725	0.0378552	Up
ATP8A2	42.3978	-1.42028	0.574147	-2.47373	0.0133712	0.0800352	Down
ATP8B1	639.828	-1.25582	0.346534	-3.62395	0.000290139	0.0065627	Down
ATXN1L	5013.06	1.33114	0.314094	4.23804	2.25483e-05	0.00103331	Up
ATXN2	1412.45	-0.678573	0.242622	-2.79683	0.00516065	0.0435677	Down
ATXN2L	4056.9	0.858253	0.20586	4.16912	3.0578e-05	0.00131039	Up
ATXN7	9040.53	0.66475	0.278642	2.38568	0.0170477	0.0932741	Up
ATXN7L2	252.343	0.597097	0.192594	3.10029	0.0019333	0.023454	Up
AUTS2	2545.95	2.59512	0.344142	7.54084	4.66948e-14	6.16994e-11	Up
AVIL	638.063	-1.12408	0.357354	-3.14558	0.0016576	0.0212532	Down
AVPI1	104.259	2.17592	0.331514	6.56357	5.25336e-11	2.37992e-08	Up
AWAT1	6.9026	-1.94867	0.929649	-2.09613	0.0360703	0.14929	Down
AXIN1	2436.23	0.619495	0.149557	4.14219	3.44006e-05	0.00143347	Up
AZIN1	5062.48	0.727603	0.347623	2.09308	0.0363422	0.150151	Up
AZIN2	287.068	0.882952	0.243211	3.63039	0.000282997	0.00644713	Up
B3GALNT2	409.01	-0.632806	0.241544	-2.61984	0.00879715	0.0610717	Down
B3GALT6	423.865	-0.516598	0.25119	-2.0566	0.0397248	0.158819	Down
B3GAT1	810.797	1.20473	0.365217	3.29868	0.000971413	0.0148819	Up
B3GLCT	237.94	0.71072	0.287203	2.47462	0.0133378	0.0798655	Up
B3GNT4	123.056	1.85376	0.41614	4.45466	8.40275e-06	0.000514417	Up
B3GNT5	3306.46	2.0912	0.839914	2.48978	0.0127821	0.0777719	Up
B3GNT7	392.335	3.52691	0.311716	11.3145	1.11244e-29	1.76389e-25	Up
B3GNT8	876.951	-1.03307	0.315725	-3.27206	0.00106768	0.0158661	Down
B4GALNT3	33.792	-1.42032	0.579178	-2.45231	0.0141942	0.0832336	Down
B4GALT1	9693.92	1.03607	0.263005	3.93935	8.17024e-05	0.00271588	Up
B4GALT4	736.795	0.889497	0.198438	4.48248	7.37798e-06	0.000462392	Up
B4GAT1	50.3354	-0.904526	0.427513	-2.11579	0.034363	0.144602	Down
BACE1	549.443	-0.807799	0.258027	-3.13068	0.00174402	0.0219171	Down
BAG3	264.798	0.793804	0.31302	2.53596	0.0112141	0.0713766	Up
BAP1	2842.62	0.94871	0.263115	3.60569	0.000311325	0.0069205	Up
BAZ2A	15445.7	0.852526	0.263177	3.23936	0.00119798	0.017284	Up
BBOF1	232.01	0.677953	0.337396	2.00937	0.044498	0.170508	Up
BBS10	360.647	-1.77106	0.365317	-4.84801	1.24708e-06	0.000110468	Down
BBS12	60.7236	-1.18054	0.420416	-2.80803	0.00498451	0.0426521	Down
BBS7	211.353	-0.736862	0.311537	-2.36524	0.0180182	0.0964537	Down
BCAN	5.96773	-2.1887	0.923497	-2.37002	0.0177873	0.0957024	Down
BCAS2	366.666	0.592652	0.287899	2.05854	0.0395379	0.158351	Up
BCAT1	759.076	-0.974796	0.445985	-2.18572	0.0288364	0.128616	Down
BCDIN3D	160.499	-0.773277	0.334954	-2.30861	0.0209653	0.106139	Down
BCKDHB	302.419	-0.544335	0.268705	-2.02577	0.0427883	0.166532	Down
BCL3	5415.29	1.38441	0.498469	2.77733	0.00548072	0.0452215	Up
BCL7B	1164.79	0.791496	0.20756	3.81334	0.0001371	0.0038819	Up
BCL9L	5772.05	0.580955	0.216983	2.67742	0.00741906	0.0544997	Up
BCLAF1	10877.7	0.967161	0.312607	3.09385	0.00197574	0.0237329	Up
BCORL1	1105.92	-0.857382	0.335557	-2.5551	0.0106157	0.0690864	Down
BCR	3957.08	0.982379	0.190792	5.14896	2.61937e-07	3.05388e-05	Up
BDNF	13.9023	-1.54805	0.634785	-2.4387	0.0147403	0.0852069	Down
BEND3	92.2022	0.725574	0.336592	2.15564	0.0311114	0.135226	Up
BEND5	66.9664	-1.05946	0.521329	-2.03224	0.0421298	0.164656	Down
BEST4	61.0153	1.565	0.418635	3.73834	0.00018524	0.00477588	Up
BET1	171.076	-0.978128	0.332357	-2.94301	0.00325043	0.0324348	Down
BET1L	1755.35	0.734259	0.212841	3.44979	0.000561014	0.0102956	Up
BHLHE40	3871.57	1.39161	0.289645	4.80452	1.55125e-06	0.000129456	Up
BICD1	501.272	-0.789987	0.337563	-2.34026	0.0192701	0.100777	Down
BICD2	4020.1	-0.675386	0.238404	-2.83295	0.00461213	0.0404033	Down
BICRA	1416.28	0.664237	0.196993	3.37188	0.000746578	0.0124143	Up
BIK	51.8925	1.01971	0.429947	2.37171	0.0177059	0.0954237	Up
BIN3	2249.15	1.2654	0.388691	3.25553	0.00113181	0.016586	Up
BLNK	312.617	-1.31979	0.414512	-3.18397	0.0014527	0.0195701	Down
BMP2	25.6219	2.15868	0.79603	2.7118	0.0066919	0.0514832	Up
BMP2K	3869.34	-0.741689	0.166877	-4.44452	8.80903e-06	0.000533378	Down
BMP6	675.401	1.55681	0.278725	5.58548	2.33054e-08	4.51525e-06	Up
BNC2	325.118	2.06988	0.49448	4.18597	2.83954e-05	0.00125066	Up
BNIP1	121.279	1.07136	0.301669	3.55145	0.000383119	0.0080781	Up
BNIP3	218.189	-0.992384	0.323574	-3.06694	0.00216261	0.0251211	Down
BNIPL	72.8265	-0.809161	0.277129	-2.9198	0.0035026	0.0337817	Down
BORCS5	1942.83	0.826628	0.265113	3.11802	0.00182068	0.022501	Up
BORCS8	484.073	-0.73777	0.286786	-2.57254	0.0100954	0.0667807	Down
BPNT1	234.32	-1.26058	0.430447	-2.92854	0.00340558	0.0331688	Down
BRAT1	1473.36	0.876849	0.201584	4.34978	1.36272e-05	0.000729977	Up
BRCA1	558.595	-0.771961	0.350322	-2.20358	0.0275542	0.12551	Down
BRD1	5106.41	1.21564	0.223892	5.4296	5.6481e-08	8.78002e-06	Up
BRD2	11668.3	0.621599	0.225406	2.75769	0.00582119	0.047298	Up
BRD4	9332.2	0.587648	0.216916	2.70911	0.00674645	0.0517021	Up
BRD7	1872.84	0.541495	0.209294	2.58725	0.00967458	0.0649175	Up
BRD9	1355.55	0.647601	0.190802	3.39411	0.000688525	0.011739	Up
BRDT	8.01229	2.72419	1.36968	1.98892	0.0467104	0.175532	Up
BRI3BP	198.394	-0.868495	0.286925	-3.0269	0.00247072	0.0270925	Down
BRMS1	678.276	0.550605	0.224956	2.44761	0.0143808	0.0838314	Up
BRPF1	1856.68	0.662091	0.218847	3.02536	0.0024834	0.0271565	Up
BSN	78.8229	-0.937171	0.417447	-2.24501	0.0247678	0.11804	Down
BST1	2947.24	-0.95018	0.342522	-2.77407	0.00553593	0.0455515	Down
BTBD10	1268.97	-0.578507	0.254252	-2.27533	0.022886	0.111827	Down
BTBD6	617.523	0.608445	0.177346	3.43083	0.000601746	0.0107447	Up
BTBD9	3090.39	0.80809	0.248641	3.25003	0.00115393	0.0168169	Up
BTG1	24232.8	1.20297	0.297613	4.04207	5.2981e-05	0.00198597	Up
BTG3	143.154	2.42582	0.401254	6.04558	1.48872e-09	4.29184e-07	Up
BTK	2449.42	-0.576132	0.179878	-3.20291	0.00136049	0.0187041	Down
BTLA	1152.6	-1.59285	0.403653	-3.94607	7.94428e-05	0.0026631	Down
BTN1A1	54.5037	-1.97366	0.620831	-3.17907	0.00147749	0.0198031	Down
BTN2A1	3532.29	-0.552166	0.202495	-2.72682	0.00639485	0.0501467	Down
BUD13	596.632	-0.503008	0.188677	-2.66598	0.00767653	0.0556557	Down
BUD23	463.531	0.650728	0.222039	2.93069	0.00338212	0.0330419	Up
BZW1	3892.33	0.796259	0.255503	3.11644	0.00183051	0.0225604	Up
C10orf111	11.5476	1.68331	0.793476	2.12144	0.0338847	0.143235	Up
C10orf55	16.5826	2.9798	1.32586	2.24744	0.0246119	0.117615	Up
C11orf24	290.486	-0.772987	0.320856	-2.40914	0.0159903	0.0895591	Down
C11orf54	1054.94	-0.647679	0.277911	-2.33053	0.0197783	0.10257	Down
C11orf65	291.269	-1.06787	0.342771	-3.1154	0.00183695	0.0226139	Down
C11orf95	168.227	-0.802907	0.332212	-2.41685	0.0156554	0.0883705	Down
C12orf60	130.512	0.912354	0.387667	2.35345	0.0186002	0.0987031	Up
C12orf71	25.8993	1.0663	0.44211	2.41184	0.0158721	0.089149	Up
C12orf76	207.353	-0.555204	0.206953	-2.68276	0.00730173	0.0541264	Down
C14orf119	657.079	-1.1124	0.315561	-3.52514	0.000423251	0.00864806	Down
C14orf178	29.5027	1.62079	0.471929	3.43439	0.000593892	0.0106645	Up
C14orf93	507.285	-0.635815	0.236749	-2.6856	0.00723989	0.0538189	Down
C15orf40	350.394	-0.587149	0.232747	-2.5227	0.0116459	0.0731355	Down
C15orf48	14.2359	1.49217	0.623948	2.39151	0.0167794	0.0923769	Up
C16orf87	282.876	0.705264	0.304074	2.31938	0.0203743	0.104455	Up
C16orf89	8.25544	-1.80147	0.886109	-2.03302	0.042051	0.164473	Down
C16orf90	13.9876	1.28201	0.561419	2.28352	0.0223996	0.110541	Up
C16orf96	31.4047	1.44178	0.573532	2.51387	0.0119416	0.0741858	Up
C17orf100	73.7192	-1.39224	0.408027	-3.41214	0.000644545	0.011243	Down
C17orf107	507.644	3.11301	0.988908	3.14793	0.00164433	0.0211487	Up
C17orf53	63.0256	1.1802	0.527554	2.23711	0.0252792	0.119329	Up
C17orf77	11.8832	2.78878	0.973062	2.86599	0.0041571	0.0378232	Up
C17orf78	20.561	-1.70958	0.717028	-2.38427	0.0171132	0.0934714	Down
C17orf80	317.022	-1.21709	0.261725	-4.65028	3.31487e-06	0.000247927	Down
C18orf25	3004.01	0.551831	0.278733	1.97978	0.0477279	0.178148	Up
C18orf54	113.316	-0.938177	0.461473	-2.03301	0.0420518	0.164473	Down
C18orf65	32.5947	-0.927	0.405573	-2.28566	0.0222744	0.110197	Down
C19orf44	51.908	-1.07091	0.40843	-2.62203	0.00874082	0.0607604	Down
C19orf48	289.851	0.922803	0.295162	3.12643	0.00176943	0.0220705	Up
C19orf66	1092.51	0.574784	0.208943	2.75092	0.0059428	0.0478806	Up
C19orf67	41.3728	-0.876826	0.326321	-2.687	0.00720964	0.0536277	Down
C1GALT1C1	443.725	-0.90699	0.280352	-3.23518	0.00121567	0.0174598	Down
C1QTNF12	28.8439	2.25801	0.652498	3.46056	0.000539055	0.010032	Up
C1RL	4058.51	-0.822119	0.374524	-2.19511	0.028156	0.12693	Down
C1S	13.0124	1.5629	0.725219	2.15507	0.0311564	0.135347	Up
C1orf105	36.4252	-0.977753	0.446958	-2.18757	0.0287008	0.128327	Down
C1orf112	390.396	-0.751935	0.205888	-3.65215	0.000260052	0.00605489	Down
C1orf115	71.4166	-1.1353	0.4104	-2.76633	0.00566917	0.0463592	Down
C1orf123	325.987	-0.521331	0.20348	-2.56208	0.0104048	0.0682009	Down
C1orf131	160.462	-0.651665	0.290117	-2.24621	0.0246904	0.117735	Down
C1orf194	32.6383	-1.05961	0.485226	-2.18376	0.0289801	0.129003	Down
C1orf195	12.8256	1.80845	0.874257	2.06855	0.0385879	0.1559	Up
C1orf21	1492.15	1.48597	0.308545	4.81605	1.46428e-06	0.000123971	Up
C1orf216	182.465	-0.650988	0.330862	-1.96755	0.0491193	0.18142	Down
C1orf52	2030.99	0.814885	0.300358	2.71305	0.0066668	0.0513399	Up
C1orf74	621.167	-0.885959	0.35057	-2.5272	0.0114978	0.0725161	Down
C20orf196	318.021	-0.55787	0.270726	-2.06065	0.0393367	0.158007	Down
C20orf197	909.213	-0.962058	0.363654	-2.64553	0.00815625	0.0579415	Down
C20orf204	85.5285	0.878137	0.414187	2.12014	0.0339938	0.143582	Up
C21orf62	60.5745	-1.32035	0.512214	-2.57773	0.00994531	0.0661588	Down
C21orf91	1363.02	-1.03254	0.237429	-4.34883	1.36866e-05	0.000730687	Down
C2CD6	6.98714	-3.22	1.06161	-3.03314	0.00242022	0.0267071	Down
C2orf27A	76.7245	-0.904865	0.447386	-2.02256	0.0431183	0.16716	Down
C2orf48	13.1734	2.18359	0.73316	2.97833	0.00289827	0.0301233	Up
C2orf76	110.81	-0.823797	0.369128	-2.23174	0.0256321	0.120279	Down
C3AR1	1069.38	-1.4396	0.502195	-2.86662	0.0041488	0.0378232	Down
C3orf18	182.049	-0.6846	0.341226	-2.0063	0.0448247	0.171304	Down
C3orf22	105.506	-1.69903	0.659838	-2.57491	0.0100265	0.0664636	Down
C3orf35	729.254	1.03233	0.307808	3.3538	0.000797102	0.0128991	Up
C3orf49	68.3271	-1.70651	0.425275	-4.01273	6.00215e-05	0.00220812	Down
C4A	33.9941	1.27775	0.54595	2.34042	0.0192622	0.100777	Up
C4orf19	336.664	1.25451	0.488968	2.56562	0.010299	0.0677962	Up
C4orf33	461.175	0.561065	0.233448	2.40338	0.0162441	0.0903743	Up
C4orf46	183.619	0.653629	0.329651	1.98279	0.0473912	0.177141	Up
C4orf47	32.3093	1.48113	0.52684	2.81136	0.00493332	0.0423054	Up
C5	205.935	-0.597114	0.210328	-2.83897	0.00452594	0.0398685	Down
C5AR1	18470.7	0.874258	0.397595	2.19887	0.0278875	0.126374	Up
C5orf34	118.649	-0.715782	0.280778	-2.54928	0.0107946	0.0698038	Down
C5orf51	258.367	-0.931662	0.272413	-3.42003	0.000626142	0.0110095	Down
C5orf56	746.001	0.730637	0.296351	2.46545	0.0136843	0.0812681	Up
C5orf63	225.445	-0.983101	0.346197	-2.83971	0.00451543	0.039798	Down
C5orf66	1154.16	1.0488	0.442236	2.3716	0.0177114	0.0954237	Up
C6orf136	351.668	0.794505	0.19434	4.08822	4.34702e-05	0.0017061	Up
C6orf163	168.738	-1.2144	0.307387	-3.95074	7.79109e-05	0.00262842	Down
C6orf203	190.843	-0.644864	0.300829	-2.14362	0.0320633	0.137889	Down
C6orf222	9.85659	-1.4545	0.741333	-1.96201	0.0497615	0.182982	Down
C6orf52	7.53507	-1.88292	0.82845	-2.27283	0.0230365	0.112355	Down
C7orf25	346.253	-1.00182	0.223137	-4.48973	7.1313e-06	0.000451117	Down
C7orf71	83.8383	-1.22448	0.401964	-3.04625	0.00231714	0.0260756	Down
C8orf37	69.7142	-0.816503	0.335782	-2.43164	0.0150305	0.086162	Down
C8orf44	121.517	-1.15511	0.404749	-2.8539	0.0043186	0.0385642	Down
C8orf44-SGK3	5.52369	-2.7745	1.1887	-2.33407	0.0195922	0.102104	Down
C9orf131	606.72	0.5849	0.290064	2.01645	0.0437526	0.168447	Up
C9orf139	513.616	-1.38034	0.321066	-4.29923	1.71391e-05	0.000849243	Down
C9orf147	110.136	-1.33227	0.46713	-2.85204	0.00434391	0.0386888	Down
C9orf47	158.842	-1.72899	0.460629	-3.75355	0.000174345	0.00455424	Down
C9orf64	198.166	-1.45494	0.43023	-3.38176	0.000720223	0.0120989	Down
C9orf66	288.787	-1.06996	0.368796	-2.90124	0.00371694	0.0352066	Down
C9orf78	2402.35	0.823221	0.351473	2.3422	0.0191702	0.100583	Up
C9orf84	2057.33	-2.45296	0.498266	-4.923	8.52277e-07	8.09204e-05	Down
CA13	95.4686	-0.824112	0.307005	-2.68436	0.00726689	0.0539185	Down
CA14	263.626	1.38422	0.410835	3.36927	0.000753671	0.0124794	Up
CA6	91.7019	-1.6745	0.578783	-2.89314	0.00381416	0.0357009	Down
CAB39L	164.338	-0.612135	0.210313	-2.9106	0.00360736	0.0343951	Down
CABLES2	652.808	1.26344	0.331708	3.8089	0.000139585	0.00391539	Up
CABP4	148.564	1.80876	0.494488	3.65784	0.000254349	0.00598546	Up
CACNA1A	109.25	-1.11641	0.522817	-2.13538	0.0327296	0.139919	Down
CACNA2D2	855.247	1.38265	0.266292	5.19222	2.07802e-07	2.5152e-05	Up
CACNB4	386.12	0.723649	0.314907	2.29798	0.021563	0.107877	Up
CADM1	191.065	1.43031	0.609719	2.34585	0.0189836	0.0998022	Up
CADM2	7.38246	4.78065	1.42232	3.36115	0.000776179	0.0127403	Up
CAGE1	6.8731	2.54233	1.04012	2.44426	0.0145149	0.0844272	Up
CALB1	89.2731	-2.10322	0.734661	-2.86285	0.00419849	0.0379757	Down
CALCA	9.02975	1.48162	0.674099	2.19793	0.0279539	0.12643	Up
CALCRL	78.5198	-1.27556	0.425677	-2.99654	0.00273064	0.0289418	Down
CALHM2	1163.1	-0.815741	0.349716	-2.33258	0.01967	0.102325	Down
CALML4	1177.69	-0.935944	0.294119	-3.1822	0.00146163	0.019657	Down
CAMK1G	18.9031	7.98002	2.63486	3.02863	0.00245669	0.0270321	Up
CAMK2G	4535.7	-0.52189	0.246957	-2.11328	0.0345766	0.145231	Down
CAMK2N1	59.9679	1.31958	0.554736	2.37875	0.0173715	0.0943941	Up
CAMSAP2	158.596	-1.02198	0.46632	-2.19158	0.0284098	0.127539	Down
CAPN15	2227.63	0.722198	0.240586	3.00183	0.00268364	0.0285774	Up
CAPN5	297.208	1.03285	0.309505	3.33711	0.000846552	0.0134364	Up
CAPNS2	90.2241	-1.52949	0.476143	-3.21224	0.00131703	0.018371	Down
CARD11	3072.26	0.76972	0.179808	4.2808	1.86224e-05	0.0008975	Up
CARD17	200.723	-1.80426	0.514997	-3.50343	0.000459299	0.00903554	Down
CARD19	1152.23	0.881208	0.319292	2.75988	0.00578228	0.0470415	Up
CARD6	917.492	-1.67949	0.360384	-4.66027	3.15789e-06	0.000238435	Down
CARD8	9896.52	-0.929393	0.316282	-2.93849	0.00329811	0.0326843	Down
CARF	483.982	-0.500444	0.169819	-2.94692	0.00320952	0.0321074	Down
CARMIL1	289.537	-1.27455	0.394714	-3.22903	0.00124209	0.0176791	Down
CARMIL3	152.742	1.34312	0.303384	4.42713	9.54968e-06	0.000567115	Up
CARNS1	577.682	0.63324	0.220085	2.87725	0.0040116	0.0368899	Up
CASC1	127.484	-0.919491	0.346706	-2.65208	0.00799983	0.057218	Down
CASP1	4927.09	-0.856863	0.237777	-3.60364	0.000313788	0.00693923	Down
CASP4	5653.87	-0.690022	0.34238	-2.01537	0.0438662	0.168696	Down
CASP5	422.106	-1.62148	0.302195	-5.36567	8.06488e-08	1.15204e-05	Down
CASP8AP2	1223.41	-0.998669	0.27313	-3.65639	0.000255793	0.00598546	Down
CASP9	613.58	0.59985	0.267368	2.24354	0.0248618	0.118251	Up
CASQ1	21.2264	1.99035	0.677023	2.93985	0.00328369	0.0325942	Up
CASTOR3	2278.77	0.610102	0.226898	2.68888	0.00716924	0.0535355	Up
CASZ1	880.28	1.12108	0.210253	5.33205	9.71078e-08	1.3626e-05	Up
CATSPERD	5.02087	5.46293	1.27446	4.28648	1.8153e-05	0.000885644	Up
CBFA2T3	1614.56	-0.596113	0.272524	-2.18738	0.0287149	0.128327	Down
CBL	10692.7	-0.815284	0.25345	-3.21675	0.00129652	0.0182148	Down
CBLB	4823.13	0.926914	0.212242	4.36725	1.25822e-05	0.000690324	Up
CBR1	258.398	-1.1181	0.380749	-2.93657	0.00331865	0.0328058	Down
CBR3	58.8724	-1.22122	0.482288	-2.53213	0.0113371	0.0718811	Down
CBR4	564.662	-1.00111	0.231065	-4.33258	1.47374e-05	0.00076365	Down
CBSL	19.2471	-2.46459	0.779052	-3.16357	0.00155845	0.0205069	Down
CBWD1	331.187	-1.02499	0.292012	-3.51009	0.000447948	0.00890314	Down
CBWD2	407.602	-0.632866	0.252163	-2.50975	0.0120817	0.0748017	Down
CBWD6	117.697	-0.82775	0.363295	-2.27845	0.0226998	0.111224	Down
CBX1	942.341	-0.548727	0.19681	-2.7881	0.00530176	0.0442283	Down
CBX4	2451.88	1.27693	0.332515	3.84023	0.000122917	0.00363053	Up
CBX6	3453.09	0.767307	0.175162	4.38056	1.18375e-05	0.000664284	Up
CBY1	102.778	-0.989411	0.390585	-2.53315	0.0113042	0.0718108	Down
CC2D2A	1996.63	-1.58985	0.448247	-3.54683	0.000389897	0.0081875	Down
CCAR2	3744.22	0.580402	0.202689	2.86351	0.0041898	0.0379189	Up
CCDC102B	23.1238	-1.51728	0.579736	-2.61719	0.00886571	0.0613888	Down
CCDC112	153.647	-0.727928	0.265359	-2.74318	0.00608471	0.0485796	Down
CCDC120	221.163	0.77643	0.255941	3.03363	0.00241632	0.0267071	Up
CCDC121	65.3509	-1.49791	0.447597	-3.34655	0.000818245	0.0130945	Down
CCDC125	1135.68	-0.647389	0.314805	-2.05647	0.039737	0.158828	Down
CCDC126	356.463	-0.66557	0.317717	-2.09485	0.0361843	0.149684	Down
CCDC134	1539.66	1.00597	0.288897	3.48211	0.000497478	0.00948079	Up
CCDC138	111.61	-0.559823	0.265249	-2.11055	0.0348107	0.146021	Down
CCDC142	655.564	-0.948032	0.352828	-2.68695	0.00721079	0.0536277	Down
CCDC152	41.6738	-1.10491	0.555803	-1.98796	0.0468163	0.175796	Down
CCDC157	255.161	1.24813	0.281643	4.4316	9.35367e-06	0.000557563	Up
CCDC175	9.03952	1.69254	0.764305	2.21448	0.0267958	0.123618	Up
CCDC179	7.15792	-2.13176	0.877679	-2.42886	0.0151464	0.0865183	Down
CCDC188	51.1586	1.00459	0.388192	2.58787	0.00965711	0.0648278	Up
CCDC28A	898.775	0.517497	0.237683	2.17726	0.0294615	0.13045	Up
CCDC28B	226.816	0.862984	0.339134	2.54467	0.0109382	0.0703274	Up
CCDC3	17.0673	1.64114	0.597376	2.74724	0.00600987	0.0482494	Up
CCDC30	257.275	-1.17524	0.277139	-4.24063	2.22892e-05	0.00102738	Down
CCDC39	261.519	-0.693496	0.211265	-3.28259	0.00102858	0.0154735	Down
CCDC51	107.418	0.550206	0.272026	2.02263	0.0431117	0.16716	Up
CCDC59	411.604	0.966554	0.356632	2.71023	0.00672366	0.0515773	Up
CCDC6	2149.53	0.589414	0.258198	2.2828	0.0224424	0.110649	Up
CCDC77	189.262	-0.580082	0.282888	-2.05057	0.0403087	0.160144	Down
CCDC84	738.673	0.727546	0.215044	3.38324	0.000716358	0.0120965	Up
CCDC85C	436.58	0.990551	0.319562	3.09972	0.00193703	0.0234813	Up
CCDC88A	2423.83	-0.616614	0.259182	-2.37907	0.0173562	0.0943758	Down
CCDC9	1028.11	1.32776	0.398436	3.33242	0.000860929	0.0135221	Up
CCDC93	4049.99	0.561885	0.245495	2.28878	0.0220919	0.109635	Up
CCDC96	70.6329	1.30634	0.487952	2.67719	0.00742428	0.0544997	Up
CCER2	51.2096	1.17176	0.43742	2.67881	0.00738843	0.0543706	Up
CCIN	84.6962	3.08476	1.12256	2.74797	0.00599653	0.0481911	Up
CCL23	2.8866	3.49603	1.41564	2.46958	0.0135273	0.0806953	Up
CCL24	3.2733	3.52702	1.36003	2.59335	0.00950467	0.0641246	Up
CCL3	190.324	1.32785	0.595044	2.23152	0.0256469	0.120298	Up
CCL4	741.267	1.26522	0.398974	3.17119	0.00151814	0.0201773	Up
CCL5	8951.1	0.915783	0.30727	2.98038	0.00287889	0.0299722	Up
CCM2	2834.18	-0.706586	0.271937	-2.59834	0.00936752	0.0636268	Down
CCNB1	54.7902	-0.686239	0.336861	-2.03716	0.041634	0.163445	Down
CCNH	3593.83	1.12766	0.317583	3.55078	0.000384098	0.00808799	Up
CCNI	15134.6	0.598459	0.232498	2.57404	0.0100518	0.066575	Up
CCNK	2951.89	1.26611	0.318601	3.97395	7.06914e-05	0.00246891	Up
CCNL1	11092.4	1.25352	0.431359	2.90598	0.0036611	0.0348024	Up
CCNT1	3296.48	1.06514	0.269892	3.94655	7.92842e-05	0.0026631	Up
CCPG1	6441.92	-0.843274	0.302299	-2.78954	0.00527837	0.0441488	Down
CCR2	3697.23	-1.789	0.419078	-4.26889	1.96448e-05	0.000935401	Down
CCR3	892.156	0.614223	0.270059	2.2744	0.022942	0.111963	Up
CCR5	955.43	-1.10107	0.467606	-2.3547	0.0185375	0.0984693	Down
CCR8	36.142	-1.63972	0.495948	-3.30622	0.000945623	0.0145854	Down
CCR9	128.863	0.670831	0.322721	2.07867	0.0376476	0.153732	Up
CCSER2	4269.41	0.644811	0.233838	2.75751	0.0058243	0.047298	Up
CCT5	2147.05	-0.855777	0.246974	-3.46506	0.000530122	0.00991356	Down
CCT6B	57.5406	1.35574	0.395933	3.42416	0.000616703	0.0108937	Up
CD180	880.408	-2.26936	0.39173	-5.79317	6.90682e-09	1.65931e-06	Down
CD2	1892.04	-0.629044	0.276219	-2.27734	0.0227661	0.111413	Down
CD200R1	218.67	-1.37223	0.464548	-2.9539	0.00313784	0.0316327	Down
CD247	4071.84	0.865611	0.181755	4.76253	1.91184e-06	0.000152333	Up
CD248	48.9509	-1.3655	0.604356	-2.25944	0.0238563	0.11507	Down
CD27	709.931	-1.05664	0.430195	-2.45618	0.0140423	0.0826483	Down
CD274	385.064	-0.868812	0.363433	-2.39057	0.0168224	0.0925522	Down
CD300C	689.136	-0.911064	0.356624	-2.55469	0.0106283	0.0690948	Down
CD300LB	1704.23	-0.647736	0.257464	-2.51583	0.0118753	0.0739862	Down
CD36	5250.91	-0.982809	0.311946	-3.15057	0.0016295	0.0210231	Down
CD3D	1291.5	-0.681943	0.294097	-2.31877	0.0204074	0.104489	Down
CD3EAP	16.2815	-1.50752	0.559005	-2.69679	0.00700106	0.0528416	Down
CD40	289.827	-0.702713	0.345953	-2.03124	0.0422311	0.164889	Down
CD48	4771.32	-0.648714	0.190181	-3.41103	0.000647182	0.0112642	Down
CD5	3028.06	0.818567	0.301177	2.71789	0.00656989	0.0510086	Up
CD58	2805.69	-0.785775	0.250867	-3.13224	0.00173479	0.0218571	Down
CD6	3294.64	0.606976	0.268148	2.26359	0.0235996	0.114423	Up
CD69	1153.15	2.45707	0.417793	5.88108	4.07608e-09	1.04242e-06	Up
CD7	2326.69	1.12899	0.203838	5.53867	3.04769e-08	5.49138e-06	Up
CD72	286.578	-0.732618	0.305444	-2.39854	0.0164608	0.091132	Down
CD79B	715.604	-1.01603	0.374477	-2.7132	0.00666377	0.0513399	Down
CD83	1318.65	3.39799	0.779974	4.35654	1.32132e-05	0.0007102	Up
CD8A	4210.61	0.570241	0.28609	1.99322	0.0462372	0.174474	Up
CDADC1	681.529	1.30264	0.442732	2.94227	0.00325811	0.0324842	Up
CDC42BPG	230.032	1.12916	0.406402	2.77844	0.00546199	0.0451775	Up
CDC42EP2	1529.85	-1.08535	0.483176	-2.24628	0.0246863	0.117735	Down
CDC42EP4	385.667	0.598622	0.28852	2.0748	0.038005	0.154554	Up
CDC42SE2	11227.9	0.625416	0.207341	3.01637	0.00255822	0.0276315	Up
CDCA3	12.9438	-1.32851	0.601783	-2.20763	0.0272702	0.124862	Down
CDCA7L	399.058	-0.814359	0.367658	-2.21499	0.0267606	0.123527	Down
CDH13	38.2573	-1.67172	0.590796	-2.8296	0.00466062	0.0407605	Down
CDH26	262.641	-0.820403	0.339781	-2.41451	0.0157564	0.0887509	Down
CDHR5	216.538	1.15194	0.267554	4.30544	1.66656e-05	0.000830972	Up
CDK11A	996.806	1.18143	0.316648	3.73106	0.000190678	0.00486859	Up
CDK11B	1339.09	1.47488	0.353532	4.17183	3.02165e-05	0.00130207	Up
CDK16	2228.82	1.96754	0.391912	5.02035	5.15762e-07	5.27608e-05	Up
CDK17	3468.29	0.731754	0.214499	3.41146	0.000646163	0.0112589	Up
CDK9	2517.47	0.531652	0.194182	2.7379	0.00618326	0.0491123	Up
CDKL3	557.7	0.742236	0.371599	1.99741	0.0457808	0.173707	Up
CDKN1A	915.821	1.64548	0.269989	6.09461	1.09707e-09	3.624e-07	Up
CDKN2B	131.656	-0.595541	0.283487	-2.10077	0.035661	0.148283	Down
CDKN2D	2137.74	0.93275	0.380901	2.4488	0.0143333	0.0836468	Up
CDNF	26.195	-1.11299	0.508874	-2.18716	0.0287306	0.128339	Down
CDPF1	126.185	-0.976223	0.361925	-2.69731	0.00699027	0.0528416	Down
CEACAM21	1276.42	-0.754677	0.233233	-3.23572	0.00121336	0.0174543	Down
CEACAM3	2436.6	-0.865672	0.296265	-2.92195	0.00347846	0.0336414	Down
CEBPA	998.623	-1.14939	0.258615	-4.44441	8.81338e-06	0.000533378	Down
CEBPE	95.7162	-1.16993	0.484766	-2.4134	0.0158045	0.088927	Down
CELA2B	38.4427	0.895653	0.386796	2.31557	0.020582	0.104901	Up
CELF3	161.988	-2.01263	0.630473	-3.19226	0.00141166	0.0191802	Down
CELSR2	283.379	0.634735	0.245156	2.58911	0.00962241	0.0646496	Up
CELSR3	154.347	0.639687	0.247582	2.58374	0.00977353	0.0653878	Up
CEMIP2	11015	1.12714	0.282653	3.98771	6.67137e-05	0.00236119	Up
CEND1	38.5623	-1.16075	0.427693	-2.71399	0.00664786	0.0513197	Down
CENPBD1	228.847	-0.873222	0.312041	-2.79842	0.00513533	0.0434735	Down
CENPC	2414.26	0.736373	0.269755	2.72978	0.0063376	0.0498457	Up
CENPN	103.499	0.529467	0.268493	1.97199	0.0486105	0.18017	Up
CENPQ	37.0319	-1.57782	0.519445	-3.03752	0.00238537	0.0264492	Down
CEP104	1097.46	-0.522384	0.213504	-2.44672	0.0144163	0.0840079	Down
CEP131	221.137	0.72136	0.23122	3.1198	0.00180977	0.022401	Up
CEP162	468.075	-0.927784	0.300714	-3.08527	0.00203369	0.0241545	Down
CEP19	489.901	-1.91039	0.438138	-4.36025	1.29914e-05	0.000700653	Down
CEP41	144.332	-0.948668	0.326985	-2.90126	0.0037167	0.0352066	Down
CEP55	20.8677	-1.34895	0.556106	-2.4257	0.0152789	0.0870195	Down
CEP63	2688.97	-0.572411	0.222898	-2.56804	0.0102276	0.0675073	Down
CEP68	3704.12	0.638537	0.286338	2.23001	0.0257467	0.120504	Up
CEP78	1620.29	0.714095	0.219908	3.24725	0.00116525	0.0169506	Up
CEP89	211.305	-0.978714	0.331601	-2.95149	0.00316249	0.031737	Down
CEP95	1705.73	1.03432	0.302102	3.42374	0.000617649	0.0108937	Up
CEP97	676.616	-0.703369	0.246013	-2.85907	0.00424885	0.0381482	Down
CEPT1	1418.24	-0.812043	0.193006	-4.20734	2.58396e-05	0.00115088	Down
CERCAM	136.568	1.27101	0.507926	2.50236	0.0123369	0.075854	Up
CERKL	57.6806	-1.37211	0.598028	-2.2944	0.0217676	0.108469	Down
CETN3	39.4977	-1.86291	0.563304	-3.30712	0.000942603	0.0145672	Down
CETP	240.162	-0.972552	0.481119	-2.02144	0.0432344	0.167405	Down
CFAP100	68.3977	-1.1441	0.459928	-2.48757	0.0128619	0.0780529	Down
CFAP126	224.276	-0.700601	0.282408	-2.48081	0.0131085	0.0790298	Down
CFAP298	135.569	-0.792897	0.344701	-2.30025	0.0214342	0.107517	Down
CFAP45	426.919	1.89801	0.429261	4.42156	9.79888e-06	0.000573325	Up
CFAP54	61.356	-1.24685	0.471577	-2.64399	0.00819342	0.0581328	Down
CFAP73	13.9637	1.14221	0.50838	2.24676	0.0246554	0.117735	Up
CFB	190.994	1.64765	0.388652	4.23938	2.24133e-05	0.0010301	Up
CFL2	304.337	1.33192	0.408387	3.2614	0.00110863	0.0163275	Up
CGAS	459.509	-0.666737	0.217042	-3.07193	0.00212679	0.0249057	Down
CH25H	9.01432	6.9108	2.70414	2.55564	0.0105993	0.0690317	Up
CHAF1A	534.193	0.916225	0.275021	3.33147	0.000863894	0.0135221	Up
CHCHD4	121.8	-1.21912	0.452019	-2.69706	0.00699555	0.0528416	Down
CHD1	10180.7	1.39776	0.349636	3.99777	6.39415e-05	0.00230762	Up
CHD2	14816.8	0.557923	0.225318	2.47616	0.0132804	0.0796722	Up
CHD4	11726.5	1.06928	0.312028	3.42687	0.000610576	0.0108292	Up
CHEK1	121.295	1.22247	0.416945	2.93197	0.00336815	0.0329663	Up
CHI3L2	122.659	-0.710304	0.35653	-1.99227	0.0463415	0.174701	Down
CHKA	460.192	1.53249	0.362568	4.22678	2.37061e-05	0.00107703	Up
CHL1	24.807	-2.28095	0.75992	-3.00157	0.00268594	0.0285827	Down
CHM	642.578	-0.637708	0.287864	-2.21531	0.0267387	0.123462	Down
CHMP4B	2963.2	0.678446	0.282923	2.39799	0.0164855	0.0911553	Up
CHMP5	661.999	-0.674529	0.228172	-2.95623	0.00311423	0.0315255	Down
CHMP7	2311.21	-0.530669	0.234471	-2.26326	0.0236198	0.114423	Down
CHPF	94.7345	0.769704	0.322125	2.38946	0.0168734	0.0927041	Up
CHRAC1	827.553	0.64518	0.245456	2.6285	0.00857626	0.0599318	Up
CHRM3	7.4274	-1.96263	0.904614	-2.16957	0.0300391	0.13231	Down
CHRM4	36.6861	3.68059	0.986654	3.73037	0.000191196	0.00487395	Up
CHRNA10	311.854	-0.82125	0.410462	-2.0008	0.0454145	0.17283	Down
CHRNB1	143.437	-0.73616	0.340765	-2.16032	0.0307482	0.13431	Down
CHRNB2	856.332	-1.17509	0.478742	-2.45455	0.0141063	0.0829305	Down
CHRNE	160.924	2.55968	0.514942	4.97082	6.66718e-07	6.60717e-05	Up
CHST10	120.552	1.08548	0.306743	3.53873	0.000402054	0.0083661	Up
CHST2	1336.66	0.805155	0.402221	2.00178	0.0453089	0.172522	Up
CHST7	489.477	0.922604	0.292503	3.15417	0.00160956	0.0208166	Up
CHTF18	227.98	0.875996	0.290457	3.01592	0.002562	0.0276535	Up
CIB1	2085.55	0.691138	0.220901	3.12872	0.0017557	0.0219892	Up
CIC	6839.76	0.875056	0.273168	3.20336	0.00135833	0.0187041	Up
CIR1	1862.93	0.762266	0.36046	2.1147	0.0344552	0.144913	Up
CISD1	62.316	-1.57532	0.412778	-3.81638	0.000135425	0.00384134	Down
CISD3	183.952	-0.671746	0.307238	-2.1864	0.028786	0.128464	Down
CISH	1388.56	-1.50402	0.399998	-3.76007	0.000169863	0.00446657	Down
CITED4	175.737	1.06022	0.45627	2.32367	0.0201431	0.103674	Up
CKLF	338.792	-1.66594	0.48575	-3.42962	0.000604424	0.0107804	Down
CKMT2	126.541	-0.919096	0.398401	-2.30696	0.0210571	0.106359	Down
CKS1B	62.1887	-0.882028	0.4206	-2.09707	0.0359874	0.149103	Down
CKS2	36.3947	-1.33686	0.438204	-3.05078	0.00228247	0.0257953	Down
CLASRP	2248.53	1.04307	0.294934	3.53662	0.000405288	0.0084044	Up
CLCF1	204.364	0.895901	0.319073	2.80782	0.00498774	0.0426567	Up
CLCN2	102.146	0.587926	0.244263	2.40694	0.016087	0.0899417	Up
CLDN10	4.89555	-4.69667	1.66766	-2.81632	0.00485779	0.0418388	Down
CLDN18	5.13511	-4.01823	1.28157	-3.13541	0.00171616	0.0217344	Down
CLDN2	10.7198	2.48482	0.902419	2.75351	0.00589599	0.047576	Up
CLDN20	103.307	-1.26685	0.431871	-2.93339	0.00335283	0.0328788	Down
CLDN9	160.5	-1.07769	0.457764	-2.35425	0.0185602	0.0985569	Down
CLEC12A	4783.89	-1.54656	0.454581	-3.40217	0.000668541	0.0115851	Down
CLEC12B	412.598	-1.19928	0.448299	-2.67518	0.00746884	0.054675	Down
CLEC17A	1311.95	-1.12794	0.353992	-3.18635	0.00144079	0.0194593	Down
CLEC18C	8.05121	-2.73242	1.01902	-2.68142	0.00733101	0.0542672	Down
CLEC1B	615.802	-1.91562	0.441884	-4.33511	1.45686e-05	0.000762893	Down
CLEC4A	1241.99	-0.923229	0.243828	-3.7864	0.000152847	0.00415702	Down
CLEC4G	7.96071	-2.47679	0.854099	-2.89989	0.00373298	0.0352609	Down
CLEC5A	232.283	-1.25654	0.462511	-2.71677	0.00659228	0.051052	Down
CLHC1	167.947	-1.0305	0.415884	-2.47785	0.0132176	0.0794759	Down
CLIP4	1410.11	0.528024	0.226256	2.33375	0.0196088	0.102104	Up
CLK3	4223.79	0.530494	0.238827	2.22125	0.0263342	0.122235	Up
CLK4	1453.08	-0.505	0.229185	-2.20346	0.0275624	0.125511	Down
CLMN	2408.14	-0.643526	0.255457	-2.51912	0.0117648	0.0736161	Down
CLN8	1211.6	0.753795	0.312137	2.41495	0.0157375	0.0887072	Up
CLOCK	1668.07	-0.816708	0.21627	-3.77633	0.000159155	0.00428448	Down
CLP1	461.721	1.12076	0.30437	3.68224	0.000231194	0.00564377	Up
CLRN1	23.2873	-3.13233	0.819722	-3.82121	0.000132799	0.00382849	Down
CLUAP1	246.957	-0.643764	0.313778	-2.05165	0.0402032	0.159885	Down
CMIP	9923.7	0.723869	0.297462	2.43348	0.0149544	0.0858495	Up
CMTM1	721.814	-1.64431	0.535464	-3.07082	0.00213472	0.0249802	Down
CMTM2	818.676	-1.3741	0.475928	-2.8872	0.00388688	0.0361814	Down
CMTM4	441.541	-0.5286	0.259499	-2.037	0.0416499	0.163445	Down
CMTR1	2220.53	0.618723	0.216185	2.86201	0.00420963	0.0380113	Up
CNGA1	24.3625	-1.85888	0.591295	-3.14375	0.00166796	0.0213111	Down
CNIH2	52.6543	1.36549	0.377526	3.61694	0.00029811	0.0067238	Up
CNIH4	905.922	-0.918144	0.246606	-3.72312	0.000196777	0.00499215	Down
CNMD	11.5205	-1.52261	0.759538	-2.00466	0.0449996	0.171778	Down
CNNM3	2595.64	0.550802	0.197411	2.79013	0.00526875	0.0441317	Up
CNNM4	818.185	0.713546	0.193888	3.68019	0.000233062	0.00565268	Up
CNOT2	2784.19	0.586331	0.224382	2.6131	0.00897261	0.0618273	Up
CNOT6L	11926.9	1.30557	0.236726	5.5151	3.48585e-08	6.00779e-06	Up
CNP	1689.35	0.544672	0.196957	2.76543	0.00568477	0.0464019	Up
CNPY4	285.913	-0.867241	0.378941	-2.28859	0.0221029	0.109635	Down
CNR1	75.869	-2.07096	0.629875	-3.28789	0.00100943	0.0152434	Down
CNR2	420.882	-0.85825	0.382564	-2.24342	0.02487	0.118251	Down
CNRIP1	57.4335	-1.55014	0.607647	-2.55105	0.0107399	0.0696102	Down
CNTD1	250.261	0.813959	0.384993	2.11422	0.0344967	0.145011	Up
CNTD2	10.7712	1.53959	0.707571	2.17588	0.0295642	0.130759	Up
CNTF	159.783	0.996499	0.334342	2.98047	0.00287804	0.0299722	Up
COA7	149.341	-0.82584	0.328472	-2.51418	0.0119308	0.074157	Down
COG6	480.589	-0.504185	0.199189	-2.53119	0.0113675	0.0719245	Down
COL13A1	46.7513	1.68404	0.533865	3.15443	0.00160813	0.0208152	Up
COL20A1	2.76062	5.19441	1.60639	3.23359	0.00122245	0.0175255	Up
COL2A1	3.37836	4.25203	1.38244	3.07575	0.00209974	0.0247089	Up
COL4A2	25.2349	1.84545	0.514606	3.58615	0.000335598	0.0072794	Up
COL5A1	32.1905	2.26839	0.747982	3.03268	0.00242389	0.0267269	Up
COL6A2	1215.94	1.54853	0.305491	5.06897	3.99974e-07	4.31428e-05	Up
COL6A3	116.86	-1.37325	0.528232	-2.59971	0.00933015	0.0634387	Down
COL6A6	103.685	-2.28046	0.589013	-3.87166	0.000108099	0.00327102	Down
COL9A2	450.505	1.07943	0.407292	2.65026	0.00804287	0.0574449	Up
COL9A3	164.551	-1.12658	0.499649	-2.25475	0.0241493	0.116104	Down
COLGALT2	213.263	0.849209	0.403987	2.10207	0.035547	0.148037	Up
COMMD8	177.975	-0.752107	0.335061	-2.24468	0.0247884	0.118067	Down
COPB2	2985.69	-0.69964	0.293046	-2.38748	0.0169644	0.0929787	Down
COPS2	1400.89	0.735411	0.272917	2.69463	0.00704666	0.053016	Up
COQ10B	1254.83	0.780569	0.337935	2.30982	0.0208983	0.105867	Up
COQ2	782.749	-0.617638	0.282259	-2.1882	0.0286554	0.128172	Down
COQ5	217.656	-0.838614	0.260105	-3.22413	0.00126356	0.0178956	Down
COQ9	377.217	-0.826421	0.274893	-3.00634	0.00264414	0.0283089	Down
CORIN	77.3413	-1.72623	0.535471	-3.22376	0.0012652	0.0178956	Down
CORO7	731.823	0.648326	0.272108	2.38261	0.0171904	0.0937969	Up
CORT	2.95639	-2.60167	1.32317	-1.96624	0.0492709	0.18169	Down
COX11	724.363	-1.03327	0.368287	-2.80562	0.00502204	0.0428383	Down
COX14	340.02	0.79502	0.211521	3.75858	0.000170879	0.00447844	Up
COX15	1445.48	-0.572305	0.204617	-2.79695	0.00515869	0.0435677	Down
COX20	1737.26	-0.615035	0.202366	-3.03922	0.00237195	0.0263868	Down
COX7A1	51.5124	1.05081	0.338872	3.10089	0.00192938	0.0234244	Up
COX7B	427.835	-0.512382	0.255143	-2.00821	0.0446205	0.170805	Down
CP	113.215	-1.03152	0.43489	-2.37191	0.0176962	0.0954237	Down
CPNE4	12.2085	2.09364	0.802264	2.60966	0.00906324	0.0621415	Up
CPNE6	33.2206	0.899005	0.407647	2.20535	0.0274294	0.125157	Up
CPOX	434.805	-0.596968	0.256182	-2.33025	0.019793	0.10257	Down
CPSF2	1804.63	-0.861374	0.270904	-3.17962	0.00147466	0.0197819	Down
CR2	139.314	-1.18834	0.464601	-2.55777	0.0105346	0.0687959	Down
CRACR2B	111.963	1.11614	0.279823	3.98874	6.64245e-05	0.00236119	Up
CRB2	287.919	1.28491	0.401377	3.20124	0.00136836	0.0187526	Up
CRCP	1529.09	0.610226	0.210374	2.90067	0.00372365	0.035228	Up
CREB1	5152.22	-0.725171	0.201803	-3.59345	0.000326326	0.00716628	Down
CREB5	12742.7	-0.840533	0.382379	-2.19817	0.0279373	0.126419	Down
CREM	827.899	2.65336	0.2915	9.10242	8.83402e-20	3.50181e-16	Up
CRIP3	125.904	-0.935497	0.402341	-2.32513	0.0200649	0.103396	Down
CRIPAK	493.16	0.663565	0.272325	2.43666	0.0148234	0.0854382	Up
CRLF1	16.1846	-2.61516	0.787378	-3.32135	0.00089583	0.0139531	Down
CRLF3	3724.02	-0.859461	0.228125	-3.7675	0.000164891	0.00437942	Down
CRLS1	343.982	-0.748322	0.211347	-3.54073	0.000399019	0.00832672	Down
CROCC	659.881	0.657618	0.246739	2.66524	0.0076934	0.0557016	Up
CROT	233.159	-0.586427	0.233692	-2.5094	0.0120936	0.0748463	Down
CRTC2	3634.15	1.15511	0.31518	3.66494	0.000247399	0.00588119	Up
CRY1	685.042	1.62049	0.32464	4.99165	5.98667e-07	6.04616e-05	Up
CRY2	1596.78	1.03957	0.270671	3.84071	0.00012268	0.00363053	Up
CRYBG1	8649.27	0.577982	0.219563	2.63242	0.00847797	0.0595599	Up
CRYBG3	1018.85	-0.599856	0.247837	-2.42036	0.015505	0.0878376	Down
CRYZL2P-SEC16B	35.3531	-0.738874	0.356606	-2.07196	0.038269	0.155111	Down
CSDE1	17230.8	0.544864	0.215881	2.52391	0.0116056	0.0730129	Up
CSF3	2.83624	3.98544	1.60988	2.47561	0.0133008	0.0797312	Up
CSKMT	272.379	-0.624801	0.269191	-2.32103	0.0202852	0.104226	Down
CSNK1A1L	593.932	-1.46445	0.564437	-2.59453	0.0094721	0.0639922	Down
CSNK1D	13545.4	1.15184	0.345707	3.33183	0.000862765	0.0135221	Up
CSNK1G2	4918.08	0.509386	0.199613	2.55187	0.0107147	0.0695424	Up
CSRNP1	6740.11	2.09324	0.879034	2.3813	0.0172519	0.0939696	Up
CSRP3	3.85233	-3.02881	1.47991	-2.04661	0.0406964	0.16128	Down
CSTA	553.992	-0.892976	0.341695	-2.61337	0.0089653	0.0618273	Down
CSTF2	205.997	-0.575743	0.269143	-2.13917	0.032422	0.139017	Down
CSTF3	406.462	-0.968393	0.236996	-4.08612	4.3864e-05	0.0017173	Down
CTDP1	3901.77	1.35457	0.419246	3.23097	0.0012337	0.0176659	Up
CTH	66.7742	1.75402	0.573233	3.05987	0.0022143	0.0254789	Up
CTLA4	299.039	1.30668	0.34628	3.77347	0.00016099	0.00431922	Up
CTNNAL1	166.047	1.21123	0.415577	2.91458	0.00356167	0.0341852	Up
CTPS1	658.013	1.07982	0.282759	3.81888	0.00013406	0.00384134	Up
CTR9	1773.83	-0.541095	0.20129	-2.68813	0.00718531	0.053589	Down
CTRC	36.3174	1.85382	0.509237	3.64038	0.000272233	0.00629231	Up
CTRL	694.774	1.09527	0.317646	3.44807	0.000564601	0.0103256	Up
CTSL	226.688	-0.710155	0.339353	-2.09267	0.0363785	0.150213	Down
CTSW	3571.52	0.840425	0.354952	2.36771	0.0178983	0.0960688	Up
CTTNBP2NL	147.023	-0.937733	0.353915	-2.6496	0.00805875	0.0575325	Down
CTU1	162.743	-0.850815	0.329998	-2.57825	0.00993028	0.0661363	Down
CTXND1	12.8788	1.27329	0.639987	1.98956	0.04664	0.175367	Up
CWC25	2467.39	1.34352	0.40848	3.28907	0.0010052	0.0151939	Up
CWF19L1	1142.43	0.587748	0.233975	2.51201	0.0120045	0.0744692	Up
CX3CR1	6379.65	-1.61504	0.726239	-2.22384	0.0261593	0.121601	Down
CXADR	67.8028	1.41741	0.488901	2.89918	0.00374138	0.0352695	Up
CXCL16	4477.92	1.47675	0.521083	2.834	0.00459687	0.0403141	Up
CXCL8	9138.3	3.99418	1.42862	2.79583	0.00517661	0.0436134	Up
CXCR4	28081.8	1.99744	0.363253	5.49874	3.82505e-08	6.45212e-06	Up
CXorf21	929.251	-0.754551	0.199606	-3.78019	0.000156707	0.00424017	Down
CXorf40B	595.08	0.613074	0.194758	3.14788	0.00164457	0.0211487	Up
CXorf56	349.425	0.565096	0.239661	2.3579	0.0183785	0.0977852	Up
CXorf65	367.528	1.14414	0.334549	3.41996	0.000626296	0.0110095	Up
CYB5A	85.0002	-0.640396	0.273644	-2.34025	0.0192707	0.100777	Down
CYB5RL	136.6	-0.519202	0.264385	-1.96381	0.0495518	0.182542	Down
CYBB	24641.4	-0.542114	0.267347	-2.02775	0.0425856	0.165947	Down
CYBRD1	1409.17	-1.27018	0.373703	-3.3989	0.000676572	0.0116494	Down
CYCS	928.049	0.84142	0.249809	3.36825	0.000756475	0.0125075	Up
CYP1B1	2183.15	-1.86183	0.364833	-5.10324	3.33887e-07	3.72825e-05	Down
CYP27A1	1508.69	-0.807259	0.375493	-2.14987	0.0315658	0.136527	Down
CYP2A6	83.9805	1.60265	0.433084	3.70056	0.000215122	0.00532133	Up
CYP2E1	15.3319	1.60737	0.576611	2.78762	0.00530967	0.0442283	Up
CYP2W1	9.93416	2.84284	0.805126	3.53092	0.00041411	0.00853854	Up
CYP3A4	12.1253	-1.55715	0.751411	-2.07231	0.038237	0.155097	Down
CYP3A5	141.867	-0.595441	0.243497	-2.44537	0.0144703	0.0841983	Down
CYP46A1	6.96424	1.96367	0.902124	2.17672	0.0295018	0.130556	Up
CYTIP	24901.7	1.56989	0.411236	3.81749	0.000134819	0.00384134	Up
D2HGDH	913.965	0.661517	0.223364	2.9616	0.00306043	0.0312266	Up
DACT3	3.93247	3.47112	1.28922	2.69243	0.00709333	0.0531803	Up
DAGLB	1359.83	-0.778083	0.20988	-3.70728	0.000209497	0.00520655	Down
DAPP1	2905.95	-0.996876	0.255723	-3.89826	9.68871e-05	0.00303461	Down
DBF4	425.079	1.13589	0.373054	3.04484	0.00232807	0.0261505	Up
DBNDD1	46.4688	-1.29185	0.497754	-2.59536	0.00944906	0.063891	Down
DBT	675.999	-0.632465	0.269406	-2.34763	0.0188935	0.0996159	Down
DCAF11	3213.21	0.681315	0.214235	3.18022	0.00147164	0.0197581	Up
DCAF16	2042.11	0.746023	0.286387	2.60495	0.00918885	0.0627199	Up
DCAF4L1	55.0714	-1.17748	0.338083	-3.48281	0.000496171	0.00946726	Down
DCAF7	3991.84	-0.76437	0.326692	-2.33973	0.0192978	0.100885	Down
DCAKD	388.759	-0.502827	0.216018	-2.32771	0.0199276	0.10292	Down
DCBLD2	124.261	-1.03349	0.239265	-4.31943	1.56436e-05	0.000796907	Down
DCDC2B	200.463	0.624418	0.314241	1.98707	0.0469149	0.17597	Up
DCK	1089.13	-0.588139	0.241364	-2.43673	0.0148209	0.0854382	Down
DCLK2	25.2205	1.0351	0.477013	2.16995	0.0300103	0.132252	Up
DCLRE1A	232.535	-0.973775	0.315027	-3.09108	0.00199429	0.0238653	Down
DCLRE1B	218.146	-0.732034	0.290096	-2.52342	0.011622	0.0730685	Down
DCLRE1C	1765.5	-0.545286	0.177429	-3.07326	0.00211734	0.0248547	Down
DCP1A	2360.6	0.805744	0.271999	2.9623	0.00305349	0.0312161	Up
DCP2	8142.55	-0.844825	0.216317	-3.90549	9.40348e-05	0.00298299	Down
DCPS	1021.32	-0.577576	0.29086	-1.98575	0.047061	0.176365	Down
DCST2	148.691	1.491	0.537581	2.77353	0.00554516	0.0455967	Up
DCTN4	3061.55	0.536336	0.253309	2.11732	0.0342328	0.14424	Up
DCTN6	315.524	1.04827	0.29215	3.58813	0.00033306	0.00724038	Up
DCTPP1	175.12	-0.671266	0.262309	-2.55906	0.0104956	0.0685975	Down
DCUN1D2	1456.57	0.559165	0.215644	2.59301	0.0095141	0.0641393	Up
DCUN1D3	625.276	0.536805	0.266062	2.01759	0.0436335	0.16817	Up
DDI1	58.5241	1.45029	0.489353	2.96369	0.00303971	0.0311594	Up
DDIAS	143.823	-1.68506	0.383414	-4.39489	1.10827e-05	0.000633889	Down
DDIT3	813.788	1.35676	0.418546	3.24161	0.00118857	0.0171952	Up
DDIT4	3428.32	2.63659	0.333993	7.89414	2.92316e-15	6.62137e-12	Up
DDN	35.6384	1.32602	0.433164	3.06123	0.00220428	0.0254004	Up
DDR2	42.5376	1.45887	0.340516	4.28431	1.83309e-05	0.000889346	Up
DDX19B	713.482	0.699602	0.17477	4.00299	6.25465e-05	0.00228511	Up
DDX21	4406.46	0.987614	0.304406	3.2444	0.00117698	0.0170587	Up
DDX24	3257.12	0.888685	0.238806	3.72137	0.000198142	0.0050082	Up
DDX27	1414.54	1.19532	0.191689	6.23572	4.49701e-10	1.65825e-07	Up
DDX43	73.5238	-1.80429	0.401886	-4.48955	7.13724e-06	0.000451117	Down
DDX49	626.369	0.555285	0.207182	2.68018	0.00735822	0.0543436	Up
DDX5	24854.8	0.719144	0.274291	2.62183	0.00874583	0.0607686	Up
DDX51	491.958	0.638025	0.202242	3.15476	0.00160632	0.0208086	Up
DDX54	1138.14	0.509882	0.158513	3.21665	0.00129695	0.0182148	Up
DDX58	4115.4	-1.08919	0.413037	-2.63702	0.00836369	0.0589923	Down
DDX6	18726.2	0.607701	0.194115	3.13061	0.00174441	0.0219171	Up
DECR1	2203.35	-0.722039	0.2067	-3.49318	0.000477306	0.0092073	Down
DENND1C	2654.96	0.537125	0.169296	3.1727	0.00151028	0.0201132	Up
DENND2D	4454.28	-0.967424	0.334325	-2.89367	0.00380773	0.0356988	Down
DENND6A	2740.3	0.956935	0.244882	3.90774	9.31629e-05	0.00296625	Up
DEPDC4	56.0298	0.727281	0.347474	2.09305	0.0363445	0.150151	Up
DEPDC7	8.95137	-2.43195	0.901678	-2.69714	0.0069938	0.0528416	Down
DEPP1	154.105	-0.773881	0.358128	-2.16091	0.0307024	0.13422	Down
DERL1	2304	0.598775	0.210652	2.84249	0.00447633	0.0395307	Up
DET1	206.417	-0.845085	0.346194	-2.44107	0.0146437	0.0847945	Down
DGCR6	37.2469	1.65027	0.572795	2.88108	0.00396312	0.0365529	Up
DGKK	120.628	1.78072	0.53261	3.34339	0.000827611	0.0132018	Up
DHCR7	292.017	1.64004	0.32483	5.04892	4.44325e-07	4.69681e-05	Up
DHDDS	1215.04	-0.764601	0.220215	-3.47207	0.000516463	0.0097257	Down
DHFR	271.804	-0.84371	0.277604	-3.03926	0.00237161	0.0263868	Down
DHFR2	247.943	-1.33926	0.432528	-3.09636	0.00195914	0.0236201	Down
DHH	6.89696	2.83783	1.06413	2.66681	0.00765752	0.0555687	Up
DHODH	224.27	-0.704345	0.282574	-2.4926	0.0126811	0.0773052	Down
DHRS1	461.34	0.518136	0.214999	2.40995	0.0159547	0.0893933	Up
DHRS13	1083.86	-0.967795	0.484247	-1.99856	0.0456562	0.173437	Down
DHRS3	459.376	0.563597	0.257656	2.1874	0.0287133	0.128327	Up
DHRS7B	312.33	-0.786297	0.285359	-2.75547	0.0058608	0.0474143	Down
DHRS9	639.747	-1.43219	0.425329	-3.36725	0.000759218	0.0125398	Down
DHX37	834.485	0.648441	0.250741	2.5861	0.00970689	0.0649968	Up
DHX40	1836.78	0.964071	0.305152	3.15931	0.00158143	0.0206336	Up
DIABLO	617.637	1.36715	0.327016	4.18067	2.90656e-05	0.00127663	Up
DIAPH1	15759.3	0.51784	0.185728	2.78817	0.00530068	0.0442283	Up
DIO1	59.0852	-0.90735	0.405746	-2.23625	0.0253354	0.119452	Down
DIP2A	5615.87	1.00592	0.255907	3.93081	8.46589e-05	0.00279075	Up
DISC1	1979.82	-0.550386	0.231739	-2.37502	0.0175478	0.0948205	Down
DIXDC1	66.8871	-1.22417	0.504858	-2.42478	0.0153175	0.0871768	Down
DLG5	691.605	1.55023	0.196895	7.87341	3.45111e-15	6.84009e-12	Up
DLST	2427.97	0.819532	0.249646	3.28278	0.00102789	0.0154735	Up
DMAC1	252.705	-0.618173	0.263351	-2.34734	0.0189081	0.0996367	Down
DMPK	421.176	0.550743	0.275428	1.99959	0.0455445	0.173095	Up
DMRTC2	18.4441	3.34473	0.850358	3.93331	8.37824e-05	0.00277339	Up
DNAAF1	22.5434	2.32399	0.812575	2.86004	0.00423594	0.038097	Up
DNAAF2	208.161	-1.01891	0.365565	-2.78723	0.00531604	0.0442473	Down
DNAH11	54.1841	-2.46574	0.511705	-4.81867	1.44518e-06	0.000123864	Down
DNAH14	148.894	-0.928245	0.414836	-2.23762	0.0252458	0.119243	Down
DNAH8	42.7328	-1.09545	0.388415	-2.8203	0.00479786	0.0415029	Down
DNAJA3	567.077	-0.503231	0.210627	-2.3892	0.016885	0.0927358	Down
DNAJB1	4185.22	1.63693	0.302667	5.40834	6.36112e-08	9.6059e-06	Up
DNAJB11	557.598	0.771343	0.268894	2.86858	0.00412319	0.0376597	Up
DNAJB13	207.214	1.1586	0.442693	2.61718	0.00886607	0.0613888	Up
DNAJB6	3310.2	0.637537	0.220002	2.89787	0.00375703	0.0353852	Up
DNAJB8	16.3548	5.97155	1.15699	5.1613	2.45238e-07	2.88037e-05	Up
DNAJB9	747.335	1.4182	0.351699	4.03242	5.52058e-05	0.0020548	Up
DNAJC19	206.007	-0.808651	0.36937	-2.18927	0.0285773	0.128017	Down
DNAJC25	144.67	0.923219	0.439858	2.0989	0.0358254	0.148704	Up
DNAL4	139.673	-0.805008	0.333662	-2.41265	0.0158372	0.0890164	Down
DNASE1	881.881	-1.1868	0.2915	-4.07136	4.67391e-05	0.00178771	Down
DNHD1	1911.89	0.695843	0.221089	3.14735	0.00164759	0.0211532	Up
DNMBP	3350.52	2.50602	0.446049	5.61826	1.92891e-08	3.92113e-06	Up
DNTT	3.26711	-4.86437	1.69953	-2.86218	0.00420738	0.0380113	Down
DNTTIP2	1262.96	0.96656	0.286885	3.36915	0.000753992	0.0124794	Up
DOCK4	3301.03	0.825491	0.411893	2.00414	0.0450549	0.171778	Up
DOK1	1138.14	-0.642748	0.244647	-2.62725	0.00860777	0.0600725	Down
DOLPP1	167.471	-0.632994	0.283016	-2.23661	0.0253121	0.119413	Down
DOT1L	1647.88	0.922091	0.25137	3.66826	0.000244206	0.00583152	Up
DPF1	11.287	1.5295	0.747314	2.04666	0.0406912	0.16128	Up
DPH1	299.234	0.647432	0.194286	3.33236	0.000861134	0.0135221	Up
DPH6	166.923	-1.07403	0.368217	-2.91684	0.00353602	0.034042	Down
DPP9	2220.45	0.743162	0.188999	3.9321	8.42069e-05	0.00278164	Up
DPP9-AS1	193.912	1.13762	0.293583	3.87495	0.000106647	0.00324568	Up
DPY19L4	261.164	-0.778913	0.343821	-2.26546	0.0234846	0.114084	Down
DPY30	304.308	-1.16484	0.321267	-3.62576	0.000288111	0.00653546	Down
DRAM1	605.325	-0.546945	0.242525	-2.25521	0.0241203	0.116068	Down
DRAM2	1230.73	-0.672977	0.205694	-3.27173	0.0010689	0.0158694	Down
DRC1	12.2616	-1.75589	0.890164	-1.97255	0.0485472	0.18002	Down
DRC7	37.894	1.0485	0.510184	2.05514	0.0398658	0.159022	Up
DRD5	4.07348	2.51343	1.24514	2.0186	0.0435292	0.16799	Up
DSCC1	24.3149	-1.41665	0.62137	-2.27989	0.0226142	0.111126	Down
DSE	1845.38	-0.643533	0.297637	-2.16214	0.0306072	0.133989	Down
DTWD1	492.59	-0.715725	0.236924	-3.0209	0.00252024	0.0273517	Down
DTX3	278.153	0.585011	0.270523	2.16252	0.0305781	0.133924	Up
DUS3L	449.122	1.0521	0.194333	5.41393	6.16558e-08	9.49141e-06	Up
DUSP10	1162.62	1.54195	0.402328	3.83258	0.000126808	0.00370289	Up
DUSP12	287.277	0.540493	0.258972	2.08707	0.0368816	0.15158	Up
DUSP14	99.7943	-0.735887	0.259794	-2.83258	0.00461745	0.0404276	Down
DUSP18	849.392	-0.749265	0.198366	-3.77718	0.000158614	0.00428447	Down
DUSP2	1708.96	3.72944	0.441189	8.45316	2.83528e-17	8.99125e-14	Up
DUSP4	184.226	2.43163	0.457392	5.31629	1.05904e-07	1.44759e-05	Up
DUSP5	798.691	1.62631	0.364143	4.46614	7.96441e-06	0.000489472	Up
DUSP6	5557.26	-0.90788	0.293807	-3.09005	0.00200122	0.0239301	Down
DUSP7	1147.77	-0.795051	0.29784	-2.66939	0.00759897	0.0553079	Down
DUSP8	363.843	2.64892	0.497535	5.32408	1.01463e-07	1.41122e-05	Up
DXO	504.114	1.18504	0.29238	4.05309	5.05448e-05	0.00191731	Up
DYNC1I2	991.763	-0.702752	0.242204	-2.90149	0.00371398	0.0352066	Down
DYNLL1	756.646	-1.30462	0.35368	-3.68869	0.000225411	0.00552269	Down
DYNLT1	1537.35	0.856609	0.291739	2.93622	0.00332243	0.0328068	Up
DYRK4	121.858	-0.59715	0.288386	-2.07066	0.0383903	0.155364	Down
DZIP1L	37.0499	-1.79749	0.656929	-2.73621	0.00621523	0.0492497	Down
E2F5	104.015	-0.845217	0.421792	-2.00387	0.0450838	0.171839	Down
E2F8	23.4576	-1.37448	0.565991	-2.42846	0.0151632	0.0865295	Down
E4F1	700.365	0.520853	0.164501	3.16627	0.00154407	0.0205017	Up
EAF1	2261.3	0.872538	0.298747	2.92065	0.00349298	0.0337094	Up
EAF2	404.017	-1.42075	0.259937	-5.46575	4.60967e-08	7.61363e-06	Down
EAPP	1501	0.803778	0.283008	2.84013	0.00450955	0.0397684	Up
EBF4	73.3468	1.27176	0.446551	2.84796	0.00440005	0.0389761	Up
EBP	342.323	0.557943	0.209996	2.65693	0.00788568	0.0565771	Up
EBPL	141.576	-0.710242	0.318555	-2.22958	0.0257756	0.120524	Down
ECD	1237.76	0.832696	0.29282	2.84371	0.0044591	0.0394111	Up
ECHDC1	668.011	-0.739513	0.237303	-3.11633	0.00183118	0.0225604	Down
ECHDC3	620.002	2.16954	0.948541	2.28724	0.0221818	0.109877	Up
ECM2	35.8074	1.1593	0.398877	2.9064	0.00365615	0.0347762	Up
ECT2	238.847	-0.614931	0.224078	-2.74427	0.00606452	0.0485162	Down
EDAR	102.757	-1.17341	0.506161	-2.31825	0.0204355	0.104489	Down
EDC3	1033.69	-0.519212	0.233205	-2.22642	0.0259858	0.121186	Down
EDDM13	127.177	-1.06022	0.448736	-2.36267	0.0181439	0.0969631	Down
EDEM3	3268.36	-0.737106	0.252237	-2.92228	0.00347483	0.0336367	Down
EEA1	852.008	-0.776178	0.252563	-3.07321	0.00211773	0.0248547	Down
EEF1AKMT1	46.2143	-1.30771	0.424587	-3.07997	0.00207024	0.0244786	Down
EEF1E1	105.408	-0.735047	0.275924	-2.66394	0.00772304	0.0558652	Down
EEF2KMT	68.466	-0.703347	0.347647	-2.02316	0.0430563	0.167042	Down
EFCAB13	306.746	-0.646827	0.287765	-2.24776	0.0245913	0.117587	Down
EFCAB6	23.0677	-1.40562	0.533634	-2.63405	0.00843729	0.0593267	Down
EFCAB7	127.229	-0.577809	0.250474	-2.30686	0.0210625	0.106359	Down
EFNA4	90.6644	-0.95715	0.432249	-2.21435	0.0268049	0.123624	Down
EFNB2	41.6647	1.29063	0.513323	2.51427	0.0119278	0.074157	Up
EFR3B	46.2919	-1.1686	0.533387	-2.19091	0.0284586	0.127675	Down
EGLN1	5268.78	-0.680165	0.33596	-2.02454	0.0429148	0.166697	Down
EHHADH	49.5556	-1.49836	0.401016	-3.7364	0.000186675	0.00479839	Down
EID3	272.256	0.901753	0.399095	2.25949	0.0238528	0.11507	Up
EIF1	13950	1.43162	0.366165	3.90976	9.23874e-05	0.00295342	Up
EIF1B	1817.48	0.661156	0.288582	2.29105	0.0219607	0.109192	Up
EIF2AK3	1460.81	0.86995	0.325921	2.6692	0.00760313	0.0553079	Up
EIF2B3	224.52	-0.829663	0.291381	-2.84735	0.00440849	0.039029	Down
EIF2D	2473.6	0.938177	0.296554	3.1636	0.00155831	0.0205069	Up
EIF2S1	914.492	-0.778878	0.244265	-3.18866	0.00142936	0.0193543	Down
EIF4H	5133.04	0.596935	0.21184	2.81785	0.00483459	0.0417069	Up
EIF5	6921.79	0.92051	0.294368	3.12708	0.00176553	0.0220705	Up
EIF5A	3371.83	0.829143	0.300903	2.75552	0.00585991	0.0474143	Up
ELAC1	115.565	-0.978454	0.374775	-2.61077	0.00903376	0.062089	Down
ELF1	11010.6	0.701306	0.248762	2.81918	0.0048146	0.0415571	Up
ELK1	536.366	0.502607	0.224065	2.24313	0.0248886	0.118295	Up
ELL	5191.19	0.900275	0.393382	2.28855	0.0221053	0.109635	Up
ELL2	2900.85	2.47054	0.426163	5.79719	6.74369e-09	1.64505e-06	Up
ELMO2	3795.26	0.808693	0.28048	2.88325	0.00393593	0.0364321	Up
ELMOD3	752.267	-0.513864	0.222184	-2.31279	0.0207344	0.105374	Down
EMD	818.286	1.43296	0.240066	5.96904	2.38659e-09	6.52444e-07	Up
EME1	52.3765	0.704181	0.326874	2.15429	0.0312174	0.135516	Up
EML4	6217.21	0.508901	0.251858	2.02058	0.0433228	0.167609	Up
ENAM	46.3352	-1.64434	0.65053	-2.52769	0.0114816	0.0724807	Down
ENC1	1361.03	2.28375	0.318302	7.1748	7.2411e-13	5.46738e-10	Up
ENO4	68.3616	-1.94789	0.342454	-5.68805	1.28497e-08	2.81829e-06	Down
ENPEP	3.72621	5.01678	1.73766	2.88708	0.00388831	0.0361814	Up
ENY2	630.133	0.534549	0.260519	2.05186	0.0401834	0.159885	Up
EPAS1	300.105	1.55186	0.388463	3.99488	6.47277e-05	0.00232181	Up
EPB41L4A	380.975	0.996899	0.222767	4.47506	7.63884e-06	0.000474986	Up
EPDR1	28.883	-1.25429	0.503836	-2.48948	0.0127931	0.0777787	Down
EPGN	29.5589	0.977625	0.484272	2.01875	0.043513	0.16799	Up
EPHA2	45.5443	1.36435	0.472055	2.89023	0.00384962	0.0359267	Up
EPHX2	315.73	-0.845638	0.417738	-2.02433	0.0429365	0.166741	Down
EPN2	377.346	0.760881	0.326747	2.32865	0.0198774	0.102763	Up
EPX	13.1662	1.25996	0.552261	2.28145	0.0225218	0.110868	Up
ERAP2	2850.7	-1.11359	0.327817	-3.39698	0.000681338	0.0116579	Down
ERBB2	662.015	1.12242	0.283484	3.95936	7.51495e-05	0.00257916	Up
ERCC4	401.765	-0.705224	0.225978	-3.12077	0.0018038	0.0223795	Down
ERCC5	146.775	0.599427	0.202818	2.9555	0.00312165	0.0315468	Up
ERCC6L	137.214	-1.28329	0.458862	-2.79669	0.00516295	0.0435677	Down
EREG	101.2	2.8381	0.639083	4.44089	8.95874e-06	0.000539437	Up
ERF	2007.29	0.929065	0.354323	2.62208	0.00873942	0.0607604	Up
ERI2	66.5052	-1.28472	0.328535	-3.91044	9.21274e-05	0.00295342	Down
ERICH1	8075.82	-1.07881	0.289306	-3.72894	0.000192287	0.00489391	Down
ERICH3	9.05206	1.73037	0.857587	2.01772	0.0436208	0.168162	Up
ERLIN1	2305.87	1.19139	0.573318	2.07806	0.0377041	0.153818	Up
ERMN	743.218	2.39578	0.475849	5.03475	4.78468e-07	4.92635e-05	Up
ERN1	8716.25	0.763114	0.331082	2.30491	0.0211718	0.106754	Up
ERO1B	1221.41	0.519278	0.215686	2.40756	0.0160594	0.0898373	Up
ERRFI1	127.019	2.03616	0.364567	5.58514	2.33508e-08	4.51525e-06	Up
ERVH48-1	80.7821	-1.03875	0.47265	-2.19772	0.0279694	0.126456	Down
ERVW-1	92.6401	-0.948549	0.344766	-2.75128	0.00593625	0.0478522	Down
ESCO2	26.875	-1.28271	0.50016	-2.5646	0.0103294	0.0679319	Down
ESS2	734.948	0.845985	0.235589	3.59093	0.000329495	0.00719485	Up
ETF1	4058.24	1.4935	0.354845	4.20889	2.56632e-05	0.00114624	Up
ETFBKMT	208.465	-1.05921	0.269711	-3.9272	8.5941e-05	0.00282129	Down
ETS1	27137.1	0.636671	0.234697	2.71274	0.00667298	0.0513625	Up
ETS2	8328.32	1.34177	0.501422	2.67592	0.00745247	0.0546308	Up
EVA1C	441.008	0.601999	0.245518	2.45196	0.0142082	0.0832538	Up
EVI2A	3061.37	-1.02318	0.239536	-4.27151	1.94158e-05	0.000927278	Down
EXD2	188.718	-0.658823	0.334992	-1.96668	0.0492198	0.18169	Down
EXOC1	2129.5	-0.721289	0.181624	-3.97134	7.14705e-05	0.0024876	Down
EXOC6	1635.25	-1.01245	0.328383	-3.08314	0.00204831	0.0242917	Down
EXOSC5	168.121	-1.04487	0.289564	-3.60844	0.000308047	0.00687471	Down
EXOSC6	570.851	0.922714	0.24379	3.78487	0.00015379	0.00417339	Up
EXOSC8	311.674	-0.517652	0.194417	-2.66258	0.0077544	0.0560091	Down
EXOSC9	509.796	0.507022	0.237897	2.13127	0.0330669	0.141133	Up
EYS	529.68	-0.874044	0.249435	-3.5041	0.000458157	0.00902861	Down
EZR	5983.96	0.968202	0.204683	4.73026	2.24232e-06	0.000176011	Up
F2R	1273.35	1.19196	0.300665	3.96442	7.35757e-05	0.00253612	Up
F2RL1	1001.03	-1.11159	0.3396	-3.27323	0.00106328	0.0158304	Down
FABP2	4.18407	-3.71404	1.55087	-2.39482	0.0166287	0.0917416	Down
FADD	687.38	-0.728652	0.258688	-2.81673	0.00485159	0.041808	Down
FADS6	2.90206	5.27097	1.88958	2.78949	0.00527915	0.0441488	Up
FAF2	1816.05	0.526318	0.210483	2.50053	0.0124009	0.0760945	Up
FAHD2B	96.2399	0.662857	0.291172	2.27651	0.0228152	0.111551	Up
FAM110B	152.868	1.63524	0.442253	3.69753	0.000217706	0.00537687	Up
FAM114A1	120.888	-1.22876	0.25188	-4.87834	1.0698e-06	9.74868e-05	Down
FAM122A	896.218	-0.551285	0.230982	-2.3867	0.0170003	0.0931435	Down
FAM124A	12.3235	-1.31228	0.644934	-2.03475	0.0418756	0.164067	Down
FAM133B	582.047	0.796122	0.308323	2.5821	0.00982007	0.0655885	Up
FAM151B	217.517	-1.40057	0.318195	-4.40161	1.0745e-05	0.000617293	Down
FAM160A1	134.357	0.744774	0.341807	2.17893	0.0293368	0.130116	Up
FAM168A	5766.03	-0.73339	0.302758	-2.42236	0.01542	0.0876031	Down
FAM168B	1645.31	0.774182	0.278291	2.78191	0.00540393	0.0447908	Up
FAM169A	738.802	1.00457	0.312265	3.21705	0.00129516	0.0182148	Up
FAM171A1	68.3521	-1.70401	0.493528	-3.45271	0.000554977	0.0102203	Down
FAM173B	217.459	-1.21435	0.266238	-4.56116	5.08716e-06	0.000344709	Down
FAM177A1	589.344	0.565016	0.214848	2.62984	0.00854256	0.059788	Up
FAM183A	2.9249	-4.70754	2.0394	-2.30829	0.0209828	0.106173	Down
FAM184A	45.8672	-2.20408	0.566047	-3.89381	9.86802e-05	0.00306198	Down
FAM186B	107.677	-1.27575	0.427929	-2.98121	0.0028711	0.0299722	Down
FAM196A	10.3278	-2.36005	0.933618	-2.52785	0.0114763	0.0724807	Down
FAM198B	2832.35	-1.43059	0.32739	-4.36968	1.24432e-05	0.000685065	Down
FAM200A	168.306	-0.669045	0.284524	-2.35146	0.0187	0.0990006	Down
FAM200B	945.5	-1.30002	0.222427	-5.84471	5.07438e-09	1.25718e-06	Down
FAM209A	98.7094	1.2873	0.588018	2.18922	0.0285809	0.128017	Up
FAM209B	109.089	1.42694	0.57392	2.48631	0.0129076	0.0780713	Up
FAM20A	1361.64	-1.00897	0.39426	-2.55915	0.010493	0.0685975	Down
FAM216A	161.618	-1.11776	0.405425	-2.75701	0.00583327	0.047329	Down
FAM217B	1270.3	-0.70009	0.256198	-2.73262	0.00628337	0.0496161	Down
FAM220A	235.863	-0.84034	0.294954	-2.84905	0.00438498	0.0389078	Down
FAM222A	36.5365	1.99911	0.418236	4.77985	1.75426e-06	0.000142643	Up
FAM227B	128.802	-0.772155	0.349398	-2.20996	0.0271081	0.124418	Down
FAM241A	220.915	-0.55345	0.277499	-1.99442	0.0461056	0.174226	Down
FAM3D	4.75876	-2.14863	0.919753	-2.3361	0.0194861	0.101669	Down
FAM45A	1319.64	-0.766135	0.175284	-4.37082	1.23778e-05	0.000683842	Down
FAM46C	38945.1	0.912972	0.462459	1.97417	0.0483625	0.179545	Up
FAM50B	98.7039	-1.68299	0.537061	-3.13371	0.00172611	0.0218081	Down
FAM53B	8068.15	0.783047	0.198959	3.93573	8.29444e-05	0.0027514	Up
FAM57A	91.93	-1.20016	0.408749	-2.93617	0.00332289	0.0328068	Down
FAM71A	4.89713	2.98104	1.36229	2.18826	0.0286506	0.128172	Up
FAM78B	5.84222	-1.94391	0.933427	-2.08255	0.0372919	0.152515	Down
FAM81B	12.3875	2.03256	0.882034	2.3044	0.0211999	0.106788	Up
FAM83A	9.50618	2.11209	0.89208	2.3676	0.0179038	0.0960688	Up
FAM83D	39.5021	1.00393	0.439329	2.28515	0.0223043	0.110276	Up
FAM86B2	36.1002	1.92464	0.588662	3.26952	0.00107731	0.0159664	Up
FAM90A1	24.7141	-1.59499	0.54762	-2.91259	0.00358442	0.0342583	Down
FAM92A	74.8966	-1.4864	0.493277	-3.01331	0.00258413	0.0278166	Down
FAM96A	464.236	-0.800958	0.263554	-3.03907	0.00237308	0.0263868	Down
FAM98A	378.299	-0.594474	0.269414	-2.20655	0.0273456	0.125039	Down
FANCB	201.914	-0.757249	0.225228	-3.36214	0.000773401	0.0127127	Down
FANCE	116.892	-0.952987	0.379403	-2.51181	0.0120115	0.0744767	Down
FANCG	194.07	0.543238	0.186569	2.91172	0.00359441	0.0343331	Up
FANCI	486.654	0.590639	0.257706	2.29191	0.0219109	0.109015	Up
FASN	1557.16	0.736183	0.28907	2.54673	0.0108738	0.0700817	Up
FASTKD1	506.516	-1.01287	0.354492	-2.85726	0.00427314	0.0382863	Down
FASTKD5	1218.79	0.737235	0.294619	2.50233	0.0123378	0.075854	Up
FAT2	170.056	-0.724885	0.348778	-2.07835	0.0376768	0.153772	Down
FAT4	132.297	1.08173	0.424745	2.54678	0.0108722	0.0700817	Up
FBLN5	60.4762	-1.09577	0.410928	-2.66658	0.00766285	0.0555819	Down
FBN1	119.88	1.63079	0.396954	4.10827	3.98635e-05	0.00159615	Up
FBRS	6425.69	1.14313	0.361842	3.1592	0.00158203	0.0206336	Up
FBRSL1	3381.64	0.853447	0.164824	5.17791	2.2438e-07	2.69528e-05	Up
FBXL12	539.433	0.73471	0.228883	3.20998	0.00132745	0.018447	Up
FBXL5	14033.7	-0.751729	0.329119	-2.28407	0.0223676	0.110486	Down
FBXO21	1122.7	0.537085	0.210713	2.54889	0.0108067	0.0698535	Up
FBXO22	303.494	-0.579156	0.251678	-2.30118	0.0213815	0.107388	Down
FBXO32	1229	0.645867	0.218393	2.95737	0.00310279	0.0314691	Up
FBXO33	2509.48	1.05536	0.304731	3.46327	0.00053366	0.00995496	Up
FBXO34	2270.14	1.01533	0.262656	3.86563	0.000110804	0.00334013	Up
FBXO38	3630.87	-0.614752	0.213796	-2.87541	0.00403506	0.0370263	Down
FBXO44	418.631	0.542195	0.22807	2.37732	0.0174389	0.0945031	Up
FBXO45	338.908	-0.588191	0.27169	-2.16493	0.030393	0.133344	Down
FBXO48	114.508	-1.14328	0.452506	-2.52656	0.0115185	0.0725618	Down
FBXW4	1366.47	0.524841	0.179557	2.92298	0.00346699	0.0335813	Up
FBXW7	2841.54	0.896757	0.253412	3.53874	0.000402049	0.0083661	Up
FCGR1A	989.55	-1.39609	0.503834	-2.77092	0.0055898	0.0458283	Down
FCGR1B	1149.6	-1.43358	0.516383	-2.7762	0.00549983	0.045325	Down
FCGR2B	592.396	-0.76054	0.185703	-4.09547	4.21321e-05	0.00166595	Down
FCGR3B	41024.8	-1.1322	0.390464	-2.89963	0.00373601	0.0352609	Down
FCRL2	360.759	-0.937794	0.424333	-2.21004	0.0271023	0.124418	Down
FCRLA	416.686	-1.18034	0.438791	-2.68997	0.00714575	0.0534196	Down
FDXR	110.127	0.59122	0.296134	1.99646	0.0458839	0.173926	Up
FECH	3791.39	0.857835	0.434217	1.97559	0.0482015	0.179157	Up
FEM1C	2600.57	0.620902	0.297113	2.08979	0.0366368	0.150887	Up
FEN1	188.115	0.588645	0.2825	2.0837	0.0371879	0.152146	Up
FER1L5	26.3095	-1.95089	0.578017	-3.37514	0.000737789	0.0123141	Down
FFAR1	3.59293	3.73424	1.58839	2.35096	0.0187253	0.0990352	Up
FFAR2	5312.28	-1.33808	0.338135	-3.95724	7.58212e-05	0.00259099	Down
FGD1	24.3521	1.29396	0.502525	2.57491	0.0100265	0.0664636	Up
FGD6	608.087	-1.09057	0.289742	-3.76396	0.000167246	0.00441976	Down
FGF11	50.4167	-0.804112	0.324186	-2.4804	0.0131234	0.0790593	Down
FGFBP2	1368.86	0.988848	0.331922	2.97915	0.00289046	0.0300729	Up
FH	345.633	-0.644168	0.236648	-2.72205	0.00648777	0.0506453	Down
FHOD3	25.1452	-1.20313	0.577413	-2.08365	0.0371922	0.152146	Down
FIBCD1	4.51642	2.44883	0.903136	2.71148	0.00669841	0.0515082	Up
FIG4	1275.03	-0.807612	0.205684	-3.92646	8.62049e-05	0.0028241	Down
FIGN	14.8848	-2.36495	1.05682	-2.23781	0.0252337	0.119221	Down
FILIP1	37.7949	-1.64311	0.340052	-4.83195	1.35203e-06	0.000119099	Down
FILIP1L	228.581	1.35049	0.395394	3.41555	0.000636523	0.0111177	Up
FITM2	216.759	-1.07174	0.424415	-2.5252	0.0115631	0.0727846	Down
FKBP11	986.468	1.54058	0.277394	5.55378	2.7955e-08	5.15411e-06	Up
FLI1	8593.36	-0.629262	0.270114	-2.32962	0.0198264	0.102668	Down
FLNA	82786.6	0.628876	0.241293	2.60628	0.00915325	0.0625039	Up
FLRT1	79.9369	-1.86014	0.642864	-2.89353	0.00380943	0.0356988	Down
FMNL1	27120.8	0.641934	0.28772	2.23111	0.0256741	0.120298	Up
FMO1	2.72993	-4.60543	2.22452	-2.0703	0.0384242	0.155462	Down
FMO4	109.598	-1.21754	0.266539	-4.56797	4.92465e-06	0.000336649	Down
FMO5	547.695	-0.607615	0.196248	-3.09617	0.0019604	0.0236201	Down
FMOD	3.36693	5.48071	1.60761	3.40923	0.00065146	0.0113263	Up
FNDC5	56.8462	-2.33995	0.591805	-3.95392	7.68799e-05	0.00260908	Down
FNDC7	9.46424	2.25751	0.842375	2.67993	0.0073637	0.0543436	Up
FNIP2	1430.91	0.793825	0.265728	2.98736	0.002814	0.0295881	Up
FNTA	1120.02	-0.549143	0.175488	-3.12923	0.00175264	0.0219683	Down
FOLR3	1510.26	-3.7428	0.91194	-4.10422	4.05678e-05	0.00161214	Down
FOSB	2710.17	3.55813	1.26187	2.81972	0.00480651	0.0415324	Up
FOSL1	34.5454	1.28506	0.652946	1.9681	0.0490566	0.181281	Up
FOSL2	22644.4	1.1305	0.355883	3.1766	0.00149015	0.0199391	Up
FOXD4	11.8771	-1.85552	0.790713	-2.34664	0.0189436	0.0997313	Down
FOXD4L1	9.92721	-2.05608	0.969614	-2.12051	0.0339628	0.143489	Down
FOXD4L3	4.16382	-4.43791	1.46073	-3.03815	0.00238035	0.0264305	Down
FOXE1	24.1762	1.55154	0.598695	2.59154	0.00955463	0.0642702	Up
FOXN3	9264.84	0.603943	0.194904	3.09867	0.0019439	0.0235358	Up
FOXO1	5154.36	0.730313	0.267347	2.7317	0.00630083	0.0496798	Up
FOXO3	16987.5	0.855795	0.316893	2.70058	0.00692181	0.052672	Up
FPGT	339.325	-1.48091	0.423552	-3.4964	0.000471584	0.00919138	Down
FRAT1	2726.07	-0.790165	0.333778	-2.36733	0.0179168	0.0960811	Down
FRAT2	7255.32	-1.07335	0.289357	-3.70944	0.000207722	0.00519115	Down
FREM3	8.72875	-2.25499	0.792488	-2.84545	0.00443488	0.0392408	Down
FRMD4B	1664.74	1.05809	0.435094	2.43187	0.0150212	0.0861395	Up
FSCN2	150.289	-0.928554	0.346488	-2.6799	0.00736435	0.0543436	Down
FSCN3	23.8809	1.46444	0.54566	2.6838	0.00727904	0.0539834	Up
FSD1	37.3416	1.16867	0.47068	2.48293	0.0130306	0.0786496	Up
FSD1L	162.719	-0.813458	0.35928	-2.26414	0.0235657	0.114408	Down
FSD2	155.272	-1.11622	0.325219	-3.43222	0.00059867	0.0107018	Down
FTCDNL1	166.933	-1.14192	0.30375	-3.75943	0.000170303	0.00447074	Down
FTH1	34498	1.2526	0.38598	3.24524	0.00117353	0.0170242	Up
FUBP1	3184.82	0.6825	0.272392	2.50558	0.0122251	0.0754198	Up
FUCA1	496.595	-0.930799	0.326198	-2.85348	0.00432437	0.0385642	Down
FUNDC1	81.3352	-0.821585	0.296828	-2.76789	0.00564211	0.0461855	Down
FURIN	11120.9	0.907386	0.367592	2.46846	0.0135696	0.0808869	Up
FUT10	267.597	-1.0568	0.433848	-2.43587	0.014856	0.0855207	Down
FUT5	19.9684	3.8758	1.11122	3.48786	0.000486895	0.00934651	Up
FUT7	700.741	-1.18839	0.38208	-3.11032	0.00186883	0.022882	Down
FXYD5	3542.06	0.519715	0.17465	2.97576	0.00292261	0.0302526	Up
FYN	9177.5	0.950485	0.193701	4.90697	9.24937e-07	8.62694e-05	Up
FZD2	186.263	-1.25478	0.39843	-3.14931	0.00163656	0.0210969	Down
FZD4	62.3518	1.97552	0.449583	4.39412	1.11224e-05	0.000633889	Up
FZR1	2285.85	0.950515	0.274987	3.45658	0.000547067	0.0101454	Up
G0S2	3579.79	3.96751	1.52995	2.59323	0.00950788	0.0641246	Up
GABARAPL1	4250.46	1.6335	0.43334	3.76955	0.00016354	0.00436124	Up
GABRB1	73.3684	-2.15336	0.429467	-5.01403	5.33017e-07	5.41764e-05	Down
GABRR1	2.73725	2.54827	1.20881	2.10808	0.035024	0.146566	Up
GADD45B	1836.8	1.32857	0.367791	3.61229	0.000303503	0.0067971	Up
GADD45G	38.3101	1.70924	0.597974	2.85839	0.004258	0.0381872	Up
GAL3ST1	9.62253	-2.62901	0.862444	-3.04833	0.00230119	0.0259699	Down
GAL3ST2	21.7291	3.43207	0.668686	5.13256	2.85825e-07	3.26551e-05	Up
GALC	2516.06	0.526616	0.196947	2.6739	0.00749757	0.0547588	Up
GALNT11	1220.84	0.587604	0.18025	3.25993	0.00111439	0.0163912	Up
GALNT14	215.197	-1.50742	0.588909	-2.55969	0.0104767	0.0685306	Down
GALNT5	126.907	2.14944	0.531132	4.04691	5.1899e-05	0.00195405	Up
GALR2	73.5702	1.20661	0.39525	3.05277	0.00226738	0.0256981	Up
GANC	1245.34	-0.581788	0.176321	-3.29959	0.000968251	0.0148478	Down
GAPT	1367.55	-1.15681	0.351547	-3.29063	0.00099963	0.0151386	Down
GART	848.384	-0.699827	0.270537	-2.58681	0.00968699	0.0649458	Down
GAS2	25.0735	-1.35597	0.445628	-3.04284	0.00234358	0.0262613	Down
GATA3	750.009	0.51527	0.201201	2.56098	0.0104378	0.068361	Up
GATAD2A	5819.61	0.509577	0.204561	2.49107	0.0127358	0.0775493	Up
GATB	203.982	-0.686073	0.312436	-2.19588	0.0281003	0.126865	Down
GBGT1	833.83	-0.808562	0.251623	-3.21339	0.00131177	0.0183673	Down
GCA	14676.8	-0.914589	0.442066	-2.0689	0.0385556	0.155834	Down
GCAT	25.2662	1.17593	0.478346	2.45831	0.0139591	0.0823114	Up
GCNA	170.089	-1.06418	0.397168	-2.67941	0.00737511	0.0543706	Down
GCNT1	635.968	-1.23729	0.256444	-4.82478	1.4016e-06	0.000120782	Down
GCNT2	430.86	-1.22507	0.248448	-4.93088	8.18588e-07	7.84273e-05	Down
GCNT7	1025.56	1.04185	0.41393	2.51697	0.0118369	0.073834	Up
GCSAM	402.44	-1.66733	0.473199	-3.52353	0.000425838	0.00866764	Down
GCSH	30.9302	-1.08528	0.495095	-2.19206	0.0283749	0.127454	Down
GDF15	176.964	-0.74898	0.195329	-3.83445	0.000125843	0.0036883	Down
GDPD1	60.4253	-0.887912	0.408622	-2.17294	0.0297848	0.131478	Down
GDPD3	403.397	-1.13053	0.363217	-3.11255	0.00185478	0.0227627	Down
GDPD5	1019.66	0.926751	0.227136	4.08015	4.50062e-05	0.00173945	Up
GEMIN5	578.338	-0.679264	0.303939	-2.23487	0.0254258	0.119665	Down
GEMIN6	61.9665	-1.64894	0.454395	-3.62887	0.000284664	0.0064758	Down
GEMIN7	365.544	-0.568116	0.264917	-2.1445	0.0319926	0.137659	Down
GET4	931.555	0.508544	0.222242	2.28824	0.0221235	0.10969	Up
GFER	247.877	0.540792	0.245909	2.19915	0.0278671	0.126355	Up
GFI1B	388.735	0.800338	0.354023	2.26069	0.0237783	0.114816	Up
GFOD1	1825.55	1.04014	0.216086	4.81352	1.48291e-06	0.000124408	Up
GFOD2	792.234	-0.641298	0.288034	-2.22647	0.0259829	0.121186	Down
GFPT2	63.5408	3.54007	0.642187	5.51252	3.53728e-08	6.03086e-06	Up
GGA1	2683.77	0.907006	0.289589	3.13205	0.0017359	0.0218571	Up
GGA2	3433.24	0.612737	0.26379	2.32282	0.0201888	0.103832	Up
GGCT	83.5293	-0.805474	0.365395	-2.20439	0.0274968	0.12532	Down
GGPS1	461.153	-0.761848	0.257361	-2.96023	0.00307411	0.0313058	Down
GHRL	899.49	-0.642604	0.32193	-1.9961	0.0459233	0.173993	Down
GIF	58.0125	-2.68932	0.585729	-4.5914	4.40283e-06	0.000310273	Down
GIGYF1	4606.46	0.526827	0.177259	2.97207	0.00295797	0.0304754	Up
GIMAP1	1300.39	-1.19108	0.431953	-2.75743	0.00582574	0.047298	Down
GIMAP2	1087.86	-0.908656	0.269491	-3.37175	0.000746925	0.0124143	Down
GIMAP4	7690.92	-1.47879	0.389046	-3.80107	0.000144075	0.00401177	Down
GIMAP6	3440.07	-0.985837	0.385302	-2.55861	0.0105091	0.068658	Down
GIMAP7	1974.41	-1.27337	0.434162	-2.93294	0.00335767	0.0329044	Down
GIMAP8	3104.81	-1.78147	0.508163	-3.5057	0.000455402	0.0090148	Down
GIN1	241.936	-1.58992	0.442969	-3.58923	0.000331655	0.00722351	Down
GINS4	129.794	1.31904	0.379003	3.4803	0.000500854	0.00953367	Up
GIPR	130.206	0.992151	0.301223	3.29375	0.000988619	0.0150437	Up
GJA4	14.1788	-2.20203	0.74346	-2.96186	0.00305786	0.0312205	Down
GJA9	50.1854	-1.27504	0.503497	-2.53238	0.0113293	0.0718811	Down
GJB2	5.32331	3.77864	1.58449	2.38476	0.0170902	0.09341	Up
GJB3	8.54829	-2.6595	1.10908	-2.39793	0.016488	0.0911553	Down
GJB4	2.87908	-3.15133	1.42195	-2.2162	0.0266779	0.123253	Down
GJB6	180.082	4.04869	1.48539	2.72568	0.00641698	0.0502706	Up
GK5	1871.61	0.949079	0.20771	4.56924	4.89491e-06	0.000336649	Up
GLB1L2	182.882	1.25291	0.390435	3.209	0.00133197	0.0184824	Up
GLCE	400.212	-1.028	0.276933	-3.7121	0.000205549	0.00515694	Down
GLE1	1527.77	-0.571921	0.160929	-3.55386	0.000379618	0.00801495	Down
GLIPR1	4446.51	-0.59949	0.149624	-4.00664	6.15896e-05	0.00225535	Down
GLRA1	14.2964	-1.53742	0.677465	-2.26938	0.0232455	0.113096	Down
GLRA3	3.94428	-2.73264	1.35258	-2.02032	0.0433501	0.167637	Down
GLRX	1361	-0.911522	0.233429	-3.90493	9.4253e-05	0.00298299	Down
GLTPD2	63.2679	0.83863	0.387111	2.16638	0.0302822	0.132933	Up
GLUL	38427.2	1.17659	0.441917	2.66247	0.00775696	0.0560091	Up
GLYATL1B	68.6952	-1.59566	0.53835	-2.96399	0.00303682	0.0311594	Down
GMEB2	1359.25	0.800772	0.247112	3.24053	0.00119309	0.0172292	Up
GMPR	1942.29	0.962948	0.447735	2.15071	0.0314991	0.136332	Up
GNA11	106.397	-0.847138	0.390819	-2.1676	0.0301893	0.132733	Down
GNA13	15198	1.18447	0.329689	3.5927	0.000327274	0.00716747	Up
GNA15	901.244	0.667001	0.305824	2.181	0.0291836	0.12969	Up
GNAI1	19.4726	-1.12138	0.520095	-2.15611	0.0310749	0.135141	Down
GNAO1	253.748	1.32845	0.417438	3.1824	0.00146062	0.019657	Up
GNB4	2982.75	-0.50386	0.172648	-2.91842	0.00351813	0.0339109	Down
GNE	1103.14	0.759357	0.236528	3.21043	0.00132536	0.0184341	Up
GNG2	7832.11	0.611582	0.253226	2.41517	0.015728	0.0887013	Up
GNGT2	155.133	0.824803	0.265467	3.10699	0.00189001	0.0230701	Up
GNL1	1649.21	1.77149	0.316001	5.60595	2.07118e-08	4.10509e-06	Up
GNLY	7872.4	1.51579	0.32876	4.61064	4.0144e-06	0.000286722	Up
GNPDA1	444.899	-0.670995	0.237718	-2.82265	0.00476291	0.0413636	Down
GNPNAT1	446.251	-0.854203	0.273044	-3.12845	0.00175733	0.0219923	Down
GNRH1	442.797	-1.14353	0.293372	-3.89789	9.70325e-05	0.00303461	Down
GNRHR	80.8585	-1.80099	0.460549	-3.91053	9.2094e-05	0.00295342	Down
GOLGA2	1580.81	1.0929	0.298516	3.66112	0.000251111	0.00594918	Up
GOLGA6L10	20.6011	1.1634	0.583198	1.99486	0.0460584	0.174135	Up
GOLGA6L4	4.84967	2.65197	1.06526	2.48951	0.0127918	0.0777787	Up
GOLGA8B	1257.33	0.544498	0.229346	2.37413	0.0175902	0.0949968	Up
GOLGA8H	151.168	-0.647816	0.253775	-2.55272	0.0106886	0.0694017	Down
GOLGA8N	261.282	0.843971	0.292908	2.88135	0.00395974	0.0365458	Up
GOLGA8O	80.8156	0.784983	0.389189	2.01697	0.0436985	0.168339	Up
GOLGB1	5791.82	0.793762	0.281735	2.8174	0.00484137	0.0417426	Up
GOLPH3L	565.34	-1.03829	0.272733	-3.80698	0.000140677	0.00393399	Down
GON7	92.5958	-1.32747	0.39516	-3.35931	0.000781361	0.0127788	Down
GOPC	1128.76	-0.622515	0.206144	-3.01981	0.00252931	0.0274126	Down
GPAT4	3928.9	1.59432	0.383674	4.15542	3.24697e-05	0.00138398	Up
GPATCH1	354.268	-0.669301	0.239359	-2.79622	0.0051704	0.0436074	Down
GPATCH11	684.938	-0.68132	0.202871	-3.35839	0.000783973	0.0127955	Down
GPATCH8	5051.61	0.581977	0.173743	3.34965	0.000809138	0.0130183	Up
GPBAR1	461.342	-0.572263	0.255901	-2.23626	0.0253346	0.119452	Down
GPCPD1	12396	0.743724	0.301569	2.46618	0.0136563	0.0812561	Up
GPLD1	97.7144	-0.779456	0.311565	-2.50174	0.0123584	0.0758633	Down
GPN3	136.646	-1.09767	0.316785	-3.46502	0.00053019	0.00991356	Down
GPR135	151.031	-0.752395	0.313806	-2.39764	0.016501	0.0911953	Down
GPR141	4256.65	-0.94906	0.456719	-2.07799	0.0377098	0.153818	Down
GPR152	37.141	1.56952	0.668545	2.34767	0.0188911	0.0996159	Up
GPR153	293.812	2.26507	0.465097	4.8701	1.11544e-06	0.000100491	Up
GPR161	50.7665	-1.19924	0.431314	-2.78044	0.00542845	0.0449705	Down
GPR174	578.566	-0.571937	0.269378	-2.12318	0.0337388	0.142907	Down
GPR180	363.367	-0.709404	0.298421	-2.37719	0.0174452	0.0945031	Down
GPR27	1002.42	-1.14719	0.449236	-2.55364	0.0106604	0.069247	Down
GPR3	23.5218	2.65567	0.949524	2.79684	0.00516047	0.0435677	Up
GPR34	265.242	-0.566506	0.276889	-2.04597	0.0407596	0.16145	Down
GPR55	210.358	-0.732718	0.331922	-2.2075	0.0272793	0.124867	Down
GPR75	166.126	-0.597806	0.287995	-2.07575	0.037917	0.154355	Down
GPR85	3.20924	-4.06524	1.76156	-2.30776	0.0210126	0.106235	Down
GPRIN3	6570.86	0.539358	0.212559	2.53745	0.0111664	0.0711698	Up
GPS2	1827.4	0.625787	0.235256	2.66002	0.0078136	0.0562892	Up
GRAP	456.746	-0.841884	0.343708	-2.44942	0.0143088	0.0835653	Down
GRASP	1302.64	4.44406	0.469588	9.46375	2.97097e-21	1.57026e-17	Up
GRID2IP	90.2693	-1.04889	0.47428	-2.21153	0.026999	0.124086	Down
GRIFIN	51.8755	1.36202	0.381001	3.57485	0.000350429	0.00754132	Up
GRIK1	245.713	-0.895293	0.442975	-2.02109	0.0432705	0.167494	Down
GRIK4	17.6564	-1.4089	0.716553	-1.96622	0.0492727	0.18169	Down
GRIK5	21.3903	1.53745	0.51519	2.98424	0.00284288	0.0298048	Up
GRIN2C	365.521	1.62913	0.396838	4.10527	4.03845e-05	0.00160888	Up
GRIP1	213.661	-1.46877	0.301395	-4.87324	1.09784e-06	9.94708e-05	Down
GRIP2	343.74	-1.26213	0.500278	-2.52286	0.0116403	0.0731355	Down
GRK5	1280.26	0.571892	0.261211	2.18938	0.028569	0.128017	Up
GRK7	40.8359	1.40683	0.475647	2.95772	0.00309919	0.0314601	Up
GRM2	55.8233	1.55575	0.466808	3.33275	0.000859927	0.0135221	Up
GRPEL1	902.389	0.617032	0.277867	2.2206	0.0263782	0.122403	Up
GSC	6.42396	3.64958	1.05941	3.44491	0.000571256	0.0103755	Up
GSE1	3137.23	0.663245	0.18849	3.51873	0.000433619	0.00871415	Up
GSKIP	371.65	-0.794221	0.234407	-3.38821	0.000703499	0.0119301	Down
GSTM1	37.7422	-22.8535	3.2268	-7.08239	1.41694e-12	9.36127e-10	Down
GSTO1	746.459	-0.574729	0.222551	-2.58246	0.0098098	0.0655475	Down
GTF2A1	1534.85	-0.649446	0.232611	-2.79198	0.00523869	0.0439763	Down
GTF2E1	510.302	-0.963655	0.255356	-3.77378	0.000160794	0.00431922	Down
GTF2F1	1335.32	0.721658	0.229734	3.14128	0.00168212	0.0214677	Up
GTF2H2C	198.049	-0.886437	0.310009	-2.85939	0.0042446	0.0381317	Down
GTF3C1	3520.57	0.634888	0.149328	4.25162	2.12228e-05	0.000989732	Up
GTPBP1	8020.27	1.34153	0.387118	3.46543	0.000529377	0.00991356	Up
GTPBP10	591.1	-0.674196	0.304083	-2.21714	0.0266133	0.123068	Down
GTSF1L	2.69198	-4.5789	1.57291	-2.91111	0.00360149	0.03438	Down
GUCY2C	311.906	-1.69521	0.442007	-3.83526	0.00012543	0.00368301	Down
GVQW3	290.517	-1.39171	0.398408	-3.49317	0.000477321	0.0092073	Down
GZF1	1168.45	1.01592	0.314057	3.23483	0.00121715	0.0174653	Up
GZMB	2301.31	1.44339	0.415194	3.47642	0.000508151	0.00961497	Up
GZMH	1806.75	0.690106	0.346256	1.99305	0.0462556	0.174501	Up
GZMM	679.479	0.7006	0.287643	2.43566	0.0148647	0.0855207	Up
H1FX	1899.03	0.812476	0.320801	2.53264	0.0113206	0.0718704	Up
H2AFV	2715.32	0.517919	0.209565	2.47139	0.0134587	0.0804076	Up
HAAO	830.497	-1.37193	0.355461	-3.85959	0.000113578	0.00341077	Down
HARBI1	100.412	-0.647619	0.262407	-2.468	0.0135872	0.0809111	Down
HAS1	80.218	1.77729	0.630068	2.8208	0.00479043	0.0414646	Up
HASPIN	24.1286	0.921211	0.39132	2.35412	0.0185669	0.0985591	Up
HAUS1	144.385	-0.878296	0.255823	-3.43322	0.000596459	0.0106743	Down
HAUS4	1298.78	-1.07133	0.296196	-3.61696	0.000298082	0.0067238	Down
HAVCR2	1132.27	0.639888	0.303632	2.10745	0.0350785	0.146756	Up
HBA1	120833	1.0409	0.483118	2.15454	0.0311977	0.135489	Up
HBA2	144256	0.999953	0.472095	2.11812	0.0341651	0.14402	Up
HBEGF	199.435	3.37915	0.558603	6.04928	1.4549e-09	4.29184e-07	Up
HBP1	5910.16	0.842765	0.326229	2.58335	0.00978459	0.0654342	Up
HCAR2	2552.57	-1.31658	0.344887	-3.81744	0.000134845	0.00384134	Down
HCAR3	2652.29	-1.29658	0.327941	-3.95369	7.69539e-05	0.00260908	Down
HCCS	352.492	-0.528623	0.21418	-2.46812	0.0135823	0.0809111	Down
HCK	13022.5	-0.73295	0.314307	-2.33196	0.0197031	0.10243	Down
HCRTR1	194.473	1.82453	0.462966	3.94095	8.11586e-05	0.00270916	Up
HDAC10	1009.61	0.519506	0.212083	2.44954	0.0143038	0.0835653	Up
HDAC11	95.927	-0.626091	0.30736	-2.03699	0.0416508	0.163445	Down
HDC	372.064	1.41066	0.572861	2.46249	0.0137976	0.0816631	Up
HDHD2	761.68	-0.763645	0.252249	-3.02735	0.00246711	0.0270716	Down
HEATR5A	1696.65	-0.809933	0.338544	-2.3924	0.0167385	0.0922186	Down
HECA	12480.8	0.716884	0.270226	2.6529	0.0079803	0.057181	Up
HECW2	337.476	-1.37121	0.539232	-2.54289	0.010994	0.0706037	Down
HEMGN	2712.46	1.0923	0.423757	2.57766	0.00994719	0.0661588	Up
HERC4	3168.84	-0.71343	0.202143	-3.52933	0.000416608	0.00857006	Down
HERPUD1	3376.18	0.868543	0.243755	3.56319	0.000366379	0.00779772	Up
HES6	24.3528	1.68053	0.5142	3.26824	0.00108218	0.0159916	Up
HFE	304.382	-1.14253	0.238578	-4.7889	1.67696e-06	0.000138012	Down
HGD	74.3298	0.732529	0.304713	2.40399	0.016217	0.0903186	Up
HGF	388.047	-1.42124	0.263569	-5.3923	6.95622e-08	1.02128e-05	Down
HHEX	1021.47	-0.854043	0.22812	-3.74383	0.000181233	0.00469989	Down
HIC1	140.1	0.900666	0.393988	2.28603	0.0222528	0.110125	Up
HIC2	523.789	0.958148	0.218766	4.37977	1.18802e-05	0.000664284	Up
HIF1A	15236.6	1.69796	0.454444	3.73634	0.000186718	0.00479839	Up
HIGD1B	62.6012	0.843233	0.248274	3.39638	0.000682828	0.0116579	Up
HIGD1C	37.6392	-1.25923	0.423128	-2.97601	0.00292028	0.0302526	Down
HIKESHI	276.997	-0.9185	0.302183	-3.03955	0.0023693	0.0263868	Down
HIP1R	1504.49	0.561797	0.243553	2.30667	0.0210732	0.106379	Up
HIPK1	14946.9	0.512414	0.255533	2.00527	0.0449337	0.171679	Up
HIPK2	8564.33	0.536057	0.220149	2.43497	0.014893	0.0856522	Up
HIST1H1E	1522.54	0.776524	0.202725	3.83042	0.000127923	0.00372308	Up
HIST1H1T	38.0733	-1.28829	0.536025	-2.40341	0.0162431	0.0903743	Down
HIST1H2AK	205.02	1.30581	0.416856	3.13252	0.0017331	0.0218571	Up
HIST1H2BD	873.456	0.585635	0.281752	2.07855	0.0376588	0.153738	Up
HIST1H2BN	295.376	1.22504	0.334949	3.6574	0.000254786	0.00598546	Up
HIST1H3A	180.046	1.76854	0.339115	5.21515	1.83665e-07	2.27515e-05	Up
HIST1H3E	37.2784	-1.64074	0.512625	-3.20066	0.00137116	0.0187747	Down
HIST1H4A	52.2359	1.04023	0.455613	2.28315	0.0224215	0.110615	Up
HIST1H4D	544.769	-1.34707	0.210281	-6.40605	1.49336e-10	6.07146e-08	Down
HIST1H4L	129.861	-1.15295	0.358982	-3.21172	0.00131943	0.018371	Down
HIST2H3PS2	82.6751	-1.33974	0.569465	-2.35262	0.0186416	0.0988563	Down
HIVEP1	4502.03	0.772276	0.269863	2.86173	0.00421332	0.038023	Up
HK2	3673.33	-0.696174	0.335803	-2.07316	0.0381572	0.154935	Down
HK3	5522.27	-0.963546	0.382675	-2.51792	0.011805	0.0738101	Down
HLA-B	82529.7	0.763118	0.22775	3.35068	0.00080614	0.01299	Up
HLA-DPB1	4975.02	0.747025	0.326755	2.28619	0.0222431	0.110111	Up
HLA-DRB1	3847.83	0.944972	0.466982	2.02357	0.0430142	0.16696	Up
HLA-F	11455.5	0.684941	0.289633	2.36486	0.0180369	0.0965214	Up
HLTF	461.775	-0.783523	0.288195	-2.71872	0.00655348	0.0509872	Down
HMCES	632.404	0.601901	0.202394	2.97391	0.00294028	0.0303128	Up
HMGB3	55.9413	0.95712	0.398336	2.40279	0.0162704	0.0904885	Up
HMGCL	426.247	-0.547137	0.174307	-3.13894	0.00169562	0.0215604	Down
HMGCS1	1035.08	0.922887	0.309362	2.98319	0.00285259	0.029875	Up
HMGN5	7.47249	-1.63589	0.784225	-2.086	0.0369783	0.151859	Down
HMGXB3	1636.55	0.731379	0.184369	3.96692	7.28064e-05	0.00251803	Up
HMGXB4	889.279	0.653454	0.21171	3.08655	0.00202494	0.0241229	Up
HNF1A	37.5438	-0.710651	0.3371	-2.10813	0.0350195	0.146566	Down
HNMT	323.345	-1.49844	0.446265	-3.35773	0.000785839	0.012806	Down
HNRNPA0	2041.71	0.799256	0.201065	3.97511	7.03472e-05	0.00246891	Up
HNRNPA3	9416.67	0.670785	0.203778	3.29173	0.000995715	0.0150937	Up
HNRNPH1	11927.4	0.523285	0.215076	2.43302	0.0149734	0.0859279	Up
HNRNPL	6396.95	1.12014	0.253937	4.4111	1.02847e-05	0.000597341	Up
HNRNPM	3535.67	0.53924	0.182346	2.95724	0.00310404	0.0314691	Up
HNRNPUL1	10650.2	0.81737	0.204679	3.99342	6.51268e-05	0.00232181	Up
HOMER2	222.439	-0.886584	0.263624	-3.36306	0.000770846	0.0126921	Down
HOMEZ	413.683	-1.75885	0.449158	-3.91588	9.00735e-05	0.00292665	Down
HORMAD1	145.612	-1.45545	0.329035	-4.4234	9.71591e-06	0.000570576	Down
HOXA5	21.8454	2.11921	0.973338	2.17726	0.0294612	0.13045	Up
HP	296.845	-2.23562	0.829783	-2.69422	0.00705528	0.0530434	Down
HPD	44.4991	-1.21465	0.582779	-2.08424	0.0371383	0.152044	Down
HPDL	43.9297	2.03936	0.595298	3.42578	0.000613029	0.0108605	Up
HPF1	186.847	-1.03774	0.338861	-3.06244	0.00219542	0.0253352	Down
HPGD	482.851	1.76477	0.343858	5.13227	2.86268e-07	3.26551e-05	Up
HPR	33.5702	-1.52341	0.495183	-3.07645	0.00209483	0.0246956	Down
HPS1	4094.93	0.512913	0.254407	2.01611	0.0437882	0.168521	Up
HPS4	1296.89	0.689914	0.236163	2.92135	0.00348521	0.0336557	Up
HPSE	1855.91	-0.999969	0.295667	-3.38208	0.000719379	0.0120989	Down
HSCB	120.571	-1.04047	0.343605	-3.0281	0.00246093	0.0270413	Down
HSD11B2	147.726	1.0043	0.480414	2.09048	0.0365747	0.15067	Up
HSD17B11	4378.46	-0.636884	0.26396	-2.41281	0.0158302	0.0890082	Down
HSD17B4	1443.93	-0.585061	0.193693	-3.02056	0.00252308	0.0273638	Down
HSDL2	1666.53	-0.679767	0.340164	-1.99835	0.0456786	0.173457	Down
HSF1	1436.11	0.55186	0.23773	2.32137	0.0202669	0.104166	Up
HSPA13	1081.92	0.969286	0.315151	3.07562	0.00210063	0.0247089	Up
HSPA1A	3141.82	-1.08749	0.441849	-2.46123	0.0138461	0.0818583	Down
HSPA1B	293.53	-0.941121	0.430841	-2.18438	0.0289342	0.128835	Down
HSPA1L	197.751	-0.905549	0.299651	-3.02202	0.00251098	0.0273195	Down
HSPA5	7095	0.568654	0.236079	2.40874	0.0160075	0.0895925	Up
HSPA6	3427.93	-1.8405	0.405014	-4.54428	5.51233e-06	0.000368791	Down
HSPA9	3534.63	0.778145	0.265073	2.93559	0.00332913	0.0328127	Up
HSPB6	6.6923	-3.06278	0.94848	-3.22915	0.00124159	0.0176791	Down
HSPH1	893.295	-0.672322	0.276163	-2.43451	0.0149119	0.0857299	Down
HTATIP2	919.07	-0.81953	0.222598	-3.68166	0.000231716	0.00564377	Down
HTR3B	10.5284	-2.28662	0.88734	-2.57694	0.0099679	0.066192	Down
HTR3E	3.01845	-3.98683	1.4648	-2.72176	0.00649356	0.0506453	Down
HTRA1	23.0295	-1.17233	0.57127	-2.05215	0.040155	0.159854	Down
HVCN1	1427.75	-0.957498	0.277124	-3.45513	0.000550033	0.0101885	Down
HYAL1	219.647	-0.99837	0.469852	-2.12486	0.0335983	0.142519	Down
HYAL2	313.929	-0.640821	0.305962	-2.09444	0.0362204	0.149755	Down
HYDIN	12.3954	3.55194	1.20321	2.95206	0.00315664	0.0317129	Up
HYLS1	131.141	-0.697613	0.318135	-2.19282	0.0283206	0.127307	Down
IBA57	563.97	0.549544	0.227459	2.41601	0.0156917	0.0885436	Up
ICA1L	698.16	0.759914	0.297574	2.5537	0.0106586	0.069247	Up
ICAM1	5530.8	2.26695	0.537161	4.22024	2.44046e-05	0.00109643	Up
ICE2	1076.74	-0.626034	0.237461	-2.63637	0.00837993	0.0590543	Down
ID1	74.8221	4.63153	0.764404	6.05901	1.36966e-09	4.21881e-07	Up
ID2	1754.91	0.847022	0.266314	3.18054	0.00147002	0.0197531	Up
IDH1	859.168	-1.36753	0.335956	-4.07055	4.69027e-05	0.00178771	Down
IDH3B	1261.82	0.61722	0.21479	2.8736	0.00405817	0.0371944	Up
IDH3G	780.28	0.521834	0.190216	2.74338	0.00608105	0.0485796	Up
IDI1	2510.87	1.07663	0.415344	2.59215	0.0095378	0.0642171	Up
IER2	4905	0.656751	0.317063	2.07135	0.0383257	0.155142	Up
IER3	927.896	1.28815	0.416629	3.09183	0.00198927	0.0238633	Up
IER5	1651.02	1.30283	0.444135	2.93342	0.00335247	0.0328788	Up
IFI16	11207.8	-1.00745	0.394056	-2.55661	0.0105698	0.0688972	Down
IFI27	47.6831	-1.5245	0.575837	-2.64745	0.00811008	0.0577429	Down
IFI27L1	59.2209	1.18435	0.37961	3.11992	0.00180903	0.022401	Up
IFNAR1	7289.07	-0.929639	0.289315	-3.21324	0.00131245	0.0183673	Down
IFNAR2	4200.2	-0.775576	0.210693	-3.68108	0.000232248	0.00564804	Down
IFNGR1	13221.5	0.891875	0.384737	2.31814	0.0204417	0.104489	Up
IFNL1	34.4323	2.08009	0.819486	2.53829	0.0111397	0.0711074	Up
IFNL2	10.4073	2.59642	1.08867	2.38494	0.0170819	0.0933966	Up
IFT140	507.097	-0.992649	0.314477	-3.15651	0.00159668	0.0207347	Down
IFT20	200.1	0.846035	0.394959	2.14208	0.0321869	0.138308	Up
IFT43	73.0444	1.05857	0.30027	3.5254	0.00042284	0.00864806	Up
IFT57	427.354	0.683609	0.305164	2.24014	0.025082	0.118848	Up
IGDCC3	3.12651	4.74405	1.51842	3.12434	0.00178204	0.0221615	Up
IGF2BP2	2479.04	1.36858	0.494901	2.76535	0.00568611	0.0464019	Up
IGFALS	35.5361	1.44532	0.439047	3.29194	0.000994978	0.0150937	Up
IGFL2	3.85548	-3.48038	1.60923	-2.16276	0.0305596	0.133891	Down
IGHMBP2	958.297	0.502805	0.216849	2.31869	0.0204121	0.104489	Up
IGIP	250.888	-1.13853	0.403362	-2.82261	0.0047635	0.0413636	Down
IGSF6	3380.59	-1.33331	0.288594	-4.62001	3.83712e-06	0.000276552	Down
IGSF9	69.75	1.15456	0.56376	2.04796	0.0405638	0.160956	Up
IKBIP	919.441	-1.65724	0.31347	-5.28677	1.24497e-07	1.65885e-05	Down
IKZF5	1969.06	1.10741	0.321254	3.44715	0.000566537	0.0103428	Up
IL10RA	6817.99	0.716477	0.165051	4.34094	1.41874e-05	0.000749849	Up
IL10RB	3377.13	-0.654502	0.252512	-2.59197	0.00954281	0.0642236	Down
IL11RA	498.607	0.675381	0.246158	2.74369	0.0060752	0.0485771	Up
IL12RB2	359.056	0.878788	0.417983	2.10245	0.0355141	0.148027	Up
IL13	3.13125	3.09331	1.37378	2.25167	0.0243429	0.116787	Up
IL16	12918.4	-1.01978	0.260515	-3.91449	9.05958e-05	0.00292776	Down
IL17C	25.4017	1.92953	0.714425	2.70082	0.00691694	0.052672	Up
IL17RA	26783.1	-0.717225	0.352822	-2.03282	0.0420702	0.164504	Down
IL18RAP	4625.69	1.15112	0.451285	2.55076	0.0107488	0.0696214	Up
IL1B	1640.25	-1.06006	0.39685	-2.67119	0.00755836	0.0551013	Down
IL1RAP	7890.81	1.3427	0.533404	2.51724	0.011828	0.0738101	Up
IL1RL1	324.436	1.55631	0.444675	3.49987	0.000465481	0.00911215	Up
IL1RL2	14.8799	1.99302	0.874277	2.27962	0.02263	0.111159	Up
IL2RA	227.654	-0.743781	0.359738	-2.06756	0.0386815	0.156144	Down
IL2RB	4109.86	0.983319	0.363644	2.70407	0.00684959	0.0522149	Up
IL6R	9348.19	-1.05446	0.370974	-2.84239	0.00447762	0.0395307	Down
IL7	87.1401	-0.991952	0.3281	-3.02332	0.00250016	0.0272645	Down
ILDR2	41.9161	1.81237	0.596029	3.04074	0.00236	0.0263152	Up
ILKAP	1128.98	1.28864	0.284551	4.52868	5.93537e-06	0.000390503	Up
INCA1	111.1	-0.885497	0.304802	-2.90515	0.00367074	0.0348523	Down
INPP4B	2309.88	-0.530102	0.225714	-2.34856	0.0188463	0.0994762	Down
INPP5F	686.442	-0.515113	0.211906	-2.43086	0.015063	0.0862547	Down
INPP5K	2905.13	0.968973	0.30519	3.17498	0.00149845	0.0199852	Up
INSC	31.4189	-1.43175	0.617405	-2.31897	0.0203965	0.104489	Down
INSIG1	1927.18	1.1121	0.237896	4.67473	2.94341e-06	0.000226557	Up
INSRR	34.2956	3.44982	0.486385	7.09278	1.31445e-12	9.06168e-10	Up
INTS1	3439.08	0.564949	0.166343	3.3963	0.000683032	0.0116579	Up
INTS2	628.581	-0.605075	0.215342	-2.80983	0.00495682	0.042461	Down
INTS7	568.79	-0.680379	0.292148	-2.32889	0.0198651	0.102763	Down
INTS8	2096.21	-0.521365	0.161782	-3.22265	0.00127013	0.0179493	Down
IPO4	1041.12	1.38117	0.349847	3.94793	7.88311e-05	0.00265381	Up
IQCC	252.446	1.01304	0.320669	3.15913	0.00158239	0.0206336	Up
IQCG	191.709	-0.614953	0.220577	-2.78793	0.00530453	0.0442283	Down
IQGAP2	8957.55	0.671525	0.279961	2.39864	0.0164561	0.091132	Up
IQSEC1	22747.6	0.670606	0.300738	2.22987	0.025756	0.120504	Up
IRAK1	2417.71	0.70133	0.18694	3.75164	0.000175684	0.00458165	Up
IRAK2	462.751	0.945168	0.415889	2.27265	0.0230475	0.112374	Up
IRF1	16590.2	0.751901	0.305465	2.4615	0.0138357	0.0818271	Up
IRF2	6425.69	-0.890955	0.326933	-2.72519	0.00642636	0.0502943	Down
IRF2BP2	4435.7	0.961052	0.290209	3.31159	0.00092769	0.0143928	Up
IRF4	1626.85	0.737745	0.318168	2.31873	0.0204097	0.104489	Up
IRF6	61.266	1.89711	0.652494	2.90748	0.00364359	0.0346776	Up
IRGQ	1703.03	1.69974	0.448252	3.79192	0.000149487	0.00411185	Up
IRS2	20502.6	2.1401	0.799707	2.67611	0.0074483	0.0546254	Up
ISCA1	1453.9	1.12707	0.282226	3.99351	6.51029e-05	0.00232181	Up
ISG20	5701.39	0.549201	0.244511	2.24612	0.0246964	0.117735	Up
ISL2	96.1362	-1.17752	0.447831	-2.6294	0.00855367	0.0598266	Down
ISY1	343.032	0.741784	0.323655	2.2919	0.0219115	0.109015	Up
ISYNA1	315.614	1.01302	0.263981	3.83746	0.000124313	0.00365698	Up
ITGA11	85.0215	-1.09262	0.479455	-2.27888	0.0226744	0.111224	Down
ITK	5921.43	0.514415	0.227434	2.26182	0.0237086	0.114672	Up
ITPRIP	12207.7	0.948337	0.386926	2.45095	0.014248	0.0833969	Up
ITPRIPL2	970.24	-0.814699	0.309707	-2.63055	0.00852476	0.0597562	Down
IVNS1ABP	13407.4	1.25324	0.414764	3.02158	0.00251457	0.0273277	Up
JADE3	118.955	0.844974	0.361919	2.3347	0.0195588	0.102008	Up
JAK2	5446.14	-0.765668	0.248365	-3.08284	0.00205038	0.0242981	Down
JAM2	42.1285	-1.21451	0.608305	-1.99655	0.0458737	0.173926	Down
JAML	14732.9	-1.04419	0.354766	-2.94332	0.0032471	0.0324219	Down
JARID2	7902.77	0.949525	0.280795	3.38156	0.000720767	0.0120989	Up
JDP2	3514.36	0.970907	0.451553	2.15015	0.0315434	0.136467	Up
JHY	142.892	-0.936789	0.363711	-2.57564	0.0100055	0.0663798	Down
JKAMP	890.686	-0.597247	0.180107	-3.31607	0.00091292	0.0142054	Down
JMJD6	2747.48	1.512	0.495344	3.05243	0.00226997	0.0257054	Up
JMY	1705.38	1.14904	0.265101	4.33436	1.46184e-05	0.000762893	Up
JOSD1	2960.76	1.85206	0.291341	6.35703	2.05694e-10	7.95483e-08	Up
JPH2	2.65881	4.51778	1.47724	3.05826	0.00222623	0.0255029	Up
JPT1	1273.55	-0.677972	0.332373	-2.0398	0.0413707	0.162853	Down
JPT2	475.003	-0.996949	0.376618	-2.64711	0.00811829	0.0577754	Down
JRKL	279.174	-1.36839	0.347358	-3.93941	8.16806e-05	0.00271588	Down
JUN	1739.96	3.26152	0.831616	3.92191	8.78489e-05	0.00286612	Up
JUNB	13062.9	1.15197	0.501605	2.29657	0.0216432	0.108121	Up
JUND	6633.8	1.58203	0.363978	4.34651	1.38322e-05	0.000735983	Up
KANK3	94.5382	0.843823	0.281405	2.9986	0.00271221	0.028785	Up
KANSL1L	1157.48	-0.653383	0.15896	-4.11036	3.95037e-05	0.00158575	Down
KANSL3	2807.47	0.590473	0.165594	3.56578	0.00036277	0.0077313	Up
KAT14	422.884	-0.84166	0.308253	-2.73042	0.00632538	0.0498199	Down
KAT5	899.828	0.570579	0.208149	2.74121	0.00612142	0.04875	Up
KAT6B	2461.33	0.778196	0.239235	3.25284	0.00114256	0.0166972	Up
KAT7	4669.67	0.806706	0.242601	3.32524	0.000883436	0.0138007	Up
KAT8	1863.96	0.644236	0.326943	1.97048	0.0487831	0.180557	Up
KATNAL2	439.06	-0.984498	0.217133	-4.53407	5.7857e-06	0.000382242	Down
KATNBL1	1275.64	-1.35279	0.32477	-4.16536	3.10864e-05	0.00132859	Down
KAZN	305.154	-0.981131	0.482365	-2.034	0.0419517	0.16432	Down
KBTBD3	125.863	-1.00114	0.386853	-2.58791	0.00965607	0.0648278	Down
KBTBD4	281.46	0.638645	0.242398	2.6347	0.00842121	0.0592854	Up
KBTBD6	264.369	-1.18744	0.424546	-2.79697	0.00515841	0.0435677	Down
KBTBD7	1015.04	-1.49788	0.42646	-3.51235	0.000444161	0.00885864	Down
KCNA6	77.6586	-1.8177	0.527894	-3.44331	0.000574637	0.010425	Down
KCNC1	15.5778	1.23358	0.517824	2.38223	0.0172082	0.0938284	Up
KCNE3	2514.07	-1.75443	0.370028	-4.74136	2.12291e-06	0.000168273	Down
KCNE5	22.8183	-1.22371	0.546293	-2.24002	0.0250894	0.118848	Down
KCNG1	62.4533	-1.67177	0.695881	-2.40238	0.0162886	0.0904948	Down
KCNH2	104.981	0.711642	0.349374	2.03691	0.0416592	0.163445	Up
KCNH7	153.362	-2.54484	0.540999	-4.70396	2.5516e-06	0.000198325	Down
KCNIP2	120.073	-0.636089	0.276749	-2.29843	0.0215374	0.107864	Down
KCNJ10	23.4952	-1.55919	0.585673	-2.66223	0.00776253	0.0560231	Down
KCNJ2	5096.77	-1.23126	0.258446	-4.76408	1.89721e-06	0.00015193	Down
KCNJ9	54.4707	0.876391	0.368537	2.37803	0.0174056	0.0944823	Up
KCNK5	37.133	2.08492	0.723539	2.88155	0.00395723	0.0365458	Up
KCNK6	662.712	-0.553498	0.229542	-2.41131	0.0158951	0.089247	Down
KCNK7	262.485	1.59555	0.506941	3.14741	0.00164724	0.0211532	Up
KCNK9	2.70034	5.16468	1.90525	2.71076	0.00671296	0.0515581	Up
KCNMA1	50.3139	2.47938	0.532745	4.65397	3.25612e-06	0.000244687	Up
KCNMB1	94.6545	-0.909871	0.403642	-2.25415	0.0241865	0.116212	Down
KCNMB4	97.5227	-1.18006	0.431838	-2.73266	0.00628253	0.0496161	Down
KCNQ5	145.523	0.715976	0.281651	2.54206	0.01102	0.0706368	Up
KCNRG	393.954	-1.58214	0.448858	-3.52481	0.000423786	0.00864806	Down
KCNS1	547.558	-1.61746	0.426582	-3.79168	0.00014963	0.00411185	Down
KCTD10	1581.7	0.595668	0.229577	2.59463	0.00946918	0.0639922	Up
KCTD12	8185.09	-0.640095	0.264565	-2.41942	0.0155451	0.0879675	Down
KCTD21	735.646	-1.23935	0.360368	-3.43913	0.000583582	0.0105151	Down
KCTD6	246.821	-0.711725	0.331365	-2.14786	0.0317252	0.136843	Down
KDELC1	9.87533	-1.79519	0.839251	-2.13904	0.0324325	0.139018	Down
KDF1	15.9607	-1.25998	0.628578	-2.00449	0.0450181	0.171778	Down
KDM2B	2752.21	0.558189	0.165031	3.38232	0.000718766	0.0120989	Up
KDM3A	5159.96	0.65475	0.25201	2.59811	0.00937387	0.0636268	Up
KDM4D	7.25871	-2.08878	0.949849	-2.19907	0.0278732	0.126355	Down
KDM5C	7184.95	0.547965	0.266384	2.05705	0.0396815	0.158766	Up
KDM6A	5108.68	0.686644	0.307351	2.23407	0.0254782	0.119805	Up
KHNYN	5549.66	0.527652	0.209993	2.51271	0.0119806	0.0743503	Up
KIAA0040	5727.46	-1.01621	0.328061	-3.09762	0.00195082	0.0235943	Down
KIAA0319	400.022	-0.755455	0.329743	-2.29104	0.0219611	0.109192	Down
KIAA0753	776.468	-0.64104	0.202102	-3.17186	0.00151464	0.0201478	Down
KIAA0930	3082.4	-0.803124	0.233758	-3.43571	0.000591	0.0106246	Down
KIAA1107	127.704	-0.78192	0.32173	-2.43036	0.0150836	0.0863416	Down
KIAA1147	1015.03	0.63169	0.296138	2.1331	0.0329169	0.140568	Up
KIAA1211L	192.688	-0.831341	0.402751	-2.06416	0.0390029	0.157002	Down
KIAA1841	209.771	-1.0935	0.225293	-4.85369	1.21188e-06	0.000107952	Down
KIF11	191.49	-0.662522	0.231692	-2.85949	0.00424317	0.0381317	Down
KIF19	60.5345	1.30919	0.492088	2.66048	0.00780301	0.0562384	Up
KIF1BP	271.844	-0.761894	0.267368	-2.84961	0.00437726	0.0389046	Down
KIF20A	71.5923	-1.30066	0.464441	-2.80048	0.00510267	0.0432432	Down
KIF2C	71.9846	-0.81922	0.394588	-2.07614	0.037881	0.154288	Down
KIR2DL1	273.791	2.41054	0.995626	2.42113	0.0154723	0.0877743	Up
KIR2DS4	276.047	1.79802	0.889467	2.02145	0.0432329	0.167405	Up
KIR3DL2	269.495	2.5659	0.554994	4.62329	3.77697e-06	0.00027458	Up
KIRREL3	217.154	1.29593	0.478084	2.71067	0.00671465	0.0515581	Up
KISS1R	26.428	-1.0877	0.482741	-2.25318	0.0242481	0.116403	Down
KLF10	2660.13	1.85945	0.430622	4.31804	1.57418e-05	0.000797448	Up
KLF11	1671.95	1.28529	0.335251	3.83381	0.000126173	0.00369114	Up
KLF12	5352.92	0.515749	0.23594	2.18593	0.0288206	0.128582	Up
KLF9	2636.15	1.91878	0.354937	5.40597	6.4458e-08	9.64195e-06	Up
KLHDC2	1164.83	0.591285	0.184082	3.21208	0.00131776	0.018371	Up
KLHDC4	1057.27	0.582217	0.254933	2.2838	0.022383	0.110528	Up
KLHL15	1308.22	1.78356	0.364974	4.88682	1.02479e-06	9.39255e-05	Up
KLHL22	1438.92	-0.520289	0.22327	-2.33031	0.0197898	0.10257	Down
KLHL25	116.523	0.552749	0.272787	2.0263	0.0427339	0.166402	Up
KLHL31	8.02163	-2.77734	0.892749	-3.111	0.00186456	0.0228559	Down
KLHL41	12.6516	-1.78748	0.721151	-2.47864	0.0131883	0.0793302	Down
KLHL42	600.537	-0.610116	0.240012	-2.54202	0.0110214	0.0706368	Down
KLHL8	1494.08	-0.797055	0.286186	-2.78509	0.00535125	0.0444005	Down
KLHL9	1511.86	-0.694118	0.224012	-3.09858	0.00194449	0.0235358	Down
KLRF1	840.991	0.793356	0.308516	2.57152	0.0101253	0.0668989	Up
KMO	225.567	-1.51026	0.277276	-5.44679	5.12859e-08	8.21403e-06	Down
KMT5A	845.309	0.793241	0.314574	2.52163	0.0116811	0.0732418	Up
KMT5B	2272.18	-0.854932	0.234793	-3.64121	0.000271357	0.00628674	Down
KMT5C	256.061	1.10068	0.305705	3.60045	0.00031767	0.00701528	Up
KNOP1	181.508	-0.804503	0.271681	-2.9612	0.00306439	0.0312469	Down
KNSTRN	136.483	-0.94912	0.270847	-3.50427	0.000457869	0.00902861	Down
KPTN	197.45	0.82888	0.303954	2.72699	0.00639145	0.0501449	Up
KRBA2	214.773	-1.48283	0.32349	-4.58385	4.56495e-06	0.000320273	Down
KRBOX4	222.55	-0.504593	0.208479	-2.42035	0.0155056	0.0878376	Down
KRCC1	454.532	-1.64215	0.362924	-4.52476	6.04628e-06	0.000394526	Down
KREMEN1	2580.1	-1.62562	0.752878	-2.15921	0.0308339	0.134348	Down
KRT5	25.6412	2.63989	1.00334	2.6311	0.00851094	0.0597122	Up
KRT86	23.3097	2.78561	0.772615	3.60543	0.000311632	0.0069205	Up
KRTAP10-3	3.16391	-3.30665	1.59282	-2.07597	0.0378968	0.154312	Down
L3HYPDH	334.889	-0.970215	0.334589	-2.89972	0.00373497	0.0352609	Down
LACC1	129.161	-1.26133	0.417399	-3.02188	0.0025121	0.0273195	Down
LACTB	1135.03	0.783484	0.356973	2.1948	0.0281782	0.126937	Up
LACTB2	112.576	-1.30561	0.404852	-3.2249	0.00126017	0.0178956	Down
LAIR1	1973.2	-0.688608	0.327056	-2.10547	0.0352503	0.147261	Down
LAMB3	177.895	4.00572	0.959899	4.17307	3.00526e-05	0.00130207	Up
LAMTOR2	258.573	-0.570369	0.282521	-2.01885	0.0435025	0.16799	Down
LANCL2	348.066	0.816088	0.222523	3.66744	0.000244994	0.00584154	Up
LARGE2	167.691	-0.977703	0.318555	-3.06918	0.00214648	0.0250392	Down
LAS1L	870.929	0.527417	0.208669	2.52752	0.011487	0.0724807	Up
LATS2	1949.35	1.15736	0.312458	3.70404	0.000212192	0.00526528	Up
LAYN	15.2086	1.33963	0.593552	2.25697	0.0240097	0.115637	Up
LCA5L	56.0689	-0.879611	0.438741	-2.00485	0.0449787	0.171769	Down
LCAT	246.849	-0.579615	0.268659	-2.15744	0.0309717	0.134803	Down
LCLAT1	700.595	-0.649255	0.289021	-2.2464	0.0246786	0.117735	Down
LCN10	62.4605	-1.70251	0.578281	-2.94409	0.00323904	0.0323619	Down
LDAH	372.061	-0.772981	0.215109	-3.59344	0.000326339	0.00716628	Down
LDB2	30.1504	1.2527	0.523327	2.39373	0.016678	0.0919496	Up
LDHAL6A	164.629	-1.00067	0.301188	-3.32242	0.000892405	0.0139271	Down
LDLR	1243.05	1.22714	0.366363	3.34951	0.000809541	0.0130183	Up
LEMD2	2456.24	0.593008	0.214713	2.76186	0.00574734	0.0468293	Up
LENG8	11137.8	0.658792	0.169636	3.88356	0.000102938	0.00316316	Up
LEP	4.78535	-3.49297	1.58679	-2.20128	0.0277164	0.125995	Down
LETM2	331.362	-0.949234	0.27645	-3.43365	0.000595514	0.0106695	Down
LGALS9B	67.238	1.21267	0.56673	2.13977	0.0323731	0.138882	Up
LGMN	192.308	0.625376	0.310945	2.01121	0.0443033	0.169967	Up
LGR6	709.734	1.83441	0.281419	6.51842	7.10496e-11	3.04476e-08	Up
LHFPL2	731.016	-0.59627	0.261195	-2.28285	0.022439	0.110649	Down
LHX4	793.626	-0.640705	0.309741	-2.06852	0.0385916	0.1559	Down
LIAS	164.155	-0.784564	0.249559	-3.1438	0.0016677	0.0213111	Down
LIG4	797.831	-0.511155	0.201441	-2.53749	0.0111651	0.0711698	Down
LILRA1	4128.74	-0.584466	0.24583	-2.37752	0.0174293	0.0945031	Down
LIMA1	297.918	-0.98706	0.336099	-2.93681	0.00331605	0.0328009	Down
LIMS2	205.989	-1.30124	0.499938	-2.60281	0.00924643	0.0630316	Down
LIN7A	1846.58	-1.01563	0.448727	-2.26336	0.0236137	0.114423	Down
LIN9	100.217	-0.716893	0.304743	-2.35245	0.0186501	0.0988664	Down
LINGO2	95.2666	2.02783	0.472499	4.29172	1.77297e-05	0.000873048	Up
LINS1	1318.74	-0.736873	0.2346	-3.14097	0.00168389	0.0214677	Down
LIX1	118.968	-1.07878	0.507242	-2.12676	0.03344	0.142266	Down
LKAAEAR1	63.8993	-1.96004	0.783914	-2.50033	0.0124079	0.0761081	Down
LLGL2	1414.06	1.08845	0.195094	5.57911	2.4175e-08	4.6183e-06	Up
LMAN2L	218.699	-0.850504	0.288583	-2.94717	0.00320698	0.0321021	Down
LMBR1L	2015.77	1.05421	0.251351	4.19418	2.73857e-05	0.00121293	Up
LMBRD2	853.261	-0.796355	0.225182	-3.53649	0.000405485	0.0084044	Down
LMLN2	20.5607	-1.78274	0.87877	-2.02868	0.0424907	0.165699	Down
LMNA	657.869	1.10137	0.336863	3.26948	0.00107745	0.0159664	Up
LMNTD2	112.986	0.875044	0.331425	2.64024	0.00828462	0.058591	Up
LMO2	1269.72	-0.952469	0.231999	-4.10548	4.0348e-05	0.00160888	Down
LMOD2	27.1224	2.67739	1.04486	2.56245	0.0103937	0.0681845	Up
LMOD3	18.3168	-1.9128	0.641344	-2.98249	0.0028591	0.0299036	Down
LOC100129083	44.1555	0.853264	0.434633	1.96318	0.0496251	0.182692	Up
LOC100129484	175.825	-1.51112	0.415826	-3.63402	0.000279038	0.00640294	Down
LOC100129697	95.9043	-2.0579	0.514505	-3.99976	6.34058e-05	0.00230239	Down
LOC100129940	23.077	-2.14648	0.501686	-4.27853	1.88136e-05	0.000903963	Down
LOC100130705	67.1269	0.911568	0.2593	3.51549	0.00043894	0.00877659	Up
LOC100134391	39.6769	2.27313	0.395839	5.74255	9.32618e-09	2.14313e-06	Up
LOC100287036	259.743	1.38	0.307212	4.49202	7.05517e-06	0.000451076	Up
LOC100287896	38.8056	-1.85765	0.567175	-3.27526	0.00105565	0.015776	Down
LOC100505549	260.101	-0.62842	0.226255	-2.77749	0.00547804	0.0452215	Down
LOC100506571	630.064	-1.20972	0.454078	-2.66413	0.00771883	0.0558602	Down
LOC100507507	303.078	-0.674048	0.323942	-2.08077	0.0374553	0.153104	Down
LOC100996274	245.697	1.34589	0.381668	3.52634	0.000421344	0.0086384	Up
LOC100996318	594.186	-1.78226	0.519778	-3.42888	0.000606075	0.0107977	Down
LOC100996574	5.9069	-3.11514	1.1417	-2.7285	0.00636231	0.0499855	Down
LOC100996643	139.594	2.15926	0.61273	3.52399	0.000425095	0.00866364	Up
LOC101927245	47.1545	1.48976	0.53106	2.80526	0.00502767	0.0428383	Up
LOC101927375	19.0513	6.15394	2.03935	3.0176	0.00254783	0.0275568	Up
LOC101927509	499.179	0.736316	0.290224	2.53706	0.0111788	0.0712135	Up
LOC101927789	47.6318	-1.55853	0.394396	-3.95168	7.76046e-05	0.00262366	Down
LOC101928212	394.296	0.606859	0.2676	2.26779	0.0233422	0.113532	Up
LOC101928548	139.397	1.73497	0.36272	4.78321	1.72519e-06	0.000141003	Up
LOC101929372	10.9825	-1.53674	0.632407	-2.42998	0.0150995	0.0864014	Down
LOC101929959	119.81	2.7602	0.5732	4.81542	1.46891e-06	0.000123971	Up
LOC102723996	66.6555	1.56139	0.431777	3.61619	0.00029897	0.00673362	Up
LOC102724378	133.747	-1.01044	0.372697	-2.71115	0.00670508	0.0515346	Down
LOC102724646	55.2343	1.04934	0.318753	3.29203	0.000994658	0.0150937	Up
LOC102724720	28.1571	-1.33214	0.473473	-2.81355	0.00489981	0.0420635	Down
LOC105369140	52.1052	-1.57671	0.650507	-2.42382	0.0153584	0.0873469	Down
LOC105369199	115.37	-1.11349	0.381843	-2.9161	0.00354433	0.0340599	Down
LOC105369205	86.17	-0.885301	0.382	-2.31754	0.0204742	0.104525	Down
LOC105369214	329.027	-1.69595	0.555206	-3.05464	0.00225334	0.0256122	Down
LOC105369869	665.627	-2.08519	0.403558	-5.16701	2.37874e-07	2.81473e-05	Down
LOC105369914	1235.3	1.67298	0.487201	3.43387	0.000595038	0.0106695	Up
LOC105370295	10.7445	5.97335	1.50313	3.97395	7.06913e-05	0.00246891	Up
LOC105370641	197.668	-0.5914	0.263619	-2.24339	0.0248717	0.118251	Down
LOC105371371	12.4439	1.25326	0.567985	2.20651	0.0273484	0.125039	Up
LOC105371409	144.593	-2.13042	0.578905	-3.68009	0.000233152	0.00565268	Down
LOC105371448	267.131	-0.823076	0.34319	-2.39831	0.016471	0.0911553	Down
LOC105371763	135.005	1.11366	0.521753	2.13447	0.0328045	0.140164	Up
LOC105371921	104.448	0.586967	0.260001	2.25756	0.0239732	0.115538	Up
LOC105371932	194	-0.816995	0.366973	-2.22631	0.0259937	0.121187	Down
LOC105373132	3.30011	-4.87497	2.03801	-2.39203	0.0167556	0.0922811	Down
LOC105373392	16.6532	2.5093	1.25946	1.99236	0.0463319	0.174701	Up
LOC105373759	686.758	0.981579	0.275948	3.55712	0.00037494	0.00793731	Up
LOC105373780	213.236	-0.951399	0.249553	-3.81242	0.000137612	0.00388944	Down
LOC105373926	6.78889	2.6743	1.10151	2.42785	0.0151888	0.0866309	Up
LOC105374089	120.283	-0.914354	0.394398	-2.31835	0.0204301	0.104489	Down
LOC105374301	15.4461	-1.52627	0.717547	-2.12707	0.0334146	0.142196	Down
LOC105375787	174.534	2.01828	0.379309	5.32093	1.03237e-07	1.42341e-05	Up
LOC105376714	15.7528	3.48455	1.13422	3.07219	0.00212497	0.0249028	Up
LOC105376875	1019.48	2.4155	0.561583	4.30123	1.6985e-05	0.000844244	Up
LOC105377022	15.2362	1.53116	0.520676	2.94071	0.00327459	0.0325529	Up
LOC105377746	36.197	-1.63166	0.65099	-2.50642	0.012196	0.0753329	Down
LOC105377805	10.2074	-2.43994	0.718344	-3.39662	0.000682239	0.0116579	Down
LOC105378949	55.4981	-1.45205	0.520385	-2.79033	0.00526548	0.0441276	Down
LOC105378979	20.518	-1.31834	0.632348	-2.08484	0.0370837	0.152021	Down
LOC105379045	1150.85	0.654256	0.24092	2.71566	0.00661434	0.0511512	Up
LOC105379177	501.874	1.00172	0.32932	3.04178	0.00235184	0.026293	Up
LOC105379282	272.628	0.619828	0.303633	2.04137	0.0412137	0.162558	Up
LOC105379752	2266.81	1.05402	0.286495	3.67902	0.000234134	0.00565919	Up
LOC107983991	22.1613	-1.20545	0.59509	-2.02566	0.0427998	0.166536	Down
LOC107984115	47.9632	-1.13141	0.509016	-2.22274	0.0262331	0.121873	Down
LOC107984139	39.7189	-1.37807	0.466377	-2.95483	0.00312837	0.0315744	Down
LOC107984814	13.5169	-1.53288	0.752065	-2.03823	0.0415272	0.163226	Down
LOC107984859	23.6467	1.32438	0.45228	2.92823	0.00340893	0.0331811	Up
LOC107985115	9.05109	3.22282	0.87378	3.68836	0.0002257	0.00552269	Up
LOC107985184	451.863	0.796261	0.300245	2.65203	0.00800083	0.057218	Up
LOC107985246	183.661	-0.860565	0.329345	-2.61296	0.00897619	0.0618273	Down
LOC107985381	123.345	0.679259	0.270939	2.50706	0.0121741	0.0752269	Up
LOC107985410	8.33087	1.93081	0.888447	2.17324	0.029762	0.131414	Up
LOC107985416	58.6494	1.36483	0.445432	3.06405	0.0021836	0.025254	Up
LOC107985476	118.073	-1.18823	0.474922	-2.50195	0.0123511	0.0758633	Down
LOC107985524	34.3642	-1.24683	0.398028	-3.13251	0.00173319	0.0218571	Down
LOC107985556	84.9453	1.09194	0.412356	2.64804	0.00809593	0.0577199	Up
LOC107985678	1231.95	1.0919	0.353852	3.08574	0.00203046	0.0241383	Up
LOC107985687	46.0637	-1.90549	0.548121	-3.4764	0.000508199	0.00961497	Down
LOC107985692	28.1112	0.913814	0.46411	1.96896	0.0489575	0.181075	Up
LOC107985876	482.438	-0.780264	0.238206	-3.27559	0.00105442	0.0157726	Down
LOC107985946	785.786	1.76619	0.453311	3.89621	9.77115e-05	0.00304983	Up
LOC107985971	977.121	-1.81011	0.497149	-3.64099	0.000271596	0.00628674	Down
LOC107986211	983.768	-0.608877	0.192759	-3.15875	0.0015845	0.020644	Down
LOC107986596	69.5448	-1.10536	0.444699	-2.48563	0.0129322	0.0781452	Down
LOC107986677	24.3637	-1.51914	0.575339	-2.64043	0.00828019	0.0585858	Down
LOC107986982	1391.08	1.41968	0.359093	3.95352	7.70087e-05	0.00260908	Up
LOC107987044	166.973	-0.924347	0.466315	-1.98224	0.0474527	0.17733	Down
LOC107987142	20.6004	-1.83747	0.857462	-2.14292	0.0321199	0.138095	Down
LOC107987158	863.515	0.688396	0.275599	2.49782	0.0124961	0.076501	Up
LOC107987175	26.8756	-1.44725	0.547981	-2.64105	0.00826489	0.0585036	Down
LOC107987237	201.642	3.11112	0.552675	5.62921	1.81037e-08	3.72796e-06	Up
LOC112267855	231.304	-1.80696	0.468625	-3.85589	0.00011531	0.00344322	Down
LOC112267951	172.255	-0.944283	0.366103	-2.57928	0.00990064	0.0659876	Down
LOC112267968	43.5904	-0.980089	0.458518	-2.13751	0.0325562	0.139366	Down
LOC112267992	9.69645	1.54874	0.750998	2.06225	0.0391844	0.157612	Up
LOC112268013	399.173	-1.18512	0.402808	-2.94214	0.00325948	0.0324842	Down
LOC112268092	20.6606	1.14715	0.5632	2.03685	0.0416652	0.163445	Up
LOC112268124	120.064	1.15147	0.505038	2.27997	0.0226094	0.111126	Up
LOC112268140	24.0762	-1.19301	0.552084	-2.16092	0.0307011	0.13422	Down
LOC112268184	134.473	-1.30774	0.414096	-3.15807	0.0015882	0.0206583	Down
LOC112268198	431.492	-1.23027	0.355324	-3.46239	0.000535401	0.0099757	Down
LOC112268211	2.63078	5.12597	2.01474	2.54423	0.0109519	0.0703617	Up
LOC112268219	114.232	0.727593	0.229167	3.17495	0.00149864	0.0199852	Up
LOC112268237	123.157	-2.40505	0.564914	-4.25738	2.06839e-05	0.000970739	Down
LOC112268321	332.427	-1.5885	0.419017	-3.79101	0.000150034	0.00411581	Down
LOC283710	123.63	-1.45339	0.385916	-3.76607	0.000165839	0.00438989	Down
LOC390937	280.672	0.984636	0.293118	3.35918	0.000781748	0.0127788	Up
LOC643802	819.721	-1.74412	0.410435	-4.24944	2.14304e-05	0.000996481	Down
LOC644090	164.392	0.630662	0.292004	2.15977	0.0307901	0.134348	Up
LOC646588	13.7061	-1.99272	0.795333	-2.50551	0.0122274	0.0754198	Down
LOC653513	681.702	-0.800578	0.308343	-2.59639	0.00942092	0.0637753	Down
LOC730098	76.4876	0.950233	0.325888	2.91583	0.00354749	0.0340696	Up
LONP1	992.597	0.527585	0.168318	3.13446	0.00172171	0.0217872	Up
LONRF1	1104.51	0.917561	0.405447	2.26308	0.0236305	0.114423	Up
LOXL1	183.004	2.25835	0.618922	3.64885	0.000263421	0.00611831	Up
LOXL3	507.158	-0.531334	0.241272	-2.20222	0.0276499	0.125779	Down
LPAR1	302.352	-1.9146	0.285536	-6.70526	2.01043e-11	1.0283e-08	Down
LPAR6	1611.99	-0.890479	0.221572	-4.01892	5.84643e-05	0.00215584	Down
LPCAT1	8101.94	0.720297	0.22158	3.25074	0.00115105	0.0167903	Up
LRFN2	110.028	1.54423	0.493382	3.12989	0.00174869	0.0219396	Up
LRGUK	53.5601	0.871291	0.401661	2.16922	0.0300661	0.132388	Up
LRIG1	1499.81	0.883201	0.250852	3.52081	0.000430236	0.00866814	Up
LRP11	69.6842	-1.15783	0.296713	-3.90218	9.53285e-05	0.00300503	Down
LRP5L	1011.38	0.695233	0.300664	2.31232	0.0207598	0.105469	Up
LRRC19	27.9287	-1.26093	0.437681	-2.88092	0.00396512	0.0365529	Down
LRRC3	73.0241	-0.916198	0.32978	-2.77821	0.00546595	0.0451867	Down
LRRC37A3	196.862	0.863308	0.403631	2.13885	0.0324475	0.139018	Up
LRRC49	2.91303	-3.19122	1.46055	-2.18495	0.0288927	0.128686	Down
LRRC4B	20.8912	1.44308	0.619668	2.3288	0.0198696	0.102763	Up
LRRC61	147.164	-0.841802	0.305602	-2.75457	0.00587689	0.0474737	Down
LRRC69	63.4194	-1.00413	0.46995	-2.13667	0.0326248	0.139547	Down
LRRC74A	19.5537	-2.08155	0.590933	-3.52249	0.000427518	0.00866814	Down
LRRC8A	1537.13	0.658973	0.185126	3.55958	0.000371447	0.00789499	Up
LRRC8B	1442.88	0.672246	0.324484	2.07174	0.0382898	0.155123	Up
LRRC8D	1407.63	-0.55568	0.181744	-3.05749	0.00223195	0.0255029	Down
LRRN3	309.65	-1.75467	0.886451	-1.97943	0.0477679	0.178246	Down
LRTOMT	511.56	-0.781947	0.241181	-3.24215	0.0011863	0.0171781	Down
LSM12	579.985	0.52984	0.264835	2.00064	0.0454312	0.17283	Up
LSM8	1223.84	-0.668896	0.231967	-2.88358	0.00393181	0.0364321	Down
LST1	2791.01	-0.778754	0.334613	-2.32733	0.0199477	0.102926	Down
LTA	193.741	-1.07856	0.36785	-2.93206	0.00336722	0.0329663	Down
LTA4H	7623.43	-1.32567	0.374412	-3.54067	0.000399111	0.00832672	Down
LTBP4	1030.69	0.664372	0.220113	3.01833	0.00254175	0.0275098	Up
LTBR	1726.11	-0.642944	0.230623	-2.78786	0.00530569	0.0442283	Down
LUC7L	1306.44	0.597715	0.199627	2.99417	0.00275196	0.0290917	Up
LUC7L2	665.866	1.20008	0.294157	4.07973	4.50879e-05	0.00173945	Up
LXN	183.171	-0.652372	0.225128	-2.89778	0.00375811	0.0353852	Down
LY6G5B	476.519	1.61186	0.376327	4.28313	1.84285e-05	0.00089086	Up
LY86	562.875	-0.631852	0.239823	-2.63466	0.00842225	0.0592854	Down
LY96	631.25	-1.27165	0.363751	-3.49592	0.000472433	0.00919138	Down
LYG2	59.6352	-1.24254	0.410781	-3.02481	0.00248786	0.0271864	Down
LYPD4	61.4061	2.5238	0.677284	3.72636	0.000194265	0.00493633	Up
LYPLAL1	747.057	-1.21688	0.223616	-5.44184	5.27339e-08	8.27869e-06	Down
LYRM2	449.881	-0.521995	0.256085	-2.03837	0.041513	0.163211	Down
LYSMD1	489.021	-1.92773	0.508239	-3.79296	0.000148862	0.00410497	Down
LYSMD2	531.292	-0.83443	0.301	-2.77219	0.00556801	0.0456733	Down
LYST	36407	-0.703374	0.27773	-2.53258	0.0113227	0.0718704	Down
LYVE1	175.523	-1.2008	0.462532	-2.59614	0.00942766	0.0637753	Down
LYZ	72229.4	-0.558063	0.273335	-2.04168	0.0411829	0.162557	Down
LZIC	754.141	-0.52756	0.190021	-2.77633	0.00549769	0.045325	Down
LZTS3	92.8974	1.94701	0.381786	5.09975	3.40097e-07	3.77103e-05	Up
MACO1	1081.04	0.595757	0.244126	2.44037	0.0146723	0.0848758	Up
MACROD2	65.0706	-1.20405	0.541294	-2.2244	0.0261217	0.121533	Down
MADD	5252.24	1.07615	0.191911	5.60753	2.05234e-08	4.10509e-06	Up
MAF	2590.93	1.15118	0.327379	3.51635	0.000437525	0.00875934	Up
MAF1	3569.45	0.579632	0.258339	2.24369	0.0248523	0.118251	Up
MAFF	892.784	2.65145	0.445454	5.95224	2.64494e-09	6.9897e-07	Up
MAFK	840.99	1.26077	0.228166	5.52567	3.28223e-08	5.84754e-06	Up
MAGI3	248.819	-0.717317	0.30134	-2.38042	0.0172928	0.0940954	Down
MAGIX	54.068	-0.956441	0.374369	-2.55481	0.0106246	0.0690948	Down
MAGOH	314.204	1.0776	0.2697	3.99556	6.45419e-05	0.00232058	Up
MAIP1	155.094	0.826513	0.294603	2.80551	0.00502368	0.0428383	Up
MAK	1105.41	-0.694945	0.342034	-2.0318	0.0421741	0.164748	Down
MAMDC4	365.622	1.06721	0.271552	3.93005	8.49292e-05	0.00279385	Up
MAN2A2	8066.73	1.05209	0.324862	3.23856	0.00120133	0.0173109	Up
MAN2C1	2436.56	0.719015	0.221547	3.24543	0.00117274	0.0170242	Up
MANEA	254.469	-1.0983	0.38486	-2.85378	0.00432029	0.0385642	Down
MANF	345.246	-0.500083	0.248359	-2.01355	0.0440565	0.169143	Down
MANSC1	1279.47	-1.11701	0.526351	-2.12219	0.0338222	0.143047	Down
MAP1LC3B	4401.16	0.663986	0.300536	2.20934	0.0271508	0.124531	Up
MAP2K1	2217.11	0.639372	0.252225	2.53493	0.011247	0.0715331	Up
MAP2K3	8605.84	0.816506	0.345775	2.36138	0.018207	0.0971175	Up
MAP2K6	2125.66	-1.10053	0.361224	-3.04667	0.00231389	0.0260756	Down
MAP2K7	2072.04	0.54516	0.218139	2.49914	0.0124496	0.0762754	Up
MAP3K10	379.458	0.513631	0.188749	2.72123	0.00650396	0.0507015	Up
MAP3K13	392.754	0.648415	0.295765	2.19233	0.0283558	0.127404	Up
MAP3K7CL	969.463	0.704626	0.224707	3.13575	0.00171413	0.021726	Up
MAP3K8	4701.45	1.41722	0.303651	4.66728	3.05209e-06	0.000231887	Up
MAP3K9	442.868	0.640321	0.285654	2.2416	0.0249875	0.118588	Up
MAP7	111.695	-0.839939	0.410254	-2.04736	0.0406223	0.161127	Down
MAPK1IP1L	3761.41	0.585069	0.184413	3.17261	0.00151077	0.0201132	Up
MAPK6	1034.47	1.0322	0.38549	2.67764	0.00741427	0.0544997	Up
MAPK7	877.919	0.946666	0.20083	4.71377	2.43178e-06	0.000189942	Up
MAPK8	1262.5	0.586431	0.232968	2.51722	0.0118284	0.0738101	Up
MAPK8IP1	77.3988	1.4424	0.370876	3.88918	0.000100582	0.00310883	Up
MAPK8IP3	5120.62	0.505212	0.157225	3.21331	0.00131214	0.0183673	Up
MAPKAPK2	5993.86	1.37513	0.401632	3.42387	0.00061737	0.0108937	Up
MAPRE2	2838.84	0.5166	0.172709	2.99117	0.00277913	0.0293382	Up
MARC1	1425.52	-1.01404	0.471494	-2.15069	0.0315009	0.136332	Down
2023-03-01	3658.13	-0.808388	0.223584	-3.61559	0.00029966	0.00673958	Down
2023-03-03	531.766	0.794873	0.340143	2.33688	0.0194456	0.101543	Up
2023-03-06	8360.55	0.616753	0.230599	2.67457	0.00748253	0.0546994	Up
MASP2	537.99	0.725938	0.260544	2.78624	0.00533231	0.0443362	Up
MASTL	524.696	0.756655	0.222758	3.39675	0.0006819	0.0116579	Up
MAT2B	2818.62	-0.504485	0.24772	-2.03651	0.0416989	0.163496	Down
MATK	1066.01	0.895289	0.25612	3.49559	0.000473017	0.00919138	Up
MATN1	95.4121	1.06979	0.424268	2.5215	0.0116856	0.0732418	Up
MATN2	103.03	-0.850383	0.353506	-2.40557	0.0161474	0.0900893	Down
MATR3	6720.74	0.556881	0.233633	2.38357	0.0171454	0.0936149	Up
MAVS	6212.28	-0.520548	0.22129	-2.35234	0.0186559	0.0988664	Down
MBLAC2	173.416	-0.906892	0.375818	-2.41312	0.0158168	0.0889643	Down
MBNL3	13029.7	0.789497	0.356608	2.21391	0.0268351	0.123647	Up
MBOAT1	1966.9	-0.608152	0.304875	-1.99476	0.0460688	0.174135	Down
MC1R	110.276	0.869553	0.408465	2.12883	0.0332683	0.141802	Up
MCAT	205.581	1.155	0.368788	3.13188	0.00173688	0.0218571	Up
MCC	1089.81	-0.673649	0.210218	-3.20452	0.00135287	0.0186531	Down
MCCD1	19.471	1.56625	0.589362	2.65753	0.00787159	0.0565015	Up
MCF2L2	405.932	1.024	0.379906	2.69541	0.00703028	0.0529716	Up
MCM6	1014.79	1.20029	0.237836	5.0467	4.49509e-07	4.72014e-05	Up
MCM7	1581.75	0.650833	0.265168	2.45442	0.0141112	0.0829305	Up
MCM8	381.41	-0.533355	0.237674	-2.24407	0.0248282	0.118185	Down
MCMBP	2564.58	-0.888261	0.24294	-3.6563	0.000255884	0.00598546	Down
MCOLN1	1262.83	0.716808	0.346641	2.06787	0.038652	0.156065	Up
MCOLN2	584.249	0.654252	0.240734	2.71774	0.00657297	0.0510086	Up
MCOLN3	57.0014	-1.38408	0.514763	-2.68878	0.00717138	0.0535355	Down
MCTS1	1216.19	-0.936729	0.224403	-4.17431	2.98886e-05	0.00130196	Down
MDFIC	1749.78	-0.57253	0.245921	-2.3281	0.0199067	0.102867	Down
MDP1	24.7924	-0.941352	0.447414	-2.10399	0.0353796	0.147626	Down
ME2	2490.75	-0.58892	0.17771	-3.31394	0.000919913	0.0142861	Down
MECR	117.57	-0.908725	0.339094	-2.67986	0.00736531	0.0543436	Down
MED10	415.456	0.649194	0.24666	2.63194	0.00848978	0.0596164	Up
MED13L	18491.8	0.693431	0.27415	2.52939	0.0114261	0.0722375	Up
MED14	2428.1	0.556746	0.180619	3.08243	0.00205316	0.0243128	Up
MED15	5246.07	0.658216	0.190704	3.45151	0.000557454	0.0102525	Up
MED18	288.609	-0.883527	0.343495	-2.57217	0.0101064	0.0668254	Down
MED20	365.683	-0.592576	0.242493	-2.44369	0.0145381	0.0844334	Down
MED21	1022.05	0.61266	0.276254	2.21775	0.0265722	0.122944	Up
MED26	868.494	1.15508	0.27842	4.1487	3.34367e-05	0.00141259	Up
MED29	1654.51	0.579859	0.181878	3.18818	0.00143169	0.0193588	Up
MED30	200.614	0.728152	0.279289	2.60716	0.00912961	0.0624023	Up
MED4	1489.96	0.573291	0.244012	2.34944	0.0188016	0.0993063	Up
MED9	295.389	0.518979	0.258937	2.00427	0.0450412	0.171778	Up
MEF2D	9181.78	1.27153	0.257847	4.93134	8.16656e-07	7.84273e-05	Up
MEGF11	736.555	-1.33744	0.410999	-3.25412	0.00113745	0.0166378	Down
MEI1	473.574	0.864497	0.209483	4.12681	3.67836e-05	0.00151886	Up
MEIKIN	15.767	-1.60629	0.54353	-2.95528	0.00312381	0.0315485	Down
MEIS3	3.82288	2.98983	1.09583	2.72837	0.00636483	0.0499855	Up
MEPCE	1543.25	0.67248	0.198546	3.38703	0.000706538	0.0119689	Up
MESD	884.179	-0.550626	0.250294	-2.19992	0.0278129	0.126325	Down
METRNL	3673.63	1.81653	0.319439	5.68662	1.29577e-08	2.81829e-06	Up
METTL13	531.287	-0.850968	0.315983	-2.69308	0.00707958	0.0531504	Down
METTL21A	533.596	-0.589346	0.233879	-2.51987	0.0117398	0.0735176	Down
METTL22	1836.67	-0.53756	0.233901	-2.29823	0.0215485	0.107877	Down
METTL23	639.164	0.58206	0.233948	2.48799	0.0128467	0.0780149	Up
METTL25	771.931	-0.822948	0.215469	-3.81934	0.000133807	0.00384134	Down
METTL2A	187.545	-0.755281	0.326354	-2.3143	0.0206515	0.105151	Down
METTL2B	304.68	-0.721839	0.321646	-2.2442	0.0248196	0.11818	Down
METTL3	1279.07	0.716349	0.257191	2.78528	0.00534818	0.0443983	Up
METTL4	670.576	-0.543027	0.218032	-2.49058	0.0127535	0.0776277	Down
METTL5	161.625	-0.579304	0.265312	-2.18348	0.0290003	0.12902	Down
METTL6	554.723	-1.34653	0.297398	-4.52772	5.96237e-06	0.000390658	Down
METTL7A	2515.34	-0.622802	0.245297	-2.53898	0.0111178	0.0710534	Down
METTL7B	8.62309	-3.32323	1.36556	-2.4336	0.0149497	0.0858495	Down
MEX3C	2054.59	0.656565	0.184538	3.55788	0.000373859	0.00792955	Up
MFAP3	1368.1	-0.531817	0.168129	-3.16315	0.00156072	0.0205197	Down
MFSD10	1020.04	0.660033	0.233804	2.82302	0.00475743	0.0413636	Up
MFSD14A	2575.37	0.638951	0.240865	2.65274	0.00798417	0.057181	Up
MFSD4B	543.959	-1.12417	0.328787	-3.41914	0.000628187	0.0110183	Down
MFSD6L	114.182	-1.24202	0.42772	-2.90382	0.00368637	0.0349797	Down
MFSD8	706.516	-0.591439	0.177288	-3.33603	0.000849826	0.0134748	Down
MGAM2	969.865	-1.05103	0.533512	-1.97002	0.0488358	0.180668	Down
MGAT2	1255.47	-1.02135	0.375955	-2.71668	0.00659401	0.051052	Down
MGME1	501.899	-0.860514	0.185999	-4.62645	3.71992e-06	0.000271811	Down
MGST1	231.447	-0.890593	0.367205	-2.42533	0.0152946	0.0870774	Down
MGST2	315.384	-0.619972	0.268229	-2.31136	0.0208131	0.105672	Down
MIA	16.0319	-1.91431	0.865333	-2.21223	0.0269511	0.123916	Down
MIB2	2173.67	0.705749	0.240104	2.93935	0.00328906	0.032615	Up
MICALCL	1480.87	0.900432	0.247883	3.63249	0.000280698	0.00641319	Up
MIDN	11256.1	0.967088	0.396257	2.44056	0.0146645	0.0848613	Up
MIEF1	617.793	0.580613	0.230651	2.51727	0.0118267	0.0738101	Up
MILR1	638.445	-1.38912	0.299936	-4.63138	3.63238e-06	0.000266644	Down
MINDY1	3397.23	-0.694649	0.350332	-1.98283	0.0473862	0.177141	Down
MINDY4B	7.73368	-3.38103	1.25086	-2.70296	0.00687246	0.0523641	Down
MINK1	4230.16	0.711479	0.167103	4.25772	2.06522e-05	0.000970739	Up
MITD1	334.464	-0.922708	0.26057	-3.54112	0.000398435	0.00832672	Down
MKKS	405.491	-1.48833	0.380203	-3.91456	9.0569e-05	0.00292776	Down
MKNK2	12204.1	0.72375	0.289293	2.50179	0.0123568	0.0758633	Up
MLANA	154.845	-0.726882	0.245918	-2.95578	0.00311875	0.0315376	Down
MLC1	431.793	0.900282	0.368456	2.44339	0.0145498	0.0844334	Up
MLF2	2901	0.752097	0.311523	2.41426	0.0157674	0.0887812	Up
MLLT6	10946.7	0.787734	0.149871	5.25608	1.47156e-07	1.88985e-05	Up
MMACHC	112.858	-1.22587	0.481373	-2.54662	0.0108773	0.0700817	Down
MMD	1176.11	0.915941	0.342366	2.67532	0.00746569	0.054675	Up
MMP19	109.281	0.525231	0.235158	2.23353	0.0255141	0.119867	Up
MMP21	25.8361	-1.18377	0.495349	-2.38978	0.0168585	0.0926545	Down
MMP23B	80.737	1.57786	0.451093	3.49785	0.000469019	0.00916987	Up
MMP24OS	721.229	0.671247	0.231384	2.90101	0.00371961	0.0352109	Up
MN1	63.3454	1.27769	0.488502	2.61553	0.00890887	0.0615776	Up
MNDA	26045.5	-1.31356	0.397165	-3.30734	0.000941875	0.0145672	Down
MNT	3567.35	0.747663	0.215744	3.46552	0.000529211	0.00991356	Up
MOAP1	960.428	1.11045	0.25289	4.39103	1.12813e-05	0.000638844	Up
MOCS3	195.315	-0.780081	0.305121	-2.55663	0.0105692	0.0688972	Down
MON1A	134.901	-0.994716	0.379501	-2.62111	0.00876431	0.0608703	Down
MORC4	164.885	0.665708	0.330001	2.01729	0.0436651	0.168251	Up
MORF4L2	1461.81	0.870383	0.305192	2.85192	0.00434566	0.0386888	Up
MOSMO	239.166	-0.888105	0.386807	-2.29599	0.0216765	0.108184	Down
MOSPD2	2434.72	-1.24179	0.378764	-3.27854	0.00104347	0.015653	Down
MPP5	1049.8	0.907498	0.368875	2.46018	0.0138869	0.0820381	Up
MPZL2	292.296	-1.71834	0.332001	-5.17571	2.27044e-07	2.70677e-05	Down
MPZL3	3366.59	-0.963251	0.390622	-2.46594	0.0136654	0.0812561	Down
MRAP2	14.4826	-1.57243	0.556493	-2.8256	0.00471916	0.0411138	Down
MRFAP1L1	992.053	-0.58509	0.237545	-2.46307	0.0137752	0.081652	Down
MRM1	170.879	-1.10192	0.444834	-2.47714	0.013244	0.0795746	Down
[truncated: 1,764 more rows]
