# Supplementary material for: Identification of Potential Biomarkers for Patients with DWI-Negative Ischemic Stroke
Source: J Mol Neurosci. 2024 Jul 12;74(3):68. doi: 10.1007/s12031-024-02229-z (PMC11245437; doi:10.1007/s12031-024-02229-z)
Supplement: Supplementary file 11 — Supplementary file11 (XLSX 46 KB) [file 12031_2024_2229_MOESM11_ESM.xlsx]

## Sheet: Sheet 1
ONTOLOGY	ID	Description	GeneRatio	BgRatio	pvalue	p.adjust	qvalue	geneID	Count
BP	GO:1901605	alpha-amino acid metabolic process	19/103	205/18903	2.22042e-18	3.07972e-15	2.40507e-15	ACAT1/AGMAT/AMDHD1/AMT/AZIN2/CTH/CTPS1/GART/GCAT/GFPT2/GLUL/HAAO/HGD/KMO/MTAP/NAGS/PPAT/PSPH/SDS	19
BP	GO:0006520	cellular amino acid metabolic process	20/103	289/18903	8.32347e-17	5.77232e-14	4.50781e-14	ACAT1/AGMAT/AMDHD1/AMT/AZIN2/CTH/CTPS1/GART/GCAT/GFPT2/GLUL/HAAO/HGD/HNMT/KMO/MTAP/NAGS/PPAT/PSPH/SDS	20
BP	GO:0046434	organophosphate catabolic process	16/103	161/18903	4.26481e-16	1.97176e-13	1.53982e-13	ACAT1/BPNT1/IDH1/INPP4B/INPP5K/NT5C1A/NT5M/NUDT12/NUDT9/PDE2A/PDE4A/PDE4B/PDE4D/PRDX6/SMPD2/SMPD4	16
BP	GO:0009259	ribonucleotide metabolic process	20/103	466/18903	7.16925e-13	2.48594e-10	1.94136e-10	ACAT1/AMPD2/BPNT1/CTPS1/DCK/DHODH/GART/GPAT4/HMGCS1/NME6/NMNAT1/NPR2/NT5C1A/NUDT9/PAICS/PDE2A/PDE4A/PDE4B/PDE4D/PPAT	20
BP	GO:0019693	ribose phosphate metabolic process	20/103	475/18903	1.01949e-12	2.82805e-10	2.20853e-10	ACAT1/AMPD2/BPNT1/CTPS1/DCK/DHODH/GART/GPAT4/HMGCS1/NME6/NMNAT1/NPR2/NT5C1A/NUDT9/PAICS/PDE2A/PDE4A/PDE4B/PDE4D/PPAT	20
BP	GO:0006163	purine nucleotide metabolic process	19/103	476/18903	1.01983e-11	2.02221e-09	1.57922e-09	ACAT1/AMPD2/BPNT1/DCK/GART/GMPR/GPAT4/HMGCS1/NME6/NMNAT1/NPR2/NT5C1A/NUDT9/PAICS/PDE2A/PDE4A/PDE4B/PDE4D/PPAT	19
BP	GO:0046349	amino sugar biosynthetic process	6/103	11/18903	1.02058e-11	2.02221e-09	1.57922e-09	AMDHD2/GFPT2/GNE/GNPDA1/GNPNAT1/UAP1	6
BP	GO:0044282	small molecule catabolic process	17/103	385/18903	2.92601e-11	5.07297e-09	3.96166e-09	ACADM/ACAT1/AMDHD1/AMDHD2/AMT/BPNT1/EHHADH/GCAT/GLUL/GNPDA1/HAAO/HGD/HNMT/INPP4B/INPP5K/KMO/SDS	17
BP	GO:0046395	carboxylic acid catabolic process	14/103	243/18903	5.77158e-11	8.89465e-09	6.94615e-09	ACADM/ACAT1/AMDHD1/AMDHD2/AMT/EHHADH/GCAT/GLUL/GNPDA1/HAAO/HGD/HNMT/KMO/SDS	14
BP	GO:0006047	UDP-N-acetylglucosamine metabolic process	6/103	14/18903	6.54663e-11	9.04224e-09	7.06141e-09	AMDHD2/GFPT2/GNE/GNPDA1/GNPNAT1/UAP1	6
BP	GO:0016054	organic acid catabolic process	14/103	247/18903	7.17121e-11	9.04224e-09	7.06141e-09	ACADM/ACAT1/AMDHD1/AMDHD2/AMT/EHHADH/GCAT/GLUL/GNPDA1/HAAO/HGD/HNMT/KMO/SDS	14
BP	GO:0009165	nucleotide biosynthetic process	15/103	304/18903	1.00956e-10	1.16688e-08	9.11261e-09	ACAT1/AMPD2/CTPS1/DCK/DHODH/GART/HAAO/KMO/NME6/NMNAT1/NPR2/NUDT12/PAICS/PPAT/TYMS	15
BP	GO:1901293	nucleoside phosphate biosynthetic process	15/103	306/18903	1.10669e-10	1.18075e-08	9.22092e-09	ACAT1/AMPD2/CTPS1/DCK/DHODH/GART/HAAO/KMO/NME6/NMNAT1/NPR2/NUDT12/PAICS/PPAT/TYMS	15
BP	GO:0009150	purine ribonucleotide metabolic process	17/103	447/18903	2.97047e-10	2.71268e-08	2.11843e-08	ACAT1/AMPD2/BPNT1/GART/GPAT4/HMGCS1/NME6/NMNAT1/NPR2/NT5C1A/NUDT9/PAICS/PDE2A/PDE4A/PDE4B/PDE4D/PPAT	17
BP	GO:0009166	nucleotide catabolic process	9/103	76/18903	3.12293e-10	2.71268e-08	2.11843e-08	ACAT1/NT5C1A/NT5M/NUDT12/NUDT9/PDE2A/PDE4A/PDE4B/PDE4D	9
BP	GO:0006644	phospholipid metabolic process	16/103	389/18903	3.34735e-10	2.71268e-08	2.11843e-08	AGPAT4/BPNT1/CHKA/CRLS1/GPAT4/HMGCS1/IDH1/INPP4B/INPP5K/ISYNA1/LPCAT1/PLA2G2F/PLCD1/PRDX6/SMPD2/SMPD4	16
BP	GO:0071466	cellular response to xenobiotic stimulus	12/103	183/18903	3.35294e-10	2.71268e-08	2.11843e-08	CBR1/CBR3/CYP1B1/CYP2A6/CYP3A5/FMO1/FMO4/FMO5/GSTM1/NAT1/PDE4A/PDE4B	12
BP	GO:0009123	nucleoside monophosphate metabolic process	9/103	77/18903	3.52042e-10	2.71268e-08	2.11843e-08	AMPD2/DCK/DHODH/GART/NT5C1A/NT5M/PAICS/PPAT/TYMS	9
BP	GO:0009112	nucleobase metabolic process	7/103	34/18903	5.52948e-10	3.9955e-08	3.12023e-08	CTPS1/DHODH/GART/GMPR/PAICS/PPAT/TYMS	7
BP	GO:0009063	cellular amino acid catabolic process	10/103	113/18903	5.76136e-10	3.9955e-08	3.12023e-08	ACAT1/AMDHD1/AMT/GCAT/GLUL/HAAO/HGD/HNMT/KMO/SDS	10
BP	GO:1901292	nucleoside phosphate catabolic process	9/103	85/18903	8.66803e-10	5.57471e-08	4.35349e-08	ACAT1/NT5C1A/NT5M/NUDT12/NUDT9/PDE2A/PDE4A/PDE4B/PDE4D	9
BP	GO:0006805	xenobiotic metabolic process	10/103	118/18903	8.84237e-10	5.57471e-08	4.35349e-08	CBR1/CBR3/CYP1B1/CYP2A6/CYP3A5/FMO1/FMO4/FMO5/GSTM1/NAT1	10
BP	GO:0046394	carboxylic acid biosynthetic process	14/103	326/18903	2.69502e-09	1.62522e-07	1.26919e-07	ALDH1A3/CBR1/CTH/GLUL/GSTM1/HAAO/KMO/LTA4H/MTAP/NAGS/PSPH/PTGDS/PTGES/SDS	14
BP	GO:0016053	organic acid biosynthetic process	14/103	328/18903	2.91506e-09	1.63466e-07	1.27656e-07	ALDH1A3/CBR1/CTH/GLUL/GSTM1/HAAO/KMO/LTA4H/MTAP/NAGS/PSPH/PTGDS/PTGES/SDS	14
BP	GO:1901136	carbohydrate derivative catabolic process	11/103	176/18903	3.16506e-09	1.63466e-07	1.27656e-07	ACAT1/AMDHD2/GNPDA1/NEU4/NT5C1A/NT5M/NUDT9/PDE2A/PDE4A/PDE4B/PDE4D	11
BP	GO:0009124	nucleoside monophosphate biosynthetic process	7/103	43/18903	3.1821e-09	1.63466e-07	1.27656e-07	AMPD2/DCK/DHODH/GART/PAICS/PPAT/TYMS	7
BP	GO:0009154	purine ribonucleotide catabolic process	7/103	43/18903	3.1821e-09	1.63466e-07	1.27656e-07	ACAT1/NT5C1A/NUDT9/PDE2A/PDE4A/PDE4B/PDE4D	7
BP	GO:0006195	purine nucleotide catabolic process	7/103	48/18903	7.11077e-09	3.52237e-07	2.75074e-07	ACAT1/NT5C1A/NUDT9/PDE2A/PDE4A/PDE4B/PDE4D	7
BP	GO:0009261	ribonucleotide catabolic process	7/103	49/18903	8.25906e-09	3.95011e-07	3.08478e-07	ACAT1/NT5C1A/NUDT9/PDE2A/PDE4A/PDE4B/PDE4D	7
BP	GO:0072523	purine-containing compound catabolic process	7/103	54/18903	1.66529e-08	7.6992e-07	6.01258e-07	ACAT1/NT5C1A/NUDT9/PDE2A/PDE4A/PDE4B/PDE4D	7
BP	GO:0009156	ribonucleoside monophosphate biosynthetic process	6/103	34/18903	2.68463e-08	1.20116e-06	9.38026e-07	AMPD2/DCK/DHODH/GART/PAICS/PPAT	6
BP	GO:0009161	ribonucleoside monophosphate metabolic process	7/103	59/18903	3.13728e-08	1.35981e-06	1.06193e-06	AMPD2/DCK/DHODH/GART/NT5C1A/PAICS/PPAT	7
BP	GO:0046040	IMP metabolic process	5/103	18/18903	3.52704e-08	1.43882e-06	1.12363e-06	AMPD2/GART/NT5C1A/PAICS/PPAT	5
BP	GO:0046112	nucleobase biosynthetic process	5/103	18/18903	3.52704e-08	1.43882e-06	1.12363e-06	CTPS1/DHODH/GART/PAICS/PPAT	5
BP	GO:0009225	nucleotide-sugar metabolic process	6/103	37/18903	4.57972e-08	1.81488e-06	1.4173e-06	AMDHD2/GFPT2/GNE/GNPDA1/GNPNAT1/UAP1	6
BP	GO:0009226	nucleotide-sugar biosynthetic process	5/103	19/18903	4.76603e-08	1.81772e-06	1.41952e-06	AMDHD2/GFPT2/GNPDA1/GNPNAT1/UAP1	5
BP	GO:1901606	alpha-amino acid catabolic process	8/103	95/18903	4.849e-08	1.81772e-06	1.41952e-06	ACAT1/AMT/GCAT/GLUL/HAAO/HGD/KMO/SDS	8
BP	GO:0006576	cellular biogenic amine metabolic process	8/103	97/18903	5.71394e-08	2.08559e-06	1.62871e-06	AANAT/AGMAT/AZIN2/HAAO/HNMT/KMO/PDE1B/SAT1	8
BP	GO:0019439	aromatic compound catabolic process	15/103	489/18903	6.35439e-08	2.25988e-06	1.76482e-06	ACAT1/CYP2A6/HAAO/HGD/HNMT/KMO/NT5C1A/NT5M/NUDT12/NUDT9/PDE2A/PDE4A/PDE4B/PDE4D/TRDMT1	15
BP	GO:0009187	cyclic nucleotide metabolic process	6/103	40/18903	7.46222e-08	2.58752e-06	2.02069e-06	AMPD2/NPR2/PDE2A/PDE4A/PDE4B/PDE4D	6
BP	GO:0006040	amino sugar metabolic process	6/103	41/18903	8.70306e-08	2.94418e-06	2.29922e-06	AMDHD2/GFPT2/GNE/GNPDA1/GNPNAT1/UAP1	6
BP	GO:0009410	response to xenobiotic stimulus	14/103	432/18903	9.28594e-08	3.06657e-06	2.3948e-06	CBR1/CBR3/CTPS1/CYP1B1/CYP2A6/CYP3A5/FMO1/FMO4/FMO5/GSTM1/NAT1/PDE4A/PDE4B/TYMS	14
BP	GO:0009127	purine nucleoside monophosphate biosynthetic process	5/103	22/18903	1.06545e-07	3.43669e-06	2.68384e-06	AMPD2/DCK/GART/PAICS/PPAT	5
BP	GO:0006650	glycerophospholipid metabolic process	12/103	311/18903	1.27913e-07	4.03217e-06	3.14887e-06	AGPAT4/BPNT1/CHKA/CRLS1/GPAT4/INPP4B/INPP5K/LPCAT1/PLA2G2F/PLCD1/PRDX6/SMPD4	12
BP	GO:0044106	cellular amine metabolic process	8/103	108/18903	1.32497e-07	4.06572e-06	3.17507e-06	AANAT/AGMAT/AZIN2/HAAO/HNMT/KMO/PDE1B/SAT1	8
BP	GO:0009126	purine nucleoside monophosphate metabolic process	6/103	44/18903	1.3484e-07	4.06572e-06	3.17507e-06	AMPD2/DCK/GART/NT5C1A/PAICS/PPAT	6
BP	GO:0019362	pyridine nucleotide metabolic process	7/103	73/18903	1.40791e-07	4.06827e-06	3.17706e-06	FMO1/FMO5/HAAO/IDH1/KMO/NMNAT1/NUDT12	7
BP	GO:0046496	nicotinamide nucleotide metabolic process	7/103	73/18903	1.40791e-07	4.06827e-06	3.17706e-06	FMO1/FMO5/HAAO/IDH1/KMO/NMNAT1/NUDT12	7
BP	GO:0008654	phospholipid biosynthetic process	11/103	259/18903	1.6954e-07	4.79902e-06	3.74772e-06	AGPAT4/BPNT1/CHKA/CRLS1/GPAT4/HMGCS1/IDH1/INPP4B/INPP5K/ISYNA1/LPCAT1	11
BP	GO:0046033	AMP metabolic process	5/103	25/18903	2.12188e-07	5.8861e-06	4.59667e-06	AMPD2/GART/NT5C1A/PAICS/PPAT	5
BP	GO:0009064	glutamine family amino acid metabolic process	7/103	78/18903	2.23265e-07	6.07192e-06	4.74178e-06	AGMAT/AMDHD1/CTPS1/GFPT2/GLUL/NAGS/PPAT	7
BP	GO:0072524	pyridine-containing compound metabolic process	7/103	79/18903	2.43884e-07	6.33333e-06	4.94592e-06	FMO1/FMO5/HAAO/IDH1/KMO/NMNAT1/NUDT12	7
BP	GO:0009308	amine metabolic process	8/103	117/18903	2.46537e-07	6.33333e-06	4.94592e-06	AANAT/AGMAT/AZIN2/HAAO/HNMT/KMO/PDE1B/SAT1	8
BP	GO:0046700	heterocycle catabolic process	14/103	468/18903	2.46575e-07	6.33333e-06	4.94592e-06	ACAT1/CYP2A6/HAAO/HNMT/KMO/NT5C1A/NT5M/NUDT12/NUDT9/PDE2A/PDE4A/PDE4B/PDE4D/TRDMT1	14
BP	GO:0046486	glycerolipid metabolic process	13/103	399/18903	2.60884e-07	6.53213e-06	5.10117e-06	AGPAT4/BPNT1/CHKA/CRLS1/GAL3ST1/GPAT4/INPP4B/INPP5K/LPCAT1/PLA2G2F/PLCD1/PRDX6/SMPD4	13
BP	GO:0006188	IMP biosynthetic process	4/103	11/18903	2.66395e-07	6.53213e-06	5.10117e-06	AMPD2/GART/PAICS/PPAT	4
BP	GO:0006631	fatty acid metabolic process	13/103	400/18903	2.68444e-07	6.53213e-06	5.10117e-06	ACADM/ACAT1/CBR1/CYP1B1/CYP2A6/EHHADH/FMO1/FMO4/GPAT4/GSTM1/PLA2G2F/PTGDS/PTGES	13
BP	GO:0044270	cellular nitrogen compound catabolic process	14/103	474/18903	2.87652e-07	6.87884e-06	5.37194e-06	ACAT1/CYP3A5/HAAO/HNMT/KMO/NT5C1A/NT5M/NUDT12/NUDT9/PDE2A/PDE4A/PDE4B/PDE4D/TRDMT1	14
BP	GO:0016042	lipid catabolic process	12/103	336/18903	2.93904e-07	6.90924e-06	5.39567e-06	ACADM/ACAT1/CYP1B1/EHHADH/IDH1/NEU4/PLA2G2F/PLCD1/PLCD3/PRDX6/SMPD2/SMPD4	12
BP	GO:0006220	pyrimidine nucleotide metabolic process	6/103	52/18903	3.7543e-07	8.6787e-06	6.7775e-06	CTPS1/DCK/DHODH/NME6/NT5M/TYMS	6
BP	GO:0006690	icosanoid metabolic process	8/103	126/18903	4.36134e-07	9.91668e-06	7.74429e-06	CBR1/CYP1B1/CYP2A6/GSTM1/LTA4H/PLA2G2F/PTGDS/PTGES	8
BP	GO:0009214	cyclic nucleotide catabolic process	4/103	13/18903	5.72366e-07	1.28044e-05	9.9994e-06	PDE2A/PDE4A/PDE4B/PDE4D	4
BP	GO:0009260	ribonucleotide biosynthetic process	10/103	234/18903	6.01487e-07	1.32423e-05	1.03414e-05	ACAT1/AMPD2/CTPS1/DCK/DHODH/GART/NME6/NPR2/PAICS/PPAT	10
BP	GO:0006221	pyrimidine nucleotide biosynthetic process	5/103	32/18903	7.80275e-07	1.67972e-05	1.31175e-05	CTPS1/DCK/DHODH/NME6/TYMS	5
BP	GO:0046390	ribose phosphate biosynthetic process	10/103	241/18903	7.87178e-07	1.67972e-05	1.31175e-05	ACAT1/AMPD2/CTPS1/DCK/DHODH/GART/NME6/NPR2/PAICS/PPAT	10
BP	GO:0072528	pyrimidine-containing compound biosynthetic process	5/103	37/18903	1.65288e-06	3.47356e-05	2.71262e-05	CTPS1/DCK/DHODH/NME6/TYMS	5
BP	GO:1901607	alpha-amino acid biosynthetic process	6/103	71/18903	2.42938e-06	5.02918e-05	3.92747e-05	CTH/GLUL/MTAP/NAGS/PSPH/SDS	6
BP	GO:0120254	olefinic compound metabolic process	8/103	160/18903	2.6598e-06	5.42521e-05	4.23674e-05	ALDH1A3/CBR1/CYP1B1/CYP2A6/CYP3A5/PLA2G2F/PTGDS/RDH12	8
BP	GO:0009069	serine family amino acid metabolic process	5/103	41/18903	2.79298e-06	5.61429e-05	4.3844e-05	AMT/CTH/GART/PSPH/SDS	5
BP	GO:0033559	unsaturated fatty acid metabolic process	7/103	115/18903	3.14119e-06	6.16677e-05	4.81585e-05	CBR1/CYP1B1/CYP2A6/GSTM1/PLA2G2F/PTGDS/PTGES	7
BP	GO:0009167	purine ribonucleoside monophosphate metabolic process	5/103	42/18903	3.15675e-06	6.16677e-05	4.81585e-05	AMPD2/GART/NT5C1A/PAICS/PPAT	5
BP	GO:0044242	cellular lipid catabolic process	9/103	222/18903	3.48646e-06	6.71627e-05	5.24498e-05	ACADM/ACAT1/CYP1B1/EHHADH/IDH1/NEU4/PRDX6/SMPD2/SMPD4	9
BP	GO:0006144	purine nucleobase metabolic process	4/103	20/18903	3.7663e-06	7.05927e-05	5.51284e-05	GART/GMPR/PAICS/PPAT	4
BP	GO:0009168	purine ribonucleoside monophosphate biosynthetic process	4/103	20/18903	3.7663e-06	7.05927e-05	5.51284e-05	AMPD2/GART/PAICS/PPAT	4
BP	GO:0008652	cellular amino acid biosynthetic process	6/103	79/18903	4.55211e-06	8.41837e-05	6.5742e-05	CTH/GLUL/MTAP/NAGS/PSPH/SDS	6
BP	GO:0044262	cellular carbohydrate metabolic process	10/103	296/18903	4.97661e-06	9.08231e-05	7.0927e-05	ACADM/B4GALT1/BPNT1/GANC/GNE/IDH1/INPP4B/INPP5K/ISYNA1/PFKFB3	10
BP	GO:0006066	alcohol metabolic process	11/103	367/18903	5.14477e-06	9.26727e-05	7.23714e-05	ALDH1A3/BPNT1/CYP1B1/CYP3A5/FMO5/HMGCS1/IDH1/INPP4B/INPP5K/ISYNA1/RDH12	11
BP	GO:0009129	pyrimidine nucleoside monophosphate metabolic process	4/103	22/18903	5.63892e-06	9.9362e-05	7.75953e-05	DCK/DHODH/NT5M/TYMS	4
BP	GO:0072527	pyrimidine-containing compound metabolic process	6/103	82/18903	5.65941e-06	9.9362e-05	7.75953e-05	CTPS1/DCK/DHODH/NME6/NT5M/TYMS	6
BP	GO:0009220	pyrimidine ribonucleotide biosynthetic process	4/103	23/18903	6.79753e-06	0.000117852	9.2035e-05	CTPS1/DCK/DHODH/NME6	4
BP	GO:0042430	indole-containing compound metabolic process	4/103	24/18903	8.12294e-06	0.000139093	0.000108623	AANAT/HAAO/KMO/PDE1B	4
BP	GO:0009636	response to toxic substance	9/103	250/18903	9.12439e-06	0.000154336	0.000120526	CPOX/CYP1B1/GSTM1/MGST1/PRDX6/PTGES/RDH12/TPO/TYMS	9
BP	GO:0072522	purine-containing compound biosynthetic process	9/103	251/18903	9.42138e-06	0.000157135	0.000122712	ACAT1/AMPD2/DCK/GART/MTAP/NME6/NPR2/PAICS/PPAT	9
BP	GO:0006541	glutamine metabolic process	4/103	25/18903	9.62975e-06	0.000157135	0.000122712	CTPS1/GFPT2/GLUL/PPAT	4
BP	GO:0009162	deoxyribonucleoside monophosphate metabolic process	4/103	25/18903	9.62975e-06	0.000157135	0.000122712	DCK/NT5C1A/NT5M/TYMS	4
BP	GO:0009435	NAD biosynthetic process	4/103	26/18903	1.1333e-05	0.000180677	0.000141097	HAAO/KMO/NMNAT1/NUDT12	4
BP	GO:0042178	xenobiotic catabolic process	4/103	26/18903	1.1333e-05	0.000180677	0.000141097	CYP2A6/CYP3A5/FMO4/GSTM1	4
BP	GO:0042537	benzene-containing compound metabolic process	4/103	27/18903	1.32484e-05	0.000206761	0.000161467	CYP1B1/GSTM1/HAAO/KMO	4
BP	GO:0043648	dicarboxylic acid metabolic process	6/103	95/18903	1.32673e-05	0.000206761	0.000161467	AMDHD1/GLUL/HAAO/IDH1/KMO/NAGS	6
BP	GO:0019359	nicotinamide nucleotide biosynthetic process	4/103	28/18903	1.53919e-05	0.0002346	0.000183207	HAAO/KMO/NMNAT1/NUDT12	4
BP	GO:0019363	pyridine nucleotide biosynthetic process	4/103	28/18903	1.53919e-05	0.0002346	0.000183207	HAAO/KMO/NMNAT1/NUDT12	4
BP	GO:0019369	arachidonic acid metabolic process	5/103	58/18903	1.58694e-05	0.000239249	0.000186838	CBR1/CYP1B1/CYP2A6/PLA2G2F/PTGDS	5
BP	GO:0009113	purine nucleobase biosynthetic process	3/103	10/18903	1.83374e-05	0.000273483	0.000213573	GART/PAICS/PPAT	3
BP	GO:0030258	lipid modification	8/103	213/18903	2.16529e-05	0.000319495	0.000249505	ACADM/ACAT1/CYP3A5/EHHADH/FMO1/FMO4/INPP4B/INPP5K	8
BP	GO:0046474	glycerophospholipid biosynthetic process	8/103	214/18903	2.23936e-05	0.000326946	0.000255324	AGPAT4/BPNT1/CHKA/CRLS1/GPAT4/INPP4B/INPP5K/LPCAT1	8
BP	GO:0009218	pyrimidine ribonucleotide metabolic process	4/103	31/18903	2.33584e-05	0.000334001	0.000260834	CTPS1/DCK/DHODH/NME6	4
BP	GO:0072525	pyridine-containing compound biosynthetic process	4/103	31/18903	2.33584e-05	0.000334001	0.000260834	HAAO/KMO/NMNAT1/NUDT12	4
BP	GO:0006054	N-acetylneuraminate metabolic process	3/103	11/18903	2.5114e-05	0.00035185	0.000274772	AMDHD2/GNE/GNPDA1	3
BP	GO:0046501	protoporphyrinogen IX metabolic process	3/103	11/18903	2.5114e-05	0.00035185	0.000274772	ALAS2/CPOX/FECH	3
BP	GO:0001676	long-chain fatty acid metabolic process	6/103	111/18903	3.22211e-05	0.000446907	0.000349006	CBR1/CYP1B1/CYP2A6/GSTM1/PLA2G2F/PTGDS	6
BP	GO:1990748	cellular detoxification	6/103	115/18903	3.93443e-05	0.000540302	0.000421941	GSTM1/MGST1/PRDX6/PTGES/RDH12/TPO	6
BP	GO:0006586	indolalkylamine metabolic process	3/103	13/18903	4.31868e-05	0.000587255	0.000458609	AANAT/HAAO/KMO	3
BP	GO:0046466	membrane lipid catabolic process	4/103	37/18903	4.78141e-05	0.000643866	0.000502818	CYP1B1/NEU4/SMPD2/SMPD4	4
BP	GO:0006164	purine nucleotide biosynthetic process	8/103	242/18903	5.3674e-05	0.000696648	0.000544037	ACAT1/AMPD2/DCK/GART/NME6/NPR2/PAICS/PPAT	8
BP	GO:0006167	AMP biosynthetic process	3/103	14/18903	5.47474e-05	0.000696648	0.000544037	GART/PAICS/PPAT	3
BP	GO:0006177	GMP biosynthetic process	3/103	14/18903	5.47474e-05	0.000696648	0.000544037	GART/PAICS/PPAT	3
BP	GO:0006596	polyamine biosynthetic process	3/103	14/18903	5.47474e-05	0.000696648	0.000544037	AGMAT/AZIN2/SAT1	3
BP	GO:0043101	purine-containing compound salvage	3/103	14/18903	5.47474e-05	0.000696648	0.000544037	AMPD2/DCK/MTAP	3
BP	GO:1901160	primary amino compound metabolic process	3/103	14/18903	5.47474e-05	0.000696648	0.000544037	AGMAT/AZIN2/PDE1B	3
BP	GO:0097237	cellular response to toxic substance	6/103	123/18903	5.73714e-05	0.000723401	0.00056493	GSTM1/MGST1/PRDX6/PTGES/RDH12/TPO	6
BP	GO:0006575	cellular modified amino acid metabolic process	7/103	180/18903	5.7998e-05	0.000724714	0.000565955	ACADM/GART/GSTM1/IDH1/PLA2G2F/TPO/TYMS	7
BP	GO:0042401	cellular biogenic amine biosynthetic process	4/103	39/18903	5.90509e-05	0.000731282	0.000571084	AANAT/AGMAT/AZIN2/SAT1	4
BP	GO:0009309	amine biosynthetic process	4/103	40/18903	6.53384e-05	0.000801986	0.000626299	AANAT/AGMAT/AZIN2/SAT1	4
BP	GO:0006206	pyrimidine nucleobase metabolic process	3/103	15/18903	6.81633e-05	0.00082932	0.000647646	CTPS1/DHODH/TYMS	3
BP	GO:0046683	response to organophosphorus	6/103	128/18903	7.16374e-05	0.000864009	0.000674736	AANAT/CRLS1/CYP1B1/INPP5K/PDE2A/TYMS	6
BP	GO:0045017	glycerolipid biosynthetic process	8/103	254/18903	7.53485e-05	0.000900935	0.000703572	AGPAT4/BPNT1/CHKA/CRLS1/GPAT4/INPP4B/INPP5K/LPCAT1	8
BP	GO:0009074	aromatic amino acid family catabolic process	3/103	16/18903	8.35613e-05	0.000982199	0.000767035	HAAO/HGD/KMO	3
BP	GO:0009130	pyrimidine nucleoside monophosphate biosynthetic process	3/103	16/18903	8.35613e-05	0.000982199	0.000767035	DCK/DHODH/TYMS	3
BP	GO:0006739	NADP metabolic process	4/103	43/18903	8.71317e-05	0.00101556	0.000793087	FMO1/FMO5/IDH1/NUDT12	4
BP	GO:0009394	2'-deoxyribonucleotide metabolic process	4/103	44/18903	9.54453e-05	0.00110319	0.000861519	DCK/NT5C1A/NT5M/TYMS	4
BP	GO:0009404	toxin metabolic process	3/103	17/18903	0.000101066	0.00113966	0.000890002	CYP1B1/CYP3A5/FMO1	3
BP	GO:0046838	phosphorylated carbohydrate dephosphorylation	3/103	17/18903	0.000101066	0.00113966	0.000890002	BPNT1/INPP4B/INPP5K	3
BP	GO:0046855	inositol phosphate dephosphorylation	3/103	17/18903	0.000101066	0.00113966	0.000890002	BPNT1/INPP4B/INPP5K	3
BP	GO:0009262	deoxyribonucleotide metabolic process	4/103	45/18903	0.00010432	0.00115754	0.000903964	DCK/NT5C1A/NT5M/TYMS	4
BP	GO:0019692	deoxyribose phosphate metabolic process	4/103	45/18903	0.00010432	0.00115754	0.000903964	DCK/NT5C1A/NT5M/TYMS	4
BP	GO:0034655	nucleobase-containing compound catabolic process	10/103	428/18903	0.000115241	0.00126857	0.000990668	ACAT1/NT5C1A/NT5M/NUDT12/NUDT9/PDE2A/PDE4A/PDE4B/PDE4D/TRDMT1	10
BP	GO:0006044	N-acetylglucosamine metabolic process	3/103	18/18903	0.000120799	0.00130897	0.00102222	AMDHD2/GNE/GNPDA1	3
BP	GO:0006595	polyamine metabolic process	3/103	18/18903	0.000120799	0.00130897	0.00102222	AGMAT/AZIN2/SAT1	3
BP	GO:0009148	pyrimidine nucleoside triphosphate biosynthetic process	3/103	19/18903	0.000142882	0.00152444	0.00119049	CTPS1/NME6/TYMS	3
BP	GO:0071545	inositol phosphate catabolic process	3/103	19/18903	0.000142882	0.00152444	0.00119049	BPNT1/INPP4B/INPP5K	3
BP	GO:0006692	prostanoid metabolic process	4/103	50/18903	0.000157916	0.00165931	0.00129582	CBR1/GSTM1/PTGDS/PTGES	4
BP	GO:0006693	prostaglandin metabolic process	4/103	50/18903	0.000157916	0.00165931	0.00129582	CBR1/GSTM1/PTGDS/PTGES	4
BP	GO:0072330	monocarboxylic acid biosynthetic process	7/103	218/18903	0.000191267	0.00199464	0.00155769	ALDH1A3/CBR1/GSTM1/KMO/PTGDS/PTGES/SDS	7
BP	GO:0098754	detoxification	6/103	154/18903	0.000197875	0.00204815	0.00159947	GSTM1/MGST1/PRDX6/PTGES/RDH12/TPO	6
BP	GO:0009152	purine ribonucleotide biosynthetic process	7/103	220/18903	0.000202277	0.00207821	0.00162295	ACAT1/AMPD2/GART/NME6/NPR2/PAICS/PPAT	7
BP	GO:0009395	phospholipid catabolic process	4/103	54/18903	0.000213263	0.00215909	0.00168611	IDH1/PRDX6/SMPD2/SMPD4	4
BP	GO:0042572	retinol metabolic process	4/103	54/18903	0.000213263	0.00215909	0.00168611	ALDH1A3/CYP1B1/CYP3A5/RDH12	4
BP	GO:0006721	terpenoid metabolic process	5/103	101/18903	0.000227979	0.00228538	0.00178473	ALDH1A3/CYP1B1/CYP3A5/HMGCS1/RDH12	5
BP	GO:0071320	cellular response to cAMP	4/103	55/18903	0.000229032	0.00228538	0.00178473	AANAT/CYP1B1/INPP5K/PDE2A	4
BP	GO:0046058	cAMP metabolic process	3/103	23/18903	0.000257035	0.00254648	0.00198864	PDE4A/PDE4B/PDE4D	3
BP	GO:0019748	secondary metabolic process	4/103	60/18903	0.000320711	0.0031548	0.00246369	CYP1B1/CYP2A6/CYP3A5/FMO1	4
BP	GO:0009147	pyrimidine nucleoside triphosphate metabolic process	3/103	25/18903	0.000331179	0.00321221	0.00250853	CTPS1/NME6/TYMS	3
BP	GO:1901071	glucosamine-containing compound metabolic process	3/103	25/18903	0.000331179	0.00321221	0.00250853	AMDHD2/GNE/GNPDA1	3
BP	GO:0019395	fatty acid oxidation	5/103	110/18903	0.000338915	0.00326441	0.00254929	ACADM/ACAT1/EHHADH/FMO1/FMO4	5
BP	GO:0046456	icosanoid biosynthetic process	4/103	61/18903	0.00034179	0.0032694	0.00255319	CBR1/LTA4H/PTGDS/PTGES	4
BP	GO:0046037	GMP metabolic process	3/103	27/18903	0.000417855	0.00394262	0.00307893	GART/PAICS/PPAT	3
BP	GO:0046174	polyol catabolic process	3/103	27/18903	0.000417855	0.00394262	0.00307893	BPNT1/INPP4B/INPP5K	3
BP	GO:0034440	lipid oxidation	5/103	116/18903	0.000432847	0.00405648	0.00316785	ACADM/ACAT1/EHHADH/FMO1/FMO4	5
BP	GO:0006656	phosphatidylcholine biosynthetic process	3/103	29/18903	0.000517885	0.00482085	0.00376478	CHKA/GPAT4/LPCAT1	3
BP	GO:0006790	sulfur compound metabolic process	8/103	338/18903	0.000523868	0.00482332	0.0037667	ACAT1/BPNT1/CTH/GPAT4/GSTM1/HMGCS1/IDH1/MTAP	8
BP	GO:0006720	isoprenoid metabolic process	5/103	121/18903	0.000525106	0.00482332	0.0037667	ALDH1A3/CYP1B1/CYP3A5/HMGCS1/RDH12	5
BP	GO:0009072	aromatic amino acid family metabolic process	3/103	30/18903	0.000573158	0.00519588	0.00405765	HAAO/HGD/KMO	3
BP	GO:0043094	cellular metabolic compound salvage	3/103	30/18903	0.000573158	0.00519588	0.00405765	AMPD2/DCK/MTAP	3
BP	GO:0006783	heme biosynthetic process	3/103	31/18903	0.000632065	0.00569269	0.00444563	ALAS2/CPOX/FECH	3
BP	GO:0001516	prostaglandin biosynthetic process	3/103	32/18903	0.000694701	0.00613727	0.00479281	CBR1/PTGDS/PTGES	3
BP	GO:0030149	sphingolipid catabolic process	3/103	32/18903	0.000694701	0.00613727	0.00479281	NEU4/SMPD2/SMPD4	3
BP	GO:0046457	prostanoid biosynthetic process	3/103	32/18903	0.000694701	0.00613727	0.00479281	CBR1/PTGDS/PTGES	3
BP	GO:0006654	phosphatidic acid biosynthetic process	3/103	33/18903	0.000761159	0.00668182	0.00521807	AGPAT4/GPAT4/LPCAT1	3
BP	GO:0046470	phosphatidylcholine metabolic process	4/103	77/18903	0.000829228	0.00720832	0.00562924	CHKA/GPAT4/LPCAT1/PLA2G2F	4
BP	GO:0006536	glutamate metabolic process	3/103	34/18903	0.000831529	0.00720832	0.00562924	AMDHD1/GLUL/NAGS	3
BP	GO:0034637	cellular carbohydrate biosynthetic process	4/103	78/18903	0.000870425	0.00749863	0.00585595	ACADM/B4GALT1/INPP5K/ISYNA1	4
BP	GO:0006779	porphyrin-containing compound biosynthetic process	3/103	35/18903	0.000905902	0.0077085	0.00601984	ALAS2/CPOX/FECH	3
BP	GO:0033014	tetrapyrrole biosynthetic process	3/103	35/18903	0.000905902	0.0077085	0.00601984	ALAS2/CPOX/FECH	3
BP	GO:0046471	phosphatidylglycerol metabolic process	3/103	36/18903	0.000984363	0.00832507	0.00650135	CRLS1/LPCAT1/PLA2G2F	3
BP	GO:0034754	cellular hormone metabolic process	5/103	141/18903	0.00104815	0.0088108	0.00688067	AANAT/ALDH1A3/CYP1B1/CYP3A5/RDH12	5
BP	GO:0046473	phosphatidic acid metabolic process	3/103	37/18903	0.001067	0.00891523	0.00696223	AGPAT4/GPAT4/LPCAT1	3
BP	GO:0006730	one-carbon metabolic process	3/103	39/18903	0.00124513	0.0103413	0.0080759	CA14/CA6/TYMS	3
BP	GO:0006547	histidine metabolic process	2/103	10/18903	0.00128597	0.0104306	0.00814565	AMDHD1/HNMT	2
BP	GO:0009157	deoxyribonucleoside monophosphate biosynthetic process	2/103	10/18903	0.00128597	0.0104306	0.00814565	DCK/TYMS	2
BP	GO:0009170	purine deoxyribonucleoside monophosphate metabolic process	2/103	10/18903	0.00128597	0.0104306	0.00814565	DCK/NT5C1A	2
BP	GO:0032261	purine nucleotide salvage	2/103	10/18903	0.00128597	0.0104306	0.00814565	AMPD2/DCK	2
BP	GO:0001523	retinoid metabolic process	4/103	87/18903	0.00130843	0.0105511	0.00823975	ALDH1A3/CYP1B1/CYP3A5/RDH12	4
BP	GO:0016101	diterpenoid metabolic process	4/103	90/18903	0.00148341	0.0118247	0.00923432	ALDH1A3/CYP1B1/CYP3A5/RDH12	4
BP	GO:0051591	response to cAMP	4/103	90/18903	0.00148341	0.0118247	0.00923432	AANAT/CYP1B1/INPP5K/PDE2A	4
BP	GO:0030488	tRNA methylation	3/103	42/18903	0.00154569	0.0122037	0.00953031	METTL2B/METTL6/TRDMT1	3
BP	GO:0002069	columnar/cuboidal epithelial cell maturation	2/103	11/18903	0.00156616	0.0122037	0.00953031	GPAT4/TYMS	2
BP	GO:0006568	tryptophan metabolic process	2/103	11/18903	0.00156616	0.0122037	0.00953031	HAAO/KMO	2
BP	GO:0009174	pyrimidine ribonucleoside monophosphate biosynthetic process	2/103	11/18903	0.00156616	0.0122037	0.00953031	DCK/DHODH	2
BP	GO:0097009	energy homeostasis	3/103	43/18903	0.00165508	0.0128246	0.0100152	AMPD2/FMO1/FMO4	3
BP	GO:0005984	disaccharide metabolic process	2/103	12/18903	0.00187272	0.0143506	0.0112069	B4GALT1/GANC	2
BP	GO:0043951	negative regulation of cAMP-mediated signaling	2/103	12/18903	0.00187272	0.0143506	0.0112069	PDE2A/PDE4D	2
BP	GO:0042168	heme metabolic process	3/103	46/18903	0.00201191	0.0153325	0.0119737	ALAS2/CPOX/FECH	3
BP	GO:0042445	hormone metabolic process	6/103	241/18903	0.00206113	0.0156218	0.0121996	AANAT/ALDH1A3/CYP1B1/CYP3A5/RDH12/TPO	6
BP	GO:0098869	cellular oxidant detoxification	4/103	100/18903	0.00218401	0.0163574	0.0127741	MGST1/PRDX6/PTGES/TPO	4
BP	GO:0009176	pyrimidine deoxyribonucleoside monophosphate metabolic process	2/103	13/18903	0.00220536	0.0163574	0.0127741	NT5M/TYMS	2
BP	GO:0016024	CDP-diacylglycerol biosynthetic process	2/103	13/18903	0.00220536	0.0163574	0.0127741	AGPAT4/GPAT4	2
BP	GO:0036006	cellular response to macrophage colony-stimulating factor stimulus	2/103	13/18903	0.00220536	0.0163574	0.0127741	PDE1B/PDE2A	2
BP	GO:0009066	aspartate family amino acid metabolic process	3/103	48/18903	0.00227438	0.0167796	0.0131038	GCAT/MTAP/SDS	3
BP	GO:0006241	CTP biosynthetic process	2/103	14/18903	0.0025638	0.0179595	0.0140252	CTPS1/NME6	2
BP	GO:0006563	L-serine metabolic process	2/103	14/18903	0.0025638	0.0179595	0.0140252	PSPH/SDS	2
BP	GO:0009159	deoxyribonucleoside monophosphate catabolic process	2/103	14/18903	0.0025638	0.0179595	0.0140252	NT5C1A/NT5M	2
BP	GO:0010752	regulation of cGMP-mediated signaling	2/103	14/18903	0.0025638	0.0179595	0.0140252	NPR2/PDE2A	2
BP	GO:0036151	phosphatidylcholine acyl-chain remodeling	2/103	14/18903	0.0025638	0.0179595	0.0140252	LPCAT1/PLA2G2F	2
BP	GO:0043650	dicarboxylic acid biosynthetic process	2/103	14/18903	0.0025638	0.0179595	0.0140252	HAAO/KMO	2
BP	GO:0046341	CDP-diacylglycerol metabolic process	2/103	14/18903	0.0025638	0.0179595	0.0140252	AGPAT4/GPAT4	2
BP	GO:0046348	amino sugar catabolic process	2/103	14/18903	0.0025638	0.0179595	0.0140252	AMDHD2/GNPDA1	2
BP	GO:0072350	tricarboxylic acid metabolic process	2/103	14/18903	0.0025638	0.0179595	0.0140252	ACO1/IDH1	2
BP	GO:1901077	regulation of relaxation of muscle	2/103	14/18903	0.0025638	0.0179595	0.0140252	PDE4B/PDE4D	2
BP	GO:0006672	ceramide metabolic process	4/103	107/18903	0.00279219	0.0194612	0.0151979	GAL3ST1/NEU4/SMPD2/SMPD4	4
BP	GO:0006636	unsaturated fatty acid biosynthetic process	3/103	52/18903	0.00286073	0.0197405	0.015416	CBR1/PTGDS/PTGES	3
BP	GO:0010043	response to zinc ion	3/103	52/18903	0.00286073	0.0197405	0.015416	AANAT/HAAO/LTA4H	3
BP	GO:0034308	primary alcohol metabolic process	4/103	108/18903	0.00288761	0.0197513	0.0154245	ALDH1A3/CYP1B1/CYP3A5/RDH12	4
BP	GO:0009071	serine family amino acid catabolic process	2/103	15/18903	0.00294774	0.0197513	0.0154245	AMT/SDS	2
BP	GO:0009173	pyrimidine ribonucleoside monophosphate metabolic process	2/103	15/18903	0.00294774	0.0197513	0.0154245	DCK/DHODH	2
BP	GO:0009209	pyrimidine ribonucleoside triphosphate biosynthetic process	2/103	15/18903	0.00294774	0.0197513	0.0154245	CTPS1/NME6	2
BP	GO:0046322	negative regulation of fatty acid oxidation	2/103	15/18903	0.00294774	0.0197513	0.0154245	FMO1/FMO4	2
BP	GO:0106070	regulation of adenylate cyclase-activating G protein-coupled receptor signaling pathway	2/103	15/18903	0.00294774	0.0197513	0.0154245	PDE4A/PDE4B	2
BP	GO:0006778	porphyrin-containing compound metabolic process	3/103	53/18903	0.00302048	0.0201414	0.0157291	ALAS2/CPOX/FECH	3
BP	GO:0046164	alcohol catabolic process	3/103	54/18903	0.00318561	0.0211409	0.0165097	BPNT1/INPP4B/INPP5K	3
BP	GO:0043647	inositol phosphate metabolic process	3/103	55/18903	0.00335618	0.0215557	0.0168336	BPNT1/INPP4B/INPP5K	3
BP	GO:0006544	glycine metabolic process	2/103	16/18903	0.00335691	0.0215557	0.0168336	AMT/GART	2
BP	GO:0009263	deoxyribonucleotide biosynthetic process	2/103	16/18903	0.00335691	0.0215557	0.0168336	DCK/TYMS	2
BP	GO:0009265	2'-deoxyribonucleotide biosynthetic process	2/103	16/18903	0.00335691	0.0215557	0.0168336	DCK/TYMS	2
BP	GO:0046036	CTP metabolic process	2/103	16/18903	0.00335691	0.0215557	0.0168336	CTPS1/NME6	2
BP	GO:0046068	cGMP metabolic process	2/103	16/18903	0.00335691	0.0215557	0.0168336	NPR2/PDE2A	2
BP	GO:0046385	deoxyribose phosphate biosynthetic process	2/103	16/18903	0.00335691	0.0215557	0.0168336	DCK/TYMS	2
BP	GO:0046148	pigment biosynthetic process	3/103	57/18903	0.00371387	0.0235791	0.0184138	ALAS2/CPOX/FECH	3
BP	GO:0000097	sulfur amino acid biosynthetic process	2/103	17/18903	0.00379102	0.0235791	0.0184138	CTH/MTAP	2
BP	GO:0009084	glutamine family amino acid biosynthetic process	2/103	17/18903	0.00379102	0.0235791	0.0184138	GLUL/NAGS	2
BP	GO:0009151	purine deoxyribonucleotide metabolic process	2/103	17/18903	0.00379102	0.0235791	0.0184138	DCK/NT5C1A	2
BP	GO:0016114	terpenoid biosynthetic process	2/103	17/18903	0.00379102	0.0235791	0.0184138	ALDH1A3/HMGCS1	2
BP	GO:0036005	response to macrophage colony-stimulating factor	2/103	17/18903	0.00379102	0.0235791	0.0184138	PDE1B/PDE2A	2
BP	GO:0055119	relaxation of cardiac muscle	2/103	17/18903	0.00379102	0.0235791	0.0184138	PDE4B/PDE4D	2
BP	GO:0019751	polyol metabolic process	4/103	118/18903	0.00396737	0.0245658	0.0191843	BPNT1/INPP4B/INPP5K/ISYNA1	4
BP	GO:0009068	aspartate family amino acid catabolic process	2/103	18/18903	0.0042498	0.0254072	0.0198414	GCAT/SDS	2
BP	GO:0009125	nucleoside monophosphate catabolic process	2/103	18/18903	0.0042498	0.0254072	0.0198414	NT5C1A/NT5M	2
BP	GO:0009208	pyrimidine ribonucleoside triphosphate metabolic process	2/103	18/18903	0.0042498	0.0254072	0.0198414	CTPS1/NME6	2
BP	GO:0042402	cellular biogenic amine catabolic process	2/103	18/18903	0.0042498	0.0254072	0.0198414	HNMT/SAT1	2
BP	GO:0043173	nucleotide salvage	2/103	18/18903	0.0042498	0.0254072	0.0198414	AMPD2/DCK	2
BP	GO:0046653	tetrahydrofolate metabolic process	2/103	18/18903	0.0042498	0.0254072	0.0198414	GART/TYMS	2
BP	GO:0071071	regulation of phospholipid biosynthetic process	2/103	18/18903	0.0042498	0.0254072	0.0198414	IDH1/LPCAT1	2
BP	GO:0086103	G protein-coupled receptor signaling pathway involved in heart process	2/103	18/18903	0.0042498	0.0254072	0.0198414	PDE4B/PDE4D	2
BP	GO:0006684	sphingomyelin metabolic process	2/103	19/18903	0.00473296	0.0279346	0.0218151	SMPD2/SMPD4	2
BP	GO:0019373	epoxygenase P450 pathway	2/103	19/18903	0.00473296	0.0279346	0.0218151	CYP1B1/CYP2A6	2
BP	GO:0042574	retinal metabolic process	2/103	19/18903	0.00473296	0.0279346	0.0218151	ALDH1A3/CYP1B1	2
BP	GO:0033865	nucleoside bisphosphate metabolic process	4/103	126/18903	0.00500659	0.029177	0.0227854	ACAT1/BPNT1/GPAT4/HMGCS1	4
BP	GO:0033875	ribonucleoside bisphosphate metabolic process	4/103	126/18903	0.00500659	0.029177	0.0227854	ACAT1/BPNT1/GPAT4/HMGCS1	4
BP	GO:0034032	purine nucleoside bisphosphate metabolic process	4/103	126/18903	0.00500659	0.029177	0.0227854	ACAT1/BPNT1/GPAT4/HMGCS1	4
BP	GO:0009311	oligosaccharide metabolic process	3/103	64/18903	0.005145	0.0298582	0.0233174	B4GALT1/GANC/NEU4	3
BP	GO:0006525	arginine metabolic process	2/103	20/18903	0.00524024	0.0301586	0.0235519	AGMAT/NAGS	2
BP	GO:0009310	amine catabolic process	2/103	20/18903	0.00524024	0.0301586	0.0235519	HNMT/SAT1	2
BP	GO:1901654	response to ketone	5/103	205/18903	0.00530082	0.0303812	0.0237257	AANAT/CYP1B1/MTAP/PSPH/TYMS	5
BP	GO:0033013	tetrapyrrole metabolic process	3/103	65/18903	0.00537285	0.0306673	0.0239492	ALAS2/CPOX/FECH	3
BP	GO:0006879	cellular iron ion homeostasis	3/103	66/18903	0.00560669	0.0318708	0.0248891	ACO1/ALAS2/FTH1	3
BP	GO:0006643	membrane lipid metabolic process	5/103	209/18903	0.00574559	0.0325271	0.0254016	CYP1B1/GAL3ST1/NEU4/SMPD2/SMPD4	5
BP	GO:0046513	ceramide biosynthetic process	3/103	68/18903	0.00609248	0.0342315	0.0267326	GAL3ST1/SMPD2/SMPD4	3
BP	GO:0016051	carbohydrate biosynthetic process	5/103	212/18903	0.00609602	0.0342315	0.0267326	ACADM/B4GALT1/INPP5K/ISYNA1/SDS	5
BP	GO:0002064	epithelial cell development	5/103	213/18903	0.0062161	0.0346808	0.0270835	B4GALT1/GPAT4/PDE2A/PDE4D/TYMS	5
BP	GO:0002070	epithelial cell maturation	2/103	22/18903	0.00632607	0.0346808	0.0270835	GPAT4/TYMS	2
BP	GO:0009070	serine family amino acid biosynthetic process	2/103	22/18903	0.00632607	0.0346808	0.0270835	CTH/PSPH	2
BP	GO:0009190	cyclic nucleotide biosynthetic process	2/103	22/18903	0.00632607	0.0346808	0.0270835	AMPD2/NPR2	2
BP	GO:0046128	purine ribonucleoside metabolic process	2/103	22/18903	0.00632607	0.0346808	0.0270835	MTAP/NT5C1A	2
BP	GO:0052652	cyclic purine nucleotide metabolic process	2/103	22/18903	0.00632607	0.0346808	0.0270835	AMPD2/NPR2	2
BP	GO:0006081	cellular aldehyde metabolic process	3/103	70/18903	0.0066027	0.0360549	0.0281566	ALDH1A3/CYP1B1/IDH1	3
BP	GO:0006487	protein N-linked glycosylation	3/103	71/18903	0.00686707	0.0373515	0.0291691	B4GALT1/GAL3ST1/GFPT2	3
BP	GO:0097164	ammonium ion metabolic process	2/103	23/18903	0.00690407	0.037406	0.0292117	HNMT/PDE1B	2
BP	GO:0014074	response to purine-containing compound	4/103	142/18903	0.00760238	0.0408702	0.031917	AANAT/CYP1B1/INPP5K/PDE2A	4
BP	GO:0051384	response to glucocorticoid	4/103	142/18903	0.00760238	0.0408702	0.031917	AANAT/CYP1B1/PTGDS/TYMS	4
BP	GO:0009219	pyrimidine deoxyribonucleotide metabolic process	2/103	25/18903	0.00812893	0.0433647	0.0338651	NT5M/TYMS	2
BP	GO:0046835	carbohydrate phosphorylation	2/103	25/18903	0.00812893	0.0433647	0.0338651	GNE/PFKFB3	2
BP	GO:0006635	fatty acid beta-oxidation	3/103	76/18903	0.00828285	0.0440165	0.0343741	ACADM/ACAT1/EHHADH	3
BP	GO:0019318	hexose metabolic process	5/103	229/18903	0.00837064	0.0443133	0.0346058	ACADM/B4GALT1/FPGT/PFKFB3/SDS	5
BP	GO:0008202	steroid metabolic process	6/103	323/18903	0.0085064	0.0448608	0.0350334	CBR1/CYP1B1/CYP2A6/CYP3A5/FMO5/HMGCS1	6
BP	GO:1901616	organic hydroxy compound catabolic process	3/103	77/18903	0.00858502	0.0451039	0.0352232	BPNT1/INPP4B/INPP5K	3
BP	GO:0044272	sulfur compound biosynthetic process	4/103	148/18903	0.00876759	0.0458892	0.0358365	ACAT1/CTH/GSTM1/MTAP	4
BP	GO:0006760	folic acid-containing compound metabolic process	2/103	27/18903	0.00944386	0.0486938	0.0380267	GART/TYMS	2
BP	GO:0009081	branched-chain amino acid metabolic process	2/103	27/18903	0.00944386	0.0486938	0.0380267	ACAT1/SDS	2
BP	GO:0042278	purine nucleoside metabolic process	2/103	27/18903	0.00944386	0.0486938	0.0380267	MTAP/NT5C1A	2
BP	GO:0071880	adenylate cyclase-activating adrenergic receptor signaling pathway	2/103	27/18903	0.00944386	0.0486938	0.0380267	PDE4B/PDE4D	2
BP	GO:0042440	pigment metabolic process	3/103	80/18903	0.00953011	0.0489565	0.0382319	ALAS2/CPOX/FECH	3
CC	GO:0005759	mitochondrial matrix	10/102	483/19869	0.000189711	0.0151526	0.0135257	ACADM/ACAT1/ALAS2/AMT/FECH/NAGS/NT5M/NUDT9/PDE2A/TYMS	10
CC	GO:0005743	mitochondrial inner membrane	10/102	498/19869	0.000242441	0.0151526	0.0135257	ALAS2/CPOX/CRLS1/DHODH/FECH/GCAT/HCCS/NEU4/PDE2A/TYMS	10
CC	GO:0031968	organelle outer membrane	6/102	235/19869	0.00134409	0.0438568	0.039148	AGPAT4/KMO/MGST1/NEU4/PDE2A/SMPD4	6
CC	GO:0019867	outer membrane	6/102	237/19869	0.00140342	0.0438568	0.039148	AGPAT4/KMO/MGST1/NEU4/PDE2A/SMPD4	6
CC	GO:0005782	peroxisomal matrix	3/102	50/19869	0.00216102	0.0450212	0.0401874	EHHADH/IDH1/NUDT12	3
CC	GO:0031907	microbody lumen	3/102	50/19869	0.00216102	0.0450212	0.0401874	EHHADH/IDH1/NUDT12	3
MF	GO:0016746	acyltransferase activity	15/103	248/18432	7.99866e-12	1.76613e-09	1.01261e-09	AANAT/ACAT1/AGPAT4/ALAS2/CRLS1/GCAT/GLUL/GNPNAT1/GPAT4/HMGCS1/LPCAT1/NAGS/NAT1/PRDX6/SAT1	15
MF	GO:0042578	phosphoric ester hydrolase activity	17/103	365/18432	1.86698e-11	1.76613e-09	1.01261e-09	ACP4/BPNT1/INPP4B/INPP5K/NT5C1A/NT5M/PDE1B/PDE2A/PDE4A/PDE4B/PDE4D/PFKFB3/PLCD1/PLCD3/PSPH/SMPD2/SMPD4	17
MF	GO:0016747	acyltransferase activity, transferring groups other than amino-acyl groups	14/103	221/18432	2.25464e-11	1.76613e-09	1.01261e-09	AANAT/ACAT1/AGPAT4/ALAS2/CRLS1/GCAT/GLUL/GNPNAT1/GPAT4/LPCAT1/NAGS/NAT1/PRDX6/SAT1	14
MF	GO:0016829	lyase activity	13/103	199/18432	8.35374e-11	4.90782e-09	2.81389e-09	ACO1/AZIN2/CA14/CA6/CTH/CYP1B1/EHHADH/FECH/GGCT/HCCS/NPR2/PAICS/SDS	13
MF	GO:0008081	phosphoric diester hydrolase activity	9/103	88/18432	1.47591e-09	6.93679e-08	3.9772e-08	PDE1B/PDE2A/PDE4A/PDE4B/PDE4D/PLCD1/PLCD3/SMPD2/SMPD4	9
MF	GO:0004115	3',5'-cyclic-AMP phosphodiesterase activity	5/103	17/18432	2.89854e-08	1.07702e-06	6.17506e-07	PDE1B/PDE2A/PDE4A/PDE4B/PDE4D	5
MF	GO:0016407	acetyltransferase activity	8/103	88/18432	3.20814e-08	1.07702e-06	6.17506e-07	AANAT/ACAT1/GCAT/GNPNAT1/LPCAT1/NAGS/NAT1/SAT1	8
MF	GO:0004114	3',5'-cyclic-nucleotide phosphodiesterase activity	5/103	24/18432	1.93007e-07	5.66957e-06	3.25064e-06	PDE1B/PDE2A/PDE4A/PDE4B/PDE4D	5
MF	GO:0004112	cyclic-nucleotide phosphodiesterase activity	5/103	26/18432	2.96063e-07	7.73054e-06	4.43229e-06	PDE1B/PDE2A/PDE4A/PDE4B/PDE4D	5
MF	GO:0004497	monooxygenase activity	7/103	104/18432	1.88736e-06	4.4353e-05	2.54297e-05	CYP1B1/CYP2A6/CYP3A5/FMO1/FMO4/FMO5/KMO	7
MF	GO:0003841	1-acylglycerol-3-phosphate O-acyltransferase activity	4/103	21/18432	5.11576e-06	0.000109291	6.26619e-05	AGPAT4/CRLS1/GPAT4/LPCAT1	4
MF	GO:0030552	cAMP binding	4/103	23/18432	7.50416e-06	0.000125963	7.22205e-05	PDE2A/PDE4A/PDE4B/PDE4D	4
MF	GO:0042171	lysophosphatidic acid acyltransferase activity	4/103	23/18432	7.50416e-06	0.000125963	7.22205e-05	AGPAT4/CRLS1/GPAT4/LPCAT1	4
MF	GO:0071617	lysophospholipid acyltransferase activity	4/103	23/18432	7.50416e-06	0.000125963	7.22205e-05	AGPAT4/CRLS1/GPAT4/LPCAT1	4
MF	GO:0016410	N-acyltransferase activity	6/103	88/18432	9.83451e-06	0.000154074	8.83381e-05	AANAT/ALAS2/GNPNAT1/NAGS/NAT1/SAT1	6
MF	GO:0050661	NADP binding	5/103	53/18432	1.14601e-05	0.00016832	9.65062e-05	CBR3/FMO1/FMO4/FMO5/IDH1	5
MF	GO:0008374	O-acyltransferase activity	5/103	54/18432	1.25738e-05	0.000173814	9.96558e-05	AGPAT4/CRLS1/GPAT4/LPCAT1/PRDX6	5
MF	GO:0008080	N-acetyltransferase activity	5/103	62/18432	2.48337e-05	0.000318667	0.000182707	AANAT/GNPNAT1/NAGS/NAT1/SAT1	5
MF	GO:0016411	acylglycerol O-acyltransferase activity	4/103	31/18432	2.57646e-05	0.000318667	0.000182707	AGPAT4/CRLS1/GPAT4/LPCAT1	4
MF	GO:0016836	hydro-lyase activity	5/103	65/18432	3.12813e-05	0.000355142	0.00020362	ACO1/CA14/CA6/CYP1B1/EHHADH	5
MF	GO:0004620	phospholipase activity	6/103	108/18432	3.17361e-05	0.000355142	0.00020362	PLA2G2F/PLCD1/PLCD3/PRDX6/SMPD2/SMPD4	6
MF	GO:0030551	cyclic nucleotide binding	4/103	37/18432	5.27057e-05	0.000562993	0.000322791	PDE2A/PDE4A/PDE4B/PDE4D	4
MF	GO:0016705	oxidoreductase activity, acting on paired donors, with incorporation or reduction of molecular oxygen	7/103	179/18432	6.55163e-05	0.000669406	0.000383803	CYP1B1/CYP2A6/CYP3A5/FMO1/FMO4/FMO5/KMO	7
MF	GO:0016709	oxidoreductase activity, acting on paired donors, with incorporation or reduction of molecular oxygen, NAD(P)H as one donor, and incorporation of one atom of oxygen	4/103	40/18432	7.19998e-05	0.000680895	0.00039039	FMO1/FMO4/FMO5/KMO	4
MF	GO:0008252	nucleotidase activity	3/103	15/18432	7.34341e-05	0.000680895	0.00039039	BPNT1/NT5C1A/NT5M	3
MF	GO:0016779	nucleotidyltransferase activity	6/103	126/18432	7.5333e-05	0.000680895	0.00039039	FPGT/NMNAT1/POLR2A/POLR3B/PRIM1/UAP1	6
MF	GO:0016835	carbon-oxygen lyase activity	5/103	80/18432	8.52072e-05	0.000741619	0.000425206	ACO1/CA14/CA6/CYP1B1/EHHADH	5
MF	GO:0016298	lipase activity	6/103	130/18432	8.9589e-05	0.000751908	0.000431105	PLA2G2F/PLCD1/PLCD3/PRDX6/SMPD2/SMPD4	6
MF	GO:0050660	flavin adenine dinucleotide binding	5/103	87/18432	0.000126982	0.00102899	0.000589971	ACADM/FMO1/FMO4/FMO5/KMO	5
MF	GO:0016879	ligase activity, forming carbon-nitrogen bonds	4/103	48/18432	0.000148132	0.00116037	0.000665294	CTPS1/GART/GLUL/PAICS	4
MF	GO:0016791	phosphatase activity	8/103	276/18432	0.000158974	0.00120512	0.000690955	ACP4/BPNT1/INPP4B/INPP5K/NT5C1A/NT5M/PFKFB3/PSPH	8
MF	GO:0016860	intramolecular oxidoreductase activity	4/103	51/18432	0.000187819	0.0013793	0.000790819	EHHADH/GNPDA1/PTGDS/PTGES	4
MF	GO:0005506	iron ion binding	6/103	153/18432	0.000218592	0.00155664	0.000892497	CYP1B1/CYP2A6/CYP3A5/FECH/FTH1/HAAO	6
MF	GO:0004602	glutathione peroxidase activity	3/103	22/18432	0.000241576	0.00158746	0.000910167	MGST1/PRDX6/PTGES	3
MF	GO:0016853	isomerase activity	6/103	156/18432	0.000242788	0.00158746	0.000910167	EHHADH/GNE/GNPDA1/ISYNA1/PTGDS/PTGES	6
MF	GO:0004601	peroxidase activity	4/103	55/18432	0.000251981	0.00158746	0.000910167	MGST1/PRDX6/PTGES/TPO	4
MF	GO:0030170	pyridoxal phosphate binding	4/103	55/18432	0.000251981	0.00158746	0.000910167	ALAS2/CTH/GCAT/SDS	4
MF	GO:0000287	magnesium ion binding	7/103	225/18432	0.000270139	0.00158746	0.000910167	GLUL/IDH1/NT5C1A/NUDT12/PDE2A/PRIM1/PSPH	7
MF	GO:0016741	transferase activity, transferring one-carbon groups	7/103	225/18432	0.000270139	0.00158746	0.000910167	AMT/GART/HNMT/METTL2B/METTL6/TRDMT1/TYMS	7
MF	GO:0070279	vitamin B6 binding	4/103	56/18432	0.000270206	0.00158746	0.000910167	ALAS2/CTH/GCAT/SDS	4
MF	GO:0016684	oxidoreductase activity, acting on peroxide as acceptor	4/103	57/18432	0.000289359	0.00165852	0.00095091	MGST1/PRDX6/PTGES/TPO	4
MF	GO:0004364	glutathione transferase activity	3/103	26/18432	0.000401287	0.0022453	0.00128734	GSTM1/MGST1/PTGES	3
MF	GO:0008198	ferrous iron binding	3/103	27/18432	0.000449621	0.00245723	0.00140885	FECH/FTH1/HAAO	3
MF	GO:0003899	DNA-directed 5'-3' RNA polymerase activity	3/103	29/18432	0.000557143	0.00297565	0.00170609	POLR2A/POLR3B/PRIM1	3
MF	GO:0016616	oxidoreductase activity, acting on the CH-OH group of donors, NAD or NADP as acceptor	5/103	126/18432	0.000706893	0.00369155	0.00211655	CBR1/CBR3/EHHADH/IDH1/RDH12	5
MF	GO:0016810	hydrolase activity, acting on carbon-nitrogen (but not peptide) bonds	5/103	128/18432	0.000759078	0.0038779	0.00222339	AGMAT/AMDHD1/AMDHD2/AMPD2/DHODH	5
MF	GO:0034062	5'-3' RNA polymerase activity	3/103	33/18432	0.000818529	0.00400738	0.00229763	POLR2A/POLR3B/PRIM1	3
MF	GO:0097747	RNA polymerase activity	3/103	33/18432	0.000818529	0.00400738	0.00229763	POLR2A/POLR3B/PRIM1	3
MF	GO:0008175	tRNA methyltransferase activity	3/103	34/18432	0.000894114	0.0042881	0.00245857	METTL2B/METTL6/TRDMT1	3
MF	GO:0016614	oxidoreductase activity, acting on CH-OH group of donors	5/103	138/18432	0.00106434	0.00500238	0.00286811	CBR1/CBR3/EHHADH/IDH1/RDH12	5
MF	GO:0020037	heme binding	5/103	139/18432	0.00109922	0.00506502	0.00290402	CYP1B1/CYP2A6/CYP3A5/HCCS/TPO	5
MF	GO:0008395	steroid hydroxylase activity	3/103	38/18432	0.00124025	0.00560495	0.00321359	CYP1B1/CYP2A6/CYP3A5	3
MF	GO:0016209	antioxidant activity	4/103	85/18432	0.00131621	0.00567166	0.00325184	MGST1/PRDX6/PTGES/TPO	4
MF	GO:0016742	hydroxymethyl-, formyl- and related transferase activity	2/103	10/18432	0.00135155	0.00567166	0.00325184	AMT/GART	2
MF	GO:0016812	hydrolase activity, acting on carbon-nitrogen (but not peptide) bonds, in cyclic amides	2/103	10/18432	0.00135155	0.00567166	0.00325184	AMDHD1/DHODH	2
MF	GO:0043295	glutathione binding	2/103	10/18432	0.00135155	0.00567166	0.00325184	GSTM1/PTGES	2
MF	GO:0016651	oxidoreductase activity, acting on NAD(P)H	4/103	87/18432	0.00143468	0.00583788	0.00334714	CBR1/CBR3/FMO5/KMO	4
MF	GO:0016712	oxidoreductase activity, acting on paired donors, with incorporation or reduction of molecular oxygen, reduced flavin or flavoprotein as one donor, and incorporation of one atom of oxygen	3/103	40/18432	0.00144084	0.00583788	0.00334714	CYP1B1/CYP2A6/CYP3A5	3
MF	GO:0019842	vitamin binding	5/103	149/18432	0.00149636	0.00586073	0.00336024	ALAS2/CTH/GCAT/SDS/TYMS	5
MF	GO:0046906	tetrapyrrole binding	5/103	149/18432	0.00149636	0.00586073	0.00336024	CYP1B1/CYP2A6/CYP3A5/HCCS/TPO	5
MF	GO:1900750	oligopeptide binding	2/103	11/18432	0.00164587	0.00634066	0.00363541	GSTM1/PTGES	2
MF	GO:0046030	inositol trisphosphate phosphatase activity	2/103	12/18432	0.00196786	0.00745882	0.0042765	INPP4B/INPP5K	2
MF	GO:0008253	5'-nucleotidase activity	2/103	13/18432	0.00231719	0.00850844	0.0048783	NT5C1A/NT5M	2
MF	GO:0016840	carbon-nitrogen lyase activity	2/103	13/18432	0.00231719	0.00850844	0.0048783	GGCT/SDS	2
MF	GO:0004089	carbonate dehydratase activity	2/103	14/18432	0.00269356	0.0095907	0.00549881	CA14/CA6	2
MF	GO:0106019	phosphatidylinositol-4,5-bisphosphate phosphatase activity	2/103	14/18432	0.00269356	0.0095907	0.00549881	INPP4B/INPP5K	2
MF	GO:0016846	carbon-sulfur lyase activity	2/103	15/18432	0.00309665	0.0107017	0.00613579	CTH/HCCS	2
MF	GO:0047555	3',5'-cyclic-GMP phosphodiesterase activity	2/103	15/18432	0.00309665	0.0107017	0.00613579	PDE1B/PDE2A	2
MF	GO:0051287	NAD binding	3/103	53/18432	0.00324165	0.0110404	0.00633	ALDH1A3/EHHADH/IDH1	3
MF	GO:0050664	oxidoreductase activity, acting on NAD(P)H, oxygen as acceptor	2/103	16/18432	0.00352618	0.0116711	0.00669163	FMO5/KMO	2
MF	GO:0070403	NAD+ binding	2/103	16/18432	0.00352618	0.0116711	0.00669163	ALDH1A3/EHHADH	2
MF	GO:0016765	transferase activity, transferring alkyl or aryl (other than methyl) groups	3/103	59/18432	0.00439115	0.0143322	0.00821736	GSTM1/MGST1/PTGES	3
MF	GO:0052745	inositol phosphate phosphatase activity	2/103	18/18432	0.00446328	0.0143681	0.00823792	INPP4B/INPP5K	2
MF	GO:0016627	oxidoreductase activity, acting on the CH-CH group of donors	3/103	60/18432	0.0046037	0.0146199	0.00838227	ACADM/CPOX/DHODH	3
MF	GO:0016408	C-acyltransferase activity	2/103	20/18432	0.00550249	0.0172411	0.00988518	ACAT1/GCAT	2
MF	GO:0008173	RNA methyltransferase activity	3/103	65/18432	0.00575943	0.017626	0.0101058	METTL2B/METTL6/TRDMT1	3
MF	GO:0140098	catalytic activity, acting on RNA	7/103	384/18432	0.00577532	0.017626	0.0101058	METTL2B/METTL6/NUDT12/POLR2A/POLR3B/PRIM1/TRDMT1	7
MF	GO:0019200	carbohydrate kinase activity	2/103	21/18432	0.00605965	0.0182566	0.0104674	GNE/PFKFB3	2
MF	GO:0008168	methyltransferase activity	5/103	212/18432	0.00676185	0.0197235	0.0113084	HNMT/METTL2B/METTL6/TRDMT1/TYMS	5
MF	GO:0051536	iron-sulfur cluster binding	3/103	69/18432	0.00679832	0.0197235	0.0113084	ACO1/FECH/PPAT	3
MF	GO:0051540	metal cluster binding	3/103	69/18432	0.00679832	0.0197235	0.0113084	ACO1/FECH/PPAT	3
MF	GO:0008106	alcohol dehydrogenase (NADP+) activity	2/103	24/18432	0.00787787	0.0220393	0.0126362	CBR1/RDH12	2
MF	GO:0008483	transaminase activity	2/103	24/18432	0.00787787	0.0220393	0.0126362	AMT/GFPT2	2
MF	GO:0016702	oxidoreductase activity, acting on single donors with incorporation of molecular oxygen, incorporation of two atoms of oxygen	2/103	24/18432	0.00787787	0.0220393	0.0126362	HAAO/HGD	2
MF	GO:0016701	oxidoreductase activity, acting on single donors with incorporation of molecular oxygen	2/103	25/18432	0.00853191	0.023046	0.0132134	HAAO/HGD	2
MF	GO:0016769	transferase activity, transferring nitrogenous groups	2/103	25/18432	0.00853191	0.023046	0.0132134	AMT/GFPT2	2
MF	GO:0070330	aromatase activity	2/103	25/18432	0.00853191	0.023046	0.0132134	CYP1B1/CYP3A5	2
MF	GO:0004435	phosphatidylinositol phospholipase C activity	2/103	26/18432	0.00920946	0.0243171	0.0139422	PLCD1/PLCD3	2
MF	GO:0034593	phosphatidylinositol bisphosphate phosphatase activity	2/103	26/18432	0.00920946	0.0243171	0.0139422	INPP4B/INPP5K	2
MF	GO:0004629	phospholipase C activity	2/103	29/18432	0.0113804	0.0297156	0.0170374	PLCD1/PLCD3	2
MF	GO:0004033	aldo-keto reductase (NADP) activity	2/103	31/18432	0.0129403	0.0331419	0.0190019	CBR1/RDH12	2
MF	GO:0008757	S-adenosylmethionine-dependent methyltransferase activity	4/103	162/18432	0.0129747	0.0331419	0.0190019	HNMT/METTL2B/METTL6/TRDMT1	4
MF	GO:0016874	ligase activity	4/103	165/18432	0.0137973	0.0348641	0.0199893	CTPS1/GART/GLUL/PAICS	4
MF	GO:0019239	deaminase activity	2/103	33/18432	0.0145876	0.0364691	0.0209095	AMPD2/GNPDA1	2
MF	GO:0016831	carboxy-lyase activity	2/103	34/18432	0.0154435	0.0377369	0.0216364	AZIN2/PAICS	2
MF	GO:0052866	phosphatidylinositol phosphate phosphatase activity	2/103	34/18432	0.0154435	0.0377369	0.0216364	INPP4B/INPP5K	2
MF	GO:0004553	hydrolase activity, hydrolyzing O-glycosyl compounds	3/103	94/18432	0.0157371	0.0377369	0.0216364	GANC/GNE/NEU4	3
MF	GO:0072341	modified amino acid binding	3/103	94/18432	0.0157371	0.0377369	0.0216364	GSTM1/PTGES/TYMS	3
MF	GO:0004623	phospholipase A2 activity	2/103	36/18432	0.0172182	0.0408715	0.0234336	PLA2G2F/PRDX6	2
