# Supplementary material for: Identification of Potential Biomarkers for Patients with DWI-Negative Ischemic Stroke
Source: J Mol Neurosci. 2024 Jul 12;74(3):68. doi: 10.1007/s12031-024-02229-z (PMC11245437; doi:10.1007/s12031-024-02229-z)
Supplement: Supplementary file 13 — Supplementary file13 (XLSX 18 KB) [file 12031_2024_2229_MOESM13_ESM.xlsx]

## Sheet: Sheet1
Gene	Betweenness	BottleNeck	Closeness	ClusteringCoefficient	Degree	DMNC	EcCentricity	EPC	MCC	MNC	Radiality	Stress
PTGDS	0	1	15.3151	0	1	0	0.09255	7.479	1	1	4.3048	0
PRIM1	0	1	27.2929	0	1	0	0.13222	23.358	1	1	7.07063	0
SMPD2	170	2	17.4591	0	2	0	0.10284	4.772	2	1	5.07966	282
PFKFB3	0	1	14.4214	0	1	0	0.09255	2.701	1	1	4.16489	0
NUDT9	0	1	24.469	0	1	0	0.11569	22.177	1	1	6.64015	0
NPR2	2	1	26.8191	0.5	4	0.46346	0.11569	49.234	7	3	6.70473	6
LTA4H	0	1	15.3151	0	1	0	0.09255	7.882	1	1	4.3048	0
PLA2G2F	0	1	20.1452	0	1	0	0.11569	7.424	1	1	5.92986	0
SMPD4	336	3	21.0619	0	2	0	0.11569	8.944	2	1	5.97291	560
PLCD1	0	1	2.83333	1	2	0.30779	0.01773	2.431	2	2	0.17287	0
PLCD3	0	1	2.83333	1	2	0.30779	0.01773	2.403	2	2	0.17287	0
INPP5K	8	5	3.5	0.33333	3	0.30779	0.0266	2.696	3	2	0.19947	8
ISYNA1	0	1	2.16667	0	1	0	0.01773	1.812	1	1	0.14628	0
INPP4B	6	2	3	0	2	0	0.0266	2.358	2	1	0.18617	6
TRDMT1	0	1	19.3556	0	1	0	0.10284	11.395	1	1	5.74691	0
HNMT	170	2	25.1357	0	2	0	0.11569	22.536	2	1	6.66168	414
KMO	22.8801	2	27.7119	0.66667	3	0.30898	0.13222	39.353	4	3	6.97378	106
PRDX6	0	1	24.8095	1	2	0.30779	0.13222	24.127	2	2	6.67244	0
METTL6	0	1	19.3861	0	1	0	0.10284	10.929	1	1	5.74691	0
UAP1	0.5	1	26.0024	0.83333	4	0.47366	0.11569	41.88	12	4	6.65092	2
NMNAT1	680.308	10	36.8333	0.2381	7	0.37893	0.15426	51.374	11	4	7.70559	1632
NUDT12	517.087	4	35.2691	0.26667	6	0.37893	0.13222	49.472	10	4	7.55492	1354
NEU4	0	1	1	0	1	0	0.02128	1.443	1	1	0.06383	0
GAL3ST1	0	1	1	0	1	0	0.02128	1.443	1	1	0.06383	0
HCCS	140.95	1	28.3262	0	2	0	0.13222	30.967	2	1	7.15673	312
HGD	89.1054	1	28.0691	0.16667	4	0.30779	0.11569	43.509	4	2	6.86616	254
FMO1	0	1	20.6107	0	1	0	0.11569	15.861	1	1	5.95139	0
GSTM1	1732.27	16	34.3595	0.28571	8	0.38039	0.13222	38.103	20	6	7.49035	5384
NME6	144.551	3	34.6524	0.26667	6	0.25931	0.13222	52.737	9	5	7.51188	588
POLR2A	4	1	28.0786	0.33333	3	0.30779	0.13222	43.348	3	2	6.98454	10
POLR3B	15.8542	1	30.3952	0.5	4	0.2842	0.13222	47.574	6	4	7.15673	48
DHODH	42.6928	4	36.4833	0.71429	7	0.54881	0.15426	53.449	150	7	7.71635	250
CTPS1	316.779	8	39.7333	0.33333	12	0.32197	0.15426	55.102	168	12	7.82397	1292
PSPH	112.276	4	35.3167	0.33333	6	0.32413	0.15426	52.07	11	5	7.66254	448
GGCT	170	2	25.2369	0	2	0	0.11569	23.829	2	1	6.66168	548
CRLS1	905.25	8	32.0357	0	2	0	0.13222	25.74	2	1	7.47959	1598
CHKA	0	1	20.1452	0	1	0	0.11569	7.295	1	1	5.92986	0
PTGES	338	3	19.4183	0.16667	4	0.30779	0.10284	16.035	4	2	5.21957	1450
CBR3	246	4	22.7107	0.66667	3	0.30898	0.11569	20.882	4	3	6.08053	1080
CBR1	246	1	22.7107	0.66667	3	0.30898	0.11569	20.898	4	3	6.08053	1080
BPNT1	0	1	31.0191	1	2	0.30779	0.13222	36.915	2	2	7.36121	0
MTAP	170	2	31.8524	0.33333	3	0.30779	0.13222	36.67	3	2	7.38273	312
B4GALT1	0	1	22.9857	0	1	0	0.11569	16.07	1	1	6.46796	0
CTH	449.099	3	35.7929	0.25	8	0.33284	0.13222	53.719	18	6	7.55492	1516
TYMS	1922.43	21	41.6833	0.25641	13	0.33936	0.15426	55.137	146	11	7.9854	6510
GLUL	211.757	3	35.6524	0.38095	7	0.38039	0.13222	53.243	21	6	7.56569	710
GCAT	0.78571	1	31.4857	0.66667	3	0.30898	0.13222	43.283	4	3	7.37197	4
SDS	157.245	2	33.7357	0.3	5	0.2842	0.13222	49.967	7	4	7.49035	548
AMT	48.2893	1	34.4833	0.4	5	0.25931	0.15426	50.767	8	5	7.63026	238
GMPR	180.868	3	37.069	0.4	10	0.35915	0.13222	54.696	148	10	7.58721	822
DCK	194.722	4	36.1429	0.52727	11	0.49207	0.13222	55.216	1572	11	7.50111	868
PDE4A	16.591	2	30.5452	0.80952	7	0.62199	0.13222	53.982	726	7	7.07063	182
PDE2A	25.8613	1	32.2619	0.72222	9	0.62053	0.13222	54.503	1566	9	7.15673	236
PDE4D	1.05	1	30.5452	0.90476	7	0.69516	0.13222	54.395	840	7	7.07063	8
PDE4B	0	1	29.3786	1	5	0.64826	0.13222	51.032	120	5	7.03835	0
NT5M	272.684	2	37.3929	0.4359	13	0.43429	0.13222	55.167	1694	13	7.54416	1264
GART	3125.67	62	48.8167	0.13439	23	0.23506	0.15426	55.235	197	18	8.22217	7022
PDE1B	25.8613	1	32.2619	0.72222	9	0.62053	0.13222	54.73	1566	9	7.15673	236
NT5C1A	338.38	1	38.0595	0.38462	14	0.39414	0.13222	55.115	1696	14	7.56569	1390
AMPD2	255.724	4	36.4857	0.64444	10	0.57863	0.13222	55.105	1682	10	7.54416	720
GNPDA1	33.9	1	27.669	0.53333	6	0.51861	0.11569	45.876	25	5	6.72625	64
GNE	0.5	1	26.0024	0.83333	4	0.47366	0.11569	41.321	12	4	6.65092	2
GFPT2	685.398	5	35.1524	0.39286	8	0.51861	0.13222	49.852	30	5	7.51188	1444
GNPNAT1	0.5	1	26.0024	0.83333	4	0.47366	0.11569	42.4	12	4	6.65092	2
AMDHD2	0.5	1	26.0024	0.83333	4	0.47366	0.11569	41.841	12	4	6.65092	2
CYP1B1	47.1206	1	27.3762	0.5	5	0.32413	0.13222	33.361	10	5	6.81235	178
CYP2A6	857.121	6	29.2262	0.28571	7	0.32413	0.13222	34.462	12	5	6.91997	3042
CYP3A5	198.454	2	28.2262	0.46667	6	0.45378	0.13222	34.167	17	5	6.86616	500
ALDH1A3	159.771	1	25.9012	0.33333	4	0.30898	0.11569	31.54	5	3	6.64015	466
CPOX	177.518	2	32.8524	0.33333	4	0.30898	0.13222	43.59	5	3	7.43654	456
MGST1	341.15	3	28.25	0.4	6	0.38896	0.15426	34.153	15	5	6.88768	794
AGPAT6	204.929	2	22.2262	0	2	0	0.13222	17.279	2	1	6.1451	368
LPCAT1	963.25	7	27.0357	0	5	0	0.13222	16.307	5	1	6.84463	1668
AGPAT4	197.179	1	22.3929	0	2	0	0.13222	12.117	2	1	6.28501	372
SAT1	0	1	24.5024	1	2	0.30779	0.11569	32.159	2	2	6.59711	0
HAAO	68.569	2	28.7952	0.33333	4	0.30898	0.13222	41.804	5	3	7.02759	220
AZIN2	228.1	3	33.4024	0.3	5	0.2842	0.13222	48.176	7	4	7.45807	656
NAGS	200.345	2	35.1524	0.33333	7	0.33284	0.13222	52.846	17	6	7.5334	748
AGMAT	41.9111	1	27.6524	0.33333	4	0.30898	0.11569	41.513	5	3	6.83387	86
RDH12	356.781	3	28.4929	0	3	0	0.13222	29.701	3	1	7.13521	828
ACPT	0	1	21.2441	0	1	0	0.11569	12.551	1	1	6.22044	0
ALAS2	3	1	27.2786	0.66667	4	0.37893	0.13222	43.335	8	4	6.86616	8
FECH	366.496	4	35.0167	0.33333	6	0.32413	0.15426	47.397	11	5	7.63026	820
FTH1	0	1	26.6119	1	3	0.46346	0.13222	38.998	6	3	6.84463	0
PPAT	442.238	1	40.0667	0.41818	11	0.39027	0.15426	55.081	176	11	7.86702	1788
HMGCS1	12.6106	1	26.0024	0.33333	3	0.30779	0.11569	38.541	3	2	6.67244	58
PAICS	350.494	5	37.3167	0.46429	8	0.37904	0.15426	53.592	126	8	7.74864	1156
ACO1	217.216	2	32.5786	0.25	8	0.25931	0.13222	51.805	14	5	7.2213	936
IDH1	79.4878	2	28.419	0.33333	4	0.30898	0.11569	44.961	5	3	6.87692	276
ACAT1	133.102	2	29.2786	0.4	5	0.25931	0.13222	45.932	8	5	7.01682	474
EHHADH	69.4924	1	27.3941	0.33333	6	0.32413	0.11569	46.949	11	5	6.56482	154
ACADM	0.95238	1	23.7107	0.66667	3	0.30898	0.11569	38.497	4	3	6.29577	4
	172.4	2	26.3512	0.33333	4	0.30898	0.11569	30.142	5	3	6.70473	452
	0	1	19.7575	0	1	0	0.10284	13.521	1	1	5.78996	0
