# Supplementary material for: Identification of Potential Biomarkers for Patients with DWI-Negative Ischemic Stroke
Source: J Mol Neurosci. 2024 Jul 12;74(3):68. doi: 10.1007/s12031-024-02229-z (PMC11245437; doi:10.1007/s12031-024-02229-z)
Supplement: Supplementary file 14 — Supplementary file14 (XLS 2 KB) [file 12031_2024_2229_MOESM14_ESM.xls]

ID	Description	setSize	enrichmentScore	NES	pvalue	p.adjust	qvalue	rank	leading_edge	core_enrichment
KEGG_NEUROACTIVE_LIGAND_RECEPTOR_INTERACTION	KEGG_NEUROACTIVE_LIGAND_RECEPTOR_INTERACTION	148	0.406317509101203	1.69323571389609	0.000107568338138859	0.0193623008649946	0.0181167727391763	1985	tags=32%, list=13%, signal=28%	5737/3952/2846/8001/3355/719/59340/2560/1141/1395/2798/1268/2150/122042/5645/1910/3001/84634/5031/5729/57053/2741/1814/553/11255/2147/1902/150/2570/2897/3269/1269/134/1815/140/136/2358/1903/8698/5746/1135/552/53829/9002/3274/4987/5724/5027
KEGG_VIRAL_MYOCARDITIS	KEGG_VIRAL_MYOCARDITIS	59	-0.542712212569623	-1.89264157123315	0.000331979966437938	0.0298781969794144	0.0279562077000369	2829	tags=42%, list=19%, signal=34%	4628/842/3108/3111/3107/3113/25/1604/857/79784/3106/3118/6442/2534/1756/3134/3115/54205/3123/5881/22989/1525/3127/6444/3383
KEGG_CIRCADIAN_RHYTHM_MAMMAL	KEGG_CIRCADIAN_RHYTHM_MAMMAL	11	-0.815882583145747	-1.90817987209534	0.000950568517612383	0.0427755832925572	0.0400239375836793	1600	tags=73%, list=11%, signal=65%	4862/9572/8864/1453/8553/1408/1407/5187
KEGG_SPLICEOSOME	KEGG_SPLICEOSOME	126	-0.422579138363393	-1.65513510283235	0.000888008780292587	0.0427755832925572	0.0400239375836793	4645	tags=56%, list=31%, signal=39%	6637/9775/26121/22827/6428/1665/10713/6429/151903/22916/4686/6636/6625/10929/9785/10569/3192/3183/27316/10523/10907/83443/11017/7919/6628/4809/10992/23350/6432/10286/6626/5093/23020/8175/6431/84950/10084/1659/3178/23451/84991/10285/55119/9129/10262/55696/4670/10594/10291/8896/6427/10189/22938/58517/29896/25949/10772/10915/220988/9984/57461/1655/6434/56949/4116/6430/51729/6627/3306/7307
