# Supplementary material for: Identification of Potential Biomarkers for Patients with DWI-Negative Ischemic Stroke
Source: J Mol Neurosci. 2024 Jul 12;74(3):68. doi: 10.1007/s12031-024-02229-z (PMC11245437; doi:10.1007/s12031-024-02229-z)
Supplement: Supplementary file 16 — Supplementary file16 (XLS 12 KB) [file 12031_2024_2229_MOESM16_ESM.xls]

ID	Description	setSize	enrichmentScore	NES	pvalue	p.adjust	qvalue	rank	leading_edge	core_enrichment
KEGG_EPITHELIAL_CELL_SIGNALING_IN_HELICOBACTER_PYLORI_INFECTION	KEGG_EPITHELIAL_CELL_SIGNALING_IN_HELICOBACTER_PYLORI_INFECTION	63	0.576844774020636	1.98674228154651	3.586509879013e-05	0.0021519059274078	0.00158561489387943	3105	tags=41%, list=20%, signal=33%	3576/3725/1839/4792/7082/5602/2919/5970/527/533/10312/4067/3577/4233/5336/525/1956/9114/1432/83700/6352/5599/537/5603/8517/1147
KEGG_NOD_LIKE_RECEPTOR_SIGNALING_PATHWAY	KEGG_NOD_LIKE_RECEPTOR_SIGNALING_PATHWAY	56	0.582763623951181	1.97174924569107	3.56047541756457e-05	0.0021519059274078	0.00158561489387943	3261	tags=43%, list=21%, signal=34%	3576/7128/4792/114548/5602/2919/8767/5970/4793/64127/22861/2920/1432/5595/7205/6352/5599/3553/5603/23118/8517/1147/257397/4210
KEGG_ENDOCYTOSIS	KEGG_ENDOCYTOSIS	173	0.441310680397782	1.78436479490905	3.48919902993595e-05	0.0021519059274078	0.00158561489387943	4622	tags=50%, list=30%, signal=35%	92421/5662/7852/56288/131890/3306/155382/64744/30846/8218/57154/9829/51652/409/9922/89853/7037/3107/4914/1950/116985/79720/3105/26052/3480/128866/26056/64145/10938/22905/11031/3577/4233/3134/116986/160/3949/1956/5878/3133/2869/2870/25978/8027/3106/27243/1785/84552/29924/26286/5868/51100/6455/5338/9230/5156/9146/50807/5869/7251/50855/9101/153/1173/23327/868/5979/998/7189/83737/3579/30011/2149/6441…
KEGG_MAPK_SIGNALING_PATHWAY	KEGG_MAPK_SIGNALING_PATHWAY	226	0.410509784266534	1.71678145068839	5.37755303427273e-05	0.00241989886542273	0.00178308337452201	4098	tags=43%, list=27%, signal=32%	3725/7850/2353/1843/5535/10912/1850/1846/3554/5602/2258/1649/1844/9261/3727/5881/7042/4791/3306/777/9693/3552/4616/5971/1326/55970/9479/5970/3164/1647/1847/11221/776/409/5582/6655/2872/23542/4914/5606/1950/8569/5494/785/9448/5894/4296/5495/10746/4215/468/1956/2247/11261/5604/115727/1432/5595/7040/5599/5609/673/4149/6195/9254/3553/5603/23118/207/5156/8517/5534/1147/5778/5922/2768/208/773/27006/998…
KEGG_TOLL_LIKE_RECEPTOR_SIGNALING_PATHWAY	KEGG_TOLL_LIKE_RECEPTOR_SIGNALING_PATHWAY	85	0.503991256769423	1.83592541296093	0.000276070437696806	0.00771797034517113	0.00568692551749451	4091	tags=48%, list=27%, signal=35%	3576/3725/2353/4792/6696/5602/6348/1326/5970/7097/5295/6351/7099/5606/23533/148022/5604/1432/5595/6772/6352/5599/5609/3654/3553/5603/23118/207/1513/8517/8737/1147/29110/208/5294/7189/5605/3665/5293/3592/5594
KEGG_NEUROTROPHIN_SIGNALING_PATHWAY	KEGG_NEUROTROPHIN_SIGNALING_PATHWAY	117	0.458903508038137	1.76870906175551	0.000300143291201099	0.00771797034517113	0.00568692551749451	4091	tags=44%, list=27%, signal=33%	3725/4792/8660/4916/5602/9261/4794/8767/11213/5970/10603/4793/5295/2889/6655/163688/4914/2309/23533/3656/5336/5894/25759/396/4215/468/10782/5604/1432/5595/5599/5609/673/3654/6195/5603/207/2549/208/5294/6272/998/7189/5605/4217/2885/5598/5580/7534/11108/5293/5594
KEGG_CHEMOKINE_SIGNALING_PATHWAY	KEGG_CHEMOKINE_SIGNALING_PATHWAY	162	0.421212184548152	1.68523609529619	0.000243632059262258	0.00771797034517113	0.00568692551749451	4091	tags=48%, list=27%, signal=36%	3576/6369/4792/58191/2919/6372/7852/56288/131890/6348/10850/55970/5473/5970/9560/4793/2790/5295/57580/5196/6351/409/653361/6655/414062/2791/6774/2309/2921/2783/2920/196883/23533/2268/2773/4067/10451/3577/5894/5197/25759/5332/2869/2870/5604/7454/5595/6772/2771/54331/6352/10803/5330/5829/673/6093/207/1794/8517/9844/1147/6374/3718/2185/208/5294/2784/998/3579/6777/5058/2885/5580/5579/5293/7409/9564/5…
KEGG_LEISHMANIA_INFECTION	KEGG_LEISHMANIA_INFECTION	67	0.539158171828082	1.87701554410999	0.000364215174132577	0.00819484141798297	0.00603830420272429	4159	tags=60%, list=27%, signal=44%	3725/2353/4792/5743/7042/3127/3552/3459/5970/4793/7097/653361/7099/3684/3123/1378/4689/3460/718/1432/5595/6772/7040/3716/3654/3553/5603/23118/3117/2209/2212/2215/4688/1535/7189/5579/3592/5594/2002/65108
KEGG_PATHWAYS_IN_CANCER	KEGG_PATHWAYS_IN_CANCER	289	0.362953345191396	1.56129360494634	0.00069667999364593	0.0139335998729186	0.0102668630642558	4415	tags=42%, list=29%, signal=31%	3576/3914/6469/3725/862/2353/4792/8326/4318/650/5743/3091/1282/5602/2258/4824/5881/7042/4791/1284/2034/5970/7424/7704/5295/4254/9915/23604/5582/6655/1441/83593/999/6774/7422/8325/4914/5899/1026/1950/112398/5728/23533/842/3480/1387/4233/5336/5894/8322/2308/1956/5914/3912/6688/7479/6934/2247/3479/5604/5467/613/10342/1499/5595/598/6772/7040/2033/5599/3716/89780/673/4149/7039/369/207/5156/51588/652/8…
KEGG_COMPLEMENT_AND_COAGULATION_CASCADES	KEGG_COMPLEMENT_AND_COAGULATION_CASCADES	48	0.557178065203037	1.82782238219615	0.00115705827563924	0.0166465090609754	0.0122658487817714	2671	tags=46%, list=18%, signal=38%	5328/5329/721/629/1604/715/728/2160/7035/720/716/2161/5627/7056/710/966/2153/1378/718/4179/2147/10747
KEGG_PANCREATIC_CANCER	KEGG_PANCREATIC_CANCER	69	0.495899971638104	1.73939379599012	0.001202247876626	0.0166465090609754	0.0122658487817714	3625	tags=46%, list=24%, signal=35%	5602/5881/7042/5970/7424/5295/6774/7422/5899/1950/23533/842/5894/1956/5604/5595/598/6772/7040/5599/3716/673/7039/369/207/8517/1147/1871/1869/208/5294/998
KEGG_INSULIN_SIGNALING_PATHWAY	KEGG_INSULIN_SIGNALING_PATHWAY	122	0.429115428332649	1.66752983826339	0.000970808612718661	0.0166465090609754	0.0122658487817714	4119	tags=43%, list=27%, signal=31%	9021/8660/5313/5602/6517/10603/5139/5295/2889/51763/5140/6655/8651/5770/163688/2872/5836/5500/10211/8569/23533/79660/10580/5894/25759/5256/2308/2319/5604/5577/5595/5599/673/369/207/3635/208/868/5564/3101/5294/5576/5605/5792/2885/5837/5260/5293/5594/2002/6720/5573
KEGG_REGULATION_OF_ACTIN_CYTOSKELETON	KEGG_REGULATION_OF_ACTIN_CYTOSKELETON	179	0.398767698051304	1.61997614328001	0.0010494297307019	0.0166465090609754	0.0122658487817714	4141	tags=44%, list=27%, signal=32%	1132/79784/2258/3985/3645/5881/91807/128239/55970/10672/4628/5295/6655/10398/3687/2245/5500/1950/10788/3684/87/1073/23533/10451/5894/1956/4627/3690/2247/5604/7454/2934/5595/6548/10458/2147/3679/81873/5829/10109/673/6093/8874/369/3680/5156/8826/81624/7430/89/3681/3693/2768/3674/9138/1072/27006/5294/85464/1729/10552/998/5154/5305/5605/89846/5058/10093/23365/2149/10787/54434/4478/81/5293/7409/9564/5…
KEGG_BLADDER_CANCER	KEGG_BLADDER_CANCER	39	0.567255859670822	1.80760384713997	0.00157046226611774	0.0201916577072281	0.014878063573747	4276	tags=62%, list=28%, signal=44%	3576/4318/7057/7424/23604/999/7422/1026/1950/5894/1956/5604/5595/673/369/1871/1869/1890/1612/5605/1613/5594/4312/4193
KEGG_ADIPOCYTOKINE_SIGNALING_PATHWAY	KEGG_ADIPOCYTOKINE_SIGNALING_PATHWAY	59	0.515643951522654	1.75499431076333	0.00177518256713018	0.0202568206126868	0.0149260783461903	3401	tags=39%, list=22%, signal=30%	9021/4792/8660/2180/5602/4794/5970/6517/51094/4793/2182/6774/84254/2181/1375/7133/10645/5599/207/8517/1147/208/5564
KEGG_CELL_ADHESION_MOLECULES_CAMS	KEGG_CELL_ADHESION_MOLECULES_CAMS	118	0.428200409549794	1.64755235271697	0.00180060627668327	0.0202568206126868	0.0149260783461903	2877	tags=33%, list=19%, signal=27%	5010/9075/1003/3383/149461/6383/23705/5797/1001/7412/3127/6401/9378/6385/90952/1000/23308/999/22871/3107/3684/3123/6382/3105/1364/1493/3134/3133/3385/6403/3106/83700/9369/6402/8506/1002/23114/6614/3680
KEGG_PATHOGENIC_ESCHERICHIA_COLI_INFECTION	KEGG_PATHOGENIC_ESCHERICHIA_COLI_INFECTION	51	0.516796411540225	1.72623077982136	0.00225246373327421	0.023849615999374	0.0175734012626966	4640	tags=59%, list=31%, signal=41%	10381/3875/7280/7277/999/7099/2017/7846/7454/10383/1499/347733/8440/81873/84790/10109/6093/2534/81027/7430/3059/10552/998/112714/10093/7534/51807/387/60/25
KEGG_LEUKOCYTE_TRANSENDOTHELIAL_MIGRATION	KEGG_LEUKOCYTE_TRANSENDOTHELIAL_MIGRATION	101	0.434893483789215	1.62479244184069	0.00256381543331178	0.0256381543331178	0.0188912716138762	4085	tags=47%, list=27%, signal=34%	5010/9075/1003/3383/149461/4318/7852/7412/5295/90952/5582/653361/10398/83593/3684/87/23533/1364/6494/2773/10451/7408/4689/5336/4301/1432/1499/83700/2771/5829/6093/5603/7430/89/2185/5294/4688/998/1495/1535/9080/4478/81/5579/5293/7409/9564
KEGG_ERBB_SIGNALING_PATHWAY	KEGG_ERBB_SIGNALING_PATHWAY	78	0.475066207508026	1.70676906341125	0.00276537307441925	0.0261982712313403	0.019303989328356	4097	tags=47%, list=27%, signal=35%	3725/1839/374/5602/2069/5295/5582/6655/1026/1950/23533/5336/5894/25759/1956/5604/5595/8440/5599/5609/673/7039/369/207/2549/208/868/5294/5605/6777/5058/2885/1027/5579/5293/5594/2002
KEGG_FC_GAMMA_R_MEDIATED_PHAGOCYTOSIS	KEGG_FC_GAMMA_R_MEDIATED_PHAGOCYTOSIS	92	0.445658944494559	1.6463589752232	0.00304965447189618	0.0274468902470656	0.0202240243925747	4514	tags=52%, list=30%, signal=37%	3985/9846/10810/4082/5295/5582/653361/5581/1073/23533/26052/4067/10451/7408/5336/5894/5604/7454/2934/1785/5595/5338/81873/10109/207/1794/50807/3635/2209/208/2212/1072/5294/5788/10552/998/5058/10093/5580/5579/5293/7409/5594/10163/65108/8398/5880/6199
KEGG_RIG_I_LIKE_RECEPTOR_SIGNALING_PATHWAY	KEGG_RIG_I_LIKE_RECEPTOR_SIGNALING_PATHWAY	52	0.514229073624282	1.7195450965171	0.00377374047056786	0.0316148502083756	0.0232951527851189	3302	tags=38%, list=22%, signal=30%	3576/4792/5602/5970/4793/7706/55593/1654/8653/10010/9755/1432/5599/9636/5603/1540/8517/8737/1147/29110
KEGG_RENAL_CELL_CARCINOMA	KEGG_RENAL_CELL_CARCINOMA	67	0.483859663999592	1.68450031540034	0.00387578524390998	0.0316148502083756	0.0232951527851189	4091	tags=51%, list=27%, signal=37%	3725/3091/7042/2034/7424/5295/2889/9915/6655/7422/112398/23533/1387/4233/5894/5604/5595/7040/2033/673/7039/369/207/2549/208/5294/6513/998/5605/5058/2885/5293/54583/5594
KEGG_ACUTE_MYELOID_LEUKEMIA	KEGG_ACUTE_MYELOID_LEUKEMIA	57	0.493545240013403	1.67081242289349	0.00403967530440355	0.0316148502083756	0.0232951527851189	4514	tags=56%, list=30%, signal=40%	862/5970/7704/11040/5295/6655/6774/23533/5292/5894/5914/6688/6934/5604/5467/5595/673/369/207/8517/1147/208/83439/5294/5605/6777/2885/5293/5594/6776/3815/6199
KEGG_B_CELL_RECEPTOR_SIGNALING_PATHWAY	KEGG_B_CELL_RECEPTOR_SIGNALING_PATHWAY	74	0.471049034014771	1.67585010889932	0.0042624368911045	0.0319682766832837	0.0235555722929459	4091	tags=47%, list=27%, signal=35%	3725/2353/4792/5535/4794/5881/5970/4793/5295/6655/11025/23533/4067/10451/5336/5894/8915/8519/11261/5604/5595/207/8517/5534/3635/1147/208/5294/5605/2885/10725/5579/5293/7409/5594
KEGG_FOCAL_ADHESION	KEGG_FOCAL_ADHESION	175	0.366549866293176	1.48438657108758	0.00550412794045524	0.0381055011262286	0.0280777376719579	4620	tags=46%, list=30%, signal=33%	3914/3725/6696/1282/5602/7057/5881/91807/1284/1280/7424/1277/1311/5295/2889/5582/6655/10398/1292/7422/5500/1950/87/5728/23533/3480/10451/4233/7408/5894/25759/1956/3912/3690/3479/5604/1499/5595/5599/3679/5829/673/6093/3680/207/5156/7094/2534/7791/3371/89/3693/3674/7448/208/5294/1729/998/5154/896/29780/5058/2885/81/5579/5293/7409/9564/5594/2002/1302/2316/50509/7059/1793/5880/329/4638/6464/387/60
KEGG_CYTOKINE_CYTOKINE_RECEPTOR_INTERACTION	KEGG_CYTOKINE_CYTOKINE_RECEPTOR_INTERACTION	197	0.355307789824543	1.45575147418127	0.00544783226587017	0.0381055011262286	0.0280777376719579	1732	tags=23%, list=11%, signal=21%	3576/269/282616/282618/6369/3596/7850/5008/650/8809/58191/3556/3625/3554/3624/55504/2919/6372/7852/7042/58985/6348/3552/10850/3459/5473/8807/7424/9560/3566/5196/6351/4254/414062/1441/84957/7422/2921/8600/1950/83729/2920/1270/7293/8744
KEGG_PROPANOATE_METABOLISM	KEGG_PROPANOATE_METABOLISM	31	-0.525387255069393	-1.70623475775577	0.00574998325682246	0.0383332217121498	0.0282455317878998	4181	tags=52%, list=27%, signal=37%	23417/84532/31/160287/1892/224/3945/26275/8803/84693/38/501/1962/219/34/92483
KEGG_ALPHA_LINOLENIC_ACID_METABOLISM	KEGG_ALPHA_LINOLENIC_ACID_METABOLISM	11	-0.70910463802469	-1.76616664996149	0.00618601151956703	0.0397672169115024	0.0293021598295281	1112	tags=36%, list=7%, signal=34%	8399/64600/26279/391013
KEGG_T_CELL_RECEPTOR_SIGNALING_PATHWAY	KEGG_T_CELL_RECEPTOR_SIGNALING_PATHWAY	102	0.421343191324998	1.58370727353263	0.00697155278007891	0.0432717069108346	0.0318844156185097	4091	tags=40%, list=27%, signal=30%	3725/2353/4792/5535/4794/1326/5970/4793/5295/6655/23533/1493/3937/10451/5894/8915/11261/5604/1432/5595/8440/5609/5603/207/2534/8517/5534/1147/208/868/5294/5788/998/5605/5058/2885/925/10725/5293/7409/5594
