# Supplementary material for: Identification of Potential Biomarkers for Patients with DWI-Negative Ischemic Stroke
Source: J Mol Neurosci. 2024 Jul 12;74(3):68. doi: 10.1007/s12031-024-02229-z (PMC11245437; doi:10.1007/s12031-024-02229-z)
Supplement: Supplementary file 18 — Supplementary file18 (XLS 8 KB) [file 12031_2024_2229_MOESM18_ESM.xls]

ID	Description	setSize	enrichmentScore	NES	pvalue	p.adjust	qvalue	rank	leading_edge	core_enrichment
KEGG_NATURAL_KILLER_CELL_MEDIATED_CYTOTOXICITY	KEGG_NATURAL_KILLER_CELL_MEDIATED_CYTOTOXICITY	109	0.500398621776162	1.82215604558198	7.28992841953001e-05	0.013121871155154	0.00982221934420886	3324	tags=35%, list=22%, signal=27%	3802/3805/3811/3812/3809/4776/3804/3383/5881/80328/5535/5295/3002/3459/5551/9437/3107/5582/3823/2534/3105/919/23533/25759/3106/10451/5604/369/5534/6655/3133/11261/117157/673/3937/5336/5894/3822
KEGG_TASTE_TRANSDUCTION	KEGG_TASTE_TRANSDUCTION	37	-0.57748189598022	-1.93958835696965	0.000405500352155747	0.0241249719784446	0.0180584585569644	1471	tags=46%, list=10%, signal=42%	259290/259295/259285/259296/259286/259294/50840/50838/338398/773/54429/50832/5726/50831/259287/50839/6338
KEGG_CHEMOKINE_SIGNALING_PATHWAY	KEGG_CHEMOKINE_SIGNALING_PATHWAY	161	0.437347419204642	1.67927182761167	0.000483434557675115	0.0241249719784446	0.0180584585569644	3604	tags=40%, list=24%, signal=31%	3576/6369/6368/4792/7852/6348/58191/6351/5295/6358/5197/5970/131890/2919/6367/10850/4793/57580/2790/2921/2309/6374/55970/6360/9560/6372/2869/409/6352/54331/5473/23533/25759/112/6774/2773/5568/10803/207/10451/5604/2793/2783/208/8517/6655/5332/7454/56288/1232/673/5829/2784/2870/2771/196883/3577/5894/3702/2791/2268/653361/9564/5613
KEGG_NEUROTROPHIN_SIGNALING_PATHWAY	KEGG_NEUROTROPHIN_SIGNALING_PATHWAY	117	0.454249410906658	1.67188061516922	0.00053611048840988	0.0241249719784446	0.0180584585569644	3338	tags=33%, list=22%, signal=26%	4916/3725/8660/4792/4914/9261/5295/8767/5970/4794/2889/4793/2309/5602/11213/3656/10603/5598/10782/4915/396/23533/25759/468/3654/5609/207/5599/5604/208/6655/673/163688/4804/4215/5336/11108/5894/25
KEGG_CYTOKINE_CYTOKINE_RECEPTOR_INTERACTION	KEGG_CYTOKINE_CYTOKINE_RECEPTOR_INTERACTION	195	0.405285346643843	1.60427737439665	0.000961798301300803	0.0288539490390241	0.0215982776432461	2483	tags=31%, list=16%, signal=26%	3576/282616/6369/269/1440/650/6368/7850/8600/5008/3625/3596/4254/282618/8809/7852/6348/58191/3556/8807/8744/7042/6351/6358/5197/3554/2919/6367/268/3459/27242/10850/115650/5159/2921/6374/7293/8784/6360/3595/5156/1270/9560/6372/23529/7422/6352/3563/3560/3624/5473/5154/53833/51330/7040/10803/3590/3566/7133/3587
KEGG_PATHWAYS_IN_CANCER	KEGG_PATHWAYS_IN_CANCER	288	0.375407412818191	1.5265486488609	0.000874471746594903	0.0288539490390241	0.0215982776432461	2820	tags=26%, list=19%, signal=21%	3576/3914/1282/6469/2353/650/3725/4792/4914/4254/89780/5743/1284/5881/3091/8322/7704/862/8325/7042/5295/2034/8326/5970/1026/4791/4312/2258/598/4318/5159/613/5582/5602/83593/2064/1870/5467/5156/999/2308/8324/7422/3479/112398/868/7481/842/23533/5154/2113/6774/7040/5899/207/5599/5604/3716/54205/5728/8312/1387/10342/208/369/5900/3909/8517/6655/1499/1441/51588/6513/9618
KEGG_ENDOCYTOSIS	KEGG_ENDOCYTOSIS	173	0.404543161144878	1.57969270459903	0.0013878334008851	0.0312262515199147	0.0233740362254332	4219	tags=45%, list=28%, signal=33%	4914/5662/7852/30846/131890/64744/26056/2149/155382/79720/92421/9829/7037/3107/3306/57154/89853/5156/3949/50855/9922/153/2869/64145/409/22905/3105/868/6455/3560/116986/128866/3106/84552/51652/26052/160/5878/9230/10938/8027/25978/5868/26286/116987/3133/27243/29924/3134/56288/1173/3480/2870/1785/4233/3577/9146/1212/7251/1956/55738/9101/116985/23327/1601/5869/84440/7189/3561/23362/11031/2321/3815/97…
KEGG_MAPK_SIGNALING_PATHWAY	KEGG_MAPK_SIGNALING_PATHWAY	226	0.386347095748518	1.55260177114872	0.00131146936208041	0.0312262515199147	0.0233740362254332	3491	tags=34%, list=23%, signal=26%	1844/2353/3725/1843/7850/4914/4776/1846/1850/5881/10912/3727/9261/5535/7042/1649/9479/5970/3554/1326/3164/4791/1847/9693/11221/4616/2258/9254/5971/5159/5606/785/777/5582/5602/2872/3306/55970/1647/5156/5598/409/4915/5154/468/7040/23542/5568/5609/207/5599/5604/5494/5495/208/5534/8517/6655/4296/3552/11261/5922/673/4149/4215/23162/80824/9448/5778/5871/5894/9175/2316/10746/1956/2768
KEGG_VIRAL_MYOCARDITIS	KEGG_VIRAL_MYOCARDITIS	59	0.52107917696244	1.73581198939224	0.0015713733652049	0.0314274673040981	0.0235246538884477	2975	tags=37%, list=20%, signal=30%	6444/3383/5881/1604/3127/1756/1525/5551/3123/3107/4628/3117/2534/3115/3105/842/3106/4627/54205/3133/22989/3134
KEGG_GLUTATHIONE_METABOLISM	KEGG_GLUTATHIONE_METABOLISM	41	-0.514089957348003	-1.77207582360159	0.00195494955967295	0.032119129592044	0.0240423894022318	915	tags=15%, list=6%, signal=14%	79017/2947/4257/3417/2948/2944
KEGG_EPITHELIAL_CELL_SIGNALING_IN_HELICOBACTER_PYLORI_INFECTION	KEGG_EPITHELIAL_CELL_SIGNALING_IN_HELICOBACTER_PYLORI_INFECTION	63	0.512120196692134	1.72585940473143	0.00196283569729158	0.032119129592044	0.0240423894022318	2660	tags=24%, list=17%, signal=20%	3576/1839/3725/4792/5970/2919/7082/527/5602/83700/6352/533/5599/10312/8517
KEGG_TYROSINE_METABOLISM	KEGG_TYROSINE_METABOLISM	31	-0.540750047975156	-1.75737382181853	0.00380272290760569	0.0438715534900827	0.0328395254194771	1431	tags=29%, list=9%, signal=26%	3242/55798/1621/9836/131965/1638/124/220/7173
KEGG_PROPANOATE_METABOLISM	KEGG_PROPANOATE_METABOLISM	31	-0.530857372712673	-1.72522379501939	0.00487461705445363	0.0438715534900827	0.0328395254194771	5649	tags=68%, list=37%, signal=43%	501/5095/84532/8802/23417/223/3945/31/18/1892/26275/8803/224/160287/92483/38/219/84693/3948/34/1962
KEGG_COLORECTAL_CANCER	KEGG_COLORECTAL_CANCER	61	0.49036610832141	1.64460809067211	0.00399719423139014	0.0438715534900827	0.0328395254194771	2732	tags=30%, list=18%, signal=24%	2353/3725/5881/7042/5295/5602/842/23533/7040/207/5599/5604/54205/8312/208/369/5900/1499
KEGG_ADHERENS_JUNCTION	KEGG_ADHERENS_JUNCTION	71	0.477405078829559	1.63484016489627	0.00372465811305295	0.0438715534900827	0.0328395254194771	3757	tags=42%, list=25%, signal=32%	5797/5881/6615/7525/7082/10580/5792/5770/2064/2534/999/10458/89/81607/10810/1387/117178/5819/1499/7454/56288/3480/5818/4233/87/1956/2033/1460/81/4301
KEGG_ERBB_SIGNALING_PATHWAY	KEGG_ERBB_SIGNALING_PATHWAY	78	0.469766874469231	1.62125913275898	0.00477614495583138	0.0438715534900827	0.0328395254194771	3464	tags=33%, list=23%, signal=26%	374/1839/3725/2069/5295/1026/5582/5602/2064/868/8440/23533/25759/5609/207/5599/5604/208/369/6655/1027/673/5336/5894/25/1956
KEGG_T_CELL_RECEPTOR_SIGNALING_PATHWAY	KEGG_T_CELL_RECEPTOR_SIGNALING_PATHWAY	102	0.447759211210681	1.61939319165121	0.00449138834599861	0.0438715534900827	0.0328395254194771	3390	tags=32%, list=22%, signal=25%	2353/3725/4792/4776/5535/5295/5970/1326/1493/4794/4793/2534/868/5133/919/8440/23533/8915/5609/207/10451/5604/208/84433/5534/8517/6655/5588/11261/3937/5894/3702/925
KEGG_TOLL_LIKE_RECEPTOR_SIGNALING_PATHWAY	KEGG_TOLL_LIKE_RECEPTOR_SIGNALING_PATHWAY	85	0.460010374930527	1.61686189549383	0.00377644812740853	0.0438715534900827	0.0328395254194771	2737	tags=27%, list=18%, signal=22%	3576/2353/3725/4792/6696/6348/6351/5295/5970/1326/5606/5602/6352/7097/23533/3654/5609/207/5599/5604/208/8517/7099
KEGG_CELL_ADHESION_MOLECULES_CAMS	KEGG_CELL_ADHESION_MOLECULES_CAMS	118	0.428637594271719	1.58034388620846	0.00401378557350823	0.0438715534900827	0.0328395254194771	2152	tags=28%, list=14%, signal=24%	1001/149461/9369/9075/6383/23705/3383/5797/22871/1000/6401/4684/1493/3127/1003/23308/23114/6385/9378/5792/6382/3123/3107/83700/3117/999/3115/4267/3105/5133/947/7122/3106
KEGG_INSULIN_SIGNALING_PATHWAY	KEGG_INSULIN_SIGNALING_PATHWAY	122	0.412001066736177	1.52607836018517	0.00451226911797565	0.0438715534900827	0.0328395254194771	4067	tags=38%, list=27%, signal=28%	8660/9021/5313/8651/5295/6517/2889/10580/51763/5140/5792/5770/5602/2872/5500/10603/10891/2308/868/23533/25759/5568/207/5599/5604/5139/208/369/6655/6720/673/3635/163688/5576/5260/5894/5577/10211/5613/6199/2002/2194/5605/6464/8569/5564
KEGG_B_CELL_RECEPTOR_SIGNALING_PATHWAY	KEGG_B_CELL_RECEPTOR_SIGNALING_PATHWAY	74	0.473766142168649	1.63244409082673	0.00556685304518977	0.0477158832444837	0.0357171523701399	3346	tags=34%, list=22%, signal=26%	2353/3725/4792/4776/5881/5535/5295/5970/4794/4793/23533/8915/207/10451/5604/208/84433/5534/8517/6655/11261/3635/5336/5894/8519
KEGG_PROSTATE_CANCER	KEGG_PROSTATE_CANCER	85	0.450035284334753	1.5818010691139	0.0060198368000283	0.0492532101820497	0.0368679000193121	3617	tags=40%, list=24%, signal=31%	3645/4792/5295/5970/1026/5159/2064/1870/5156/2308/80310/3479/842/23533/5154/468/207/5604/5728/1387/84699/208/369/8517/6655/1499/1027/673/3480/5894/1869/1956/2033/10488
