# Supplementary material for: Identification of Potential Biomarkers for Patients with DWI-Negative Ischemic Stroke
Source: J Mol Neurosci. 2024 Jul 12;74(3):68. doi: 10.1007/s12031-024-02229-z (PMC11245437; doi:10.1007/s12031-024-02229-z)
Supplement: Supplementary file 19 — Supplementary file19 (XLSX 2010 KB) [file 12031_2024_2229_MOESM19_ESM.xlsx]

## Sheet: Sheet2
# Input	DiseaseName	DiseaseID	GeneSymbol	GeneID	DiseaseCategories	DirectEvidence	InferenceChemicalName	InferenceScore	OmimIDs	PubMedIDs
gart	Abdominal Injuries	MESH:D000007	GART	2618	Wounds and injuries		Resveratrol	4.26		18277952
gart	Abdominal Neoplasms	MESH:D000008	GART	2618	Cancer		Tamoxifen	3.82		14745880
gart	Abdominal Pain	MESH:D015746	GART	2618	Signs and symptoms		Acetaminophen	42.76		11209028|11438806|16187469|29499192|8104298
gart	Abdominal Pain	MESH:D015746	GART	2618	Signs and symptoms		Arsenic	42.76		24735908
gart	Abdominal Pain	MESH:D015746	GART	2618	Signs and symptoms		Clozapine	42.76		1957942|9617515
gart	Abdominal Pain	MESH:D015746	GART	2618	Signs and symptoms		Copper	42.76		12600855
gart	Abdominal Pain	MESH:D015746	GART	2618	Signs and symptoms		Dexamethasone	42.76		1749637|9234591
gart	Abdominal Pain	MESH:D015746	GART	2618	Signs and symptoms		Diclofenac	42.76		1439622|15752411|16187469|2033230|9207477
gart	Abdominal Pain	MESH:D015746	GART	2618	Signs and symptoms		Indomethacin	42.76		1065802|17478464|6023693|7268625
gart	Abdominal Pain	MESH:D015746	GART	2618	Signs and symptoms		Methamphetamine	42.76		848798
gart	Abdominal Pain	MESH:D015746	GART	2618	Signs and symptoms		Methotrexate	42.76		5410994
gart	Abdominal Pain	MESH:D015746	GART	2618	Signs and symptoms		sodium arsenite	42.76		30612929
gart	Abdominal Pain	MESH:D015746	GART	2618	Signs and symptoms		Tamoxifen	42.76		2578557
gart	Abdominal Pain	MESH:D015746	GART	2618	Signs and symptoms		Tretinoin	42.76		9234591
gart	Abdominal Pain	MESH:D015746	GART	2618	Signs and symptoms		Valproic Acid	42.76		6206716
gart	Abdominal Pain	MESH:D015746	GART	2618	Signs and symptoms		Vincristine	42.76		1319399|2857400|2859431|4163141|4294312|4352365|4552812|5660206|5813374
gart	Abducens Nerve Diseases	MESH:D020434	GART	2618	Nervous system disease		Cyclosporine	18.02		9052919
gart	Abducens Nerve Diseases	MESH:D020434	GART	2618	Nervous system disease		Methotrexate	18.02		18319016|8638223
gart	Abducens Nerve Diseases	MESH:D020434	GART	2618	Nervous system disease		Tretinoin	18.02		10203107|16251142|19018859|9519692
gart	Abducens Nerve Diseases	MESH:D020434	GART	2618	Nervous system disease		Vincristine	18.02		14970803|14970804|5813374
gart	Aberrant Crypt Foci	MESH:D058739	GART	2618	Cancer		1,2-Dimethylhydrazine	25.11		16733082|22326950|22750881|29031619|29108773|29155087|29999212|30090573|30720227
gart	Aberrant Crypt Foci	MESH:D058739	GART	2618	Cancer		Arsenic Trioxide	25.11		30090573
gart	Aberrant Crypt Foci	MESH:D058739	GART	2618	Cancer		chlorophyllin	25.11		12628520
gart	Aberrant Crypt Foci	MESH:D058739	GART	2618	Cancer		chromium hexavalent ion	25.11		25352572
gart	Aberrant Crypt Foci	MESH:D058739	GART	2618	Cancer		Copper	25.11		11983831
gart	Aberrant Crypt Foci	MESH:D058739	GART	2618	Cancer		Resveratrol	25.11		16733082
gart	Abnormalities, Drug-Induced	MESH:D000014	GART	2618	Congenital abnormality		4,4'-hexafluorisopropylidene diphenol	94.77		29458080
gart	Abnormalities, Drug-Induced	MESH:D000014	GART	2618	Congenital abnormality		4-amino-2,6-dinitrotoluene	94.77		7525203
gart	Abnormalities, Drug-Induced	MESH:D000014	GART	2618	Congenital abnormality		Acetaminophen	94.77		2213573
gart	Abnormalities, Drug-Induced	MESH:D000014	GART	2618	Congenital abnormality		bisphenol A	94.77		20299547|20970156|21269433|25853433|29458080
gart	Abnormalities, Drug-Induced	MESH:D000014	GART	2618	Congenital abnormality		Cadmium	94.77		21278052
gart	Abnormalities, Drug-Induced	MESH:D000014	GART	2618	Congenital abnormality		Cadmium Chloride	94.77		25181703
gart	Abnormalities, Drug-Induced	MESH:D000014	GART	2618	Congenital abnormality		Carbamazepine	94.77		15123016|15644835|17584909|1932927|2039260|8986270|9535510
gart	Abnormalities, Drug-Induced	MESH:D000014	GART	2618	Congenital abnormality		Chlordecone	94.77		29458080
gart	Abnormalities, Drug-Induced	MESH:D000014	GART	2618	Congenital abnormality		Dexamethasone	94.77		3193449|3868384
gart	Abnormalities, Drug-Induced	MESH:D000014	GART	2618	Congenital abnormality		dibenzothiophene	94.77		23656968
gart	Abnormalities, Drug-Induced	MESH:D000014	GART	2618	Congenital abnormality		Dibutyl Phthalate	94.77		22027561
gart	Abnormalities, Drug-Induced	MESH:D000014	GART	2618	Congenital abnormality		diisobutyl phthalate	94.77		29458080
gart	Abnormalities, Drug-Induced	MESH:D000014	GART	2618	Congenital abnormality		Ethanol	94.77		10560774|17676605|18926900|22298809|26074427
gart	Abnormalities, Drug-Induced	MESH:D000014	GART	2618	Congenital abnormality		Ethinyl Estradiol	94.77		29458080
gart	Abnormalities, Drug-Induced	MESH:D000014	GART	2618	Congenital abnormality		Folic Acid	94.77		11096168|16112698
gart	Abnormalities, Drug-Induced	MESH:D000014	GART	2618	Congenital abnormality		Haloperidol	94.77		29458080
gart	Abnormalities, Drug-Induced	MESH:D000014	GART	2618	Congenital abnormality		Methamphetamine	94.77		17162495|19369643|19464935|19564919
gart	Abnormalities, Drug-Induced	MESH:D000014	GART	2618	Congenital abnormality		Methotrexate	94.77		10413333|12039119|1363493|16470853|19449473
gart	Abnormalities, Drug-Induced	MESH:D000014	GART	2618	Congenital abnormality		methylmercuric chloride	94.77		20181659|20864626|28526320|6734493
gart	Abnormalities, Drug-Induced	MESH:D000014	GART	2618	Congenital abnormality		Methyltestosterone	94.77		29458080
gart	Abnormalities, Drug-Induced	MESH:D000014	GART	2618	Congenital abnormality		Phenobarbital	94.77		15123016|15644835|17584909|1893664|2055617|424928|4441320|6195326|6462788
gart	Abnormalities, Drug-Induced	MESH:D000014	GART	2618	Congenital abnormality		Tetrachlorodibenzodioxin	94.77		11091363|11752688|14514962|15322242|19805408|21777668|23811824
gart	Abnormalities, Drug-Induced	MESH:D000014	GART	2618	Congenital abnormality		Tobacco Smoke Pollution	94.77		27576004
gart	Abnormalities, Drug-Induced	MESH:D000014	GART	2618	Congenital abnormality		Tretinoin	94.77		1438063|20117194|2114463|22498432|2339323|6175036|8048045
gart	Abnormalities, Drug-Induced	MESH:D000014	GART	2618	Congenital abnormality		trichostatin A	94.77		15901671|17320131|19850124
gart	Abnormalities, Drug-Induced	MESH:D000014	GART	2618	Congenital abnormality		Triclosan	94.77		27538710|29596926
gart	Abnormalities, Drug-Induced	MESH:D000014	GART	2618	Congenital abnormality		Valproic Acid	94.77		11091363|11223853|11339465|11986102|12196666|12237071|1363493|1377411|15123016|15208813|1574164|1574165|15901671|15955936|16112698|16239295|17320131|1893664|19174036|19507301|19850124|20025093|2284927|23888923|2499680|3080718|3140405|3142446|6126782|6147468|6150384|6401849|6412342|6428923|7687042|7852547|8363144|8816215|8875741|8935868|9344057
gart	Abnormalities, Multiple	MESH:D000015	GART	2618	Congenital abnormality		2,2',4,4'-tetrabromodiphenyl ether	76.81		20566336
gart	Abnormalities, Multiple	MESH:D000015	GART	2618	Congenital abnormality		bisphenol A	76.81		23637088|27107150|27486708|30248606
gart	Abnormalities, Multiple	MESH:D000015	GART	2618	Congenital abnormality		Cadmium	76.81		26125595
gart	Abnormalities, Multiple	MESH:D000015	GART	2618	Congenital abnormality		Cadmium Chloride	76.81		23644582|31494276
gart	Abnormalities, Multiple	MESH:D000015	GART	2618	Congenital abnormality		Carbamazepine	76.81		2492459
gart	Abnormalities, Multiple	MESH:D000015	GART	2618	Congenital abnormality		Copper	76.81		12604640
gart	Abnormalities, Multiple	MESH:D000015	GART	2618	Congenital abnormality		Dibutyl Phthalate	76.81		22975441
gart	Abnormalities, Multiple	MESH:D000015	GART	2618	Congenital abnormality		Diclofenac	76.81		24788080
gart	Abnormalities, Multiple	MESH:D000015	GART	2618	Congenital abnormality		hexabromocyclododecane	76.81		19356805
gart	Abnormalities, Multiple	MESH:D000015	GART	2618	Congenital abnormality		Methotrexate	76.81		10413333|16470853|22811276
gart	Abnormalities, Multiple	MESH:D000015	GART	2618	Congenital abnormality		methylmercuric chloride	76.81		20864626
gart	Abnormalities, Multiple	MESH:D000015	GART	2618	Congenital abnormality		methylparaben	76.81		23637088|29360218
gart	Abnormalities, Multiple	MESH:D000015	GART	2618	Congenital abnormality		Particulate Matter	76.81		28391149
gart	Abnormalities, Multiple	MESH:D000015	GART	2618	Congenital abnormality		perfluorooctanoic acid	76.81		31494276
gart	Abnormalities, Multiple	MESH:D000015	GART	2618	Congenital abnormality		Phenobarbital	76.81		2492459
gart	Abnormalities, Multiple	MESH:D000015	GART	2618	Congenital abnormality		Tetrachlorodibenzodioxin	76.81		10048156|20566336|23811824|30398377
gart	Abnormalities, Multiple	MESH:D000015	GART	2618	Congenital abnormality		Tretinoin	76.81		20695457|22898132
gart	Abnormalities, Multiple	MESH:D000015	GART	2618	Congenital abnormality		trichostatin A	76.81		15901671
gart	Abnormalities, Multiple	MESH:D000015	GART	2618	Congenital abnormality		Valproic Acid	76.81		11223853|15901671|19490988|23811354|2492459|6439041|8363144
gart	Abnormalities, Radiation-Induced	MESH:D000016	GART	2618	Congenital abnormality|Wounds and injuries		Cadmium Chloride	4.17		25853276
gart	Abnormalities, Severe Teratoid	MESH:D009008	GART	2618	Congenital abnormality		Acetaminophen	9.32		20566340
gart	Abnormalities, Severe Teratoid	MESH:D009008	GART	2618	Congenital abnormality		Ethanol	9.32		23733920
gart	Abortion, Spontaneous	MESH:D000022	GART	2618	Pregnancy complication		Air Pollutants	15.35		20049215
gart	Abortion, Spontaneous	MESH:D000022	GART	2618	Pregnancy complication		Air Pollutants, Occupational	15.35		24080331
gart	Abortion, Spontaneous	MESH:D000022	GART	2618	Pregnancy complication		Arsenic	15.35		12934964|20940111|22426358
gart	Abortion, Spontaneous	MESH:D000022	GART	2618	Pregnancy complication		perfluorooctanoic acid	15.35		23978332|32319790
gart	Abortion, Spontaneous	MESH:D000022	GART	2618	Pregnancy complication		sodium arsenite	15.35		17569693
gart	Abortion, Spontaneous	MESH:D000022	GART	2618	Pregnancy complication		Vehicle Emissions	15.35		20049215
gart	Abruptio Placentae	MESH:D000037	GART	2618	Pregnancy complication		Methamphetamine	9		11732233
gart	Abruptio Placentae	MESH:D000037	GART	2618	Pregnancy complication		Phenobarbital	9		19047607
gart	Acantholysis	MESH:D000051	GART	2618	Pathology (process)|Skin disease		Tretinoin	3.63		17763283
gart	Acidosis	MESH:D000138	GART	2618	Metabolic disease		Acetaminophen	14.76		10092726|3403780|8214766
gart	Acidosis	MESH:D000138	GART	2618	Metabolic disease		Copper	14.76		11820775
gart	Acidosis	MESH:D000138	GART	2618	Metabolic disease		Diclofenac	14.76		11123398
gart	Acidosis	MESH:D000138	GART	2618	Metabolic disease		Ethanol	14.76		11192467
gart	Acidosis	MESH:D000138	GART	2618	Metabolic disease		Valproic Acid	14.76		11891102
gart	Acidosis, Lactic	MESH:D000140	GART	2618	Metabolic disease		Acetaminophen	18.14		10447915|18609519
gart	Acidosis, Lactic	MESH:D000140	GART	2618	Metabolic disease		Clozapine	18.14		9034416
gart	Acidosis, Lactic	MESH:D000140	GART	2618	Metabolic disease		Ethanol	18.14		2054009|404836
gart	Acidosis, Lactic	MESH:D000140	GART	2618	Metabolic disease		Fluorouracil	18.14		9020500|9635854
gart	Acidosis, Lactic	MESH:D000140	GART	2618	Metabolic disease		Valproic Acid	18.14		3922731
gart	Acidosis, Respiratory	MESH:D000142	GART	2618	Metabolic disease|Respiratory tract disease		Copper Sulfate	2.97		7265320
gart	Acinetobacter Infections	MESH:D000151	GART	2618	Bacterial infection or mycosis		Plant Extracts	3.88		22182644
gart	Acne Vulgaris	MESH:D000152	GART	2618	Skin disease		Dexamethasone	13.54		16552437
gart	Acne Vulgaris	MESH:D000152	GART	2618	Skin disease		Ethinyl Estradiol	13.54		12615818|15269926|17505938|2945082|8222658
gart	Acne Vulgaris	MESH:D000152	GART	2618	Skin disease		Tobacco Smoke Pollution	13.54		15029439
gart	Acne Vulgaris	MESH:D000152	GART	2618	Skin disease		Tretinoin	13.54		161830|20233239|21274875|2146526|3156656|3157930
gart	Acquired ichthyosis	MESH:C538175	GART	2618	Congenital abnormality|Infant-newborn disease|Skin disease		Tretinoin	4.18		10473963|1401316
gart	Acrodermatitis	MESH:D000169	GART	2618	Congenital abnormality|Skin disease		Dexamethasone	8.77		17495388
gart	Acrodermatitis	MESH:D000169	GART	2618	Congenital abnormality|Skin disease		Zinc	8.77		16889938|17190629|17202136
gart	Acrodermatitis enteropathica	MESH:C538178	GART	2618	Congenital abnormality|Skin disease		Zinc	4.14		12389026
gart	ACTH Deficiency, Isolated	MESH:C562707	GART	2618	Endocrine system disease|Genetic disease (inborn)|Metabolic disease		Dexamethasone	3.54		11141589
gart	Acute Coronary Syndrome	MESH:D054058	GART	2618	Cardiovascular disease		Copper	12.09		15966572
gart	Acute Coronary Syndrome	MESH:D054058	GART	2618	Cardiovascular disease		Fluorouracil	12.09		15855175|16268749|16981070
gart	Acute Coronary Syndrome	MESH:D054058	GART	2618	Cardiovascular disease		Methamphetamine	12.09		12745036|17404411
gart	Acute Coronary Syndrome	MESH:D054058	GART	2618	Cardiovascular disease		Zinc	12.09		15966572
gart	Acute Disease	MESH:D000208	GART	2618	Pathology (process)		Carbamazepine	7.84		15289703
gart	Acute Disease	MESH:D000208	GART	2618	Pathology (process)		Valproic Acid	7.84		15289703
gart	Acute Generalized Exanthematous Pustulosis	MESH:D056150	GART	2618	Immune system disease|Skin disease		Carbamazepine	4.4		12430739|15229826
gart	Acute Kidney Injury	MESH:D058186	GART	2618	Urogenital disease (female)|Urogenital disease (male)		Acetaminophen	99.93		10454517|10462288|10529635|15058171|15118981|15546480|1605724|1676404|19109935|19183124|19369842|19515070|19639374|19815612|19995690|22093918|2302954|2873910|30099449|3403780|35243748|3605153|3747662|3827589|3992409|455818|6173498|6708674|6800515|6802245|6825559|6877410|7100020|7318260|7364436|7969685|8156726|8244261|8317017|8669426|8812206|9085330|9381478|9796772|9858252
gart	Acute Kidney Injury	MESH:D058186	GART	2618	Urogenital disease (female)|Urogenital disease (male)		aristolochic acid I	99.93		24530882|26204831|27422293|34677723
gart	Acute Kidney Injury	MESH:D058186	GART	2618	Urogenital disease (female)|Urogenital disease (male)		Arsenic Trioxide	99.93		18463343
gart	Acute Kidney Injury	MESH:D058186	GART	2618	Urogenital disease (female)|Urogenital disease (male)		bisphenol A	99.93		24625398
gart	Acute Kidney Injury	MESH:D058186	GART	2618	Urogenital disease (female)|Urogenital disease (male)		Cadmium Chloride	99.93		21620867|28759707|29286200|32818823|35122928
gart	Acute Kidney Injury	MESH:D058186	GART	2618	Urogenital disease (female)|Urogenital disease (male)		Carbamazepine	99.93		11346062|12005248|1494733|19995690|2918954|4653892
gart	Acute Kidney Injury	MESH:D058186	GART	2618	Urogenital disease (female)|Urogenital disease (male)		Carbon Tetrachloride	99.93		24975872|28285099|30825423
gart	Acute Kidney Injury	MESH:D058186	GART	2618	Urogenital disease (female)|Urogenital disease (male)		chromium hexavalent ion	99.93		30236763
gart	Acute Kidney Injury	MESH:D058186	GART	2618	Urogenital disease (female)|Urogenital disease (male)		Clozapine	99.93		10513719|10939762|12123128|20126316
gart	Acute Kidney Injury	MESH:D058186	GART	2618	Urogenital disease (female)|Urogenital disease (male)		Copper Sulfate	99.93		30431687|602954
gart	Acute Kidney Injury	MESH:D058186	GART	2618	Urogenital disease (female)|Urogenital disease (male)		Cyclosporine	99.93		11271297|11576359|12131698|1539206|1839490|21058009|22005293|2368707|2576639|2940667|29975447|3086006|3544376|3544821|6342655|7518975|7566623
gart	Acute Kidney Injury	MESH:D058186	GART	2618	Urogenital disease (female)|Urogenital disease (male)		Dexamethasone	99.93		31654708|32687258|8546128|9763554
gart	Acute Kidney Injury	MESH:D058186	GART	2618	Urogenital disease (female)|Urogenital disease (male)		Diclofenac	99.93		10444806|15327563|15752411|16432863|17028363|18274699|19031110|2523777|31042592|4022222|7897758|8342005
gart	Acute Kidney Injury	MESH:D058186	GART	2618	Urogenital disease (female)|Urogenital disease (male)		Enzyme Inhibitors	99.93		19326569
gart	Acute Kidney Injury	MESH:D058186	GART	2618	Urogenital disease (female)|Urogenital disease (male)		Ethanol	99.93		28285099|3747662
gart	Acute Kidney Injury	MESH:D058186	GART	2618	Urogenital disease (female)|Urogenital disease (male)		Fluorouracil	99.93		15895229|3978662
gart	Acute Kidney Injury	MESH:D058186	GART	2618	Urogenital disease (female)|Urogenital disease (male)		Folic Acid	99.93		1068326|10980121|11532093|135854|15149334|15625121|16316344|16595132|17003819|18480750|18626492|19552531|23255615|24275386|25559736|2566606|30405444|31447676|31593741|33404076|35191561|35772596|4142233|5070373|562503|745638|7531211|851170|8594875
gart	Acute Kidney Injury	MESH:D058186	GART	2618	Urogenital disease (female)|Urogenital disease (male)		Gallic Acid	99.93		24433871
gart	Acute Kidney Injury	MESH:D058186	GART	2618	Urogenital disease (female)|Urogenital disease (male)		Haloperidol	99.93		6121542|7569118|8828352
gart	Acute Kidney Injury	MESH:D058186	GART	2618	Urogenital disease (female)|Urogenital disease (male)		Indomethacin	99.93		15007713|2191029|2872506|2886806|3071148|3600902|3616022|3727353|3975749|3978662|3980192|4000350|4071154|448822|464454|6589647|6781208|6949485|6952058|7017180|718323|7305576|7375974|7386499|8163032|8240599|8671983|9052853
gart	Acute Kidney Injury	MESH:D058186	GART	2618	Urogenital disease (female)|Urogenital disease (male)		Methotrexate	99.93		10609804|10752997|10985069|11459208|12605394|1282715|1450620|14970366|15139068|15252273|15504095|15668713|15984523|16326413|16786587|16912244|17349162|17387702|17519458|1758061|17609630|17701600|18045317|1838364|18924527|18997139|19131789|1920332|19833686|19863208|19956493|20009434|20155268|2546688|2689182|2872506|2918955|31039415|3427224|3812535|3978662|6350313|6607976|666479|7857106|8569964|862…
gart	Acute Kidney Injury	MESH:D058186	GART	2618	Urogenital disease (female)|Urogenital disease (male)		Nickel	99.93		21600195
gart	Acute Kidney Injury	MESH:D058186	GART	2618	Urogenital disease (female)|Urogenital disease (male)		Paraquat	99.93		21991918|26988026|28123623|30562684|33838153
gart	Acute Kidney Injury	MESH:D058186	GART	2618	Urogenital disease (female)|Urogenital disease (male)		Particulate Matter	99.93		19797351|34751495
gart	Acute Kidney Injury	MESH:D058186	GART	2618	Urogenital disease (female)|Urogenital disease (male)		Pemetrexed	99.93		14581433
gart	Acute Kidney Injury	MESH:D058186	GART	2618	Urogenital disease (female)|Urogenital disease (male)		Phenobarbital	99.93		1485575
gart	Acute Kidney Injury	MESH:D058186	GART	2618	Urogenital disease (female)|Urogenital disease (male)		Plant Extracts	99.93		18680783|19736602|22021999
gart	Acute Kidney Injury	MESH:D058186	GART	2618	Urogenital disease (female)|Urogenital disease (male)		Resveratrol	99.93		16488442|16538975|21593185|24958931
gart	Acute Kidney Injury	MESH:D058186	GART	2618	Urogenital disease (female)|Urogenital disease (male)		sodium arsenite	99.93		21094152|23724280|32736004|32818823
gart	Acute Kidney Injury	MESH:D058186	GART	2618	Urogenital disease (female)|Urogenital disease (male)		Tobacco Smoke Pollution	99.93		29177025
gart	Acute Kidney Injury	MESH:D058186	GART	2618	Urogenital disease (female)|Urogenital disease (male)		Tretinoin	99.93		10607690|11604554|12801854|17564563|18363177|8546128|9158667|9763554
gart	Acute Kidney Injury	MESH:D058186	GART	2618	Urogenital disease (female)|Urogenital disease (male)		trichostatin A	99.93		29476062
gart	Acute Kidney Injury	MESH:D058186	GART	2618	Urogenital disease (female)|Urogenital disease (male)		Valproic Acid	99.93		29968957
gart	Acute Kidney Injury	MESH:D058186	GART	2618	Urogenital disease (female)|Urogenital disease (male)		Vehicle Emissions	99.93		19797351|34751495
gart	Acute Kidney Injury	MESH:D058186	GART	2618	Urogenital disease (female)|Urogenital disease (male)		Vincristine	99.93		10454517
gart	Acute Kidney Injury	MESH:D058186	GART	2618	Urogenital disease (female)|Urogenital disease (male)		Zinc	99.93		7800247
gart	Acute Lung Injury	MESH:D055371	GART	2618	Respiratory tract disease		Benzo(a)pyrene	33.19		28032951
gart	Acute Lung Injury	MESH:D055371	GART	2618	Respiratory tract disease		Dexamethasone	33.19		11778176|21511011|21801858|25080890|25497111|25891457|30102002
gart	Acute Lung Injury	MESH:D055371	GART	2618	Respiratory tract disease		Ethanol	33.19		20159407
gart	Acute Lung Injury	MESH:D055371	GART	2618	Respiratory tract disease		Formaldehyde	33.19		25845602
gart	Acute Lung Injury	MESH:D055371	GART	2618	Respiratory tract disease		Nanotubes, Carbon	33.19		31265265
gart	Acute Lung Injury	MESH:D055371	GART	2618	Respiratory tract disease		Nickel	33.19		12540486|16166738
gart	Acute Lung Injury	MESH:D055371	GART	2618	Respiratory tract disease		Paraquat	33.19		19712760|20004239|20498031|21801858|21941782|23603004|24535699|24812154|24893116|24963491|25215149|25304964|25338942|25461551|25579023|25674253|25815693|25891457|26313688|26708779|26722498|26813466|27014807|27890776|28131803|28363843|28474156|28480221|28600744|30025709|30088170|30571954|30726711|30797787|30967525|32680482|32763286|33592258
gart	Acute Lung Injury	MESH:D055371	GART	2618	Respiratory tract disease		Particulate Matter	33.19		12396868|12832678|16298680|28351761|29559844|29883952|31279222
gart	Acute Lung Injury	MESH:D055371	GART	2618	Respiratory tract disease		Plant Extracts	33.19		28032951
gart	Acute Lung Injury	MESH:D055371	GART	2618	Respiratory tract disease		Resveratrol	33.19		16488442|21284090|22646800|23625030|24818579|26708779
gart	Acute Lung Injury	MESH:D055371	GART	2618	Respiratory tract disease		Vehicle Emissions	33.19		12832678|16298680
gart	Acute Pain	MESH:D059787	GART	2618	Signs and symptoms		Diclofenac	4.2		27313093
gart	Adams-Stokes Syndrome	MESH:D000219	GART	2618	Cardiovascular disease|Pathology (process)		Carbamazepine	3.6		6613526|6756049
gart	Adenocarcinoma	MESH:D000230	GART	2618	Cancer		1,2-Dimethylhydrazine	63.51		1113308|1617211|16774945|1933837|22282992|29879413|34627785|7226115
gart	Adenocarcinoma	MESH:D000230	GART	2618	Cancer		4,4'-hexafluorisopropylidene diphenol	63.51		30102602
gart	Adenocarcinoma	MESH:D000230	GART	2618	Cancer		Arsenic Trioxide	63.51		11798837|19771260|19825857
gart	Adenocarcinoma	MESH:D000230	GART	2618	Cancer		Benzo(a)pyrene	63.51		20127859|20464547
gart	Adenocarcinoma	MESH:D000230	GART	2618	Cancer		bis(4-hydroxyphenyl)sulfone	63.51		30102602
gart	Adenocarcinoma	MESH:D000230	GART	2618	Cancer		bisphenol A	63.51		19590677|23810794|27721470|30387366|31287222
gart	Adenocarcinoma	MESH:D000230	GART	2618	Cancer		Ethinyl Estradiol	63.51		10667565|14692618|30387366|65687
gart	Adenocarcinoma	MESH:D000230	GART	2618	Cancer		Fluorouracil	63.51		15228453|1893363|19295247|20003335|2112726|3093413|6340628|6457698|7113229|7763018
gart	Adenocarcinoma	MESH:D000230	GART	2618	Cancer		Formaldehyde	63.51		12562630
gart	Adenocarcinoma	MESH:D000230	GART	2618	Cancer		Indomethacin	63.51		16537180|7614682
gart	Adenocarcinoma	MESH:D000230	GART	2618	Cancer		Methotrexate	63.51		7127658
gart	Adenocarcinoma	MESH:D000230	GART	2618	Cancer		Oxaliplatin	63.51		19295247|19538878
gart	Adenocarcinoma	MESH:D000230	GART	2618	Cancer		Phenobarbital	63.51		7586145
gart	Adenocarcinoma	MESH:D000230	GART	2618	Cancer		Resveratrol	63.51		23248098|23810794|25061499
gart	Adenocarcinoma	MESH:D000230	GART	2618	Cancer		sodium arsenite	63.51		20937726
gart	Adenocarcinoma	MESH:D000230	GART	2618	Cancer		Tamoxifen	63.51		15750629|8360713
gart	Adenocarcinoma	MESH:D000230	GART	2618	Cancer		Testosterone	63.51		11006573|11375906|30387366|7728979|9131265
gart	Adenocarcinoma	MESH:D000230	GART	2618	Cancer		Topotecan	63.51		21795476
gart	Adenocarcinoma	MESH:D000230	GART	2618	Cancer		Valproic Acid	63.51		1729766
gart	Adenocarcinoma	MESH:D000230	GART	2618	Cancer		Vincristine	63.51		19825857|6340628|675898
gart	Adenocarcinoma	MESH:D000230	GART	2618	Cancer		Zinc	63.51		31505237
gart	Adenocarcinoma, Bronchiolo-Alveolar	MESH:D002282	GART	2618	Cancer		ethylene dichloride	7.81		28421967
gart	Adenocarcinoma, Bronchiolo-Alveolar	MESH:D002282	GART	2618	Cancer		Tobacco Smoke Pollution	7.81		15814487
gart	Adenocarcinoma, Mucinous	MESH:D002288	GART	2618	Cancer		Fluorouracil	3.85		15228453
gart	Adenocarcinoma of Lung	MESH:D000077192	GART	2618	Cancer	marker/mechanism				27602772
gart	Adenocarcinoma of Lung	MESH:D000077192	GART	2618	Cancer		Air Pollutants	20.72		23951099
gart	Adenocarcinoma of Lung	MESH:D000077192	GART	2618	Cancer		Arsenic Trioxide	20.72		24345465|24691991
gart	Adenocarcinoma of Lung	MESH:D000077192	GART	2618	Cancer		Ivermectin	20.72		32201246
gart	Adenocarcinoma of Lung	MESH:D000077192	GART	2618	Cancer		Particulate Matter	20.72		30664991|9455688
gart	Adenocarcinoma of Lung	MESH:D000077192	GART	2618	Cancer		Pemetrexed	20.72		21428883
gart	Adenocarcinoma of Lung	MESH:D000077192	GART	2618	Cancer		Resveratrol	20.72		18089832
gart	Adenocarcinoma of Lung	MESH:D000077192	GART	2618	Cancer		trichostatin A	20.72		22626855
gart	Adenocarcinoma of Lung	MESH:D000077192	GART	2618	Cancer		Vehicle Emissions	20.72		26452295
gart	Adenocarcinoma, Papillary	MESH:D000231	GART	2618	Cancer		Phenobarbital	3.63		6850638
gart	Adenoma	MESH:D000236	GART	2618	Cancer		1,2-Dimethylhydrazine	57.88		16774945|9695784
gart	Adenoma	MESH:D000236	GART	2618	Cancer		Arsenic	57.88		32062438
gart	Adenoma	MESH:D000236	GART	2618	Cancer		Benzo(a)pyrene	57.88		19841130|21562034|32062438|33939976|3802065|6695378|8571376|8761429|8912846
gart	Adenoma	MESH:D000236	GART	2618	Cancer		decabromobiphenyl ether	57.88		23531792
gart	Adenoma	MESH:D000236	GART	2618	Cancer		Dexamethasone	57.88		8912846
gart	Adenoma	MESH:D000236	GART	2618	Cancer		Diethylnitrosamine	57.88		10737359|11442025|12127304|16039950|16257853|19041683|21424122|22094457|23531792|26115596|3102426|3180032|6695378|7923571|8013413
gart	Adenoma	MESH:D000236	GART	2618	Cancer		Ethanol	57.88		27840117
gart	Adenoma	MESH:D000236	GART	2618	Cancer		ethylene dichloride	57.88		28421967
gart	Adenoma	MESH:D000236	GART	2618	Cancer		Folic Acid	57.88		16963246
gart	Adenoma	MESH:D000236	GART	2618	Cancer		Formaldehyde	57.88		12562630
gart	Adenoma	MESH:D000236	GART	2618	Cancer		Indomethacin	57.88		11497255
gart	Adenoma	MESH:D000236	GART	2618	Cancer		Particulate Matter	57.88		9455688
gart	Adenoma	MESH:D000236	GART	2618	Cancer		Phenobarbital	57.88		21424122|23531792|2387015|3180032|6850638|7923571
gart	Adenoma	MESH:D000236	GART	2618	Cancer		Plant Extracts	57.88		16039950|21937742|26115596
gart	Adenoma	MESH:D000236	GART	2618	Cancer		Resveratrol	57.88		15688382
gart	Adenoma	MESH:D000236	GART	2618	Cancer		sodium arsenite	57.88		20937726
gart	Adenoma	MESH:D000236	GART	2618	Cancer		Tobacco Smoke Pollution	57.88		27840117
gart	Adenoma, Bile Duct	MESH:D002759	GART	2618	Cancer		Diethylnitrosamine	8.81		12597444|12948813
gart	Adenoma, Bile Duct	MESH:D002759	GART	2618	Cancer		Phenobarbital	8.81		12597444|28245158
gart	Adenoma, Islet Cell	MESH:D007516	GART	2618	Cancer|Digestive system disease|Endocrine system disease		Valproic Acid	3.09		1729766
gart	Adenoma, Liver Cell	MESH:D018248	GART	2618	Cancer|Digestive system disease		2,3',4,4',5-pentachlorobiphenyl	44.39		21383778
gart	Adenoma, Liver Cell	MESH:D018248	GART	2618	Cancer|Digestive system disease		Carbamazepine	44.39		10383724
gart	Adenoma, Liver Cell	MESH:D018248	GART	2618	Cancer|Digestive system disease		Carbon Tetrachloride	44.39		23288052
gart	Adenoma, Liver Cell	MESH:D018248	GART	2618	Cancer|Digestive system disease		Diethylnitrosamine	44.39		11354469|12948813|1444806|15492232|15509519|15728704|16434500|17162532|17620307|18056438|19052882|19061943|1968981|23288052|25656644|27151938|27914986|28943392|2924405|29458170|3856057|3971489|8242847
gart	Adenoma, Liver Cell	MESH:D018248	GART	2618	Cancer|Digestive system disease		Ethinyl Estradiol	44.39		1968981
gart	Adenoma, Liver Cell	MESH:D018248	GART	2618	Cancer|Digestive system disease		perfluoro-n-nonanoic acid	44.39		21984479
gart	Adenoma, Liver Cell	MESH:D018248	GART	2618	Cancer|Digestive system disease		perfluorooctanoic acid	44.39		21984479
gart	Adenoma, Liver Cell	MESH:D018248	GART	2618	Cancer|Digestive system disease		Phenobarbital	44.39		11354469|12795231|1444806|15492232|15728704|1674234|17620307|19298838|1971196|26838046|28245158|2924405|3769139|3856057|3971489
gart	Adenoma, Liver Cell	MESH:D018248	GART	2618	Cancer|Digestive system disease		Plant Extracts	44.39		23262642
gart	Adenoma, Liver Cell	MESH:D018248	GART	2618	Cancer|Digestive system disease		Tamoxifen	44.39		7834623|8435874
gart	Adenoma, Liver Cell	MESH:D018248	GART	2618	Cancer|Digestive system disease		Tetrachlorodibenzodioxin	44.39		16835633|20959002
gart	Adenoma, Liver Cell	MESH:D018248	GART	2618	Cancer|Digestive system disease		Thioacetamide	44.39		27914986|28943392
gart	Adenomatous Polyposis Coli	MESH:D011125	GART	2618	Cancer|Digestive system disease|Genetic disease (inborn)		Plant Extracts	6.32		18205911
gart	Adenomatous Polyposis Coli	MESH:D011125	GART	2618	Cancer|Digestive system disease|Genetic disease (inborn)		Resveratrol	6.32		11588890|26223300
gart	Adenomatous Polyps	MESH:D018256	GART	2618	Cancer		Formaldehyde	3.5		12562630
gart	Adenovirus Infections, Human	MESH:D000258	GART	2618	Viral disease		Ivermectin	4.47		32641484
gart	Adrenal Cortex Diseases	MESH:D000303	GART	2618	Endocrine system disease		Dexamethasone	12.01		11370731
gart	Adrenal Cortex Diseases	MESH:D000303	GART	2618	Endocrine system disease		Ethanol	12.01		26188107|29524503
gart	Adrenal Cortex Diseases	MESH:D000303	GART	2618	Endocrine system disease		Resveratrol	12.01		27052214
gart	Adrenal Cortex Neoplasms	MESH:D000306	GART	2618	Cancer|Endocrine system disease		arsenite	4.13		20448261
gart	Adrenal Gland Diseases	MESH:D000307	GART	2618	Endocrine system disease		Cadmium	12.32		34416349
gart	Adrenal Gland Diseases	MESH:D000307	GART	2618	Endocrine system disease		Dexamethasone	12.32		9253312
gart	Adrenal Gland Diseases	MESH:D000307	GART	2618	Endocrine system disease		sodium arsenite	12.32		20146381
gart	Adrenal Gland Neoplasms	MESH:D000310	GART	2618	Cancer|Endocrine system disease		Arsenic	11.82		12583988|14514661
gart	Adrenal Gland Neoplasms	MESH:D000310	GART	2618	Cancer|Endocrine system disease		sodium arsenite	11.82		15138027|15276417|20937726
gart	Adrenal Gland Neoplasms	MESH:D000310	GART	2618	Cancer|Endocrine system disease		Valproic Acid	11.82		1729766
gart	Adrenal Hyperplasia, Congenital	MESH:D000312	GART	2618	Congenital abnormality|Endocrine system disease|Genetic disease (inborn)|Metabolic disease|Urogenital disease (female)|Urogenital disease (male)		Dexamethasone	2.95		1619017|17148562
gart	Adrenal Insufficiency	MESH:D000309	GART	2618	Endocrine system disease		Dexamethasone	7.1		27941970|35246761|7477798
gart	Adrenal Insufficiency	MESH:D000309	GART	2618	Endocrine system disease		Ethinyl Estradiol	7.1		3284149
gart	Adrenocortical Adenoma	MESH:D018246	GART	2618	Cancer|Endocrine system disease		Arsenic	10.41		17306315
gart	Adrenocortical Adenoma	MESH:D018246	GART	2618	Cancer|Endocrine system disease		sodium arsenite	10.41		16712894|17306315
gart	Adrenocortical Carcinoma	MESH:D018268	GART	2618	Cancer|Endocrine system disease		Vincristine	3.3		12015757
gart	Adrenocortical Hyperfunction	MESH:D000308	GART	2618	Endocrine system disease		Ethinyl Estradiol	3.43		1182631
gart	Affective Disorders, Psychotic	MESH:D000341	GART	2618	Mental disorder		Carbamazepine	7.51		8109663
gart	Affective Disorders, Psychotic	MESH:D000341	GART	2618	Mental disorder		Haloperidol	7.51		8109663
gart	Ageusia	MESH:D000370	GART	2618	Nervous system disease|Signs and symptoms		Folic Acid	12.27		3214955
gart	Ageusia	MESH:D000370	GART	2618	Nervous system disease|Signs and symptoms		Methotrexate	12.27		3214955
gart	Ageusia	MESH:D000370	GART	2618	Nervous system disease|Signs and symptoms		Zinc	12.27		3046632
gart	Aging, Premature	MESH:D019588	GART	2618	Signs and symptoms		Resveratrol	3.03		23129026
gart	Agoraphobia	MESH:D000379	GART	2618	Mental disorder		Clozapine	8.48		11230003
gart	Agoraphobia	MESH:D000379	GART	2618	Mental disorder		Methamphetamine	8.48		9131885
gart	Agranulocytosis	MESH:D000380	GART	2618	Blood disease		Carbamazepine	22.7		12897634|2089834|3986730|6711691
gart	Agranulocytosis	MESH:D000380	GART	2618	Blood disease		Clozapine	22.7		10340918|10435399|10513719|10860943|11463031|11718172|12649775|14617031|16160616|16191206|16390912|16503709|16510162|16939528|18759705|19697595|20023573|24185126|24588327|27368152|2813671|31480|7522149|7959380|8664211|9034416|9541333|9766615
gart	Agranulocytosis	MESH:D000380	GART	2618	Blood disease		Fluorouracil	22.7		6603024|8120554
gart	Agranulocytosis	MESH:D000380	GART	2618	Blood disease		Indomethacin	22.7		3747087
gart	Agranulocytosis	MESH:D000380	GART	2618	Blood disease		Methotrexate	22.7		6603024
gart	Agranulocytosis	MESH:D000380	GART	2618	Blood disease		Valproic Acid	22.7		11831095
gart	Agranulocytosis	MESH:D000380	GART	2618	Blood disease		Vincristine	22.7		5813374
gart	Agraphia	MESH:D000381	GART	2618	Nervous system disease|Signs and symptoms		Methotrexate	4.66		14561622
gart	Agricultural Workers' Diseases	MESH:D000382	GART	2618	Occupational disease		Carbon Tetrachloride	5		17116648|19387005|19541724
gart	Agricultural Workers' Diseases	MESH:D000382	GART	2618	Occupational disease		Paraquat	5		11874814|17116648|17495700|19541724|19650582|20061368|21269927|24120951
gart	AIDS Dementia Complex	MESH:D015526	GART	2618	Immune system disease|Mental disorder|Nervous system disease|Viral disease		Methamphetamine	3.58		11519485
gart	Airway Obstruction	MESH:D000402	GART	2618	Respiratory tract disease		Acetaminophen	24.83		19317383
gart	Airway Obstruction	MESH:D000402	GART	2618	Respiratory tract disease		Beclomethasone	24.83		11568990|15144908|15841673|18430318
gart	Airway Obstruction	MESH:D000402	GART	2618	Respiratory tract disease		Ethanol	24.83		12166551
gart	Airway Obstruction	MESH:D000402	GART	2618	Respiratory tract disease		Haloperidol	24.83		2568376
gart	Airway Obstruction	MESH:D000402	GART	2618	Respiratory tract disease		Nanotubes, Carbon	24.83		30423287
gart	Airway Obstruction	MESH:D000402	GART	2618	Respiratory tract disease		Particulate Matter	24.83		30090456
gart	Airway Obstruction	MESH:D000402	GART	2618	Respiratory tract disease		Tobacco Smoke Pollution	24.83		12166551|28951138
gart	Airway Remodeling	MESH:D056151	GART	2618	Pathology (anatomical condition)		Particulate Matter	8.17		30090456
gart	Airway Remodeling	MESH:D056151	GART	2618	Pathology (anatomical condition)		Vehicle Emissions	8.17		29078374
gart	Akathisia, Drug-Induced	MESH:D017109	GART	2618	Nervous system disease|Signs and symptoms		Benztropine	8.54		10895402|6847973
gart	Akathisia, Drug-Induced	MESH:D017109	GART	2618	Nervous system disease|Signs and symptoms		Clozapine	8.54		11030483|11156818|12107616|16240977|17414247|7597122|9501888
gart	Akathisia, Drug-Induced	MESH:D017109	GART	2618	Nervous system disease|Signs and symptoms		Haloperidol	8.54		10350027|10389620|10459715|11156818|11434401|12107616|12223254|12900300|12927004|12974990|14733451|14961937|17042884|17875112|19040345|19192477|2378546|2878216|6470196|6497564|6666375|6691455|7021451|7540798|7597122|8573063|8829716|9090331
gart	Akinetic Mutism	MESH:D000405	GART	2618	Nervous system disease		Fluorouracil	13.31		11410695|3080815
gart	Akinetic Mutism	MESH:D000405	GART	2618	Nervous system disease		Haloperidol	13.31		17484951
gart	Akinetic Mutism	MESH:D000405	GART	2618	Nervous system disease		Methotrexate	13.31		9403207
gart	Albuminuria	MESH:D000419	GART	2618	Signs and symptoms|Urogenital disease (female)|Urogenital disease (male)		bisphenol A	18.81		22398408
gart	Albuminuria	MESH:D000419	GART	2618	Signs and symptoms|Urogenital disease (female)|Urogenital disease (male)		Cadmium	18.81		19700501|20525263|20576581|22027495|24093454|26852280
gart	Albuminuria	MESH:D000419	GART	2618	Signs and symptoms|Urogenital disease (female)|Urogenital disease (male)		Calcitriol	18.81		9607202
gart	Albuminuria	MESH:D000419	GART	2618	Signs and symptoms|Urogenital disease (female)|Urogenital disease (male)		Dexamethasone	18.81		12414515
gart	Albuminuria	MESH:D000419	GART	2618	Signs and symptoms|Urogenital disease (female)|Urogenital disease (male)		Folic Acid	18.81		22647887|29380373
gart	Albuminuria	MESH:D000419	GART	2618	Signs and symptoms|Urogenital disease (female)|Urogenital disease (male)		Resveratrol	18.81		20332614|22733486|23090186|24413998
gart	Albuminuria	MESH:D000419	GART	2618	Signs and symptoms|Urogenital disease (female)|Urogenital disease (male)		sodium arsenite	18.81		34272803
gart	Alcoholic Intoxication	MESH:D000435	GART	2618	Mental disorder|Substance-related disorder		Ethanol	2.97		16402636|22280800|31074060|7617798|8115696|8723618
gart	Alcohol-Induced Disorders	MESH:D020751	GART	2618	Substance-related disorder		Acetaminophen	7.79		21127120
gart	Alcohol-Induced Disorders	MESH:D020751	GART	2618	Substance-related disorder		Ethanol	7.79		123503|22298809|22486589|26711020|29800586|35713687
gart	Alcohol-Induced Disorders, Nervous System	MESH:D020268	GART	2618	Nervous system disease|Substance-related disorder		Ethanol	3.61		15451039|15451040|24223948|24336307
gart	Alcoholism	MESH:D000437	GART	2618	Mental disorder|Substance-related disorder		Ethanol	11.72		10708326|12237745|15542752|16923153|19968830|28194850|2866286|34553211|6142366|6542488|6685307|7885422
gart	Alcoholism	MESH:D000437	GART	2618	Mental disorder|Substance-related disorder		Ivermectin	11.72		21402096
gart	Alcoholism	MESH:D000437	GART	2618	Mental disorder|Substance-related disorder		Methamphetamine	11.72		20636664
gart	Alcoholism	MESH:D000437	GART	2618	Mental disorder|Substance-related disorder		Valproic Acid	11.72		15643110
gart	Alcohol-Related Disorders	MESH:D019973	GART	2618	Mental disorder|Substance-related disorder		Ethanol	7.27		21360948|23291223|4062453|9164573
gart	Alcohol-Related Disorders	MESH:D019973	GART	2618	Mental disorder|Substance-related disorder		Valproic Acid	7.27		20204907
gart	Alcohol Withdrawal Delirium	MESH:D000430	GART	2618	Mental disorder|Nervous system disease|Substance-related disorder		Ethanol	13.61		25307574
gart	Alcohol Withdrawal Delirium	MESH:D000430	GART	2618	Mental disorder|Nervous system disease|Substance-related disorder		Folic Acid	13.61		7220787
gart	Alcohol Withdrawal Delirium	MESH:D000430	GART	2618	Mental disorder|Nervous system disease|Substance-related disorder		Haloperidol	13.61		7220787|98722
gart	Alcohol Withdrawal Seizures	MESH:D020270	GART	2618	Nervous system disease|Signs and symptoms|Substance-related disorder		Ethanol	8.45		16923153|7573789
gart	Alcohol Withdrawal Seizures	MESH:D020270	GART	2618	Nervous system disease|Signs and symptoms|Substance-related disorder		Phenobarbital	8.45		3746988
gart	Alexia, Pure	MESH:D020237	GART	2618	Mental disorder|Nervous system disease|Signs and symptoms		Methotrexate	4.66		14991361
gart	Alkalosis	MESH:D000471	GART	2618	Metabolic disease		Calcitriol	10.15		8667442
gart	Alkalosis	MESH:D000471	GART	2618	Metabolic disease		Valproic Acid	10.15		10227223
gart	Alkalosis	MESH:D000471	GART	2618	Metabolic disease		Vincristine	10.15		582354
gart	Alopecia	MESH:D000505	GART	2618	Pathology (anatomical condition)|Skin disease		Calcitriol	33.76		9764839
gart	Alopecia	MESH:D000505	GART	2618	Pathology (anatomical condition)|Skin disease		Fluorouracil	33.76		15961435|5031606|9390207|9816034
gart	Alopecia	MESH:D000505	GART	2618	Pathology (anatomical condition)|Skin disease		Methotrexate	33.76		1450620|18381794|309102|3913775|4551303|4559404|6018206|8779788|9390207
gart	Alopecia	MESH:D000505	GART	2618	Pathology (anatomical condition)|Skin disease		Oxaliplatin	33.76		19538878
gart	Alopecia	MESH:D000505	GART	2618	Pathology (anatomical condition)|Skin disease		Phenobarbital	33.76		6782217
gart	Alopecia	MESH:D000505	GART	2618	Pathology (anatomical condition)|Skin disease		Topotecan	33.76		17399850
gart	Alopecia	MESH:D000505	GART	2618	Pathology (anatomical condition)|Skin disease		Tretinoin	33.76		15955085|3771854
gart	Alopecia	MESH:D000505	GART	2618	Pathology (anatomical condition)|Skin disease		Valproic Acid	33.76		11393369|3107169|6107726|6772435|6782217
gart	Alopecia	MESH:D000505	GART	2618	Pathology (anatomical condition)|Skin disease		Vincristine	33.76		24374478|2862358|29958920|4294312|4348690|4352365|4551303|4559404|5067790|5254045|5660206|5813374
gart	Alopecia	MESH:D000505	GART	2618	Pathology (anatomical condition)|Skin disease		Zinc	33.76		9278552
gart	Altitude Sickness	MESH:D000532	GART	2618	Respiratory tract disease		Dexamethasone	3.34		10915127
gart	Alveolar Bone Loss	MESH:D016301	GART	2618	Mouth disease|Musculoskeletal disease		Indomethacin	8.3		17225004
gart	Alveolar Bone Loss	MESH:D016301	GART	2618	Mouth disease|Musculoskeletal disease		Resveratrol	8.3		26497626
gart	Alveolitis, Extrinsic Allergic	MESH:D000542	GART	2618	Immune system disease|Respiratory tract disease		Air Pollutants	8.59		28106813
gart	Alveolitis, Extrinsic Allergic	MESH:D000542	GART	2618	Immune system disease|Respiratory tract disease		Particulate Matter	8.59		28106813|28415675
gart	Alzheimer Disease	MESH:D000544	GART	2618	Mental disorder|Nervous system disease		Cadmium	37.2		27301955|29170048
gart	Alzheimer Disease	MESH:D000544	GART	2618	Mental disorder|Nervous system disease		Copper	37.2		11795876|16325427|16410023|16866297|16886094|16962711|17119284|18248325|20640797|21423579|25352456|25542178
gart	Alzheimer Disease	MESH:D000544	GART	2618	Mental disorder|Nervous system disease		Copper Sulfate	37.2		17851187
gart	Alzheimer Disease	MESH:D000544	GART	2618	Mental disorder|Nervous system disease		Folic Acid	37.2		15607954|17116317
gart	Alzheimer Disease	MESH:D000544	GART	2618	Mental disorder|Nervous system disease		Haloperidol	37.2		3711028|9812111
gart	Alzheimer Disease	MESH:D000544	GART	2618	Mental disorder|Nervous system disease		Hydrogen Peroxide	37.2		12192006
gart	Alzheimer Disease	MESH:D000544	GART	2618	Mental disorder|Nervous system disease		Indomethacin	37.2		15579461|17627676
gart	Alzheimer Disease	MESH:D000544	GART	2618	Mental disorder|Nervous system disease		Nanotubes, Carbon	37.2		20056170
gart	Alzheimer Disease	MESH:D000544	GART	2618	Mental disorder|Nervous system disease		Particulate Matter	37.2		25978701|27239507
gart	Alzheimer Disease	MESH:D000544	GART	2618	Mental disorder|Nervous system disease		Plant Extracts	37.2		16962711
gart	Alzheimer Disease	MESH:D000544	GART	2618	Mental disorder|Nervous system disease		Resveratrol	37.2		16162502|16183991|21073519|24252177
gart	Alzheimer Disease	MESH:D000544	GART	2618	Mental disorder|Nervous system disease		Sodium Fluoride	37.2		3747724
gart	Alzheimer Disease	MESH:D000544	GART	2618	Mental disorder|Nervous system disease		Zinc	37.2		16034682|16325427|16410023|16580781|17119284|20640797|21423579
gart	Amblyopia	MESH:D000550	GART	2618	Eye disease|Nervous system disease|Signs and symptoms		Tamoxifen	7.79		18415107
gart	Amblyopia	MESH:D000550	GART	2618	Eye disease|Nervous system disease|Signs and symptoms		Valproic Acid	7.79		17688650
gart	Amenorrhea	MESH:D000568	GART	2618	Pathology (process)		Dexamethasone	6.1		16207182
gart	Amenorrhea	MESH:D000568	GART	2618	Pathology (process)		Ethinyl Estradiol	6.1		2576253|2576255
gart	Amnesia	MESH:D000647	GART	2618	Mental disorder|Nervous system disease|Signs and symptoms		Dexamethasone	12.58		12361696
gart	Amnesia	MESH:D000647	GART	2618	Mental disorder|Nervous system disease|Signs and symptoms		Diclofenac	12.58		3586791
gart	Amnesia	MESH:D000647	GART	2618	Mental disorder|Nervous system disease|Signs and symptoms		Ethanol	12.58		15671690|15832823|19345205
gart	Amnesia	MESH:D000647	GART	2618	Mental disorder|Nervous system disease|Signs and symptoms		Haloperidol	12.58		12596523
gart	Amnesia	MESH:D000647	GART	2618	Mental disorder|Nervous system disease|Signs and symptoms		Plant Extracts	12.58		12880915|14643852|15120462|15671690|16579738|16755009|16860552|16909444|16926492|17318785|17343883|18400431|18695930|18712849|18814488|19023811|19463889|19610035|20521984|21572646|27717698|8792662
gart	Amnesia	MESH:D000647	GART	2618	Mental disorder|Nervous system disease|Signs and symptoms		Testosterone	12.58		14643695
gart	Amnesia, Anterograde	MESH:D020324	GART	2618	Mental disorder|Nervous system disease|Signs and symptoms		Plant Extracts	2.83		18193203|18585439|20645848
gart	Amnesia, Retrograde	MESH:D000648	GART	2618	Mental disorder|Nervous system disease|Signs and symptoms		Dexamethasone	11.46		19236166
gart	Amnesia, Retrograde	MESH:D000648	GART	2618	Mental disorder|Nervous system disease|Signs and symptoms		Plant Extracts	11.46		20645848
gart	Amnesia, Retrograde	MESH:D000648	GART	2618	Mental disorder|Nervous system disease|Signs and symptoms		Valproic Acid	11.46		18806245
gart	Amnesia, Transient Global	MESH:D020236	GART	2618	Mental disorder|Nervous system disease|Signs and symptoms		Ethanol	2.82		3613025
gart	Amphetamine-Related Disorders	MESH:D019969	GART	2618	Mental disorder|Substance-related disorder		Diclofenac	9.62		15085091
gart	Amphetamine-Related Disorders	MESH:D019969	GART	2618	Mental disorder|Substance-related disorder		Ethanol	9.62		20636664
gart	Amphetamine-Related Disorders	MESH:D019969	GART	2618	Mental disorder|Substance-related disorder		Haloperidol	9.62		16858942
gart	Amphetamine-Related Disorders	MESH:D019969	GART	2618	Mental disorder|Substance-related disorder		Methamphetamine	9.62		10605878|10844042|11130157|11408539|11672493|12095072|12151750|12584481|15058092|15085091|15542708|15542752|15715821|16140168|16393734|16621383|17035931|17105910|17119930|17389081|17481706|17728435|17875025|18282747|18368606|18493748|18563365|18800068|19010609|19197004|19269234|19359780|19363377|19371575|19501481|19560473|19648469|19839966|19883738|20636650|20731630|21798282|2272810|23820845|2393…
gart	Amyopathic dermatomyositis	MESH:C538250	GART	2618	Connective tissue disease|Musculoskeletal disease|Nervous system disease|Skin disease		Methotrexate	4.11		7722021
gart	Amyotrophic Lateral Sclerosis	MESH:D000690	GART	2618	Metabolic disease|Nervous system disease		2,2',4,4'-tetrabromodiphenyl ether	23.9		27159543
gart	Amyotrophic Lateral Sclerosis	MESH:D000690	GART	2618	Metabolic disease|Nervous system disease		Air Pollutants	23.9		25544309
gart	Amyotrophic Lateral Sclerosis	MESH:D000690	GART	2618	Metabolic disease|Nervous system disease		Arsenic	23.9		28337565
gart	Amyotrophic Lateral Sclerosis	MESH:D000690	GART	2618	Metabolic disease|Nervous system disease		Copper	23.9		10694572
gart	Amyotrophic Lateral Sclerosis	MESH:D000690	GART	2618	Metabolic disease|Nervous system disease		Formaldehyde	23.9		27418175|28585120
gart	Amyotrophic Lateral Sclerosis	MESH:D000690	GART	2618	Metabolic disease|Nervous system disease		Resveratrol	23.9		24252177|24885036
gart	Amyotrophic Lateral Sclerosis	MESH:D000690	GART	2618	Metabolic disease|Nervous system disease		Tobacco Smoke Pollution	23.9		27377857
gart	Amyotrophic Lateral Sclerosis	MESH:D000690	GART	2618	Metabolic disease|Nervous system disease		Vehicle Emissions	23.9		29852480
gart	Anaphylaxis	MESH:D000707	GART	2618	Immune system disease		Acetaminophen	23.11		1422939|19008617
gart	Anaphylaxis	MESH:D000707	GART	2618	Immune system disease		Diclofenac	23.11		12975044|9220183
gart	Anaphylaxis	MESH:D000707	GART	2618	Immune system disease		Indomethacin	23.11		9220183
gart	Anaphylaxis	MESH:D000707	GART	2618	Immune system disease		Methotrexate	23.11		6582805|8569964
gart	Anaphylaxis	MESH:D000707	GART	2618	Immune system disease		Oxaliplatin	23.11		20092386
gart	Anaphylaxis	MESH:D000707	GART	2618	Immune system disease		Plant Extracts	23.11		19118619|20441089|23071516
gart	Anaphylaxis	MESH:D000707	GART	2618	Immune system disease		Resveratrol	23.11		22962611|23514766
gart	Anaphylaxis	MESH:D000707	GART	2618	Immune system disease		Vincristine	23.11		19018221
gart	Anemia	MESH:D000740	GART	2618	Blood disease		Acetaminophen	82.17		7585440
gart	Anemia	MESH:D000740	GART	2618	Blood disease		Air Pollutants	82.17		28153527
gart	Anemia	MESH:D000740	GART	2618	Blood disease		Arsenic	82.17		15116095
gart	Anemia	MESH:D000740	GART	2618	Blood disease		Arsenic Trioxide	82.17		17497326|25542264
gart	Anemia	MESH:D000740	GART	2618	Blood disease		Cadmium	82.17		11090055|23703608
gart	Anemia	MESH:D000740	GART	2618	Blood disease		Calcitriol	82.17		15354979
gart	Anemia	MESH:D000740	GART	2618	Blood disease		Carbamazepine	82.17		10369620
gart	Anemia	MESH:D000740	GART	2618	Blood disease		chromium hexavalent ion	82.17		24418189|25846368
gart	Anemia	MESH:D000740	GART	2618	Blood disease		Copper	82.17		11516174|12805251|20164366|22332037|22457245|23555700|24708542
gart	Anemia	MESH:D000740	GART	2618	Blood disease		Cyclosporine	82.17		17565578|18675097|9665008|9816119
gart	Anemia	MESH:D000740	GART	2618	Blood disease		Dexamethasone	82.17		12601542|24673398
gart	Anemia	MESH:D000740	GART	2618	Blood disease		Ethanol	82.17		32894639
gart	Anemia	MESH:D000740	GART	2618	Blood disease		Fluorouracil	82.17		10586424|1333372|15274380|15504547|15961435|16463059|16511603|17000684|17679458|17697552|17963324|18211984|18854306|18955264|19100679|20020992|2206997|2283895|6603024|7541166|8073370|8297739|8526189
gart	Anemia	MESH:D000740	GART	2618	Blood disease		Folic Acid	82.17		12187553|15249150|16454396|2414185|523178|5530036|749158|939927
gart	Anemia	MESH:D000740	GART	2618	Blood disease		Indomethacin	82.17		5723725
gart	Anemia	MESH:D000740	GART	2618	Blood disease		Methotrexate	82.17		10321603|11459208|18953065|19391036|19648163|6603024
gart	Anemia	MESH:D000740	GART	2618	Blood disease		Oxaliplatin	82.17		15274380|17679458|18211984|19538878
gart	Anemia	MESH:D000740	GART	2618	Blood disease		Particulate Matter	82.17		28153527
gart	Anemia	MESH:D000740	GART	2618	Blood disease		Pemetrexed	82.17		19433684|19720897
gart	Anemia	MESH:D000740	GART	2618	Blood disease		Plant Extracts	82.17		15996025
gart	Anemia	MESH:D000740	GART	2618	Blood disease		Resveratrol	82.17		19228061|32894639
gart	Anemia	MESH:D000740	GART	2618	Blood disease		sodium arsenite	82.17		20946910|29657918|30612929
gart	Anemia	MESH:D000740	GART	2618	Blood disease		Tetrachlorodibenzodioxin	82.17		11748828
gart	Anemia	MESH:D000740	GART	2618	Blood disease		Topotecan	82.17		10741709|10955863|11264156|11557123|11721172|14760117|15150579|16273254|17399850|19808951|9660538
gart	Anemia	MESH:D000740	GART	2618	Blood disease		Valproic Acid	82.17		14986271|35090963
gart	Anemia	MESH:D000740	GART	2618	Blood disease		Vincristine	82.17		11846301|4551437|4552812|5813374
gart	Anemia, Aplastic	MESH:D000741	GART	2618	Blood disease		Antirheumatic Agents	41.09		6523315
gart	Anemia, Aplastic	MESH:D000741	GART	2618	Blood disease		Carbamazepine	41.09		12389151|12897634|16886988|2042043|2089834|3161347|3409843|3691421|557593|5804525|6831050
gart	Anemia, Aplastic	MESH:D000741	GART	2618	Blood disease		Clozapine	41.09		12866349
gart	Anemia, Aplastic	MESH:D000741	GART	2618	Blood disease		Cyclosporine	41.09		10342591|10410193|10679804|11136894|11736962|11757752|15493589|15863969|19259075|9885444
gart	Anemia, Aplastic	MESH:D000741	GART	2618	Blood disease		Dexamethasone	41.09		10679804
gart	Anemia, Aplastic	MESH:D000741	GART	2618	Blood disease		Diclofenac	41.09		2606642
gart	Anemia, Aplastic	MESH:D000741	GART	2618	Blood disease		Fluorouracil	41.09		11877074|12905633
gart	Anemia, Aplastic	MESH:D000741	GART	2618	Blood disease		Folic Acid	41.09		12028229
gart	Anemia, Aplastic	MESH:D000741	GART	2618	Blood disease		Indomethacin	41.09		122219|3747087|5638712|620377|6801896|7263204|872001
gart	Anemia, Aplastic	MESH:D000741	GART	2618	Blood disease		Methotrexate	41.09		10592889
gart	Anemia, Aplastic	MESH:D000741	GART	2618	Blood disease		Phenobarbital	41.09		18230962|2331401|3740671
gart	Anemia, Aplastic	MESH:D000741	GART	2618	Blood disease		Valproic Acid	41.09		16886988
gart	Anemia, Hemolytic	MESH:D000743	GART	2618	Blood disease		Acetaminophen	36.16		2716023|4749897|82726
gart	Anemia, Hemolytic	MESH:D000743	GART	2618	Blood disease		Carbamazepine	36.16		18055338|6441416|9855327
gart	Anemia, Hemolytic	MESH:D000743	GART	2618	Blood disease		Cyclosporine	36.16		1611201|19602210|23619107
gart	Anemia, Hemolytic	MESH:D000743	GART	2618	Blood disease		Diclofenac	36.16		11051389|14750454|14984563|15038209|16432863|1703888|17381629|2025580|8235782|8321735|8982039
gart	Anemia, Hemolytic	MESH:D000743	GART	2618	Blood disease		Fluorouracil	36.16		3093413|6105503|6406059|9198664
gart	Anemia, Hemolytic	MESH:D000743	GART	2618	Blood disease		Folic Acid	36.16		5774135
gart	Anemia, Hemolytic	MESH:D000743	GART	2618	Blood disease		Indomethacin	36.16		17381629
gart	Anemia, Hemolytic	MESH:D000743	GART	2618	Blood disease		Methotrexate	36.16		6871106
gart	Anemia, Hemolytic	MESH:D000743	GART	2618	Blood disease		Oxaliplatin	36.16		17381629
gart	Anemia, Hemolytic	MESH:D000743	GART	2618	Blood disease		Phenobarbital	36.16		9855327
gart	Anemia, Hemolytic	MESH:D000743	GART	2618	Blood disease		Tamoxifen	36.16		10704919
gart	Anemia, Hemolytic	MESH:D000743	GART	2618	Blood disease		Valproic Acid	36.16		9855327
gart	Anemia, Hemolytic, Autoimmune	MESH:D000744	GART	2618	Blood disease|Immune system disease		Cyclosporine	19.98		3286357|8405335
gart	Anemia, Hemolytic, Autoimmune	MESH:D000744	GART	2618	Blood disease|Immune system disease		Diclofenac	19.98		11642029|15265128|3952461|9088082|9207477
gart	Anemia, Hemolytic, Autoimmune	MESH:D000744	GART	2618	Blood disease|Immune system disease		Fluorouracil	19.98		3567089
gart	Anemia, Hemolytic, Autoimmune	MESH:D000744	GART	2618	Blood disease|Immune system disease		Folic Acid	19.98		5694067
gart	Anemia, Hemolytic, Autoimmune	MESH:D000744	GART	2618	Blood disease|Immune system disease		Methotrexate	19.98		11021173
gart	Anemia, Hemolytic, Autoimmune	MESH:D000744	GART	2618	Blood disease|Immune system disease		Valproic Acid	19.98		15717181
gart	Anemia, Hypochromic	MESH:D000747	GART	2618	Blood disease		Phenobarbital	3.47		19797861
gart	Anemia, hypochromic microcytic	MESH:C536357	GART	2618	Blood disease		chromium hexavalent ion	9.85		19479012
gart	Anemia, hypochromic microcytic	MESH:C536357	GART	2618	Blood disease		sodium bichromate	9.85		17342194
gart	Anemia, Iron-Deficiency	MESH:D018798	GART	2618	Blood disease|Metabolic disease		Cadmium Chloride	17.12		21540277
gart	Anemia, Iron-Deficiency	MESH:D018798	GART	2618	Blood disease|Metabolic disease		Copper	17.12		16614410
gart	Anemia, Iron-Deficiency	MESH:D018798	GART	2618	Blood disease|Metabolic disease		Diclofenac	17.12		1444695|20361083
gart	Anemia, Iron-Deficiency	MESH:D018798	GART	2618	Blood disease|Metabolic disease		Indomethacin	17.12		7986967
gart	Anemia, Macrocytic	MESH:D000748	GART	2618	Blood disease		Ethinyl Estradiol	15.74		9169341
gart	Anemia, Macrocytic	MESH:D000748	GART	2618	Blood disease		Fluorouracil	15.74		2117887
gart	Anemia, Macrocytic	MESH:D000748	GART	2618	Blood disease		Folic Acid	15.74		1243953|15955964|167444|9169341
gart	Anemia, Macrocytic	MESH:D000748	GART	2618	Blood disease		Valproic Acid	15.74		16379522|8033931|9108818
gart	Anemia, Megaloblastic	MESH:D000749	GART	2618	Blood disease		Ethinyl Estradiol	18.25		974714
gart	Anemia, Megaloblastic	MESH:D000749	GART	2618	Blood disease		Fluorouracil	18.25		11129139|5917383
gart	Anemia, Megaloblastic	MESH:D000749	GART	2618	Blood disease		Folic Acid	18.25		14227437|16353713|19110522|1922593|2535199|4169978|4175396|4264432|4627864|4729182|5618821|601569|6021848|8349867
gart	Anemia, Megaloblastic	MESH:D000749	GART	2618	Blood disease		Methotrexate	18.25		10458822|3947544|4005162|5917383|6018206|8124920|8349867
gart	Anemia, Megaloblastic	MESH:D000749	GART	2618	Blood disease		Phenobarbital	18.25		4627864
gart	Anemia, Refractory, with Excess of Blasts	MESH:D000754	GART	2618	Blood disease		Dexamethasone	9.26		10688811
gart	Anemia, Refractory, with Excess of Blasts	MESH:D000754	GART	2618	Blood disease		Methotrexate	9.26		16639489
gart	Anemia, Sickle Cell	MESH:D000755	GART	2618	Blood disease|Genetic disease (inborn)		Folic Acid	6.52		18593679
gart	Anemia, Sickle Cell	MESH:D000755	GART	2618	Blood disease|Genetic disease (inborn)		Zinc	6.52		16916123
gart	Anemia, Sideroblastic	MESH:D000756	GART	2618	Blood disease		Dexamethasone	6.1		10688811
gart	Anemia, Sideroblastic	MESH:D000756	GART	2618	Blood disease		Folic Acid	6.1		7986730
gart	Anencephaly	MESH:D000757	GART	2618	Congenital abnormality|Nervous system disease		Folic Acid	2.86		12397633|15846825
gart	Aneuploidy	MESH:D000782	GART	2618	Pathology (process)		bisphenol A	25.48		18225860|30763314
gart	Aneuploidy	MESH:D000782	GART	2618	Pathology (process)		Cadmium Chloride	25.48		10946240
gart	Aneuploidy	MESH:D000782	GART	2618	Pathology (process)		Dibutyl Phthalate	25.48		30763314
gart	Aneuploidy	MESH:D000782	GART	2618	Pathology (process)		Diethylnitrosamine	25.48		8093813
gart	Aneuploidy	MESH:D000782	GART	2618	Pathology (process)		Phenobarbital	25.48		8093813
gart	Aneuploidy	MESH:D000782	GART	2618	Pathology (process)		sodium arsenite	25.48		26581878
gart	Aneuploidy	MESH:D000782	GART	2618	Pathology (process)		Tetrachlorodibenzodioxin	25.48		30763314
gart	Aneurysm	MESH:D000783	GART	2618	Cardiovascular disease		Calcitriol	7.58		15834294
gart	Aneurysm	MESH:D000783	GART	2618	Cardiovascular disease		Indomethacin	7.58		10189013
gart	Aneurysm, Ruptured	MESH:D017542	GART	2618	Cardiovascular disease		Methamphetamine	3.16		9182220
gart	Angina Pectoris	MESH:D000787	GART	2618	Cardiovascular disease|Signs and symptoms		bisphenol A	15.88		20084273
gart	Angina Pectoris	MESH:D000787	GART	2618	Cardiovascular disease|Signs and symptoms		Diclofenac	15.88		9220183
gart	Angina Pectoris	MESH:D000787	GART	2618	Cardiovascular disease|Signs and symptoms		Fluorouracil	15.88		12402434|12422546|12771913|12884648|12931015|15526525|15668828|15701780|16119534|16567310|17177034|2205312|2466960|2660665|2769465|2784100|3217660|3663962|3948198|7168016|7578376|8138338|9687887
gart	Angina Pectoris	MESH:D000787	GART	2618	Cardiovascular disease|Signs and symptoms		Indomethacin	15.88		9220183
gart	Angina Pectoris	MESH:D000787	GART	2618	Cardiovascular disease|Signs and symptoms		Testosterone	15.88		11034937
gart	Angina Pectoris	MESH:D000787	GART	2618	Cardiovascular disease|Signs and symptoms		Vincristine	15.88		11724093
gart	Angina Pectoris, Variant	MESH:D000788	GART	2618	Cardiovascular disease|Signs and symptoms		Fluorouracil	3.58		16546873|3150118|3374200|3826112|3952818|7971838
gart	Angina, Unstable	MESH:D000789	GART	2618	Cardiovascular disease|Signs and symptoms		Fluorouracil	12.79		10874764
gart	Angina, Unstable	MESH:D000789	GART	2618	Cardiovascular disease|Signs and symptoms		Methamphetamine	12.79		15011896
gart	Angina, Unstable	MESH:D000789	GART	2618	Cardiovascular disease|Signs and symptoms		Tretinoin	12.79		10025910
gart	Angioedema	MESH:D000799	GART	2618	Cardiovascular disease|Immune system disease|Skin disease		Acetaminophen	25.71		10982225|11694026|19008617|20689124|3726991
gart	Angioedema	MESH:D000799	GART	2618	Cardiovascular disease|Immune system disease|Skin disease		Calcitriol	25.71		9893204
gart	Angioedema	MESH:D000799	GART	2618	Cardiovascular disease|Immune system disease|Skin disease		Carbamazepine	25.71		11507366|16641839
gart	Angioedema	MESH:D000799	GART	2618	Cardiovascular disease|Immune system disease|Skin disease		Clozapine	25.71		17189753
gart	Angioedema	MESH:D000799	GART	2618	Cardiovascular disease|Immune system disease|Skin disease		Diclofenac	25.71		15321629|18946239
gart	Angioedema	MESH:D000799	GART	2618	Cardiovascular disease|Immune system disease|Skin disease		Ethinyl Estradiol	25.71		12870385
gart	Angioedema	MESH:D000799	GART	2618	Cardiovascular disease|Immune system disease|Skin disease		Fluorouracil	25.71		3719553
gart	Angioedema	MESH:D000799	GART	2618	Cardiovascular disease|Immune system disease|Skin disease		Indomethacin	25.71		1115460
gart	Angioedema	MESH:D000799	GART	2618	Cardiovascular disease|Immune system disease|Skin disease		Methotrexate	25.71		10515658
gart	Anhedonia	MESH:D059445	GART	2618	Nervous system disease|Signs and symptoms		Dexamethasone	12.87		33619658
gart	Anhedonia	MESH:D059445	GART	2618	Nervous system disease|Signs and symptoms		Plant Extracts	12.87		24096536
gart	Anhedonia	MESH:D059445	GART	2618	Nervous system disease|Signs and symptoms		Tobacco Smoke Pollution	12.87		26688438
gart	Anisometropia	MESH:D015858	GART	2618	Eye disease		Valproic Acid	3.54		11986102
gart	Anodontia	MESH:D000848	GART	2618	Congenital abnormality|Mouth disease		Tretinoin	3.38		2114463
gart	Anophthalmos	MESH:D000853	GART	2618	Congenital abnormality|Eye disease		Ethanol	18.25		15513904|31690747
gart	Anophthalmos	MESH:D000853	GART	2618	Congenital abnormality|Eye disease		Fluorouracil	18.25		29258758
gart	Anophthalmos	MESH:D000853	GART	2618	Congenital abnormality|Eye disease		Resveratrol	18.25		26053125
gart	Anophthalmos	MESH:D000853	GART	2618	Congenital abnormality|Eye disease		Tretinoin	18.25		10923335
gart	Anorectal Malformations	MESH:D000071056	GART	2618	Congenital abnormality|Digestive system disease		Carbamazepine	9.7		15123016
gart	Anorectal Malformations	MESH:D000071056	GART	2618	Congenital abnormality|Digestive system disease		Dibutyl Phthalate	9.7		25213187|26514922|27079746
gart	Anorexia	MESH:D000855	GART	2618	Signs and symptoms		Acetaminophen	44.63		7100020
gart	Anorexia	MESH:D000855	GART	2618	Signs and symptoms		Arsenic Trioxide	44.63		11027660
gart	Anorexia	MESH:D000855	GART	2618	Signs and symptoms		Clozapine	44.63		11307364|19440569
gart	Anorexia	MESH:D000855	GART	2618	Signs and symptoms		Dexamethasone	44.63		15824971
gart	Anorexia	MESH:D000855	GART	2618	Signs and symptoms		Diclofenac	44.63		15752411|1752473|2602249|3115369|9365130
gart	Anorexia	MESH:D000855	GART	2618	Signs and symptoms		Ethanol	44.63		6663657
gart	Anorexia	MESH:D000855	GART	2618	Signs and symptoms		Ethinyl Estradiol	44.63		9169341
gart	Anorexia	MESH:D000855	GART	2618	Signs and symptoms		Fluorouracil	44.63		10396320
gart	Anorexia	MESH:D000855	GART	2618	Signs and symptoms		Indomethacin	44.63		22902858|4916769
gart	Anorexia	MESH:D000855	GART	2618	Signs and symptoms		Methamphetamine	44.63		15289744|6582023
gart	Anorexia	MESH:D000855	GART	2618	Signs and symptoms		Methotrexate	44.63		7776773
gart	Anorexia	MESH:D000855	GART	2618	Signs and symptoms		Paraquat	44.63		24799198|28480221
gart	Anorexia	MESH:D000855	GART	2618	Signs and symptoms		Valproic Acid	44.63		17397449|6772435|6804224|7583902
gart	Anorexia	MESH:D000855	GART	2618	Signs and symptoms		Vincristine	44.63		17109847|4294312|5660206
gart	Anorexia	MESH:D000855	GART	2618	Signs and symptoms		Zinc	44.63		11568307|15361827|20932299
gart	Anorexia Nervosa	MESH:D000856	GART	2618	Mental disorder		Dexamethasone	3.34		11082797
gart	Anosmia	MESH:D000086582	GART	2618	Nervous system disease|Signs and symptoms		Particulate Matter	4.21		34042992
gart	Anovulation	MESH:D000858	GART	2618	Endocrine system disease|Urogenital disease (female)		Ethinyl Estradiol	3.03		26820455
gart	Antisocial Personality Disorder	MESH:D000987	GART	2618	Mental disorder		Methamphetamine	9.61		23433219
gart	Antisocial Personality Disorder	MESH:D000987	GART	2618	Mental disorder		Testosterone	9.61		7506515
gart	Anuria	MESH:D001002	GART	2618	Urogenital disease (female)|Urogenital disease (male)		Acetaminophen	20.57		7634817
gart	Anuria	MESH:D001002	GART	2618	Urogenital disease (female)|Urogenital disease (male)		Diclofenac	20.57		15752411|18274699|9207477
gart	Anuria	MESH:D001002	GART	2618	Urogenital disease (female)|Urogenital disease (male)		Folic Acid	20.57		851170
gart	Anuria	MESH:D001002	GART	2618	Urogenital disease (female)|Urogenital disease (male)		Indomethacin	20.57		1870807|311647|6772782|8092206|8308583
gart	Anuria	MESH:D001002	GART	2618	Urogenital disease (female)|Urogenital disease (male)		Ivermectin	20.57		8555762
gart	Anuria	MESH:D001002	GART	2618	Urogenital disease (female)|Urogenital disease (male)		Methotrexate	20.57		2918955
gart	Anus Neoplasms	MESH:D001005	GART	2618	Cancer|Digestive system disease		Benzo(a)pyrene	8.93		21863085
gart	Anus Neoplasms	MESH:D001005	GART	2618	Cancer|Digestive system disease		Fluorouracil	8.93		18591164|21291546
gart	Anxiety Disorders	MESH:D001008	GART	2618	Mental disorder		4,4'-hexafluorisopropylidene diphenol	74.76		35690219
gart	Anxiety Disorders	MESH:D001008	GART	2618	Mental disorder		Air Pollutants	74.76		30391838|32450181|34150234
gart	Anxiety Disorders	MESH:D001008	GART	2618	Mental disorder		aristolochic acid I	74.76		33186629
gart	Anxiety Disorders	MESH:D001008	GART	2618	Mental disorder		Arsenic Trioxide	74.76		26114099
gart	Anxiety Disorders	MESH:D001008	GART	2618	Mental disorder		Benztropine	74.76		33969|4405503
gart	Anxiety Disorders	MESH:D001008	GART	2618	Mental disorder		bis(4-hydroxyphenyl)sulfone	74.76		31301325|32044495
gart	Anxiety Disorders	MESH:D001008	GART	2618	Mental disorder		bisphenol A	74.76		22957036|23240141|23716699|23791455|23871786|24323913|25112706|25242006|25307304|25812946|26060449|28089772|28641223|30312744|32450286|35690219
gart	Anxiety Disorders	MESH:D001008	GART	2618	Mental disorder		bisphenol F	74.76		35690219|36030852
gart	Anxiety Disorders	MESH:D001008	GART	2618	Mental disorder		Cadmium	74.76		24952260|32735850|35489423
gart	Anxiety Disorders	MESH:D001008	GART	2618	Mental disorder		cobaltous chloride	74.76		31362009
gart	Anxiety Disorders	MESH:D001008	GART	2618	Mental disorder		Copper	74.76		19815072
gart	Anxiety Disorders	MESH:D001008	GART	2618	Mental disorder		Dexamethasone	74.76		11005053|16197924|17148562|18614426
gart	Anxiety Disorders	MESH:D001008	GART	2618	Mental disorder		Ethanol	74.76		11141031|12783153|23419392|26948279|29018328|29944862|32497709|33161052|35181401|7617798
gart	Anxiety Disorders	MESH:D001008	GART	2618	Mental disorder		Gallic Acid	74.76		31362009
gart	Anxiety Disorders	MESH:D001008	GART	2618	Mental disorder		Haloperidol	74.76		11478934|1201456|14638603
gart	Anxiety Disorders	MESH:D001008	GART	2618	Mental disorder		Indomethacin	74.76		8219437
gart	Anxiety Disorders	MESH:D001008	GART	2618	Mental disorder		Methamphetamine	74.76		14604449|14706946|15289744|18368606|20148307|20358305|30742852
gart	Anxiety Disorders	MESH:D001008	GART	2618	Mental disorder		Oxaliplatin	74.76		34896366
gart	Anxiety Disorders	MESH:D001008	GART	2618	Mental disorder		Paraquat	74.76		25602925
gart	Anxiety Disorders	MESH:D001008	GART	2618	Mental disorder		Particulate Matter	74.76		25810495|27517877|30713661|32450181|34150234|35659516
gart	Anxiety Disorders	MESH:D001008	GART	2618	Mental disorder		Plant Extracts	74.76		17562493
gart	Anxiety Disorders	MESH:D001008	GART	2618	Mental disorder		Testosterone	74.76		12020264
gart	Anxiety Disorders	MESH:D001008	GART	2618	Mental disorder		Tobacco Smoke Pollution	74.76		15823687|26688438|27212444|30553937
gart	Anxiety Disorders	MESH:D001008	GART	2618	Mental disorder		Valproic Acid	74.76		17497229|19664757|23665938|35594946
gart	Aortic Aneurysm	MESH:D001014	GART	2618	Cardiovascular disease		Indomethacin	3.06		10231640
gart	Aortic Aneurysm, Abdominal	MESH:D017544	GART	2618	Cardiovascular disease		Benzo(a)pyrene	16.35		19183758
gart	Aortic Aneurysm, Abdominal	MESH:D017544	GART	2618	Cardiovascular disease		Indomethacin	16.35		10388637
gart	Aortic Aneurysm, Abdominal	MESH:D017544	GART	2618	Cardiovascular disease		Resveratrol	16.35		21962734
gart	Aortic Aneurysm, Abdominal	MESH:D017544	GART	2618	Cardiovascular disease		Testosterone	16.35		22539767
gart	Aortic Diseases	MESH:D001018	GART	2618	Cardiovascular disease		arsenite	14.6		34339004
gart	Aortic Diseases	MESH:D001018	GART	2618	Cardiovascular disease		Calcitriol	14.6		16491297
gart	Aortic Diseases	MESH:D001018	GART	2618	Cardiovascular disease		Fluorouracil	14.6		2729179
gart	Aortic Diseases	MESH:D001018	GART	2618	Cardiovascular disease		sodium arsenite	14.6		20694523
gart	Aortic Dissection	MESH:D000784	GART	2618	Cardiovascular disease		Methamphetamine	3.09		14705845|17803574
gart	Aortopulmonary Septal Defect	MESH:D001028	GART	2618	Cardiovascular disease|Congenital abnormality		Ethanol	4.16		20374213
gart	Aphasia	MESH:D001037	GART	2618	Nervous system disease|Signs and symptoms		Carbamazepine	14.62		16116141
gart	Aphasia	MESH:D001037	GART	2618	Nervous system disease|Signs and symptoms		Dexamethasone	14.62		17356399
gart	Aphasia	MESH:D001037	GART	2618	Nervous system disease|Signs and symptoms		Methotrexate	14.62		1389541|14561622|15749798|16247223|18191947|1827295|20121554|20363963|2265121|2507046|7247768|9858151
gart	Aphasia	MESH:D001037	GART	2618	Nervous system disease|Signs and symptoms		Vincristine	14.62		17356399|19936661|20363963
gart	Aphonia	MESH:D001044	GART	2618	Ear-nose-throat disease|Nervous system disease|Respiratory tract disease|Signs and symptoms		Vincristine	3.93		3152952
gart	Apnea	MESH:D001049	GART	2618	Respiratory tract disease|Signs and symptoms		Air Pollutants	10.43		21447453
gart	Apnea	MESH:D001049	GART	2618	Respiratory tract disease|Signs and symptoms		Clozapine	10.43		1852187|8630139
gart	Apnea	MESH:D001049	GART	2618	Respiratory tract disease|Signs and symptoms		Phenobarbital	10.43		12593465|15306828
gart	Apnea	MESH:D001049	GART	2618	Respiratory tract disease|Signs and symptoms		Valproic Acid	10.43		6769734
gart	Apraxia, Ideomotor	MESH:D020240	GART	2618	Nervous system disease|Signs and symptoms		Methotrexate	4.66		19626273
gart	Apraxias	MESH:D001072	GART	2618	Nervous system disease|Signs and symptoms		Carbamazepine	12.79		16116141
gart	Apraxias	MESH:D001072	GART	2618	Nervous system disease|Signs and symptoms		Haloperidol	12.79		6806252
gart	Apraxias	MESH:D001072	GART	2618	Nervous system disease|Signs and symptoms		Valproic Acid	12.79		18459937
gart	Arachnoiditis	MESH:D001100	GART	2618	Nervous system disease		Methotrexate	3.38		14561622|15891563|4125793|8136745|9122123
gart	Arnold-Chiari Malformation	MESH:D001139	GART	2618	Congenital abnormality|Nervous system disease		Tretinoin	9.29		15893307
gart	Arnold-Chiari Malformation	MESH:D001139	GART	2618	Congenital abnormality|Nervous system disease		Valproic Acid	9.29		6401849
gart	Arrest of spermatogenesis	MESH:C536875	GART	2618	Urogenital disease (male)		bisphenol A	2.83		25181051
gart	Arrhythmias, Cardiac	MESH:D001145	GART	2618	Cardiovascular disease|Pathology (process)		Air Pollutants	36.36		31313453|31888884
gart	Arrhythmias, Cardiac	MESH:D001145	GART	2618	Cardiovascular disease|Pathology (process)		Arsenic	36.36		12934964|23384555|24964631
gart	Arrhythmias, Cardiac	MESH:D001145	GART	2618	Cardiovascular disease|Pathology (process)		Arsenic Trioxide	36.36		19888912|21220927|23363563
gart	Arrhythmias, Cardiac	MESH:D001145	GART	2618	Cardiovascular disease|Pathology (process)		Benzo(a)pyrene	36.36		22209252
gart	Arrhythmias, Cardiac	MESH:D001145	GART	2618	Cardiovascular disease|Pathology (process)		bisphenol A	36.36		21980463|22166976|24140712|24569941|28324061
gart	Arrhythmias, Cardiac	MESH:D001145	GART	2618	Cardiovascular disease|Pathology (process)		Carbamazepine	36.36		12184016
gart	Arrhythmias, Cardiac	MESH:D001145	GART	2618	Cardiovascular disease|Pathology (process)		Clozapine	36.36		11485134|8630139
gart	Arrhythmias, Cardiac	MESH:D001145	GART	2618	Cardiovascular disease|Pathology (process)		Dexamethasone	36.36		19011676
gart	Arrhythmias, Cardiac	MESH:D001145	GART	2618	Cardiovascular disease|Pathology (process)		Fluorouracil	36.36		1642435|1990260|7578376|8035725|8300889|8374883|9890539
gart	Arrhythmias, Cardiac	MESH:D001145	GART	2618	Cardiovascular disease|Pathology (process)		Haloperidol	36.36		2735214
gart	Arrhythmias, Cardiac	MESH:D001145	GART	2618	Cardiovascular disease|Pathology (process)		hexabromocyclododecane	36.36		23903933
gart	Arrhythmias, Cardiac	MESH:D001145	GART	2618	Cardiovascular disease|Pathology (process)		Methamphetamine	36.36		17493055
gart	Arrhythmias, Cardiac	MESH:D001145	GART	2618	Cardiovascular disease|Pathology (process)		Particulate Matter	36.36		19479017|19748997|21669557|24952943|31313453|31888884
gart	Arrhythmias, Cardiac	MESH:D001145	GART	2618	Cardiovascular disease|Pathology (process)		Plant Extracts	36.36		9162281
gart	Arrhythmias, Cardiac	MESH:D001145	GART	2618	Cardiovascular disease|Pathology (process)		Vehicle Emissions	36.36		21377951
gart	Arrhythmia, Sinus	MESH:D001146	GART	2618	Cardiovascular disease|Pathology (process)		Tretinoin	7.57		8691592
gart	Arrhythmia, Sinus	MESH:D001146	GART	2618	Cardiovascular disease|Pathology (process)		Vincristine	7.57		2743273
gart	Arsenic Poisoning	MESH:D020261	GART	2618	Nervous system disease		Air Pollutants	14.81		24351557
gart	Arsenic Poisoning	MESH:D020261	GART	2618	Nervous system disease		Arsenic	14.81		11836136|12569548|15276408|15743710|15743725|16217243|16251483|16835338|16860454|17195561|17366768|17384779|17450239|18414634|20547570|20646756|21291286|23353816|24239724|25598836|27068294|27847431|28823652
gart	Arsenic Poisoning	MESH:D020261	GART	2618	Nervous system disease		Arsenic Trioxide	14.81		23471352|25542264|26184899|35226250
gart	Arsenic Poisoning	MESH:D020261	GART	2618	Nervous system disease		Resveratrol	14.81		23471352
gart	Arsenic Poisoning	MESH:D020261	GART	2618	Nervous system disease		sodium arsenite	14.81		12883085|16338954|18197399|19672740|19805235|20028703|20211736|21447609|22020379|22634503|22827573|23603382|23644418|23871787|24218229|24620584|26057477
gart	Arterial Occlusive Diseases	MESH:D001157	GART	2618	Cardiovascular disease		Ethinyl Estradiol	13.26		788979
gart	Arterial Occlusive Diseases	MESH:D001157	GART	2618	Cardiovascular disease		Fluorouracil	13.26		11205464|8031173|9382546
gart	Arterial Occlusive Diseases	MESH:D001157	GART	2618	Cardiovascular disease		Pemetrexed	13.26		19433684
gart	Arterial Occlusive Diseases	MESH:D001157	GART	2618	Cardiovascular disease		Tamoxifen	13.26		9229561
gart	Arteriosclerosis	MESH:D001161	GART	2618	Cardiovascular disease		Acetaminophen	13.21		11724102
gart	Arteriosclerosis	MESH:D001161	GART	2618	Cardiovascular disease		Benzo(a)pyrene	13.21		3142695
gart	Arteriosclerosis	MESH:D001161	GART	2618	Cardiovascular disease		Ethinyl Estradiol	13.21		11256880
gart	Arteriosclerosis	MESH:D001161	GART	2618	Cardiovascular disease		Folic Acid	13.21		17118406
gart	Arthralgia	MESH:D018771	GART	2618	Musculoskeletal disease|Signs and symptoms		Acetaminophen	18.74		18084859
gart	Arthralgia	MESH:D018771	GART	2618	Musculoskeletal disease|Signs and symptoms		Carbamazepine	18.74		6462508
gart	Arthralgia	MESH:D018771	GART	2618	Musculoskeletal disease|Signs and symptoms		Cyclosporine	18.74		8176015
gart	Arthralgia	MESH:D018771	GART	2618	Musculoskeletal disease|Signs and symptoms		Indomethacin	18.74		1540795|2160914
gart	Arthralgia	MESH:D018771	GART	2618	Musculoskeletal disease|Signs and symptoms		Ivermectin	18.74		8555762
gart	Arthralgia	MESH:D018771	GART	2618	Musculoskeletal disease|Signs and symptoms		Methotrexate	18.74		15128724|1578459|18592451|7966062|8651964|8779788
gart	Arthritis	MESH:D001168	GART	2618	Musculoskeletal disease		Carbamazepine	20.4		6462508
gart	Arthritis	MESH:D001168	GART	2618	Musculoskeletal disease		Dexamethasone	20.4		17299831
gart	Arthritis	MESH:D001168	GART	2618	Musculoskeletal disease		Diclofenac	20.4		24152722
gart	Arthritis	MESH:D001168	GART	2618	Musculoskeletal disease		Indomethacin	20.4		6881008
gart	Arthritis	MESH:D001168	GART	2618	Musculoskeletal disease		Methotrexate	20.4		18173932
gart	Arthritis	MESH:D001168	GART	2618	Musculoskeletal disease		Tretinoin	20.4		10741706
gart	Arthritis, Experimental	MESH:D001169	GART	2618	Musculoskeletal disease		Antirheumatic Agents	35.17		19765281|20974942
gart	Arthritis, Experimental	MESH:D001169	GART	2618	Musculoskeletal disease		Arsenic Trioxide	35.17		20889596
gart	Arthritis, Experimental	MESH:D001169	GART	2618	Musculoskeletal disease		Cadmium Chloride	35.17		26070417
gart	Arthritis, Experimental	MESH:D001169	GART	2618	Musculoskeletal disease		Cyclosporine	35.17		12966611
gart	Arthritis, Experimental	MESH:D001169	GART	2618	Musculoskeletal disease		Dexamethasone	35.17		17659584|24709313
gart	Arthritis, Experimental	MESH:D001169	GART	2618	Musculoskeletal disease		Diclofenac	35.17		25450234|25935278
gart	Arthritis, Experimental	MESH:D001169	GART	2618	Musculoskeletal disease		Ethinyl Estradiol	35.17		15885639
gart	Arthritis, Experimental	MESH:D001169	GART	2618	Musculoskeletal disease		Methotrexate	35.17		12966611|19019215|19765281|20974942|21452922|24423102|30025850|32061742
gart	Arthritis, Experimental	MESH:D001169	GART	2618	Musculoskeletal disease		Plant Extracts	35.17		14686799|19330884
gart	Arthritis, Experimental	MESH:D001169	GART	2618	Musculoskeletal disease		Resveratrol	35.17		17115116|22252971|24073240|24676467
gart	Arthritis, Experimental	MESH:D001169	GART	2618	Musculoskeletal disease		Tretinoin	35.17		16412693
gart	Arthritis, Gouty	MESH:D015210	GART	2618	Genetic disease (inborn)|Metabolic disease|Musculoskeletal disease		Acetaminophen	12.59		17276548
gart	Arthritis, Gouty	MESH:D015210	GART	2618	Genetic disease (inborn)|Metabolic disease|Musculoskeletal disease		Diclofenac	12.59		15975301
gart	Arthritis, Gouty	MESH:D015210	GART	2618	Genetic disease (inborn)|Metabolic disease|Musculoskeletal disease		Indomethacin	12.59		17276548|6023116
gart	Arthritis, Infectious	MESH:D001170	GART	2618	Musculoskeletal disease		Indomethacin	3.01		983356
gart	Arthritis, Juvenile	MESH:D001171	GART	2618	Connective tissue disease|Immune system disease|Musculoskeletal disease		Antirheumatic Agents	6.61		19565504
gart	Arthritis, Juvenile	MESH:D001171	GART	2618	Connective tissue disease|Immune system disease|Musculoskeletal disease		Indomethacin	6.61		6125715|6772782
gart	Arthritis, Juvenile	MESH:D001171	GART	2618	Connective tissue disease|Immune system disease|Musculoskeletal disease		Methotrexate	6.61		12682624|16639486|17631750|19565504|20954192|21219404|22859359|2388211|27166432
gart	Arthritis, Psoriatic	MESH:D015535	GART	2618	Musculoskeletal disease|Skin disease		Antirheumatic Agents	16.25		25339124
gart	Arthritis, Psoriatic	MESH:D015535	GART	2618	Musculoskeletal disease|Skin disease		Diclofenac	16.25		7487376
gart	Arthritis, Psoriatic	MESH:D015535	GART	2618	Musculoskeletal disease|Skin disease		Folic Acid	16.25		17190135
gart	Arthritis, Psoriatic	MESH:D015535	GART	2618	Musculoskeletal disease|Skin disease		Methotrexate	16.25		11771523|16443079|16706324|17190135|17400583|17408446|1880254|19273538|19732956|25339124|4243752|6721307|7741497
gart	Arthritis, Reactive	MESH:D016918	GART	2618	Musculoskeletal disease|Pathology (process)		Methotrexate	4.31		5150075
gart	Arthritis, Rheumatoid	MESH:D001172	GART	2618	Connective tissue disease|Immune system disease|Musculoskeletal disease	marker/mechanism				23897011
gart	Arthritis, Rheumatoid	MESH:D001172	GART	2618	Connective tissue disease|Immune system disease|Musculoskeletal disease		Acetaminophen	37.79		1833009|4090569
gart	Arthritis, Rheumatoid	MESH:D001172	GART	2618	Connective tissue disease|Immune system disease|Musculoskeletal disease		Air Pollutants	37.79		19654914|31936295
gart	Arthritis, Rheumatoid	MESH:D001172	GART	2618	Connective tissue disease|Immune system disease|Musculoskeletal disease		Antirheumatic Agents	37.79		16817978|17696278|18042642|20472598|22753658|22971639|24449571
gart	Arthritis, Rheumatoid	MESH:D001172	GART	2618	Connective tissue disease|Immune system disease|Musculoskeletal disease		Arsenic Trioxide	37.79		20889596
gart	Arthritis, Rheumatoid	MESH:D001172	GART	2618	Connective tissue disease|Immune system disease|Musculoskeletal disease		Cadmium	37.79		34864016
gart	Arthritis, Rheumatoid	MESH:D001172	GART	2618	Connective tissue disease|Immune system disease|Musculoskeletal disease		Cyclosporine	37.79		12951317|1818543|7945495
gart	Arthritis, Rheumatoid	MESH:D001172	GART	2618	Connective tissue disease|Immune system disease|Musculoskeletal disease		Dexamethasone	37.79		11114284
gart	Arthritis, Rheumatoid	MESH:D001172	GART	2618	Connective tissue disease|Immune system disease|Musculoskeletal disease		Diclofenac	37.79		1439622|1582111|17113426|17379860|17965424|19192274|19223284|27313093|3054094
gart	Arthritis, Rheumatoid	MESH:D001172	GART	2618	Connective tissue disease|Immune system disease|Musculoskeletal disease		Indomethacin	37.79		1096903|11248219|1682578|1833009|277165|3375885|4538611|4916769|5420190|7241487|790554|8219437|8222739|824725|8778950|922402|983356
gart	Arthritis, Rheumatoid	MESH:D001172	GART	2618	Connective tissue disease|Immune system disease|Musculoskeletal disease		Methotrexate	37.79		10360187|10364900|10371285|10515658|10599370|10776690|10914881|10990260|11021173|11083289|11171681|11200291|11229464|11426040|11641084|11886979|12116309|12120905|12427239|12846051|12951317|1450620|14673972|15229983|1533038|15338491|15587633|15937433|16172183|16240905|1629819|16699055|16817978|16932953|17286800|17325736|1734901|17355553|17357801|17379860|17400583|17520171|17530705|17696278|1787839…
gart	Arthritis, Rheumatoid	MESH:D001172	GART	2618	Connective tissue disease|Immune system disease|Musculoskeletal disease		Plant Extracts	37.79		18723008
gart	Arthritis, Rheumatoid	MESH:D001172	GART	2618	Connective tissue disease|Immune system disease|Musculoskeletal disease		Resveratrol	37.79		20697895|23137833|23328930
gart	Arthritis, Rheumatoid	MESH:D001172	GART	2618	Connective tissue disease|Immune system disease|Musculoskeletal disease		Tobacco Smoke Pollution	37.79		19898480
gart	Arthritis, Rheumatoid	MESH:D001172	GART	2618	Connective tissue disease|Immune system disease|Musculoskeletal disease		Tretinoin	37.79		16292516|21274875
gart	Articulation Disorders	MESH:D001184	GART	2618	Nervous system disease|Signs and symptoms		Carbamazepine	4.2		16140591
gart	Ascaridida Infections	MESH:D017191	GART	2618	Parasitic disease		Ivermectin	3.67		16962243|19201100|20471177
gart	Ascites	MESH:D001201	GART	2618	Pathology (process)		Carbon Tetrachloride	43.61		26443840
gart	Ascites	MESH:D001201	GART	2618	Pathology (process)		Clozapine	43.61		10950478|17316346|19440569
gart	Ascites	MESH:D001201	GART	2618	Pathology (process)		Diclofenac	43.61		9365130
gart	Ascites	MESH:D001201	GART	2618	Pathology (process)		Diethylnitrosamine	43.61		36037915
gart	Ascites	MESH:D001201	GART	2618	Pathology (process)		Fluorouracil	43.61		20180123
gart	Ascites	MESH:D001201	GART	2618	Pathology (process)		Indomethacin	43.61		18227818|3579483|4071154
gart	Ascites	MESH:D001201	GART	2618	Pathology (process)		Methotrexate	43.61		2369419|5108642|6937637
gart	Ascites	MESH:D001201	GART	2618	Pathology (process)		Plant Extracts	43.61		16492523|26177929|28803117
gart	Ascites	MESH:D001201	GART	2618	Pathology (process)		Topotecan	43.61		20935474
gart	Ascites	MESH:D001201	GART	2618	Pathology (process)		Valproic Acid	43.61		10950478
gart	Ascites	MESH:D001201	GART	2618	Pathology (process)		Vincristine	43.61		6937637
gart	Aspermia	MESH:D053714	GART	2618	Urogenital disease (male)		Methyltestosterone	3.99		4117807
gart	Asphyxia	MESH:D001237	GART	2618	Pathology (process)|Wounds and injuries		Plant Extracts	3.28		20441089
gart	Asthenia	MESH:D001247	GART	2618	Signs and symptoms		Ethanol	9.14		8590611
gart	Asthenia	MESH:D001247	GART	2618	Signs and symptoms		Particulate Matter	9.14		19342399
gart	Asthenia	MESH:D001247	GART	2618	Signs and symptoms		Topotecan	9.14		11557123
gart	Asthenozoospermia	MESH:D053627	GART	2618	Urogenital disease (male)		Arsenic	43.11		33410021
gart	Asthenozoospermia	MESH:D053627	GART	2618	Urogenital disease (male)		Arsenic Trioxide	43.11		22581830
gart	Asthenozoospermia	MESH:D053627	GART	2618	Urogenital disease (male)		Benzo(a)pyrene	43.11		27448386
gart	Asthenozoospermia	MESH:D053627	GART	2618	Urogenital disease (male)		bisphenol A	43.11		25461564|25772901|27296223|31489793
gart	Asthenozoospermia	MESH:D053627	GART	2618	Urogenital disease (male)		Cadmium Chloride	43.11		15304303|18308070|22356231|22828241
gart	Asthenozoospermia	MESH:D053627	GART	2618	Urogenital disease (male)		Dibutyl Phthalate	43.11		22489061
gart	Asthenozoospermia	MESH:D053627	GART	2618	Urogenital disease (male)		Folic Acid	43.11		35124148
gart	Asthenozoospermia	MESH:D053627	GART	2618	Urogenital disease (male)		Formaldehyde	43.11		16909603
gart	Asthenozoospermia	MESH:D053627	GART	2618	Urogenital disease (male)		Ivermectin	43.11		28880400
gart	Asthenozoospermia	MESH:D053627	GART	2618	Urogenital disease (male)		Resveratrol	43.11		26348076|26499206|28606469
gart	Asthenozoospermia	MESH:D053627	GART	2618	Urogenital disease (male)		sodium arsenite	43.11		30189373|32991915
gart	Asthma	MESH:D001249	GART	2618	Immune system disease|Respiratory tract disease		Acetaminophen	72.93		15942102
gart	Asthma	MESH:D001249	GART	2618	Immune system disease|Respiratory tract disease		Air Pollutants	72.93		15226151|18629323|19620729|19781087|20123607|21513554|21995638|22370087|24117884|25012280|25491235|27043549|32816747
gart	Asthma	MESH:D001249	GART	2618	Immune system disease|Respiratory tract disease		Air Pollutants, Occupational	72.93		8687243
gart	Asthma	MESH:D001249	GART	2618	Immune system disease|Respiratory tract disease		Arsenic	72.93		24062297
gart	Asthma	MESH:D001249	GART	2618	Immune system disease|Respiratory tract disease		Arsenic Trioxide	72.93		23210436
gart	Asthma	MESH:D001249	GART	2618	Immune system disease|Respiratory tract disease		Beclomethasone	72.93		10075616|10322818|10347961|10513351|10588598|10639760|10764315|10813552|10983617|11379808|11379810|11393418|11422148|11449530|11527250|11555383|11559968|11758890|11980116|12114351|12153692|12166584|12360108|12449158|12449667|12464949|12489251|12587966|1443864|15025036|16270722|16509916|16973987|17564282|17872493|18430318|21762500|22221427|22357130|23512537|2844548|6958474|7148765|7312482|7437783|…
gart	Asthma	MESH:D001249	GART	2618	Immune system disease|Respiratory tract disease		Benzo(a)pyrene	72.93		28807506
gart	Asthma	MESH:D001249	GART	2618	Immune system disease|Respiratory tract disease		bisphenol A	72.93		31906378
gart	Asthma	MESH:D001249	GART	2618	Immune system disease|Respiratory tract disease		Cadmium	72.93		30998937
gart	Asthma	MESH:D001249	GART	2618	Immune system disease|Respiratory tract disease		Carbon Tetrachloride	72.93		19541724
gart	Asthma	MESH:D001249	GART	2618	Immune system disease|Respiratory tract disease		Dexamethasone	72.93		15330010|16569937|16740865|23210436|31751647
gart	Asthma	MESH:D001249	GART	2618	Immune system disease|Respiratory tract disease		Formaldehyde	72.93		11519088|12212974|17002712|17594875|23671638
gart	Asthma	MESH:D001249	GART	2618	Immune system disease|Respiratory tract disease		Methotrexate	72.93		1450620|1557242
gart	Asthma	MESH:D001249	GART	2618	Immune system disease|Respiratory tract disease		Paraquat	72.93		19541724
gart	Asthma	MESH:D001249	GART	2618	Immune system disease|Respiratory tract disease		Particulate Matter	72.93		15121522|16425660|18795172|19270802|19337525|20123607|20667130|24117884|25491235|26452298|26731790|26734713|27385358|29540228|31941512|32816747|34774659
gart	Asthma	MESH:D001249	GART	2618	Immune system disease|Respiratory tract disease		perfluoro-n-nonanoic acid	72.93		31730470
gart	Asthma	MESH:D001249	GART	2618	Immune system disease|Respiratory tract disease		Phenobarbital	72.93		208429
gart	Asthma	MESH:D001249	GART	2618	Immune system disease|Respiratory tract disease		Resveratrol	72.93		22986054|34774659
gart	Asthma	MESH:D001249	GART	2618	Immune system disease|Respiratory tract disease		Tobacco Smoke Pollution	72.93		14959814|16425588|19826548|21572527|22357138|24380835|25003170|29664587|32816747
gart	Asthma	MESH:D001249	GART	2618	Immune system disease|Respiratory tract disease		Tretinoin	72.93		16456186
gart	Asthma	MESH:D001249	GART	2618	Immune system disease|Respiratory tract disease		trimellitic anhydride	72.93		16141432
gart	Asthma	MESH:D001249	GART	2618	Immune system disease|Respiratory tract disease		Vehicle Emissions	72.93		15121522|15226151|17903240|20565827|21513554|21995638|24060272
gart	Asthma	MESH:D001249	GART	2618	Immune system disease|Respiratory tract disease		Zinc	72.93		17085522|19598279
gart	ASTHMA-RELATED TRAITS, SUSCEPTIBILITY TO, 8	OMIM:613207	GART	2618	Immune system disease|Respiratory tract disease		perfluoro-n-nonanoic acid	4.47		32717646
gart	Astigmatism	MESH:D001251	GART	2618	Eye disease		Valproic Acid	3.89		11986102
gart	Astrocytoma	MESH:D001254	GART	2618	Cancer		Air Pollutants	9.67		28108116
gart	Astrocytoma	MESH:D001254	GART	2618	Cancer		Particulate Matter	9.67		28108116
gart	Astrocytoma	MESH:D001254	GART	2618	Cancer		Vincristine	9.67		1312230|1432038|185991|3171334|8186424|939971
gart	Ataxia	MESH:D001259	GART	2618	Nervous system disease|Signs and symptoms		Carbamazepine	46.21		11197575|12432977|15206449|3085769|360249|3691421|6418012|7831181|8067500|8448063|9109744|9347384
gart	Ataxia	MESH:D001259	GART	2618	Nervous system disease|Signs and symptoms		Copper	46.21		21273508|24708542
gart	Ataxia	MESH:D001259	GART	2618	Nervous system disease|Signs and symptoms		Cyclosporine	46.21		18156240
gart	Ataxia	MESH:D001259	GART	2618	Nervous system disease|Signs and symptoms		Dexamethasone	46.21		11005053
gart	Ataxia	MESH:D001259	GART	2618	Nervous system disease|Signs and symptoms		Ethanol	46.21		1621360|2556616|6663657|7193248|7965752|8731063|9972844
gart	Ataxia	MESH:D001259	GART	2618	Nervous system disease|Signs and symptoms		Fluorouracil	46.21		11410695|5031606
gart	Ataxia	MESH:D001259	GART	2618	Nervous system disease|Signs and symptoms		Folic Acid	46.21		7442434
gart	Ataxia	MESH:D001259	GART	2618	Nervous system disease|Signs and symptoms		Haloperidol	46.21		18239784
gart	Ataxia	MESH:D001259	GART	2618	Nervous system disease|Signs and symptoms		Ivermectin	46.21		22044330|22924731|25419811
gart	Ataxia	MESH:D001259	GART	2618	Nervous system disease|Signs and symptoms		Methamphetamine	46.21		31783120
gart	Ataxia	MESH:D001259	GART	2618	Nervous system disease|Signs and symptoms		Methotrexate	46.21		10327035|15749798|17170721|19738521|4504035|5410994|6584197
gart	Ataxia	MESH:D001259	GART	2618	Nervous system disease|Signs and symptoms		Phenobarbital	46.21		1242663|188784|2721568|4479423|4734509|5282879
gart	Ataxia	MESH:D001259	GART	2618	Nervous system disease|Signs and symptoms		Plant Extracts	46.21		12410541|24096536
gart	Ataxia	MESH:D001259	GART	2618	Nervous system disease|Signs and symptoms		Tretinoin	46.21		10609785
gart	Ataxia	MESH:D001259	GART	2618	Nervous system disease|Signs and symptoms		Valproic Acid	46.21		12838456|17412645|17414255|17726763|6092902|6426961|6431599|6772435
gart	Ataxia	MESH:D001259	GART	2618	Nervous system disease|Signs and symptoms		Vincristine	46.21		657152
gart	Atherosclerosis	MESH:D050197	GART	2618	Cardiovascular disease		Air Pollutants	59.23		22313677|24045146
gart	Atherosclerosis	MESH:D050197	GART	2618	Cardiovascular disease		Arsenic	59.23		12928151|16806340|19371607|21605854|22719926|22956628|23761297|25273567|34014776
gart	Atherosclerosis	MESH:D050197	GART	2618	Cardiovascular disease		Arsenic Trioxide	59.23		21851829
gart	Atherosclerosis	MESH:D050197	GART	2618	Cardiovascular disease		arsenite	59.23		30376133
gart	Atherosclerosis	MESH:D050197	GART	2618	Cardiovascular disease		Benzo(a)pyrene	59.23		22228805
gart	Atherosclerosis	MESH:D050197	GART	2618	Cardiovascular disease		bisphenol A	59.23		21621210|24755147
gart	Atherosclerosis	MESH:D050197	GART	2618	Cardiovascular disease		Cadmium	59.23		15687053|25460622
gart	Atherosclerosis	MESH:D050197	GART	2618	Cardiovascular disease		Clozapine	59.23		19028422
gart	Atherosclerosis	MESH:D050197	GART	2618	Cardiovascular disease		Dibutyl Phthalate	59.23		35926758
gart	Atherosclerosis	MESH:D050197	GART	2618	Cardiovascular disease		Ethanol	59.23		9601935
gart	Atherosclerosis	MESH:D050197	GART	2618	Cardiovascular disease		Methamphetamine	59.23		19132558
gart	Atherosclerosis	MESH:D050197	GART	2618	Cardiovascular disease		Particulate Matter	59.23		20161713|24045146|29571893|31513887|34673409
gart	Atherosclerosis	MESH:D050197	GART	2618	Cardiovascular disease		Resveratrol	59.23		16806235|16873680|17967414|18611391|22153697|23337345|24584901
gart	Atherosclerosis	MESH:D050197	GART	2618	Cardiovascular disease		sodium arsenite	59.23		19682479|21512104
gart	Atherosclerosis	MESH:D050197	GART	2618	Cardiovascular disease		Tamoxifen	59.23		27358406
gart	Atherosclerosis	MESH:D050197	GART	2618	Cardiovascular disease		Testosterone	59.23		16938416|21982312|22539767
gart	Atherosclerosis	MESH:D050197	GART	2618	Cardiovascular disease		Tetrachlorodibenzodioxin	59.23		15822908|24582691
gart	Atherosclerosis	MESH:D050197	GART	2618	Cardiovascular disease		Tobacco Smoke Pollution	59.23		26609137|8289850
gart	Atherosclerosis	MESH:D050197	GART	2618	Cardiovascular disease		Zinc	59.23		18309112
gart	Athetosis	MESH:D001264	GART	2618	Nervous system disease|Signs and symptoms		Methamphetamine	11.1		7978734
gart	Athetosis	MESH:D001264	GART	2618	Nervous system disease|Signs and symptoms		Phenobarbital	11.1		835515
gart	Athetosis	MESH:D001264	GART	2618	Nervous system disease|Signs and symptoms		Vincristine	11.1		6316187|657152
gart	Athletic Injuries	MESH:D001265	GART	2618	Wounds and injuries		Indomethacin	3.89		3305036
gart	Atrial Fibrillation	MESH:D001281	GART	2618	Cardiovascular disease|Pathology (process)		Acetaminophen	14.11		11599527
gart	Atrial Fibrillation	MESH:D001281	GART	2618	Cardiovascular disease|Pathology (process)		Air Pollutants	14.11		27472911|34338552
gart	Atrial Fibrillation	MESH:D001281	GART	2618	Cardiovascular disease|Pathology (process)		Arsenic Trioxide	14.11		18463343
gart	Atrial Fibrillation	MESH:D001281	GART	2618	Cardiovascular disease|Pathology (process)		Ethanol	14.11		28284858|34864093
gart	Atrial Fibrillation	MESH:D001281	GART	2618	Cardiovascular disease|Pathology (process)		Fluorouracil	14.11		15855175|3187073
gart	Atrial Fibrillation	MESH:D001281	GART	2618	Cardiovascular disease|Pathology (process)		Particulate Matter	14.11		24952943|34338552
gart	Atrial Fibrillation	MESH:D001281	GART	2618	Cardiovascular disease|Pathology (process)		Vehicle Emissions	14.11		27472911
gart	Atrial Premature Complexes	MESH:D018880	GART	2618	Cardiovascular disease|Pathology (process)		Air Pollutants	8.39		27649843
gart	Atrial Premature Complexes	MESH:D018880	GART	2618	Cardiovascular disease|Pathology (process)		Particulate Matter	8.39		27649843
gart	Atrial septal defect 2	MESH:C538263	GART	2618	Cardiovascular disease|Congenital abnormality		Ethinyl Estradiol	3.58		830309
gart	Atrioventricular Block	MESH:D054537	GART	2618	Cardiovascular disease|Pathology (process)		Arsenic Trioxide	27.41		10392399
gart	Atrioventricular Block	MESH:D054537	GART	2618	Cardiovascular disease|Pathology (process)		bisphenol A	27.41		32144343
gart	Atrioventricular Block	MESH:D054537	GART	2618	Cardiovascular disease|Pathology (process)		Carbamazepine	27.41		1148068|12184016|1554049|15915744|1728915|17473503|2124090|3662457|3806129|4051836|6613526|6756049|731879|8215250|8451916|9810297
gart	Atrioventricular Block	MESH:D054537	GART	2618	Cardiovascular disease|Pathology (process)		Ethanol	27.41		1444808|19918387
gart	Atrioventricular Block	MESH:D054537	GART	2618	Cardiovascular disease|Pathology (process)		Fluorouracil	27.41		8253323
gart	Atrioventricular Block	MESH:D054537	GART	2618	Cardiovascular disease|Pathology (process)		Formaldehyde	27.41		4028383
gart	Atrioventricular Block	MESH:D054537	GART	2618	Cardiovascular disease|Pathology (process)		Methamphetamine	27.41		11905041
gart	Atrioventricular Block	MESH:D054537	GART	2618	Cardiovascular disease|Pathology (process)		Tretinoin	27.41		16447716
gart	Atrioventricular Block	MESH:D054537	GART	2618	Cardiovascular disease|Pathology (process)		Vehicle Emissions	27.41		22052608
gart	Atrophy	MESH:D001284	GART	2618	Pathology (anatomical condition)		2,2',4,4'-tetrabromodiphenyl ether	105.42		34547414
gart	Atrophy	MESH:D001284	GART	2618	Pathology (anatomical condition)		2,3',4,4',5-pentachlorobiphenyl	105.42		20961953
gart	Atrophy	MESH:D001284	GART	2618	Pathology (anatomical condition)		aristolochic acid I	105.42		22472514|25663515
gart	Atrophy	MESH:D001284	GART	2618	Pathology (anatomical condition)		Arsenic Trioxide	105.42		31258454
gart	Atrophy	MESH:D001284	GART	2618	Pathology (anatomical condition)		Benzo(a)pyrene	105.42		31748929
gart	Atrophy	MESH:D001284	GART	2618	Pathology (anatomical condition)		bisphenol A	105.42		21536718
gart	Atrophy	MESH:D001284	GART	2618	Pathology (anatomical condition)		Cadmium	105.42		11875619
gart	Atrophy	MESH:D001284	GART	2618	Pathology (anatomical condition)		Cadmium Chloride	105.42		10924798
gart	Atrophy	MESH:D001284	GART	2618	Pathology (anatomical condition)		chromium hexavalent ion	105.42		23633841
gart	Atrophy	MESH:D001284	GART	2618	Pathology (anatomical condition)		cobaltous chloride	105.42		23684559
gart	Atrophy	MESH:D001284	GART	2618	Pathology (anatomical condition)		Cyclosporine	105.42		3899437
gart	Atrophy	MESH:D001284	GART	2618	Pathology (anatomical condition)		Dexamethasone	105.42		21041162
gart	Atrophy	MESH:D001284	GART	2618	Pathology (anatomical condition)		Dibutyl Phthalate	105.42		26804720
gart	Atrophy	MESH:D001284	GART	2618	Pathology (anatomical condition)		Ethanol	105.42		14594753|18801475
gart	Atrophy	MESH:D001284	GART	2618	Pathology (anatomical condition)		Folic Acid	105.42		23690582
gart	Atrophy	MESH:D001284	GART	2618	Pathology (anatomical condition)		Formaldehyde	105.42		16909603|17936466
gart	Atrophy	MESH:D001284	GART	2618	Pathology (anatomical condition)		Fulvestrant	105.42		11514358
gart	Atrophy	MESH:D001284	GART	2618	Pathology (anatomical condition)		Methamphetamine	105.42		29802913|35390362
gart	Atrophy	MESH:D001284	GART	2618	Pathology (anatomical condition)		Methotrexate	105.42		2505541|2816647
gart	Atrophy	MESH:D001284	GART	2618	Pathology (anatomical condition)		perfluorooctanoic acid	105.42		19464571
gart	Atrophy	MESH:D001284	GART	2618	Pathology (anatomical condition)		sodium arsenite	105.42		10924798|12883085|27174133
gart	Atrophy	MESH:D001284	GART	2618	Pathology (anatomical condition)		sodium bichromate	105.42		21712504|22011396
gart	Atrophy	MESH:D001284	GART	2618	Pathology (anatomical condition)		Tamoxifen	105.42		27395752
gart	Atrophy	MESH:D001284	GART	2618	Pathology (anatomical condition)		Tetrachlorodibenzodioxin	105.42		22813907|27163630|30499018|35830900|7680143|7826670|8010988
gart	Atrophy	MESH:D001284	GART	2618	Pathology (anatomical condition)		Tobacco Smoke Pollution	105.42		24632068|27818348|30610935
gart	Atrophy	MESH:D001284	GART	2618	Pathology (anatomical condition)		Valproic Acid	105.42		12878301|1414247|15971646|3117347|7574471
gart	Attention Deficit and Disruptive Behavior Disorders	MESH:D019958	GART	2618	Mental disorder		bisphenol A	17.68		25307304
gart	Attention Deficit and Disruptive Behavior Disorders	MESH:D019958	GART	2618	Mental disorder		Cadmium	17.68		25451971
gart	Attention Deficit and Disruptive Behavior Disorders	MESH:D019958	GART	2618	Mental disorder		Tobacco Smoke Pollution	17.68		33964643
gart	Attention Deficit and Disruptive Behavior Disorders	MESH:D019958	GART	2618	Mental disorder		Valproic Acid	17.68		20200383
gart	Attention Deficit Disorder with Hyperactivity	MESH:D001289	GART	2618	Mental disorder		Acetaminophen	48.01		31664451
gart	Attention Deficit Disorder with Hyperactivity	MESH:D001289	GART	2618	Mental disorder		Air Pollutants	48.01		23694812
gart	Attention Deficit Disorder with Hyperactivity	MESH:D001289	GART	2618	Mental disorder		bisphenol A	48.01		21277317|29525285
gart	Attention Deficit Disorder with Hyperactivity	MESH:D001289	GART	2618	Mental disorder		Cadmium	48.01		33765546
gart	Attention Deficit Disorder with Hyperactivity	MESH:D001289	GART	2618	Mental disorder		Carbamazepine	48.01		9072691
gart	Attention Deficit Disorder with Hyperactivity	MESH:D001289	GART	2618	Mental disorder		Copper	48.01		33765546
gart	Attention Deficit Disorder with Hyperactivity	MESH:D001289	GART	2618	Mental disorder		Ethanol	48.01		25209690
gart	Attention Deficit Disorder with Hyperactivity	MESH:D001289	GART	2618	Mental disorder		Methamphetamine	48.01		16186089|17035931
gart	Attention Deficit Disorder with Hyperactivity	MESH:D001289	GART	2618	Mental disorder		methylparaben	48.01		32283359
gart	Attention Deficit Disorder with Hyperactivity	MESH:D001289	GART	2618	Mental disorder		Particulate Matter	48.01		23694812
gart	Attention Deficit Disorder with Hyperactivity	MESH:D001289	GART	2618	Mental disorder		perfluorooctanoic acid	48.01		20551004
gart	Attention Deficit Disorder with Hyperactivity	MESH:D001289	GART	2618	Mental disorder		Plant Extracts	48.01		24394491
gart	Attention Deficit Disorder with Hyperactivity	MESH:D001289	GART	2618	Mental disorder		Tobacco Smoke Pollution	48.01		34014325
gart	Auditory Perceptual Disorders	MESH:D001308	GART	2618	Ear-nose-throat disease|Mental disorder|Nervous system disease|Signs and symptoms		Carbamazepine	3.78		11004836|14518681|14642372|16876011|7664529|9804087
gart	Autism Spectrum Disorder	MESH:D000067877	GART	2618	Mental disorder		Acetaminophen	26.73		31664451
gart	Autism Spectrum Disorder	MESH:D000067877	GART	2618	Mental disorder		Air Pollutants	26.73		20562626|28921105|30409451|30452514|31554142
gart	Autism Spectrum Disorder	MESH:D000067877	GART	2618	Mental disorder		Arsenic	26.73		24284360|33765546
gart	Autism Spectrum Disorder	MESH:D000067877	GART	2618	Mental disorder		bisphenol A	26.73		25641946|30816183
gart	Autism Spectrum Disorder	MESH:D000067877	GART	2618	Mental disorder		Cadmium	26.73		24284360|33765546
gart	Autism Spectrum Disorder	MESH:D000067877	GART	2618	Mental disorder		Copper	26.73		33765546
gart	Autism Spectrum Disorder	MESH:D000067877	GART	2618	Mental disorder		Particulate Matter	26.73		29121345|30409451|31554142
gart	Autism Spectrum Disorder	MESH:D000067877	GART	2618	Mental disorder		perfluorooctanoic acid	26.73		29298162
gart	Autism Spectrum Disorder	MESH:D000067877	GART	2618	Mental disorder		Resveratrol	26.73		29510222
gart	Autism Spectrum Disorder	MESH:D000067877	GART	2618	Mental disorder		Testosterone	26.73		20678186
gart	Autism Spectrum Disorder	MESH:D000067877	GART	2618	Mental disorder		Valproic Acid	26.73		20734317|21195144|23613074|29309796|29510222|30180205|32428529|32526256|35594946|36113784|36535311
gart	Autism Spectrum Disorder	MESH:D000067877	GART	2618	Mental disorder		Zinc	26.73		24284360|33765546
gart	Autistic Disorder	MESH:D001321	GART	2618	Mental disorder		2,2',4,4'-tetrabromodiphenyl ether	22		19211157
gart	Autistic Disorder	MESH:D001321	GART	2618	Mental disorder		Acetaminophen	22		18445737
gart	Autistic Disorder	MESH:D001321	GART	2618	Mental disorder		Air Pollutants	22		21156395|25051312|25286049
gart	Autistic Disorder	MESH:D001321	GART	2618	Mental disorder		Folic Acid	22		21388746|24676906
gart	Autistic Disorder	MESH:D001321	GART	2618	Mental disorder		Formaldehyde	22		25051312
gart	Autistic Disorder	MESH:D001321	GART	2618	Mental disorder		Haloperidol	22		11476129|15068403|18080171|19368416
gart	Autistic Disorder	MESH:D001321	GART	2618	Mental disorder		Particulate Matter	22		25286049
gart	Autistic Disorder	MESH:D001321	GART	2618	Mental disorder		Valproic Acid	22		11263692|15238991|15794725|16609825|17157402|17507914|17688650|18177632|18316065|18396377|18558336|18775368|18940202|18985861|19232924|19460635|19755133|20603192|23613074|23665938|29427782|30404997|33991534|7512516|8808733|9100317|9344057
gart	Autistic Disorder	MESH:D001321	GART	2618	Mental disorder		Vehicle Emissions	22		25051312|25286049
gart	Autistic Disorder	MESH:D001321	GART	2618	Mental disorder		Zinc	22		28569757
gart	Autoimmune Diseases	MESH:D001327	GART	2618	Immune system disease		bisphenol A	26.26		27869686
gart	Autoimmune Diseases	MESH:D001327	GART	2618	Immune system disease		Cadmium Chloride	26.26		22271428
gart	Autoimmune Diseases	MESH:D001327	GART	2618	Immune system disease		Cyclosporine	26.26		22147139
gart	Autoimmune Diseases	MESH:D001327	GART	2618	Immune system disease		Methotrexate	26.26		8667468
gart	Autoimmune Diseases	MESH:D001327	GART	2618	Immune system disease		methylmercuric chloride	26.26		9931279
gart	Autoimmune Diseases	MESH:D001327	GART	2618	Immune system disease		Particulate Matter	26.26		20870568
gart	Autoimmune Diseases	MESH:D001327	GART	2618	Immune system disease		Resveratrol	26.26		17430113
gart	Autoimmune Diseases	MESH:D001327	GART	2618	Immune system disease		Tetrachlorodibenzodioxin	26.26		19666959|20007828|20728533
gart	Autonomic Nervous System Diseases	MESH:D001342	GART	2618	Nervous system disease		Calcitriol	22.35		32147540
gart	Autonomic Nervous System Diseases	MESH:D001342	GART	2618	Nervous system disease		Clozapine	22.35		11483480
gart	Autonomic Nervous System Diseases	MESH:D001342	GART	2618	Nervous system disease		Dexamethasone	22.35		8446924
gart	Autonomic Nervous System Diseases	MESH:D001342	GART	2618	Nervous system disease		Ethanol	22.35		8590611
gart	Autonomic Nervous System Diseases	MESH:D001342	GART	2618	Nervous system disease		Phenobarbital	22.35		11794720
gart	Autonomic Nervous System Diseases	MESH:D001342	GART	2618	Nervous system disease		Vincristine	22.35		1329697|18754106|19936661|6385604
gart	Azoospermia	MESH:D053713	GART	2618	Urogenital disease (male)		Cadmium	7.59		27289041
gart	Azoospermia	MESH:D053713	GART	2618	Urogenital disease (male)		Dexamethasone	7.59		16207182
gart	Azotemia	MESH:D053099	GART	2618	Pathology (process)|Urogenital disease (female)|Urogenital disease (male)		Acetaminophen	28.63		11881430|7579069
gart	Azotemia	MESH:D053099	GART	2618	Pathology (process)|Urogenital disease (female)|Urogenital disease (male)		Cyclosporine	28.63		11485932|3544821|6342655
gart	Azotemia	MESH:D053099	GART	2618	Pathology (process)|Urogenital disease (female)|Urogenital disease (male)		Diclofenac	28.63		18274699
gart	Azotemia	MESH:D053099	GART	2618	Pathology (process)|Urogenital disease (female)|Urogenital disease (male)		Fluorouracil	28.63		7040929
gart	Azotemia	MESH:D053099	GART	2618	Pathology (process)|Urogenital disease (female)|Urogenital disease (male)		Indomethacin	28.63		3362274|7033849|8308583
gart	Azotemia	MESH:D053099	GART	2618	Pathology (process)|Urogenital disease (female)|Urogenital disease (male)		Methamphetamine	28.63		848798
gart	Azotemia	MESH:D053099	GART	2618	Pathology (process)|Urogenital disease (female)|Urogenital disease (male)		Methotrexate	28.63		5108642|7040929
gart	Azotemia	MESH:D053099	GART	2618	Pathology (process)|Urogenital disease (female)|Urogenital disease (male)		Vincristine	28.63		4833837
gart	Back Pain	MESH:D001416	GART	2618	Signs and symptoms		Methotrexate	2.66		4125793
gart	Bacterial Infections	MESH:D001424	GART	2618	Bacterial infection or mycosis		bisphenol A	14.89		35594997
gart	Bacterial Infections	MESH:D001424	GART	2618	Bacterial infection or mycosis		chromium hexavalent ion	14.89		16610584
gart	Bacterial Infections	MESH:D001424	GART	2618	Bacterial infection or mycosis		Diclofenac	14.89		12669766
gart	Bacterial Infections	MESH:D001424	GART	2618	Bacterial infection or mycosis		Ivermectin	14.89		32959892
gart	Bacterial Infections	MESH:D001424	GART	2618	Bacterial infection or mycosis		Methotrexate	14.89		8016747
gart	Balkan Nephropathy	MESH:D001449	GART	2618	Urogenital disease (female)|Urogenital disease (male)		aristolochic acid I	3.46		21613233|21932800|22071594|25209566|26204831|26845733
gart	Barrett Esophagus	MESH:D001471	GART	2618	Cancer|Digestive system disease		Tretinoin	2.63		16935849
gart	Bartter Syndrome	MESH:D001477	GART	2618	Endocrine system disease|Urogenital disease (female)|Urogenital disease (male)		Indomethacin	3.01		10684365|119300|16303714
gart	Basal Ganglia Diseases	MESH:D001480	GART	2618	Nervous system disease		Benztropine	16.3		1125709|11869410|1260604|16817724|19203692|2199431|239908|2889760|4759422|4808437|5058744|5066|6016862|6110346|6362765|6837805|7202232|8379567|9226090
gart	Basal Ganglia Diseases	MESH:D001480	GART	2618	Nervous system disease		Carbamazepine	16.3		20375657
gart	Basal Ganglia Diseases	MESH:D001480	GART	2618	Nervous system disease		Clozapine	16.3		10852089|11030483|3323261|7862923
gart	Basal Ganglia Diseases	MESH:D001480	GART	2618	Nervous system disease		Haloperidol	16.3		10468313|10484947|10847307|10868556|10928308|11549212|11793611|12107616|12490774|1260604|12721815|12766931|1304992|1393566|14685663|14870961|15138894|15863797|15920378|16697060|16886695|16953381|17042884|17135384|17224721|17351421|17542047|17900775|18488526|18594798|1883257|19118983|20520283|2567351|2594870|2775969|2782476|2784039|2896642|3054982|3089336|337756|347884|3565961|3597329|3711028|3830…
gart	Basal Ganglia Diseases	MESH:D001480	GART	2618	Nervous system disease		Methamphetamine	16.3		15644446|9179395
gart	Basal Ganglia Diseases	MESH:D001480	GART	2618	Nervous system disease		Valproic Acid	16.3		10435776|12673616|15230719|16221398|17726763|19419832|9097225|9754845
gart	Behcet Syndrome	MESH:D001528	GART	2618	Cardiovascular disease|Eye disease|Genetic disease (inborn)|Mouth disease|Skin disease		Cyclosporine	2.47		11087798|12692989|2566048
gart	beta-Thalassemia	MESH:D017086	GART	2618	Blood disease|Genetic disease (inborn)		Resveratrol	2.78		23975182
gart	Bicuspid Aortic Valve Disease	MESH:D000082882	GART	2618	Cardiovascular disease|Congenital abnormality		Calcitriol	3.92		15834294
gart	Bile Duct Diseases	MESH:D001649	GART	2618	Digestive system disease		Acetaminophen	19.2		18377375
gart	Bile Duct Diseases	MESH:D001649	GART	2618	Digestive system disease		Arsenic	19.2		33518152
gart	Bile Duct Diseases	MESH:D001649	GART	2618	Digestive system disease		Carbamazepine	19.2		12352223
gart	Bile Duct Diseases	MESH:D001649	GART	2618	Digestive system disease		Diethylnitrosamine	19.2		29458170
gart	Bile Duct Diseases	MESH:D001649	GART	2618	Digestive system disease		Tetrachlorodibenzodioxin	19.2		26278112
gart	Biliary Tract Diseases	MESH:D001660	GART	2618	Digestive system disease		Acetaminophen	7.57		1607609
gart	Biliary Tract Diseases	MESH:D001660	GART	2618	Digestive system disease		Fluorouracil	7.57		8862076
gart	Binge-Eating Disorder	MESH:D056912	GART	2618	Mental disorder		Clozapine	3.88		11329412|12541016|17372672
gart	Bipolar Disorder	MESH:D001714	GART	2618	Mental disorder		Beclomethasone	32.15		2750983
gart	Bipolar Disorder	MESH:D001714	GART	2618	Mental disorder		Benztropine	32.15		3381938|6512011|7962691
gart	Bipolar Disorder	MESH:D001714	GART	2618	Mental disorder		Carbamazepine	32.15		10200867|11394195|11511412|1487473|15206449|15289703|15504660|15514420|1562312|15766298|1590497|15999955|1603193|17260335|17594078|19304774|19573494|20046352|2293776|2327680|25231249|2775969|2919698|3182607|3341477|3795291|3968046|4003613|6725221|7962691|8067500|8328579|8564338|8610843
gart	Bipolar Disorder	MESH:D001714	GART	2618	Mental disorder		Clozapine	32.15		11030483|12224723|12734768|15319027|54535|587099|7782488|8044042|8328576
gart	Bipolar Disorder	MESH:D001714	GART	2618	Mental disorder		Cyclosporine	32.15		11015634
gart	Bipolar Disorder	MESH:D001714	GART	2618	Mental disorder		Dexamethasone	32.15		7918509
gart	Bipolar Disorder	MESH:D001714	GART	2618	Mental disorder		Ethanol	32.15		3711369
gart	Bipolar Disorder	MESH:D001714	GART	2618	Mental disorder		Folic Acid	32.15		20636639
gart	Bipolar Disorder	MESH:D001714	GART	2618	Mental disorder		Haloperidol	32.15		10766557|1260604|12773089|14731313|15830831|17042886|17224721|17414256|17591516|17888816|1888972|19829091|2293776|2340328|3148640|3381938|369395|4402472|4605009|6142659|6470196|6494401|6512011|6864584|7568661|8018801|8042916|8284344|8601548|869044|9812131
gart	Bipolar Disorder	MESH:D001714	GART	2618	Mental disorder		Indomethacin	32.15		3597814
gart	Bipolar Disorder	MESH:D001714	GART	2618	Mental disorder		Methamphetamine	32.15		23433219
gart	Bipolar Disorder	MESH:D001714	GART	2618	Mental disorder		Valproic Acid	32.15		10200867|10327382|10435776|10440473|10716101|10846716|11114842|11147471|11465677|11485152|11493940|12237792|12352283|12562742|12734768|12773089|14763681|1487473|15289703|15323605|15610953|15625224|15643110|15708425|15901671|15960580|15971646|16368918|16442685|16814474|17224721|17284507|17314721|17543032|17594078|17904262|17932448|18006134|18579216|18794653|18806245|19085528|19304858|19573494|1959…
gart	Birth Weight	MESH:D001724	GART	2618	Signs and symptoms		2,2',4,4'-tetrabromodiphenyl ether	84.4		32653021|32938446
gart	Birth Weight	MESH:D001724	GART	2618	Signs and symptoms		Air Pollutants	84.4		22709681|23597260|26317635|32355212|34015297
gart	Birth Weight	MESH:D001724	GART	2618	Signs and symptoms		Arsenic	84.4		18000415|19037006|20299303|20940111|28793237
gart	Birth Weight	MESH:D001724	GART	2618	Signs and symptoms		Benzo(a)pyrene	84.4		28233961
gart	Birth Weight	MESH:D001724	GART	2618	Signs and symptoms		bis(4-hydroxyphenyl)sulfone	84.4		30696509
gart	Birth Weight	MESH:D001724	GART	2618	Signs and symptoms		bisphenol A	84.4		22050967|26406292|29129240|34200176
gart	Birth Weight	MESH:D001724	GART	2618	Signs and symptoms		Cadmium	84.4		21862444|23017269|23644563|31082282|32585550
gart	Birth Weight	MESH:D001724	GART	2618	Signs and symptoms		Cadmium Chloride	84.4		22957049
gart	Birth Weight	MESH:D001724	GART	2618	Signs and symptoms		chromium hexavalent ion	84.4		28077780
gart	Birth Weight	MESH:D001724	GART	2618	Signs and symptoms		Dexamethasone	84.4		32445661
gart	Birth Weight	MESH:D001724	GART	2618	Signs and symptoms		Dibutyl Phthalate	84.4		27352641
gart	Birth Weight	MESH:D001724	GART	2618	Signs and symptoms		Ethanol	84.4		32437893
gart	Birth Weight	MESH:D001724	GART	2618	Signs and symptoms		Folic Acid	84.4		29129240|30920123
gart	Birth Weight	MESH:D001724	GART	2618	Signs and symptoms		Formaldehyde	84.4		24844129
gart	Birth Weight	MESH:D001724	GART	2618	Signs and symptoms		methylparaben	84.4		25061923|32283359
gart	Birth Weight	MESH:D001724	GART	2618	Signs and symptoms		Particulate Matter	84.4		21156397|22404858|22709681|23778542|25261950|26090691|26736054|32355212|33397103|33905944|34015297
gart	Birth Weight	MESH:D001724	GART	2618	Signs and symptoms		Testosterone	84.4		21812961
gart	Birth Weight	MESH:D001724	GART	2618	Signs and symptoms		Tetrachlorodibenzodioxin	84.4		22027506
gart	Birth Weight	MESH:D001724	GART	2618	Signs and symptoms		Tobacco Smoke Pollution	84.4		20616994|20799929|22595367|22609517|27323799|27592400
gart	Birth Weight	MESH:D001724	GART	2618	Signs and symptoms		Tunicamycin	84.4		24370435
gart	Birth Weight	MESH:D001724	GART	2618	Signs and symptoms		Vehicle Emissions	84.4		23597260
gart	Blast Crisis	MESH:D001752	GART	2618	Blood disease|Cancer|Pathology (process)		Arsenic Trioxide	3.67		21570118
gart	Blepharitis	MESH:D001762	GART	2618	Eye disease		Fluorouracil	4.19		12918558
gart	Blepharoptosis	MESH:D001763	GART	2618	Eye disease		Haloperidol	14.34		1973109|5526730
gart	Blepharoptosis	MESH:D001763	GART	2618	Eye disease		Paraquat	14.34		31174552
gart	Blepharoptosis	MESH:D001763	GART	2618	Eye disease		Plant Extracts	14.34		10030729|11744305|12458477
gart	Blepharoptosis	MESH:D001763	GART	2618	Eye disease		Vincristine	14.34		15838404|16816519|4294312|5813374
gart	Blepharospasm	MESH:D001764	GART	2618	Eye disease		Clozapine	7.83		17308236
gart	Blepharospasm	MESH:D001764	GART	2618	Eye disease		Haloperidol	7.83		9827620
gart	Blindness	MESH:D001766	GART	2618	Eye disease|Nervous system disease|Signs and symptoms		Cadmium	20.48		19100278
gart	Blindness	MESH:D001766	GART	2618	Eye disease|Nervous system disease|Signs and symptoms		cobaltous chloride	20.48		25820916
gart	Blindness	MESH:D001766	GART	2618	Eye disease|Nervous system disease|Signs and symptoms		Dexamethasone	20.48		1341094
gart	Blindness	MESH:D001766	GART	2618	Eye disease|Nervous system disease|Signs and symptoms		Ethanol	20.48		404836|4367894
gart	Blindness	MESH:D001766	GART	2618	Eye disease|Nervous system disease|Signs and symptoms		Methotrexate	20.48		2297635
gart	Blindness	MESH:D001766	GART	2618	Eye disease|Nervous system disease|Signs and symptoms		Vincristine	20.48		1377296|1497023|19936661|6894223
gart	Blindness, Cortical	MESH:D019575	GART	2618	Eye disease|Nervous system disease|Signs and symptoms		Acetaminophen	12.22		8960081
gart	Blindness, Cortical	MESH:D019575	GART	2618	Eye disease|Nervous system disease|Signs and symptoms		Cyclosporine	12.22		8832009
gart	Blindness, Cortical	MESH:D019575	GART	2618	Eye disease|Nervous system disease|Signs and symptoms		Vincristine	12.22		14515391|7459813
gart	Blister	MESH:D001768	GART	2618	Pathology (anatomical condition)|Skin disease		Carbamazepine	16.28		19304774|21428769|8610843
gart	Blister	MESH:D001768	GART	2618	Pathology (anatomical condition)|Skin disease		Diclofenac	16.28		21319177
gart	Blister	MESH:D001768	GART	2618	Pathology (anatomical condition)|Skin disease		Indomethacin	16.28		21319177|29127031
gart	Blister	MESH:D001768	GART	2618	Pathology (anatomical condition)|Skin disease		Methotrexate	16.28		7944624
gart	Blood Coagulation Disorders	MESH:D001778	GART	2618	Blood disease		Arsenic Trioxide	30.49		15087033|16206674
gart	Blood Coagulation Disorders	MESH:D001778	GART	2618	Blood disease		Carbamazepine	30.49		17923349
gart	Blood Coagulation Disorders	MESH:D001778	GART	2618	Blood disease		Phenobarbital	30.49		17923349
gart	Blood Coagulation Disorders	MESH:D001778	GART	2618	Blood disease		sodium arsenite	30.49		26712470
gart	Blood Coagulation Disorders	MESH:D001778	GART	2618	Blood disease		Tetrachlorodibenzodioxin	30.49		12125929
gart	Blood Coagulation Disorders	MESH:D001778	GART	2618	Blood disease		Thioacetamide	30.49		19483382
gart	Blood Coagulation Disorders	MESH:D001778	GART	2618	Blood disease		Tretinoin	30.49		15087033|16197459|16206674
gart	Blood Coagulation Disorders	MESH:D001778	GART	2618	Blood disease		Valproic Acid	30.49		17923349|403429
gart	Blood Platelet Disorders	MESH:D001791	GART	2618	Blood disease		Fluorouracil	6.62		7498364
gart	Blood Platelet Disorders	MESH:D001791	GART	2618	Blood disease		Valproic Acid	6.62		35090963|6772435
gart	Body Weight	MESH:D001835	GART	2618	Signs and symptoms		Arsenic	17.17		24321145
gart	Body Weight	MESH:D001835	GART	2618	Signs and symptoms		bisphenol A	17.17		24705360|24768697|32645488
gart	Body Weight	MESH:D001835	GART	2618	Signs and symptoms		Ethanol	17.17		19100286
gart	Body Weight	MESH:D001835	GART	2618	Signs and symptoms		perfluorooctanoic acid	17.17		34464680
gart	Body Weight	MESH:D001835	GART	2618	Signs and symptoms		Triclosan	17.17		24278238
gart	Body Weight Changes	MESH:D001836	GART	2618	Signs and symptoms		bisphenol A	68.12		24496637|30496632|33221593
gart	Body Weight Changes	MESH:D001836	GART	2618	Signs and symptoms		Cadmium Chloride	68.12		10924798
gart	Body Weight Changes	MESH:D001836	GART	2618	Signs and symptoms		Carbamazepine	68.12		28267586
gart	Body Weight Changes	MESH:D001836	GART	2618	Signs and symptoms		chromium hexavalent ion	68.12		23633841
gart	Body Weight Changes	MESH:D001836	GART	2618	Signs and symptoms		cobaltous chloride	68.12		21507616
gart	Body Weight Changes	MESH:D001836	GART	2618	Signs and symptoms		Dexamethasone	68.12		22185406
gart	Body Weight Changes	MESH:D001836	GART	2618	Signs and symptoms		Diethylnitrosamine	68.12		30920066
gart	Body Weight Changes	MESH:D001836	GART	2618	Signs and symptoms		Ethanol	68.12		17582586
gart	Body Weight Changes	MESH:D001836	GART	2618	Signs and symptoms		ethylene dichloride	68.12		28973639
gart	Body Weight Changes	MESH:D001836	GART	2618	Signs and symptoms		Formaldehyde	68.12		27339418
gart	Body Weight Changes	MESH:D001836	GART	2618	Signs and symptoms		sodium arsenite	68.12		10924798|25895260|30195209
gart	Body Weight Changes	MESH:D001836	GART	2618	Signs and symptoms		sodium bichromate	68.12		17342194
gart	Body Weight Changes	MESH:D001836	GART	2618	Signs and symptoms		Sodium Fluoride	68.12		30920066
gart	Body Weight Changes	MESH:D001836	GART	2618	Signs and symptoms		Tetrachlorodibenzodioxin	68.12		15340226|26278112
gart	Body-Weight Trajectory	MESH:D000077962	GART	2618	Signs and symptoms		perfluorooctanoic acid	4.5		33208860
gart	Bone Demineralization, Pathologic	MESH:D018488	GART	2618	Metabolic disease|Musculoskeletal disease		Beclomethasone	10.34		9232087
gart	Bone Demineralization, Pathologic	MESH:D018488	GART	2618	Metabolic disease|Musculoskeletal disease		Cadmium	10.34		23954550
gart	Bone Diseases	MESH:D001847	GART	2618	Musculoskeletal disease		Cadmium	35.45		18164699|31793751
gart	Bone Diseases	MESH:D001847	GART	2618	Musculoskeletal disease		Calcitriol	35.45		33450223
gart	Bone Diseases	MESH:D001847	GART	2618	Musculoskeletal disease		chromium hexavalent ion	35.45		21543464
gart	Bone Diseases	MESH:D001847	GART	2618	Musculoskeletal disease		Methotrexate	35.45		16699055|19019215|19449473|30025850|4522143
gart	Bone Diseases	MESH:D001847	GART	2618	Musculoskeletal disease		Phenobarbital	35.45		946392
gart	Bone Diseases	MESH:D001847	GART	2618	Musculoskeletal disease		Sodium Fluoride	35.45		19009284
gart	Bone Diseases	MESH:D001847	GART	2618	Musculoskeletal disease		Tamoxifen	35.45		7259390
gart	Bone Diseases	MESH:D001847	GART	2618	Musculoskeletal disease		Tetrachlorodibenzodioxin	35.45		20403408|24035824
gart	Bone Diseases	MESH:D001847	GART	2618	Musculoskeletal disease		Zinc	35.45		18164699
gart	Bone Diseases, Developmental	MESH:D001848	GART	2618	Musculoskeletal disease		bisphenol A	35.61		29732168|34097993
gart	Bone Diseases, Developmental	MESH:D001848	GART	2618	Musculoskeletal disease		Ethanol	35.61		31887396|32767777
gart	Bone Diseases, Developmental	MESH:D001848	GART	2618	Musculoskeletal disease		Methotrexate	35.61		16470853|18976724
gart	Bone Diseases, Developmental	MESH:D001848	GART	2618	Musculoskeletal disease		Particulate Matter	35.61		34057650
gart	Bone Diseases, Developmental	MESH:D001848	GART	2618	Musculoskeletal disease		Plant Extracts	35.61		30807743
gart	Bone Diseases, Developmental	MESH:D001848	GART	2618	Musculoskeletal disease		Tetrachlorodibenzodioxin	35.61		15746008|23811824
gart	Bone Diseases, Developmental	MESH:D001848	GART	2618	Musculoskeletal disease		trichostatin A	35.61		17320131
gart	Bone Diseases, Developmental	MESH:D001848	GART	2618	Musculoskeletal disease		Valproic Acid	35.61		17320131|8888407
gart	Bone Diseases, Developmental	MESH:D001848	GART	2618	Musculoskeletal disease		Vehicle Emissions	35.61		34057650
gart	Bone Diseases, Endocrine	MESH:D001849	GART	2618	Endocrine system disease|Musculoskeletal disease		Calcitriol	4.03		3626302
gart	Bone Diseases, Metabolic	MESH:D001851	GART	2618	Metabolic disease|Musculoskeletal disease		Calcitriol	22.99		10027919
gart	Bone Diseases, Metabolic	MESH:D001851	GART	2618	Metabolic disease|Musculoskeletal disease		Carbamazepine	22.99		12011279
gart	Bone Diseases, Metabolic	MESH:D001851	GART	2618	Metabolic disease|Musculoskeletal disease		Carbon Tetrachloride	22.99		24381012
gart	Bone Diseases, Metabolic	MESH:D001851	GART	2618	Metabolic disease|Musculoskeletal disease		Ethanol	22.99		23376407|31887396
gart	Bone Diseases, Metabolic	MESH:D001851	GART	2618	Metabolic disease|Musculoskeletal disease		Phenobarbital	22.99		12011279
gart	Bone Diseases, Metabolic	MESH:D001851	GART	2618	Metabolic disease|Musculoskeletal disease		Valproic Acid	22.99		7624000
gart	Bone Marrow Diseases	MESH:D001855	GART	2618	Blood disease		Arsenic Trioxide	35.26		22964015
gart	Bone Marrow Diseases	MESH:D001855	GART	2618	Blood disease		Carbamazepine	35.26		10369620|12897634
gart	Bone Marrow Diseases	MESH:D001855	GART	2618	Blood disease		Dexamethasone	35.26		23892921|7695964
gart	Bone Marrow Diseases	MESH:D001855	GART	2618	Blood disease		Fluorouracil	35.26		10641595|7074557|9703858
gart	Bone Marrow Diseases	MESH:D001855	GART	2618	Blood disease		Methotrexate	35.26		1282715|12951317|1758061|1920332|19449473|20141060|3040918|3913775|7857106|9346226
gart	Bone Marrow Diseases	MESH:D001855	GART	2618	Blood disease		Pemetrexed	35.26		14581433
gart	Bone Marrow Diseases	MESH:D001855	GART	2618	Blood disease		Resveratrol	35.26		23124026
gart	Bone Marrow Diseases	MESH:D001855	GART	2618	Blood disease		Tretinoin	35.26		9378467
gart	Bone Marrow Diseases	MESH:D001855	GART	2618	Blood disease		Valproic Acid	35.26		16787750|7944539
gart	Bone Marrow Diseases	MESH:D001855	GART	2618	Blood disease		Vincristine	35.26		7074557
gart	Bone Marrow Failure Disorders	MESH:D000080983	GART	2618	Blood disease		Methotrexate	8.64		6964043
gart	Bone Marrow Failure Disorders	MESH:D000080983	GART	2618	Blood disease		Vincristine	8.64		182948|6964043
gart	Bone Marrow Neoplasms	MESH:D019046	GART	2618	Blood disease|Cancer		Methotrexate	7.85		2214347
gart	Bone Marrow Neoplasms	MESH:D019046	GART	2618	Blood disease|Cancer		Vincristine	7.85		2214347
gart	Bone Neoplasms	MESH:D001859	GART	2618	Cancer|Musculoskeletal disease		Methotrexate	6.8		6970616|740209
gart	Bone Neoplasms	MESH:D001859	GART	2618	Cancer|Musculoskeletal disease		Tamoxifen	6.8		10969600|7457749|75435|89466
gart	Bone Resorption	MESH:D001862	GART	2618	Musculoskeletal disease		Beclomethasone	20.85		2028429
gart	Bone Resorption	MESH:D001862	GART	2618	Musculoskeletal disease		bisphenol A	20.85		11985600
gart	Bone Resorption	MESH:D001862	GART	2618	Musculoskeletal disease		Cadmium	20.85		23954550
gart	Bone Resorption	MESH:D001862	GART	2618	Musculoskeletal disease		Copper Sulfate	20.85		16847394
gart	Bone Resorption	MESH:D001862	GART	2618	Musculoskeletal disease		Ethanol	20.85		24872432
gart	Bone Resorption	MESH:D001862	GART	2618	Musculoskeletal disease		Resveratrol	20.85		21715682
gart	Borderline Personality Disorder	MESH:D001883	GART	2618	Mental disorder		Clozapine	4.46		17372672
gart	Bowen's Disease	MESH:D001913	GART	2618	Cancer		Arsenic	3.33		15116095|21514422|25559853|29103775
gart	Bradycardia	MESH:D001919	GART	2618	Cardiovascular disease|Pathology (process)		Acetaminophen	55.84		7413993
gart	Bradycardia	MESH:D001919	GART	2618	Cardiovascular disease|Pathology (process)		Air Pollutants	55.84		21447453
gart	Bradycardia	MESH:D001919	GART	2618	Cardiovascular disease|Pathology (process)		Air Pollutants, Occupational	55.84		7518422
gart	Bradycardia	MESH:D001919	GART	2618	Cardiovascular disease|Pathology (process)		Benzo(a)pyrene	55.84		21964300
gart	Bradycardia	MESH:D001919	GART	2618	Cardiovascular disease|Pathology (process)		Benztropine	55.84		1575268
gart	Bradycardia	MESH:D001919	GART	2618	Cardiovascular disease|Pathology (process)		bisphenol A	55.84		27486708
gart	Bradycardia	MESH:D001919	GART	2618	Cardiovascular disease|Pathology (process)		Carbamazepine	55.84		10464538|11146615|15915744|1728915|288398|3585400|3662457|6219377|731879|77392|78131|8731607|9160401|9810297
gart	Bradycardia	MESH:D001919	GART	2618	Cardiovascular disease|Pathology (process)		Clozapine	55.84		10520983|7737956
gart	Bradycardia	MESH:D001919	GART	2618	Cardiovascular disease|Pathology (process)		Dexamethasone	55.84		2903296|2904093
gart	Bradycardia	MESH:D001919	GART	2618	Cardiovascular disease|Pathology (process)		Diclofenac	55.84		15834531
gart	Bradycardia	MESH:D001919	GART	2618	Cardiovascular disease|Pathology (process)		Ethanol	55.84		11486246|7672010|8113962|9309312
gart	Bradycardia	MESH:D001919	GART	2618	Cardiovascular disease|Pathology (process)		Fluorouracil	55.84		12035115|12931015|18079582
gart	Bradycardia	MESH:D001919	GART	2618	Cardiovascular disease|Pathology (process)		Haloperidol	55.84		22744888|7391987|8577817
gart	Bradycardia	MESH:D001919	GART	2618	Cardiovascular disease|Pathology (process)		Indomethacin	55.84		6804092
gart	Bradycardia	MESH:D001919	GART	2618	Cardiovascular disease|Pathology (process)		Methotrexate	55.84		7828269
gart	Bradycardia	MESH:D001919	GART	2618	Cardiovascular disease|Pathology (process)		Particulate Matter	55.84		20121584
gart	Bradycardia	MESH:D001919	GART	2618	Cardiovascular disease|Pathology (process)		Resveratrol	55.84		16647892
gart	Bradycardia	MESH:D001919	GART	2618	Cardiovascular disease|Pathology (process)		sodium arsenite	55.84		19805235
gart	Bradycardia	MESH:D001919	GART	2618	Cardiovascular disease|Pathology (process)		Tamoxifen	55.84		18613864|22744888
gart	Bradycardia	MESH:D001919	GART	2618	Cardiovascular disease|Pathology (process)		Tretinoin	55.84		8691592
gart	Bradycardia	MESH:D001919	GART	2618	Cardiovascular disease|Pathology (process)		Valproic Acid	55.84		22744888
gart	Bradycardia	MESH:D001919	GART	2618	Cardiovascular disease|Pathology (process)		Vehicle Emissions	55.84		22052608
gart	Brain Abscess	MESH:D001922	GART	2618	Nervous system disease		Dexamethasone	8.21		4010863
gart	Brain Abscess	MESH:D001922	GART	2618	Nervous system disease		Methotrexate	8.21		834880
gart	Brain Damage, Chronic	MESH:D001925	GART	2618	Nervous system disease|Pathology (process)		Carbamazepine	13.89		17113938
gart	Brain Damage, Chronic	MESH:D001925	GART	2618	Nervous system disease|Pathology (process)		Folic Acid	13.89		23690582
gart	Brain Damage, Chronic	MESH:D001925	GART	2618	Nervous system disease|Pathology (process)		Methamphetamine	13.89		15229250|29802913
gart	Brain Death	MESH:D001926	GART	2618	Nervous system disease|Pathology (process)		Methotrexate	4.11		2304423
gart	Brain Diseases	MESH:D001927	GART	2618	Nervous system disease		Acetaminophen	71.88		21170329
gart	Brain Diseases	MESH:D001927	GART	2618	Nervous system disease		Cadmium	71.88		35489423
gart	Brain Diseases	MESH:D001927	GART	2618	Nervous system disease		Cadmium Chloride	71.88		17882470
gart	Brain Diseases	MESH:D001927	GART	2618	Nervous system disease		Carbamazepine	71.88		1173095|17332713|25111975|3616367
gart	Brain Diseases	MESH:D001927	GART	2618	Nervous system disease		Cyclosporine	71.88		11100753|11704797|17543796
gart	Brain Diseases	MESH:D001927	GART	2618	Nervous system disease		Dexamethasone	71.88		12681438|9186541
gart	Brain Diseases	MESH:D001927	GART	2618	Nervous system disease		Diclofenac	71.88		21295044
gart	Brain Diseases	MESH:D001927	GART	2618	Nervous system disease		Ethanol	71.88		18801475|20487539|23907025|6857682
gart	Brain Diseases	MESH:D001927	GART	2618	Nervous system disease		Fluorouracil	71.88		10327032|20714149|21273620|7116349|7503095|8358058|8820478|9020500|9635854|9816193
gart	Brain Diseases	MESH:D001927	GART	2618	Nervous system disease		Folic Acid	71.88		4504035|6824947|7279316
gart	Brain Diseases	MESH:D001927	GART	2618	Nervous system disease		Haloperidol	71.88		2392778|4479505|5572070|6121213|6415823|651542
gart	Brain Diseases	MESH:D001927	GART	2618	Nervous system disease		Indomethacin	71.88		16203592|2257989
gart	Brain Diseases	MESH:D001927	GART	2618	Nervous system disease		Methamphetamine	71.88		12684743|15542708|15847821|16784740|16839653|17921879|18076959|18282668|18773954|19369643|3947981|7513362
gart	Brain Diseases	MESH:D001927	GART	2618	Nervous system disease		Methotrexate	71.88		10327035|1053935|1058923|1062546|11800653|11915742|12764767|1519928|15933817|16091514|16166815|16864827|1801886|1895163|2023567|20652214|2297635|2428491|264958|288027|288556|3152931|3465876|3469437|3493728|3559659|366389|3789673|4125793|4504035|4739170|581272|615198|6467412|6584197|6738836|6958174|7247768|7943613|9186541|925819|9697870
gart	Brain Diseases	MESH:D001927	GART	2618	Nervous system disease		methylmercuric chloride	71.88		17760861|22223486|23954720
gart	Brain Diseases	MESH:D001927	GART	2618	Nervous system disease		perfluorooctanoic acid	71.88		18063051
gart	Brain Diseases	MESH:D001927	GART	2618	Nervous system disease		Phenobarbital	71.88		17456340
gart	Brain Diseases	MESH:D001927	GART	2618	Nervous system disease		sodium arsenite	71.88		17882470|26349760
gart	Brain Diseases	MESH:D001927	GART	2618	Nervous system disease		Tetrachlorodibenzodioxin	71.88		35830900
gart	Brain Diseases	MESH:D001927	GART	2618	Nervous system disease		Tretinoin	71.88		9380001
gart	Brain Diseases	MESH:D001927	GART	2618	Nervous system disease		Valproic Acid	71.88		10065384|10636156|10655774|11846840|11903461|11928900|12838456|12878301|12974941|15016014|15349008|15380868|15971646|16181582|16787750|17074608|17101920|17823470|18081909|18259656|19952878|20723245|2219888|24964948|25111975|3117347|3140405|3157141|3922913|6431599|6798491|7532570|7625483|7799006|8919272
gart	Brain Diseases	MESH:D001927	GART	2618	Nervous system disease		Vincristine	71.88		1280054|19936661|284172|3469437|4848646|5767018|6328836|6738836|6893362|7931469
gart	Brain Diseases, Metabolic	MESH:D001928	GART	2618	Metabolic disease|Nervous system disease		Cyclosporine	6.75		10410193
gart	Brain Diseases, Metabolic	MESH:D001928	GART	2618	Metabolic disease|Nervous system disease		Valproic Acid	6.75		10846716|10897167|12199737|15266186|15528922|15647953|16010067|16908754|17412645|17661800|17846437|18333544|18446695|18806245|1906442|19133574|19304858|20337505|6419536|9598692|9700838
gart	Brain Edema	MESH:D001929	GART	2618	Nervous system disease		Acetaminophen	47		15459624|1954453|19728177|3120990|7337133|7785015
gart	Brain Edema	MESH:D001929	GART	2618	Nervous system disease		Dexamethasone	47		106094|6834027
gart	Brain Edema	MESH:D001929	GART	2618	Nervous system disease		Ethanol	47		17645627
gart	Brain Edema	MESH:D001929	GART	2618	Nervous system disease		ethylene dichloride	47		24964198|30081051|31734271|34560092
gart	Brain Edema	MESH:D001929	GART	2618	Nervous system disease		Haloperidol	47		20324
gart	Brain Edema	MESH:D001929	GART	2618	Nervous system disease		Indomethacin	47		11481608
gart	Brain Edema	MESH:D001929	GART	2618	Nervous system disease		Methotrexate	47		14561622|15003295|17355553|2500219|2504325|2505541|2507046|2816647
gart	Brain Edema	MESH:D001929	GART	2618	Nervous system disease		methylmercuric chloride	47		22863855
gart	Brain Edema	MESH:D001929	GART	2618	Nervous system disease		Resveratrol	47		26936125
gart	Brain Edema	MESH:D001929	GART	2618	Nervous system disease		sodium arsenite	47		21986897
gart	Brain Edema	MESH:D001929	GART	2618	Nervous system disease		Sodium Fluoride	47		21986897
gart	Brain Edema	MESH:D001929	GART	2618	Nervous system disease		Tretinoin	47		10742073
gart	Brain Edema	MESH:D001929	GART	2618	Nervous system disease		Valproic Acid	47		15647953|15726065|17522786|9314085
gart	Brain Infarction	MESH:D020520	GART	2618	Cardiovascular disease|Nervous system disease|Pathology (process)		Clozapine	9.92		19776318
gart	Brain Infarction	MESH:D020520	GART	2618	Cardiovascular disease|Nervous system disease|Pathology (process)		Fluorouracil	9.92		9748055
gart	Brain Infarction	MESH:D020520	GART	2618	Cardiovascular disease|Nervous system disease|Pathology (process)		Resveratrol	9.92		22878646
gart	Brain Injuries	MESH:D001930	GART	2618	Nervous system disease|Wounds and injuries		Arsenic	80.79		33410021
gart	Brain Injuries	MESH:D001930	GART	2618	Nervous system disease|Wounds and injuries		Arsenic Trioxide	80.79		29054015|29130132|31258454|32678762
gart	Brain Injuries	MESH:D001930	GART	2618	Nervous system disease|Wounds and injuries		arsenite	80.79		33535132|34929507
gart	Brain Injuries	MESH:D001930	GART	2618	Nervous system disease|Wounds and injuries		bisphenol A	80.79		30997025
gart	Brain Injuries	MESH:D001930	GART	2618	Nervous system disease|Wounds and injuries		Cadmium	80.79		34252479
gart	Brain Injuries	MESH:D001930	GART	2618	Nervous system disease|Wounds and injuries		Cadmium Chloride	80.79		24299490
gart	Brain Injuries	MESH:D001930	GART	2618	Nervous system disease|Wounds and injuries		Carbamazepine	80.79		28267586
gart	Brain Injuries	MESH:D001930	GART	2618	Nervous system disease|Wounds and injuries		Clozapine	80.79		10581982
gart	Brain Injuries	MESH:D001930	GART	2618	Nervous system disease|Wounds and injuries		Copper	80.79		32881150
gart	Brain Injuries	MESH:D001930	GART	2618	Nervous system disease|Wounds and injuries		Copper Sulfate	80.79		29054015|32678762
gart	Brain Injuries	MESH:D001930	GART	2618	Nervous system disease|Wounds and injuries		Cyclosporine	80.79		12942100
gart	Brain Injuries	MESH:D001930	GART	2618	Nervous system disease|Wounds and injuries		Dexamethasone	80.79		19236166|27655295|29935188|30628712
gart	Brain Injuries	MESH:D001930	GART	2618	Nervous system disease|Wounds and injuries		Dibutyl Phthalate	80.79		30776390
gart	Brain Injuries	MESH:D001930	GART	2618	Nervous system disease|Wounds and injuries		Ethanol	80.79		22960445|33516661|35227807
gart	Brain Injuries	MESH:D001930	GART	2618	Nervous system disease|Wounds and injuries		Hydrogen Peroxide	80.79		29463041
gart	Brain Injuries	MESH:D001930	GART	2618	Nervous system disease|Wounds and injuries		Indomethacin	80.79		16223416|9500967
gart	Brain Injuries	MESH:D001930	GART	2618	Nervous system disease|Wounds and injuries		Methamphetamine	80.79		19564919
gart	Brain Injuries	MESH:D001930	GART	2618	Nervous system disease|Wounds and injuries		methylmercuric chloride	80.79		34062221
gart	Brain Injuries	MESH:D001930	GART	2618	Nervous system disease|Wounds and injuries		Particulate Matter	80.79		25517455
gart	Brain Injuries	MESH:D001930	GART	2618	Nervous system disease|Wounds and injuries		Phenobarbital	80.79		3607518
gart	Brain Injuries	MESH:D001930	GART	2618	Nervous system disease|Wounds and injuries		Resveratrol	80.79		22314268|24675465|26936125|34614429|34738708
gart	Brain Injuries	MESH:D001930	GART	2618	Nervous system disease|Wounds and injuries		sodium arsenite	80.79		29455002|33497687
gart	Brain Injuries	MESH:D001930	GART	2618	Nervous system disease|Wounds and injuries		Valproic Acid	80.79		1414247|19626387|28988495|3607518|8808733
gart	Brain Injuries	MESH:D001930	GART	2618	Nervous system disease|Wounds and injuries		Vincristine	80.79		8413926
gart	Brain Injuries	MESH:D001930	GART	2618	Nervous system disease|Wounds and injuries		Zinc	80.79		11388441|17109824|33535132
gart	Brain Ischemia	MESH:D002545	GART	2618	Cardiovascular disease|Nervous system disease		Ethanol	24.3		3764016
gart	Brain Ischemia	MESH:D002545	GART	2618	Cardiovascular disease|Nervous system disease		Ethinyl Estradiol	24.3		3529368
gart	Brain Ischemia	MESH:D002545	GART	2618	Cardiovascular disease|Nervous system disease		Fluorouracil	24.3		19293057
gart	Brain Ischemia	MESH:D002545	GART	2618	Cardiovascular disease|Nervous system disease		Indomethacin	24.3		12524144|16223416|2084459|2329439
gart	Brain Ischemia	MESH:D002545	GART	2618	Cardiovascular disease|Nervous system disease		Methamphetamine	24.3		19797780
gart	Brain Ischemia	MESH:D002545	GART	2618	Cardiovascular disease|Nervous system disease		Plant Extracts	24.3		16041641|9799964
gart	Brain Ischemia	MESH:D002545	GART	2618	Cardiovascular disease|Nervous system disease		Resveratrol	24.3		17600658|18572362|19027723|21208792|21850487
gart	Brain Ischemia	MESH:D002545	GART	2618	Cardiovascular disease|Nervous system disease		Tamoxifen	24.3		15477543|17901229
gart	Brain Ischemia	MESH:D002545	GART	2618	Cardiovascular disease|Nervous system disease		Testosterone	24.3		9689481
gart	Brain Neoplasms	MESH:D001932	GART	2618	Cancer|Nervous system disease		2,3',4,4',5-pentachlorobiphenyl	35.37		22240979
gart	Brain Neoplasms	MESH:D001932	GART	2618	Cancer|Nervous system disease		Air Pollutants	35.37		21771295|32641060
gart	Brain Neoplasms	MESH:D001932	GART	2618	Cancer|Nervous system disease		Copper	35.37		17079463|24210000
gart	Brain Neoplasms	MESH:D001932	GART	2618	Cancer|Nervous system disease		Dexamethasone	35.37		1866012|4058751
gart	Brain Neoplasms	MESH:D001932	GART	2618	Cancer|Nervous system disease		Indomethacin	35.37		16223416
gart	Brain Neoplasms	MESH:D001932	GART	2618	Cancer|Nervous system disease		Methotrexate	35.37		10752997|11459208|12692801|15019092|15824344|4819222|9760072
gart	Brain Neoplasms	MESH:D001932	GART	2618	Cancer|Nervous system disease		Particulate Matter	35.37		32641060
gart	Brain Neoplasms	MESH:D001932	GART	2618	Cancer|Nervous system disease		Tetradecanoylphorbol Acetate	35.37		6732984
gart	Brain Neoplasms	MESH:D001932	GART	2618	Cancer|Nervous system disease		Vehicle Emissions	35.37		21771295
gart	Brain Neoplasms	MESH:D001932	GART	2618	Cancer|Nervous system disease		Vincristine	35.37		1312230|15543016|185991|6773738|7931469|8186424|939971|9760072
gart	Breast Diseases	MESH:D001941	GART	2618	Skin disease		bisphenol A	13.02		32370801
gart	Breast Diseases	MESH:D001941	GART	2618	Skin disease		Ethinyl Estradiol	13.02		12616963
gart	Breast Diseases	MESH:D001941	GART	2618	Skin disease		perfluorooctanoic acid	13.02		22414604
gart	Breast Neoplasms	MESH:D001943	GART	2618	Cancer|Skin disease		Air Pollutants	80.29		21435200|29033383
gart	Breast Neoplasms	MESH:D001943	GART	2618	Cancer|Skin disease		Arsenic	80.29		23830798|31631368
gart	Breast Neoplasms	MESH:D001943	GART	2618	Cancer|Skin disease		Arsenic Trioxide	80.29		22988968
gart	Breast Neoplasms	MESH:D001943	GART	2618	Cancer|Skin disease		arsenite	80.29		31646340
gart	Breast Neoplasms	MESH:D001943	GART	2618	Cancer|Skin disease		Benzo(a)pyrene	80.29		17474063|20146248|26008800
gart	Breast Neoplasms	MESH:D001943	GART	2618	Cancer|Skin disease		bisphenol A	80.29		17123778|19590677|19590682|24520039|29959737|34426286
gart	Breast Neoplasms	MESH:D001943	GART	2618	Cancer|Skin disease		Cadmium	80.29		21071816|22422990|23608001|24015267|28248635|31646340
gart	Breast Neoplasms	MESH:D001943	GART	2618	Cancer|Skin disease		Calcitriol	80.29		10470102|11237771|1672178|16886663|20599847|7662588
gart	Breast Neoplasms	MESH:D001943	GART	2618	Cancer|Skin disease		Carbamazepine	80.29		24352538
gart	Breast Neoplasms	MESH:D001943	GART	2618	Cancer|Skin disease		Copper	80.29		15986119|16280039|17079463|18602537|24210000
gart	Breast Neoplasms	MESH:D001943	GART	2618	Cancer|Skin disease		Cyclosporine	80.29		9815949
gart	Breast Neoplasms	MESH:D001943	GART	2618	Cancer|Skin disease		Dexamethasone	80.29		9332695
gart	Breast Neoplasms	MESH:D001943	GART	2618	Cancer|Skin disease		Diethylnitrosamine	80.29		17474063
gart	Breast Neoplasms	MESH:D001943	GART	2618	Cancer|Skin disease		Ethanol	80.29		24020587
gart	Breast Neoplasms	MESH:D001943	GART	2618	Cancer|Skin disease		Fluorouracil	80.29		10811482|11135211|11410695|12452452|12523579|12635664|12702522|15136595|1573414|16110121|16557594|16595493|1727913|17348454|18357371|18608205|19217205|1960555|19706800|21147693|2910423|3922612|3937066|470088|6603024|6871106|7491579|7715910|7863453|9071336|9193323|9193324|9332695|9348573|9390207|9816034|9849468
gart	Breast Neoplasms	MESH:D001943	GART	2618	Cancer|Skin disease		Folic Acid	80.29		16777985
gart	Breast Neoplasms	MESH:D001943	GART	2618	Cancer|Skin disease		Formaldehyde	80.29		15986119
gart	Breast Neoplasms	MESH:D001943	GART	2618	Cancer|Skin disease		Fulvestrant	80.29		18984771|24440569|29180066
gart	Breast Neoplasms	MESH:D001943	GART	2618	Cancer|Skin disease		Indomethacin	80.29		17401462
gart	Breast Neoplasms	MESH:D001943	GART	2618	Cancer|Skin disease		Methotrexate	80.29		11135211|11202810|12702522|1573414|16978400|17854921|1960555|222433|2297635|3427224|6603024|6871106|7093971|9390207
gart	Breast Neoplasms	MESH:D001943	GART	2618	Cancer|Skin disease		Nickel	80.29		15986119
gart	Breast Neoplasms	MESH:D001943	GART	2618	Cancer|Skin disease		Pemetrexed	80.29		17465208|17575230
gart	Breast Neoplasms	MESH:D001943	GART	2618	Cancer|Skin disease		perfluoro-n-nonanoic acid	80.29		32580117
gart	Breast Neoplasms	MESH:D001943	GART	2618	Cancer|Skin disease		perfluorooctanoic acid	80.29		28610584
gart	Breast Neoplasms	MESH:D001943	GART	2618	Cancer|Skin disease		Plant Extracts	80.29		20670616|22634262|23452621|29940172
gart	Breast Neoplasms	MESH:D001943	GART	2618	Cancer|Skin disease		Resveratrol	80.29		10402233|12208745|16393696|17534123|17651959|18398872|20484155|20949323|21942447|23061908|23273518|23298290|23452621|23724044|24064738|24136580|24894866
gart	Breast Neoplasms	MESH:D001943	GART	2618	Cancer|Skin disease		Tamoxifen	80.29		10023952|10325299|10372018|10380310|10465476|10704919|10711957|10726629|10785588|10809421|10831492|10834325|10969600|11139682|11161223|11310150|11320192|11422601|11559956|11720461|11759963|11784361|11803101|11816466|12032862|12058236|12243915|12365480|12490491|12523579|12602925|12632830|12801273|1388459|1435840|14693181|14709741|15255851|15290168|15477543|15494603|15494636|15528270|15565566|15572…
gart	Breast Neoplasms	MESH:D001943	GART	2618	Cancer|Skin disease		Testosterone	80.29		17261762|20937135
gart	Breast Neoplasms	MESH:D001943	GART	2618	Cancer|Skin disease		Tetrachlorodibenzodioxin	80.29		19754930|20435547|24136580|31382183
gart	Breast Neoplasms	MESH:D001943	GART	2618	Cancer|Skin disease		Tobacco Smoke Pollution	80.29		26878284
gart	Breast Neoplasms	MESH:D001943	GART	2618	Cancer|Skin disease		Tretinoin	80.29		16166294|16443354|16873071|23830798
gart	Breast Neoplasms	MESH:D001943	GART	2618	Cancer|Skin disease		Vehicle Emissions	80.29		26008800|26878284|29033383
gart	Breast Neoplasms	MESH:D001943	GART	2618	Cancer|Skin disease		Vincristine	80.29		222433|3169098|4352365
gart	Breast Neoplasms	MESH:D001943	GART	2618	Cancer|Skin disease		Zinc	80.29		17270167|18602537
gart	Breast Neoplasms, Male	MESH:D018567	GART	2618	Cancer|Skin disease		Tamoxifen	3.65		8004585
gart	Bronchial Hyperreactivity	MESH:D016535	GART	2618	Respiratory tract disease		Air Pollutants	42.95		30641074
gart	Bronchial Hyperreactivity	MESH:D016535	GART	2618	Respiratory tract disease		Beclomethasone	42.95		17336541|18391481|18577381
gart	Bronchial Hyperreactivity	MESH:D016535	GART	2618	Respiratory tract disease		bisphenol A	42.95		20123615
gart	Bronchial Hyperreactivity	MESH:D016535	GART	2618	Respiratory tract disease		Dexamethasone	42.95		15330010|22776411|31751647
gart	Bronchial Hyperreactivity	MESH:D016535	GART	2618	Respiratory tract disease		Formaldehyde	42.95		14656365|16463957
gart	Bronchial Hyperreactivity	MESH:D016535	GART	2618	Respiratory tract disease		Particulate Matter	42.95		10550748|18214922|19074765|20061214|22778050|34774659
gart	Bronchial Hyperreactivity	MESH:D016535	GART	2618	Respiratory tract disease		perfluorooctanoic acid	42.95		17369199
gart	Bronchial Hyperreactivity	MESH:D016535	GART	2618	Respiratory tract disease		Resveratrol	42.95		34774659
gart	Bronchial Hyperreactivity	MESH:D016535	GART	2618	Respiratory tract disease		Tobacco Smoke Pollution	42.95		19750110|24380835
gart	Bronchial Hyperreactivity	MESH:D016535	GART	2618	Respiratory tract disease		trimellitic anhydride	42.95		18775882
gart	Bronchial Hyperreactivity	MESH:D016535	GART	2618	Respiratory tract disease		Vehicle Emissions	42.95		10550748|18214922|19074765|24814479
gart	Bronchial Neoplasms	MESH:D001984	GART	2618	Cancer|Respiratory tract disease		ethylene dichloride	3.56		28421967
gart	Bronchial Spasm	MESH:D001986	GART	2618	Respiratory tract disease		Ethanol	5.37		1422404
gart	Bronchial Spasm	MESH:D001986	GART	2618	Respiratory tract disease		Formaldehyde	5.37		19827972|19835937
gart	Bronchiolitis	MESH:D001988	GART	2618	Respiratory tract disease		Air Pollutants	13.29		17158471
gart	Bronchiolitis	MESH:D001988	GART	2618	Respiratory tract disease		Nanotubes, Carbon	13.29		20368128
gart	Bronchiolitis	MESH:D001988	GART	2618	Respiratory tract disease		Particulate Matter	13.29		17158471
gart	Bronchiolitis, Viral	MESH:D001990	GART	2618	Respiratory tract disease|Viral disease		Particulate Matter	4.21		29269754
gart	Bronchitis	MESH:D001991	GART	2618	Respiratory tract disease		Air Pollutants	20.22		16912084|26655675|28106813
gart	Bronchitis	MESH:D001991	GART	2618	Respiratory tract disease		arsenite	20.22		23876855
gart	Bronchitis	MESH:D001991	GART	2618	Respiratory tract disease		Particulate Matter	20.22		17938744|19337525|26655675|28106813|28415675|31520956
gart	Bronchitis	MESH:D001991	GART	2618	Respiratory tract disease		Tobacco Smoke Pollution	20.22		16425588
gart	Bronchitis	MESH:D001991	GART	2618	Respiratory tract disease		Vehicle Emissions	20.22		12948892|16912084
gart	Bronchitis, Chronic	MESH:D029481	GART	2618	Pathology (process)|Respiratory tract disease		Air Pollutants	22.6		23022867
gart	Bronchitis, Chronic	MESH:D029481	GART	2618	Pathology (process)|Respiratory tract disease		Air Pollutants, Occupational	22.6		21598218
gart	Bronchitis, Chronic	MESH:D029481	GART	2618	Pathology (process)|Respiratory tract disease		Beclomethasone	22.6		1489129
gart	Bronchitis, Chronic	MESH:D029481	GART	2618	Pathology (process)|Respiratory tract disease		Paraquat	22.6		17495700
gart	Bronchitis, Chronic	MESH:D029481	GART	2618	Pathology (process)|Respiratory tract disease		Particulate Matter	22.6		25168129|29410384
gart	Bronchitis, Chronic	MESH:D029481	GART	2618	Pathology (process)|Respiratory tract disease		Tobacco Smoke Pollution	22.6		14959814
gart	Bronchopneumonia	MESH:D001996	GART	2618	Respiratory tract disease		Nanotubes, Carbon	7.21		24213921
gart	Bronchopneumonia	MESH:D001996	GART	2618	Respiratory tract disease		Particulate Matter	7.21		19176365
gart	Bronchopulmonary Dysplasia	MESH:D001997	GART	2618	Infant-newborn disease|Respiratory tract disease		Dexamethasone	18.22		11158452|11455412|11745009|15044641|16651362|1735831|2235226|2358896|2651132|2903296|7575834|8339005|8417533|9084709|9097827|9253312|9303216|9527943
gart	Bronchopulmonary Dysplasia	MESH:D001997	GART	2618	Infant-newborn disease|Respiratory tract disease		Indomethacin	18.22		12241754
gart	Bronchopulmonary Dysplasia	MESH:D001997	GART	2618	Infant-newborn disease|Respiratory tract disease		Tobacco Smoke Pollution	18.22		23757602
gart	Bronchopulmonary Dysplasia	MESH:D001997	GART	2618	Infant-newborn disease|Respiratory tract disease		Tretinoin	18.22		16813970
gart	Brugada Syndrome	MESH:D053840	GART	2618	Cardiovascular disease|Genetic disease (inborn)		Plant Extracts	3.05		20881418
gart	Bruxism	MESH:D002012	GART	2618	Mouth disease		Methamphetamine	3.2		16317979
gart	Budd-Chiari Syndrome	MESH:D006502	GART	2618	Cardiovascular disease|Digestive system disease		Ethinyl Estradiol	7.56		20038345
gart	Budd-Chiari Syndrome	MESH:D006502	GART	2618	Cardiovascular disease|Digestive system disease		Plant Extracts	7.56		8583154
gart	Bulbar Palsy, Progressive	MESH:D010244	GART	2618	Nervous system disease		Fluorouracil	4.19		9848338
gart	Bulimia Nervosa	MESH:D052018	GART	2618	Mental disorder		Clozapine	4.11		17372672
gart	Bundle-Branch Block	MESH:D002037	GART	2618	Cardiovascular disease|Pathology (process)		Carbamazepine	14.28		11590881|12184016|15915744
gart	Bundle-Branch Block	MESH:D002037	GART	2618	Cardiovascular disease|Pathology (process)		Clozapine	14.28		12547310
gart	Bundle-Branch Block	MESH:D002037	GART	2618	Cardiovascular disease|Pathology (process)		Fluorouracil	14.28		16369751|19353811
gart	Bundle-Branch Block	MESH:D002037	GART	2618	Cardiovascular disease|Pathology (process)		Methotrexate	14.28		17657685
gart	Burkitt Lymphoma	MESH:D002051	GART	2618	Cancer|Immune system disease|Lymphatic disease|Viral disease		Arsenic Trioxide	14.61		11589617|21473291
gart	Burkitt Lymphoma	MESH:D002051	GART	2618	Cancer|Immune system disease|Lymphatic disease|Viral disease		Dexamethasone	14.61		18782177|25023062|9186541
gart	Burkitt Lymphoma	MESH:D002051	GART	2618	Cancer|Immune system disease|Lymphatic disease|Viral disease		Methotrexate	14.61		11813187|11978942|17609630|18782177|19664544|20009434|8269609|9174236|9186541|9638991
gart	Burkitt Lymphoma	MESH:D002051	GART	2618	Cancer|Immune system disease|Lymphatic disease|Viral disease		Vincristine	14.61		18782177|25023062|3965085|9186541
gart	Burns	MESH:D002056	GART	2618	Wounds and injuries		Ethanol	11.42		16374292
gart	Burns	MESH:D002056	GART	2618	Wounds and injuries		Indomethacin	11.42		10459503
gart	Burns	MESH:D002056	GART	2618	Wounds and injuries		Testosterone	11.42		16617133
gart	Burns, Chemical	MESH:D002057	GART	2618	Wounds and injuries		Indomethacin	6.71		29127031
gart	Burns, Chemical	MESH:D002057	GART	2618	Wounds and injuries		Plant Extracts	6.71		27214522|9625245
gart	Byssinosis	MESH:D002095	GART	2618	Occupational disease|Respiratory tract disease		Air Pollutants, Occupational	4.77		25270009
gart	Cachexia	MESH:D002100	GART	2618	Signs and symptoms		Ethanol	6.24		34116071
gart	Cachexia	MESH:D002100	GART	2618	Signs and symptoms		Indomethacin	6.24		11239499|15141370|15625704|16537180
gart	Cadmium Poisoning	MESH:D002105	GART	2618			Cadmium	14.47		15954739|17303580|18501191|19040355|20073493|23358151|24614234|30684957|33857584|3507265
gart	Cadmium Poisoning	MESH:D002105	GART	2618			Cadmium Chloride	14.47		21620867|23376140
gart	Cadmium Poisoning	MESH:D002105	GART	2618			Copper	14.47		19040355
gart	Calcinosis	MESH:D002114	GART	2618	Metabolic disease		Calcitriol	11.74		16491297|17989650
gart	Calcinosis	MESH:D002114	GART	2618	Metabolic disease		Coumestrol	11.74		30963258|31843813
gart	Calcinosis	MESH:D002114	GART	2618	Metabolic disease		Cyclosporine	11.74		8080589
gart	Calcinosis	MESH:D002114	GART	2618	Metabolic disease		Methotrexate	11.74		1053935|1062546|264958|288556|3152931|615198|925819|9586883
gart	Calcium Metabolism Disorders	MESH:D002128	GART	2618	Metabolic disease		Calcitriol	4.37		6688127
gart	Camptocormia	MESH:C537968	GART	2618	Musculoskeletal disease|Nervous system disease		bisphenol A	9.54		30075455
gart	Camptocormia	MESH:C537968	GART	2618	Musculoskeletal disease|Nervous system disease		Valproic Acid	9.54		3143551
gart	Candidiasis	MESH:D002177	GART	2618	Bacterial infection or mycosis		Beclomethasone	10.31		2844548
gart	Candidiasis	MESH:D002177	GART	2618	Bacterial infection or mycosis		Diclofenac	10.31		2022160
gart	Candidiasis	MESH:D002177	GART	2618	Bacterial infection or mycosis		Plant Extracts	10.31		19216644
gart	Candidiasis, Oral	MESH:D002180	GART	2618	Bacterial infection or mycosis|Mouth disease		Beclomethasone	4.33		3475563|7351447
gart	Capillary Leak Syndrome	MESH:D019559	GART	2618	Cardiovascular disease		Dexamethasone	2.85		20150504
gart	Carbon Tetrachloride Poisoning	MESH:D002252	GART	2618			Carbon Tetrachloride	2.93		10355542|15673190|15700767|15721981|16011737|16050911|16097048|16124888|16192424|16227642|18705752|3786805
gart	Carcinogenesis	MESH:D063646	GART	2618	Cancer|Pathology (process)		Arsenic	26.34		34953898
gart	Carcinogenesis	MESH:D063646	GART	2618	Cancer|Pathology (process)		Benzo(a)pyrene	26.34		28279692
gart	Carcinogenesis	MESH:D063646	GART	2618	Cancer|Pathology (process)		chromium hexavalent ion	26.34		28596144
gart	Carcinogenesis	MESH:D063646	GART	2618	Cancer|Pathology (process)		Diethylnitrosamine	26.34		283272|32805337
gart	Carcinogenesis	MESH:D063646	GART	2618	Cancer|Pathology (process)		sodium arsenite	26.34		26735578|35364107
gart	Carcinogenesis	MESH:D063646	GART	2618	Cancer|Pathology (process)		Tetradecanoylphorbol Acetate	26.34		35364107
gart	Carcinogenesis	MESH:D063646	GART	2618	Cancer|Pathology (process)		Tobacco Smoke Pollution	26.34		32739445
gart	Carcinoid Tumor	MESH:D002276	GART	2618	Cancer		Fluorouracil	3.22		16051944
gart	Carcinoma	MESH:D002277	GART	2618	Cancer		aristolochic acid I	56.23		25209566
gart	Carcinoma	MESH:D002277	GART	2618	Cancer		Arsenic	56.23		12583988
gart	Carcinoma	MESH:D002277	GART	2618	Cancer		Arsenic Trioxide	56.23		17617380
gart	Carcinoma	MESH:D002277	GART	2618	Cancer		Benzo(a)pyrene	56.23		17060372
gart	Carcinoma	MESH:D002277	GART	2618	Cancer		Diethylnitrosamine	56.23		16257853|19041683|21163286|3856057
gart	Carcinoma	MESH:D002277	GART	2618	Cancer		Fluorouracil	56.23		17121937|21286668|2934584|664141|6871106|7491579
gart	Carcinoma	MESH:D002277	GART	2618	Cancer		Methotrexate	56.23		2297635|3225584|4354764|6871106|6964043|7377464|8360713|8638223
gart	Carcinoma	MESH:D002277	GART	2618	Cancer		Particulate Matter	56.23		18353537
gart	Carcinoma	MESH:D002277	GART	2618	Cancer		Phenobarbital	56.23		3856057
gart	Carcinoma	MESH:D002277	GART	2618	Cancer		Plant Extracts	56.23		20395211|21937742
gart	Carcinoma	MESH:D002277	GART	2618	Cancer		Resveratrol	56.23		12189197|12632486|15633232
gart	Carcinoma	MESH:D002277	GART	2618	Cancer		sodium arsenite	56.23		15138027|20937726
gart	Carcinoma	MESH:D002277	GART	2618	Cancer		Tamoxifen	56.23		19166339|9067122|9208491|9342587
gart	Carcinoma	MESH:D002277	GART	2618	Cancer		tetrabromobisphenol A	56.23		26353976
gart	Carcinoma	MESH:D002277	GART	2618	Cancer		Tetrachlorodibenzodioxin	56.23		16835633
gart	Carcinoma	MESH:D002277	GART	2618	Cancer		Tetradecanoylphorbol Acetate	56.23		17060372
gart	Carcinoma	MESH:D002277	GART	2618	Cancer		Vehicle Emissions	56.23		18353537
gart	Carcinoma	MESH:D002277	GART	2618	Cancer		Vincristine	56.23		4352365|6964043|7844616
gart	Carcinoma	MESH:D002277	GART	2618	Cancer		Vitamin K 3	56.23		16345077
gart	Carcinoma, Basal Cell	MESH:D002280	GART	2618	Cancer		Arsenic	6.32		15504454|17687452
gart	Carcinoma, Basal Cell	MESH:D002280	GART	2618	Cancer		Methotrexate	6.32		4058741
gart	Carcinoma, Bronchogenic	MESH:D002283	GART	2618	Cancer|Respiratory tract disease		Methotrexate	7.85		4559404
gart	Carcinoma, Bronchogenic	MESH:D002283	GART	2618	Cancer|Respiratory tract disease		Vincristine	7.85		4559404
gart	Carcinoma, Ductal	MESH:D044584	GART	2618	Cancer		Resveratrol	2.92		12208745
gart	Carcinoma, Ductal, Breast	MESH:D018270	GART	2618	Cancer|Skin disease		bisphenol A	11.19		24988533|31143956
gart	Carcinoma, Ductal, Breast	MESH:D018270	GART	2618	Cancer|Skin disease		Methotrexate	11.19		8016747
gart	Carcinoma, Ductal, Breast	MESH:D018270	GART	2618	Cancer|Skin disease		Tamoxifen	11.19		14766474|19066611|2327431|7665715|7892857
gart	Carcinoma, Ehrlich Tumor	MESH:D002286	GART	2618	Cancer		Calcitriol	22.6		31628941
gart	Carcinoma, Ehrlich Tumor	MESH:D002286	GART	2618	Cancer		Fluorouracil	22.6		21056033|28025107|31288002
gart	Carcinoma, Ehrlich Tumor	MESH:D002286	GART	2618	Cancer		Methotrexate	22.6		34534549
gart	Carcinoma, Ehrlich Tumor	MESH:D002286	GART	2618	Cancer		Plant Extracts	22.6		14641813
gart	Carcinoma, Ehrlich Tumor	MESH:D002286	GART	2618	Cancer		Resveratrol	22.6		26969377
gart	Carcinoma, Ehrlich Tumor	MESH:D002286	GART	2618	Cancer		Zinc	22.6		26091902
gart	Carcinoma, Embryonal	MESH:D018236	GART	2618	Cancer		Tretinoin	9.09		16168501
gart	Carcinoma, Embryonal	MESH:D018236	GART	2618	Cancer		Vincristine	9.09		5027400
gart	Carcinoma, Endometrioid	MESH:D018269	GART	2618	Cancer|Endocrine system disease|Urogenital disease (female)		Tamoxifen	3.28		10726629|10907178|11894549|14709741|1683314|18163149|7789881
gart	Carcinoma, Hepatocellular	MESH:D006528	GART	2618	Cancer|Digestive system disease		2,4-dinitrotoluene	66.64		16705839
gart	Carcinoma, Hepatocellular	MESH:D006528	GART	2618	Cancer|Digestive system disease		2,6-dinitrotoluene	66.64		16705839
gart	Carcinoma, Hepatocellular	MESH:D006528	GART	2618	Cancer|Digestive system disease		Acetaminophen	66.64		3084413|3621466|6142774|6839410
gart	Carcinoma, Hepatocellular	MESH:D006528	GART	2618	Cancer|Digestive system disease		Arsenic	66.64		12583988|14514661|16507464|17306315
gart	Carcinoma, Hepatocellular	MESH:D006528	GART	2618	Cancer|Digestive system disease		Arsenic Trioxide	66.64		11135700|12508353|14691202|15073043|15553829|15774171|16217749|21078540|21418039|25416439|27717846
gart	Carcinoma, Hepatocellular	MESH:D006528	GART	2618	Cancer|Digestive system disease		Benzo(a)pyrene	66.64		20501349
gart	Carcinoma, Hepatocellular	MESH:D006528	GART	2618	Cancer|Digestive system disease		Carbon Tetrachloride	66.64		18788625|19446540|23288052|26443840|26778414|29127188|6825204
gart	Carcinoma, Hepatocellular	MESH:D006528	GART	2618	Cancer|Digestive system disease		Copper	66.64		19229483|22055798|25109342
gart	Carcinoma, Hepatocellular	MESH:D006528	GART	2618	Cancer|Digestive system disease		Dexamethasone	66.64		19891978
gart	Carcinoma, Hepatocellular	MESH:D006528	GART	2618	Cancer|Digestive system disease		Diethylnitrosamine	66.64		10463579|10478332|10672840|10737359|10754208|11173539|11354469|11442025|11526486|11560253|11749691|11831363|11835290|11895558|11896611|12029619|12163149|12198654|12532445|12725324|12818472|12948813|1444806|14688024|14871594|15057872|15082532|15162526|15248187|15492232|15509519|15565109|15567750|15660382|15682466|15723444|15728704|15765122|15928304|15991046|16012713|16061884|16092956|16284949|1628…
gart	Carcinoma, Hepatocellular	MESH:D006528	GART	2618	Cancer|Digestive system disease		Ethanol	66.64		12637151|15289165|15763234|1679055|18788625|23707493|32894639|8025892
gart	Carcinoma, Hepatocellular	MESH:D006528	GART	2618	Cancer|Digestive system disease		Ethinyl Estradiol	66.64		1679055|1968981|3600117|6087011|6744303|7728963|7853970|8025892|8855187
gart	Carcinoma, Hepatocellular	MESH:D006528	GART	2618	Cancer|Digestive system disease		Fluorouracil	66.64		16027087|16332177|16799960|17045692|17088986|17218968|17399942|17565266|17971768|18930000|20180123|27836789
gart	Carcinoma, Hepatocellular	MESH:D006528	GART	2618	Cancer|Digestive system disease		Indomethacin	66.64		16391822
gart	Carcinoma, Hepatocellular	MESH:D006528	GART	2618	Cancer|Digestive system disease		Methotrexate	66.64		200767|2444327
gart	Carcinoma, Hepatocellular	MESH:D006528	GART	2618	Cancer|Digestive system disease		Methyltestosterone	66.64		15495253|4117807|48615
gart	Carcinoma, Hepatocellular	MESH:D006528	GART	2618	Cancer|Digestive system disease		perfluoro-n-nonanoic acid	66.64		21984479
gart	Carcinoma, Hepatocellular	MESH:D006528	GART	2618	Cancer|Digestive system disease		perfluorooctanoic acid	66.64		21984479
gart	Carcinoma, Hepatocellular	MESH:D006528	GART	2618	Cancer|Digestive system disease		Phenobarbital	66.64		104788|11354469|11526486|11560253|12818472|1444806|15082532|15248187|15492232|15728704|1701930|17173139|19298838|1971196|20007298|20506153|20935162|21035526|21424122|21565|2387015|2453431|24789201|2869179|2910521|3194660|3356011|35113675|3768856|3779637|3947531|6667461|6705139|6825204|7834623|7923571|8093813
gart	Carcinoma, Hepatocellular	MESH:D006528	GART	2618	Cancer|Digestive system disease		Plant Extracts	66.64		14871594|18834353|23262642
gart	Carcinoma, Hepatocellular	MESH:D006528	GART	2618	Cancer|Digestive system disease		Resveratrol	66.64		16227395|18334147|19321006|22659145|23437203|24064760|32894639
gart	Carcinoma, Hepatocellular	MESH:D006528	GART	2618	Cancer|Digestive system disease		sodium arsenite	66.64		15138027|15276417|16507464|17306315|20937726
gart	Carcinoma, Hepatocellular	MESH:D006528	GART	2618	Cancer|Digestive system disease		Tamoxifen	66.64		10372018|10959800|11061618|11390276|16924424|19931998|7788846|7834623|7981451|8033108|8200088|8358718|8402624|8435874|8452480
gart	Carcinoma, Hepatocellular	MESH:D006528	GART	2618	Cancer|Digestive system disease		Tetrachlorodibenzodioxin	66.64		24051191
gart	Carcinoma, Hepatocellular	MESH:D006528	GART	2618	Cancer|Digestive system disease		Tetradecanoylphorbol Acetate	66.64		15138027|19447859
gart	Carcinoma, Hepatocellular	MESH:D006528	GART	2618	Cancer|Digestive system disease		Thioacetamide	66.64		17997003|27914986|28943392|29133031|32961231
gart	Carcinoma, Hepatocellular	MESH:D006528	GART	2618	Cancer|Digestive system disease		Topotecan	66.64		17218968
gart	Carcinoma, Hepatocellular	MESH:D006528	GART	2618	Cancer|Digestive system disease		Tretinoin	66.64		1917145
gart	Carcinoma in Situ	MESH:D002278	GART	2618	Cancer		Benzo(a)pyrene	9.11		25908611
gart	Carcinoma in Situ	MESH:D002278	GART	2618	Cancer		bisphenol A	9.11		17123778
gart	Carcinoma, Lewis Lung	MESH:D018827	GART	2618	Cancer		Indomethacin	6.77		11053908
gart	Carcinoma, Lewis Lung	MESH:D018827	GART	2618	Cancer		Resveratrol	6.77		16675471|24221993
gart	Carcinoma, Medullary	MESH:D018276	GART	2618	Cancer		Indomethacin	3.89		11352223|14736730|18791128
gart	Carcinoma, Merkel Cell	MESH:D015266	GART	2618	Cancer|Viral disease		Resveratrol	3.46		24196280
gart	Carcinoma, Non-Small-Cell Lung	MESH:D002289	GART	2618	Cancer|Respiratory tract disease		Arsenic Trioxide	25.72		21889949|27794399
gart	Carcinoma, Non-Small-Cell Lung	MESH:D002289	GART	2618	Cancer|Respiratory tract disease		Diclofenac	25.72		19628293
gart	Carcinoma, Non-Small-Cell Lung	MESH:D002289	GART	2618	Cancer|Respiratory tract disease		Fluorouracil	25.72		2547505
gart	Carcinoma, Non-Small-Cell Lung	MESH:D002289	GART	2618	Cancer|Respiratory tract disease		Methotrexate	25.72		21114963|22385925
gart	Carcinoma, Non-Small-Cell Lung	MESH:D002289	GART	2618	Cancer|Respiratory tract disease		Pemetrexed	25.72		12023789|16360237|19433684|21301589|21415776|21440325|21726997|21742432|22703830|22787411|22887466|23912706|24688052
gart	Carcinoma, Non-Small-Cell Lung	MESH:D002289	GART	2618	Cancer|Respiratory tract disease		Plant Extracts	25.72		19497414
gart	Carcinoma, Non-Small-Cell Lung	MESH:D002289	GART	2618	Cancer|Respiratory tract disease		Resveratrol	25.72		23912706
gart	Carcinoma, Non-Small-Cell Lung	MESH:D002289	GART	2618	Cancer|Respiratory tract disease		Tobacco Smoke Pollution	25.72		11212258|23435014|29059373
gart	Carcinoma, Non-Small-Cell Lung	MESH:D002289	GART	2618	Cancer|Respiratory tract disease		Topotecan	25.72		10741709|11598410|16273254
gart	Carcinoma, Non-Small-Cell Lung	MESH:D002289	GART	2618	Cancer|Respiratory tract disease		Valproic Acid	25.72		19628293
gart	Carcinoma, Ovarian Epithelial	MESH:D000077216	GART	2618	Cancer|Endocrine system disease|Urogenital disease (female)		Benzo(a)pyrene	9.68		23135907
gart	Carcinoma, Ovarian Epithelial	MESH:D000077216	GART	2618	Cancer|Endocrine system disease|Urogenital disease (female)		Dexamethasone	9.68		12442916
gart	Carcinoma, Ovarian Epithelial	MESH:D000077216	GART	2618	Cancer|Endocrine system disease|Urogenital disease (female)		Ivermectin	9.68		28811376
gart	Carcinoma, Pancreatic Ductal	MESH:D021441	GART	2618	Cancer|Digestive system disease|Endocrine system disease		cobaltous chloride	2.7		24842335
gart	Carcinoma, Papillary	MESH:D002291	GART	2618	Cancer		Arsenic Trioxide	4.21		19014326
gart	Carcinoma, Renal Cell	MESH:D002292	GART	2618	Cancer|Urogenital disease (female)|Urogenital disease (male)		Acetaminophen	31.75		10507783|3621466|6142774|8425761
gart	Carcinoma, Renal Cell	MESH:D002292	GART	2618	Cancer|Urogenital disease (female)|Urogenital disease (male)		Arsenic	31.75		28733204|29723618
gart	Carcinoma, Renal Cell	MESH:D002292	GART	2618	Cancer|Urogenital disease (female)|Urogenital disease (male)		Diethylnitrosamine	31.75		7586193
gart	Carcinoma, Renal Cell	MESH:D002292	GART	2618	Cancer|Urogenital disease (female)|Urogenital disease (male)		Fluorouracil	31.75		15895229|18695887|18813777
gart	Carcinoma, Renal Cell	MESH:D002292	GART	2618	Cancer|Urogenital disease (female)|Urogenital disease (male)		Folic Acid	31.75		10663624
gart	Carcinoma, Renal Cell	MESH:D002292	GART	2618	Cancer|Urogenital disease (female)|Urogenital disease (male)		Indomethacin	31.75		17341418
gart	Carcinoma, Renal Cell	MESH:D002292	GART	2618	Cancer|Urogenital disease (female)|Urogenital disease (male)		lometrexol	31.75		10663624
gart	Carcinoma, Renal Cell	MESH:D002292	GART	2618	Cancer|Urogenital disease (female)|Urogenital disease (male)		Resveratrol	31.75		15280659
gart	Carcinoma, Renal Cell	MESH:D002292	GART	2618	Cancer|Urogenital disease (female)|Urogenital disease (male)		Tamoxifen	31.75		7586193
gart	Carcinoma, Renal Cell	MESH:D002292	GART	2618	Cancer|Urogenital disease (female)|Urogenital disease (male)		Topotecan	31.75		11264156
gart	Carcinoma, Renal Cell	MESH:D002292	GART	2618	Cancer|Urogenital disease (female)|Urogenital disease (male)		Vincristine	31.75		16201981
gart	Carcinoma, Signet Ring Cell	MESH:D018279	GART	2618	Cancer		Oxaliplatin	4.36		19538878
gart	Carcinoma, Small Cell	MESH:D018288	GART	2618	Cancer		Arsenic Trioxide	7.53		12490120
gart	Carcinoma, Small Cell	MESH:D018288	GART	2618	Cancer		Vincristine	7.53		165045
gart	Carcinoma, Squamous Cell	MESH:D002294	GART	2618	Cancer		Arsenic	56.68		15504454|17687452|18922899|20049123|23549458
gart	Carcinoma, Squamous Cell	MESH:D002294	GART	2618	Cancer		Arsenic Trioxide	56.68		23029451|27794399
gart	Carcinoma, Squamous Cell	MESH:D002294	GART	2618	Cancer		Benzo(a)pyrene	56.68		20419170|21739481|22935520|25908611
gart	Carcinoma, Squamous Cell	MESH:D002294	GART	2618	Cancer		Calcitriol	56.68		11237771
gart	Carcinoma, Squamous Cell	MESH:D002294	GART	2618	Cancer		chromium hexavalent ion	56.68		19479012
gart	Carcinoma, Squamous Cell	MESH:D002294	GART	2618	Cancer		Cyclosporine	56.68		3915162
gart	Carcinoma, Squamous Cell	MESH:D002294	GART	2618	Cancer		Diethylnitrosamine	56.68		12015029
gart	Carcinoma, Squamous Cell	MESH:D002294	GART	2618	Cancer		Fluorouracil	56.68		11148247|16280240|16757204|17066447|17207318|18591164|18986760|19928967|21291546|7074557|7379025
gart	Carcinoma, Squamous Cell	MESH:D002294	GART	2618	Cancer		Formaldehyde	56.68		10810126|12679049|12857938
gart	Carcinoma, Squamous Cell	MESH:D002294	GART	2618	Cancer		Indomethacin	56.68		12636206|15482327
gart	Carcinoma, Squamous Cell	MESH:D002294	GART	2618	Cancer		Methotrexate	56.68		1450620|6609105
gart	Carcinoma, Squamous Cell	MESH:D002294	GART	2618	Cancer		Resveratrol	56.68		16227395|25061499
gart	Carcinoma, Squamous Cell	MESH:D002294	GART	2618	Cancer		sodium arsenite	56.68		18572023|35364107
gart	Carcinoma, Squamous Cell	MESH:D002294	GART	2618	Cancer		Tetradecanoylphorbol Acetate	56.68		18922899|20852150|35364107
gart	Carcinoma, Squamous Cell	MESH:D002294	GART	2618	Cancer		Tobacco Smoke Pollution	56.68		11212258|18450646|22072123|29059373
gart	Carcinoma, Squamous Cell	MESH:D002294	GART	2618	Cancer		Tretinoin	56.68		16051514|16096774
gart	Carcinoma, Squamous Cell	MESH:D002294	GART	2618	Cancer		Vincristine	56.68		2482985|6189445|7074557
gart	Carcinoma, Squamous Cell	MESH:D002294	GART	2618	Cancer		Zinc	56.68		15632379|16543248|22689922
gart	Carcinoma, Transitional Cell	MESH:D002295	GART	2618	Cancer		aristolochic acid I	24.92		26204831
gart	Carcinoma, Transitional Cell	MESH:D002295	GART	2618	Cancer		Arsenic	24.92		18351295|18640142
gart	Carcinoma, Transitional Cell	MESH:D002295	GART	2618	Cancer		arsenite	24.92		31047981
gart	Carcinoma, Transitional Cell	MESH:D002295	GART	2618	Cancer		Cadmium	24.92		19921857
gart	Carcinoma, Transitional Cell	MESH:D002295	GART	2618	Cancer		Methotrexate	24.92		15518130|6230463|7909881|9346226
gart	Carcinoma, Transitional Cell	MESH:D002295	GART	2618	Cancer		Phenobarbital	24.92		3779637
gart	Carcinoma, Transitional Cell	MESH:D002295	GART	2618	Cancer		Tamoxifen	24.92		11299831|17572228
gart	Carcinoma, Transitional Cell	MESH:D002295	GART	2618	Cancer		Vincristine	24.92		8602639
gart	Cardiac Complexes, Premature	MESH:D005117	GART	2618	Cardiovascular disease|Pathology (process)		Carbamazepine	8.12		8215250
gart	Cardiac Complexes, Premature	MESH:D005117	GART	2618	Cardiovascular disease|Pathology (process)		Methotrexate	8.12		7093971
gart	Cardiac Conduction System Disease	MESH:D000075224	GART	2618	Cardiovascular disease		Cyclosporine	9.39		28886988
gart	Cardiac Conduction System Disease	MESH:D000075224	GART	2618	Cardiovascular disease		Tretinoin	9.39		32007421
gart	Cardiac Output, High	MESH:D016534	GART	2618	Cardiovascular disease|Signs and symptoms		Acetaminophen	2.63		7785015
gart	Cardiac Tamponade	MESH:D002305	GART	2618	Cardiovascular disease		Carbamazepine	17.58		10669712
gart	Cardiac Tamponade	MESH:D002305	GART	2618	Cardiovascular disease		Clozapine	17.58		16420089
gart	Cardiac Tamponade	MESH:D002305	GART	2618	Cardiovascular disease		Dexamethasone	17.58		12632228
gart	Cardiac Tamponade	MESH:D002305	GART	2618	Cardiovascular disease		Methotrexate	17.58		8064737
gart	Cardiomegaly	MESH:D006332	GART	2618	Cardiovascular disease|Pathology (anatomical condition)		Benzo(a)pyrene	62.53		21383588
gart	Cardiomegaly	MESH:D006332	GART	2618	Cardiovascular disease|Pathology (anatomical condition)		bisphenol A	62.53		25594700|32144343
gart	Cardiomegaly	MESH:D006332	GART	2618	Cardiovascular disease|Pathology (anatomical condition)		Cadmium	62.53		30912652
gart	Cardiomegaly	MESH:D006332	GART	2618	Cardiovascular disease|Pathology (anatomical condition)		Calcitriol	62.53		32147540
gart	Cardiomegaly	MESH:D006332	GART	2618	Cardiovascular disease|Pathology (anatomical condition)		Carbamazepine	62.53		8315822
gart	Cardiomegaly	MESH:D006332	GART	2618	Cardiovascular disease|Pathology (anatomical condition)		Copper	62.53		11516174|12805251|15051837|17327471
gart	Cardiomegaly	MESH:D006332	GART	2618	Cardiovascular disease|Pathology (anatomical condition)		Dexamethasone	62.53		10942214|11455412|12438668|1533279|9303216
gart	Cardiomegaly	MESH:D006332	GART	2618	Cardiovascular disease|Pathology (anatomical condition)		Ethanol	62.53		19332462|35066094
gart	Cardiomegaly	MESH:D006332	GART	2618	Cardiovascular disease|Pathology (anatomical condition)		hexabromocyclododecane	62.53		26476318
gart	Cardiomegaly	MESH:D006332	GART	2618	Cardiovascular disease|Pathology (anatomical condition)		Indomethacin	62.53		11677312
gart	Cardiomegaly	MESH:D006332	GART	2618	Cardiovascular disease|Pathology (anatomical condition)		Methamphetamine	62.53		10978632|11905041|12738029|7590547
gart	Cardiomegaly	MESH:D006332	GART	2618	Cardiovascular disease|Pathology (anatomical condition)		Particulate Matter	62.53		34426376
gart	Cardiomegaly	MESH:D006332	GART	2618	Cardiovascular disease|Pathology (anatomical condition)		Plant Extracts	62.53		17645561|29414845
gart	Cardiomegaly	MESH:D006332	GART	2618	Cardiovascular disease|Pathology (anatomical condition)		Resveratrol	62.53		16535856|20429690|23297412|24247421|24289075
gart	Cardiomegaly	MESH:D006332	GART	2618	Cardiovascular disease|Pathology (anatomical condition)		sodium arsenite	62.53		25089838|27174133|29387111
gart	Cardiomegaly	MESH:D006332	GART	2618	Cardiovascular disease|Pathology (anatomical condition)		Tetrachlorodibenzodioxin	62.53		16120746|18670907|18850075|24658325|27163630|31270306
gart	Cardiomegaly	MESH:D006332	GART	2618	Cardiovascular disease|Pathology (anatomical condition)		Tetradecanoylphorbol Acetate	62.53		23939492
gart	Cardiomegaly	MESH:D006332	GART	2618	Cardiovascular disease|Pathology (anatomical condition)		Tobacco Smoke Pollution	62.53		24289075
gart	Cardiomegaly	MESH:D006332	GART	2618	Cardiovascular disease|Pathology (anatomical condition)		Tretinoin	62.53		32007421
gart	Cardiomegaly	MESH:D006332	GART	2618	Cardiovascular disease|Pathology (anatomical condition)		Vehicle Emissions	62.53		23905969
gart	Cardiomegaly	MESH:D006332	GART	2618	Cardiovascular disease|Pathology (anatomical condition)		Vincristine	62.53		25537132
gart	Cardiomyopathies	MESH:D009202	GART	2618	Cardiovascular disease		Acetaminophen	64.49		5647419
gart	Cardiomyopathies	MESH:D009202	GART	2618	Cardiovascular disease		Arsenic	64.49		31584213
gart	Cardiomyopathies	MESH:D009202	GART	2618	Cardiovascular disease		Arsenic Trioxide	64.49		18332854|26184899|26560635|28054265|32920515
gart	Cardiomyopathies	MESH:D009202	GART	2618	Cardiovascular disease		bisphenol A	64.49		35461921
gart	Cardiomyopathies	MESH:D009202	GART	2618	Cardiovascular disease		Clozapine	64.49		10584719|11358771|11463031|11485134|15319023|15555025|15643098|17873680|18178706|18433662|18626276|19028422|19220183|20503163
gart	Cardiomyopathies	MESH:D009202	GART	2618	Cardiovascular disease		cobaltous chloride	64.49		19628585
gart	Cardiomyopathies	MESH:D009202	GART	2618	Cardiovascular disease		Copper	64.49		12213972
gart	Cardiomyopathies	MESH:D009202	GART	2618	Cardiovascular disease		Cyclosporine	64.49		28886988|8762040
gart	Cardiomyopathies	MESH:D009202	GART	2618	Cardiovascular disease		Dexamethasone	64.49		11059621|17325706|19168726
gart	Cardiomyopathies	MESH:D009202	GART	2618	Cardiovascular disease		Diclofenac	64.49		19920767
gart	Cardiomyopathies	MESH:D009202	GART	2618	Cardiovascular disease		Diethylnitrosamine	64.49		16257853
gart	Cardiomyopathies	MESH:D009202	GART	2618	Cardiovascular disease		Ethanol	64.49		16227066|21945864|33645892|5387726
gart	Cardiomyopathies	MESH:D009202	GART	2618	Cardiovascular disease		Fluorouracil	64.49		11108333|15023436|15272225|2729179|2790556|3403776|9193323
gart	Cardiomyopathies	MESH:D009202	GART	2618	Cardiovascular disease		Folic Acid	64.49		29068127
gart	Cardiomyopathies	MESH:D009202	GART	2618	Cardiovascular disease		Methamphetamine	64.49		14705845|15289744|17275458|19906310|7590547
gart	Cardiomyopathies	MESH:D009202	GART	2618	Cardiovascular disease		Methotrexate	64.49		6940649
gart	Cardiomyopathies	MESH:D009202	GART	2618	Cardiovascular disease		Plant Extracts	64.49		12597018|14687418|21191138
gart	Cardiomyopathies	MESH:D009202	GART	2618	Cardiovascular disease		Resveratrol	64.49		18332854|19303434|21054406
gart	Cardiomyopathies	MESH:D009202	GART	2618	Cardiovascular disease		sodium arsenite	64.49		26349760
gart	Cardiomyopathies	MESH:D009202	GART	2618	Cardiovascular disease		Tretinoin	64.49		20098333
gart	Cardiomyopathies	MESH:D009202	GART	2618	Cardiovascular disease		Vincristine	64.49		24201307|25537132|6940649
gart	Cardiomyopathies	MESH:D009202	GART	2618	Cardiovascular disease		Zinc	64.49		10340722
gart	Cardiomyopathy, Alcoholic	MESH:D002310	GART	2618	Cardiovascular disease|Substance-related disorder		Ethanol	8.65		20109599|22497828|23448468|24296114|25598224
gart	Cardiomyopathy, Alcoholic	MESH:D002310	GART	2618	Cardiovascular disease|Substance-related disorder		Plant Extracts	8.65		24296114
gart	Cardiomyopathy, Dilated	MESH:D002311	GART	2618	Cardiovascular disease|Genetic disease (inborn)		bisphenol A	20.61		25996886
gart	Cardiomyopathy, Dilated	MESH:D002311	GART	2618	Cardiovascular disease|Genetic disease (inborn)		Clozapine	20.61		11561489|11718172|12075045|12897222|16503709|18628775
gart	Cardiomyopathy, Dilated	MESH:D002311	GART	2618	Cardiovascular disease|Genetic disease (inborn)		Ethanol	20.61		12198386
gart	Cardiomyopathy, Dilated	MESH:D002311	GART	2618	Cardiovascular disease|Genetic disease (inborn)		Methamphetamine	20.61		19330818|1996001|2612079
gart	Cardiomyopathy, Dilated	MESH:D002311	GART	2618	Cardiovascular disease|Genetic disease (inborn)		Resveratrol	20.61		25425099
gart	Cardiomyopathy, Dilated	MESH:D002311	GART	2618	Cardiovascular disease|Genetic disease (inborn)		Testosterone	20.61		25996886
gart	Cardiomyopathy, Dilated	MESH:D002311	GART	2618	Cardiovascular disease|Genetic disease (inborn)		Tretinoin	20.61		12144690
gart	Cardiomyopathy, Hypertrophic	MESH:D002312	GART	2618	Cardiovascular disease		bisphenol A	15.55		25572651
gart	Cardiomyopathy, Hypertrophic	MESH:D002312	GART	2618	Cardiovascular disease		Copper	15.55		15734878|17339407|18993053|19355887
gart	Cardiomyopathy, Hypertrophic	MESH:D002312	GART	2618	Cardiovascular disease		Dexamethasone	15.55		12632228|15656964|16651362|1735831|7575834|8339005|8397569|8417533|8657520|8660453|8796947|9084709|9097827|9177985|9244681|9527943
gart	Cardiomyopathy, Hypertrophic	MESH:D002312	GART	2618	Cardiovascular disease		Ethanol	15.55		25549548
gart	Cardiomyopathy, Hypertrophic	MESH:D002312	GART	2618	Cardiovascular disease		Resveratrol	15.55		24889822|25394677
gart	Cardio-Renal Syndrome	MESH:D059347	GART	2618	Cardiovascular disease|Urogenital disease (female)|Urogenital disease (male)		Tobacco Smoke Pollution	4.05		29177025
gart	Cardiotoxicity	MESH:D066126	GART	2618	Cardiovascular disease|Pathology (process)|Wounds and injuries		Arsenic Trioxide	43.24		24327821|25144547|26560635|28391263|28494415|28521025|32920515|33173984
gart	Cardiotoxicity	MESH:D066126	GART	2618	Cardiovascular disease|Pathology (process)|Wounds and injuries		Cadmium	43.24		23543441|36356678
gart	Cardiotoxicity	MESH:D066126	GART	2618	Cardiovascular disease|Pathology (process)|Wounds and injuries		Ethanol	43.24		30368987|31059573|35066094
gart	Cardiotoxicity	MESH:D066126	GART	2618	Cardiovascular disease|Pathology (process)|Wounds and injuries		Fluorouracil	43.24		34800596|35101590
gart	Cardiotoxicity	MESH:D066126	GART	2618	Cardiovascular disease|Pathology (process)|Wounds and injuries		Gallic Acid	43.24		36272503
gart	Cardiotoxicity	MESH:D066126	GART	2618	Cardiovascular disease|Pathology (process)|Wounds and injuries		Nanotubes, Carbon	43.24		32068018
gart	Cardiotoxicity	MESH:D066126	GART	2618	Cardiovascular disease|Pathology (process)|Wounds and injuries		Paraquat	43.24		27246695
gart	Cardiotoxicity	MESH:D066126	GART	2618	Cardiovascular disease|Pathology (process)|Wounds and injuries		perfluorooctanoic acid	43.24		29800642
gart	Cardiotoxicity	MESH:D066126	GART	2618	Cardiovascular disease|Pathology (process)|Wounds and injuries		Plant Extracts	43.24		23872883|26560635
gart	Cardiotoxicity	MESH:D066126	GART	2618	Cardiovascular disease|Pathology (process)|Wounds and injuries		Resveratrol	43.24		23695218|24327821|24939721|25144547|25665036
gart	Cardiotoxicity	MESH:D066126	GART	2618	Cardiovascular disease|Pathology (process)|Wounds and injuries		sodium arsenite	43.24		23194016|24062023|27174133
gart	Cardiotoxicity	MESH:D066126	GART	2618	Cardiovascular disease|Pathology (process)|Wounds and injuries		Tetrachlorodibenzodioxin	43.24		30907958
gart	Cardiotoxicity	MESH:D066126	GART	2618	Cardiovascular disease|Pathology (process)|Wounds and injuries		Zinc	43.24		26335259
gart	Cardiovascular Abnormalities	MESH:D018376	GART	2618	Cardiovascular disease|Congenital abnormality		Air Pollutants	65.75		27384219
gart	Cardiovascular Abnormalities	MESH:D018376	GART	2618	Cardiovascular disease|Congenital abnormality		aristolochic acid I	65.75		22472514
gart	Cardiovascular Abnormalities	MESH:D018376	GART	2618	Cardiovascular disease|Congenital abnormality		Arsenic	65.75		17520054
gart	Cardiovascular Abnormalities	MESH:D018376	GART	2618	Cardiovascular disease|Congenital abnormality		Cadmium Chloride	65.75		25502771
gart	Cardiovascular Abnormalities	MESH:D018376	GART	2618	Cardiovascular disease|Congenital abnormality		Dexamethasone	65.75		20068362|34742744
gart	Cardiovascular Abnormalities	MESH:D018376	GART	2618	Cardiovascular disease|Congenital abnormality		dibenzothiophene	65.75		15081266
gart	Cardiovascular Abnormalities	MESH:D018376	GART	2618	Cardiovascular disease|Congenital abnormality		Folic Acid	65.75		11096168|34742744
gart	Cardiovascular Abnormalities	MESH:D018376	GART	2618	Cardiovascular disease|Congenital abnormality		hexabromocyclododecane	65.75		19356805
gart	Cardiovascular Abnormalities	MESH:D018376	GART	2618	Cardiovascular disease|Congenital abnormality		Indomethacin	65.75		7719872
gart	Cardiovascular Abnormalities	MESH:D018376	GART	2618	Cardiovascular disease|Congenital abnormality		Methotrexate	65.75		21215183
gart	Cardiovascular Abnormalities	MESH:D018376	GART	2618	Cardiovascular disease|Congenital abnormality		Particulate Matter	65.75		27384219
gart	Cardiovascular Abnormalities	MESH:D018376	GART	2618	Cardiovascular disease|Congenital abnormality		Plant Extracts	65.75		20707411
gart	Cardiovascular Abnormalities	MESH:D018376	GART	2618	Cardiovascular disease|Congenital abnormality		Tetrachlorodibenzodioxin	65.75		22403156
gart	Cardiovascular Abnormalities	MESH:D018376	GART	2618	Cardiovascular disease|Congenital abnormality		Tretinoin	65.75		34742744
gart	Cardiovascular Abnormalities	MESH:D018376	GART	2618	Cardiovascular disease|Congenital abnormality		Valproic Acid	65.75		11223853|15794725|20025093|34742744
gart	Cardiovascular Diseases	MESH:D002318	GART	2618	Cardiovascular disease		Acetaminophen	99.07		16534006|2140240
gart	Cardiovascular Diseases	MESH:D002318	GART	2618	Cardiovascular disease		Air Pollutants	99.07		14754572|17229464|21695220|21768054|21776219|22389181|25387747|26174436|26765444|26884048|27805624|27939045|29114965|29467106|29666509|30369511|30992518|31796478|32555635
gart	Cardiovascular Diseases	MESH:D002318	GART	2618	Cardiovascular disease		Arsenic	99.07		15738583|17938729|19152805|19371619|19440430|20708634|21546419|22949133|23665672|24061511|25575156|25889926
gart	Cardiovascular Diseases	MESH:D002318	GART	2618	Cardiovascular disease		Arsenic Trioxide	99.07		20079407|21465251|25107562
gart	Cardiovascular Diseases	MESH:D002318	GART	2618	Cardiovascular disease		bisphenol A	99.07		32804211
gart	Cardiovascular Diseases	MESH:D002318	GART	2618	Cardiovascular disease		Cadmium	99.07		19270787|22184584|22472185|26496294|26517380
gart	Cardiovascular Diseases	MESH:D002318	GART	2618	Cardiovascular disease		Clozapine	99.07		19028422
gart	Cardiovascular Diseases	MESH:D002318	GART	2618	Cardiovascular disease		Copper	99.07		12860252|25633926|31796478
gart	Cardiovascular Diseases	MESH:D002318	GART	2618	Cardiovascular disease		Diclofenac	99.07		16968831|20092437
gart	Cardiovascular Diseases	MESH:D002318	GART	2618	Cardiovascular disease		Ethanol	99.07		12186111
gart	Cardiovascular Diseases	MESH:D002318	GART	2618	Cardiovascular disease		Ethinyl Estradiol	99.07		3284149
gart	Cardiovascular Diseases	MESH:D002318	GART	2618	Cardiovascular disease		Fluorouracil	99.07		3187073
gart	Cardiovascular Diseases	MESH:D002318	GART	2618	Cardiovascular disease		Folic Acid	99.07		16755160
gart	Cardiovascular Diseases	MESH:D002318	GART	2618	Cardiovascular disease		Hydrogen Peroxide	99.07		16936243
gart	Cardiovascular Diseases	MESH:D002318	GART	2618	Cardiovascular disease		Indomethacin	99.07		1478511
gart	Cardiovascular Diseases	MESH:D002318	GART	2618	Cardiovascular disease		Ivermectin	99.07		22044330
gart	Cardiovascular Diseases	MESH:D002318	GART	2618	Cardiovascular disease		Methamphetamine	99.07		18368606|19426289|19604654
gart	Cardiovascular Diseases	MESH:D002318	GART	2618	Cardiovascular disease		Methotrexate	99.07		16164401
gart	Cardiovascular Diseases	MESH:D002318	GART	2618	Cardiovascular disease		Nanotubes, Carbon	99.07		25580880
gart	Cardiovascular Diseases	MESH:D002318	GART	2618	Cardiovascular disease		Nickel	99.07		22389181
gart	Cardiovascular Diseases	MESH:D002318	GART	2618	Cardiovascular disease		Particulate Matter	99.07		12396868|14754572|15195175|15345340|17229464|17434951|18285643|18288318|19590690|19594904|20025755|21172759|21193387|21381634|21695220|21768054|21776219|21846610|22389181|22418586|22529923|23836630|24633320|25633926|25760161|26174436|26219103|26370657|26765444|26884048|27138533|27713111|27805624|27939045|29114965|29467106|29666509|30369511|31796478|32066433|32555635|32716950
gart	Cardiovascular Diseases	MESH:D002318	GART	2618	Cardiovascular disease		perfluorooctanoic acid	99.07		22652006|22945282
gart	Cardiovascular Diseases	MESH:D002318	GART	2618	Cardiovascular disease		Resveratrol	99.07		15458977|21575630|23750556|23753407
gart	Cardiovascular Diseases	MESH:D002318	GART	2618	Cardiovascular disease		Tamoxifen	99.07		18041059
gart	Cardiovascular Diseases	MESH:D002318	GART	2618	Cardiovascular disease		Testosterone	99.07		20592293
gart	Cardiovascular Diseases	MESH:D002318	GART	2618	Cardiovascular disease		Tetrachlorodibenzodioxin	99.07		21205634
gart	Cardiovascular Diseases	MESH:D002318	GART	2618	Cardiovascular disease		Tobacco Smoke Pollution	99.07		11465642|15823687|19637760|21546419|26017925|8614291
gart	Cardiovascular Diseases	MESH:D002318	GART	2618	Cardiovascular disease		Vehicle Emissions	99.07		15195175|26884048
gart	Cardiovascular Diseases	MESH:D002318	GART	2618	Cardiovascular disease		Zinc	99.07		16936243|21193387
gart	Carotid Artery Diseases	MESH:D002340	GART	2618	Cardiovascular disease|Nervous system disease		Arsenic	11.92		11956123|16973168|18022660|19187952|19957052|20796278
gart	Carotid Artery Diseases	MESH:D002340	GART	2618	Cardiovascular disease|Nervous system disease		Cadmium	11.92		25460622
gart	Carotid Artery Diseases	MESH:D002340	GART	2618	Cardiovascular disease|Nervous system disease		Particulate Matter	11.92		18227099
gart	Carotid Artery Injuries	MESH:D020212	GART	2618	Cardiovascular disease|Nervous system disease|Wounds and injuries		Resveratrol	3.37		22552115
gart	Carotid Artery, Internal, Dissection	MESH:D020215	GART	2618	Cardiovascular disease|Nervous system disease|Wounds and injuries		Ethanol	3.61		19655286
gart	Carotid Intimal Medial Thickness 1	MESH:C563733	GART	2618	Cardiovascular disease		Air Pollutants	16.43		26142402
gart	Carotid Intimal Medial Thickness 1	MESH:C563733	GART	2618	Cardiovascular disease		Arsenic	16.43		23757599
gart	Carotid Intimal Medial Thickness 1	MESH:C563733	GART	2618	Cardiovascular disease		Particulate Matter	16.43		26142402
gart	Carotid Stenosis	MESH:D016893	GART	2618	Cardiovascular disease|Nervous system disease		bisphenol A	2.27		21621210
gart	Cartilage Diseases	MESH:D002357	GART	2618	Connective tissue disease|Musculoskeletal disease		Arsenic Trioxide	24.37		31734849
gart	Cartilage Diseases	MESH:D002357	GART	2618	Connective tissue disease|Musculoskeletal disease		Dexamethasone	24.37		29329878
gart	Cartilage Diseases	MESH:D002357	GART	2618	Connective tissue disease|Musculoskeletal disease		Methotrexate	24.37		19019215|30025850
gart	Cartilage Diseases	MESH:D002357	GART	2618	Connective tissue disease|Musculoskeletal disease		Plant Extracts	24.37		20707411
gart	Cartilage Diseases	MESH:D002357	GART	2618	Connective tissue disease|Musculoskeletal disease		Resveratrol	24.37		22252971|23595953
gart	Cartilage Diseases	MESH:D002357	GART	2618	Connective tissue disease|Musculoskeletal disease		Tamoxifen	24.37		2980406
gart	Catalepsy	MESH:D002375	GART	2618	Nervous system disease|Signs and symptoms		Acetaminophen	25.54		6409656|6440863
gart	Catalepsy	MESH:D002375	GART	2618	Nervous system disease|Signs and symptoms		Benztropine	25.54		10058|20713114
gart	Catalepsy	MESH:D002375	GART	2618	Nervous system disease|Signs and symptoms		Clozapine	25.54		10199625|10435392|10579464|10669905|12970091|16643965|17308237|19041390|19464324|19759529|9025114|9089667|9723970
gart	Catalepsy	MESH:D002375	GART	2618	Nervous system disease|Signs and symptoms		Cyclosporine	25.54		12673668
gart	Catalepsy	MESH:D002375	GART	2618	Nervous system disease|Signs and symptoms		Enzyme Inhibitors	25.54		9580128
gart	Catalepsy	MESH:D002375	GART	2618	Nervous system disease|Signs and symptoms		Haloperidol	25.54		10058|100809|10087029|10188965|10192275|10193902|10193906|10199625|1033561|10347616|1034924|10353425|10368871|10412490|10435392|10454512|10477133|10499368|10510854|10528146|10589449|10591873|10651103|10669905|10672628|10693278|10720636|10762690|10765558|10780307|10869885|10871703|108749|10888308|10893700|11100936|11103884|11143713|11166067|11223221|11489455|11525773|11543761|11589099|1168577|1169…
gart	Catalepsy	MESH:D002375	GART	2618	Nervous system disease|Signs and symptoms		Indomethacin	25.54		1378634|3362928|6440863
gart	Catalepsy	MESH:D002375	GART	2618	Nervous system disease|Signs and symptoms		Methamphetamine	25.54		7194019|8808155
gart	Catalepsy	MESH:D002375	GART	2618	Nervous system disease|Signs and symptoms		Plant Extracts	25.54		10030729|10589449|11223221|15099920|17486685|17886228|19418355|19699784|20046767|20531975|2335961
gart	Catalepsy	MESH:D002375	GART	2618	Nervous system disease|Signs and symptoms		Resveratrol	25.54		27016191
gart	Catalepsy	MESH:D002375	GART	2618	Nervous system disease|Signs and symptoms		Testosterone	25.54		6303368
gart	Catalepsy	MESH:D002375	GART	2618	Nervous system disease|Signs and symptoms		Tretinoin	25.54		14603264
gart	Cataplexy	MESH:D002385	GART	2618	Mental disorder|Nervous system disease		Clozapine	7.74		2230752
gart	Cataplexy	MESH:D002385	GART	2618	Mental disorder|Nervous system disease		Haloperidol	7.74		12754853
gart	Cataract	MESH:D002386	GART	2618	Eye disease		4-amino-2,6-dinitrotoluene	40.64		14694615
gart	Cataract	MESH:D002386	GART	2618	Eye disease		Acetaminophen	40.64		10977129|24114799
gart	Cataract	MESH:D002386	GART	2618	Eye disease		Copper	40.64		15902551
gart	Cataract	MESH:D002386	GART	2618	Eye disease		Ethanol	40.64		20716509
gart	Cataract	MESH:D002386	GART	2618	Eye disease		Folic Acid	40.64		11438049
gart	Cataract	MESH:D002386	GART	2618	Eye disease		Hydrogen Peroxide	40.64		21377462
gart	Cataract	MESH:D002386	GART	2618	Eye disease		Methamphetamine	40.64		19464935
gart	Cataract	MESH:D002386	GART	2618	Eye disease		Particulate Matter	40.64		27227523
gart	Cataract	MESH:D002386	GART	2618	Eye disease		Tamoxifen	40.64		11720461|15825209|16288118
gart	Cataract	MESH:D002386	GART	2618	Eye disease		Tobacco Smoke Pollution	40.64		29196190
gart	Cataract	MESH:D002386	GART	2618	Eye disease		Tretinoin	40.64		17460283
gart	Catatonia	MESH:D002389	GART	2618	Nervous system disease|Signs and symptoms		Benztropine	17.96		1429421|4008454|4397415
gart	Catatonia	MESH:D002389	GART	2618	Nervous system disease|Signs and symptoms		Carbamazepine	17.96		20159196
gart	Catatonia	MESH:D002389	GART	2618	Nervous system disease|Signs and symptoms		Clozapine	17.96		9789276
gart	Catatonia	MESH:D002389	GART	2618	Nervous system disease|Signs and symptoms		Haloperidol	17.96		15273762|17484951|2593980|2861619|3197020|6134661|6139391|6889747|696912|7122807|889419|985694
gart	Catatonia	MESH:D002389	GART	2618	Nervous system disease|Signs and symptoms		Plant Extracts	17.96		17486685
gart	Catatonia	MESH:D002389	GART	2618	Nervous system disease|Signs and symptoms		Valproic Acid	17.96		3938209|9742515
gart	Cecal Diseases	MESH:D002429	GART	2618	Digestive system disease		Indomethacin	15.91		7986967
gart	Cecal Diseases	MESH:D002429	GART	2618	Digestive system disease		Tamoxifen	15.91		2980406
gart	Cecal Diseases	MESH:D002429	GART	2618	Digestive system disease		Zinc	15.91		31654707
gart	Cell Transformation, Neoplastic	MESH:D002471	GART	2618	Cancer|Pathology (process)		2,6-dinitrotoluene	89.25		6135515
gart	Cell Transformation, Neoplastic	MESH:D002471	GART	2618	Cancer|Pathology (process)		Arsenic	89.25		21954225|23100159|23743303|23891734|25273566|25586904|26721309|32062438|32344290|32802178|33047385|9380733
gart	Cell Transformation, Neoplastic	MESH:D002471	GART	2618	Cancer|Pathology (process)		Arsenic Trioxide	89.25		22521957|25574600|29396848
gart	Cell Transformation, Neoplastic	MESH:D002471	GART	2618	Cancer|Pathology (process)		arsenite	89.25		12488483|21344382|22011395|22387281|22613180|23643801|24704393|25493652|26783756|27470698|28501331|28688901|31009485|31047981|31781319|32822399|35124418
gart	Cell Transformation, Neoplastic	MESH:D002471	GART	2618	Cancer|Pathology (process)		Benzo(a)pyrene	89.25		11690565|16456883|18353537|21339737|21882252|22048643|22227536|22410783|23333640|23652152|24084393|24362009|25435355|25628927|27003318|27221058|28533128|31154059|32062438|32717239|32802178|3456598|6302407|6831639
gart	Cell Transformation, Neoplastic	MESH:D002471	GART	2618	Cancer|Pathology (process)		bisphenol A	89.25		26546977|27366082|27998958|28426875
gart	Cell Transformation, Neoplastic	MESH:D002471	GART	2618	Cancer|Pathology (process)		Cadmium	89.25		17332340|19921857|20049202|21984483|22613180|22884995|26783756|31082426|31154059|33040242|34373904
gart	Cell Transformation, Neoplastic	MESH:D002471	GART	2618	Cancer|Pathology (process)		Cadmium Chloride	89.25		22112500|23396744|24782466|26220685|27224422|27510461|30185694|33129824|34520792
gart	Cell Transformation, Neoplastic	MESH:D002471	GART	2618	Cancer|Pathology (process)		chromium hexavalent ion	89.25		19556603|19616015|21742780|22666341|23518002|23748240|25448439|25477514|27323401|27344173|28881718|30715550|31504995|35201342
gart	Cell Transformation, Neoplastic	MESH:D002471	GART	2618	Cancer|Pathology (process)		Cyclosporine	89.25		12371664
gart	Cell Transformation, Neoplastic	MESH:D002471	GART	2618	Cancer|Pathology (process)		Diethylnitrosamine	89.25		17174075|21159647|2727394|28903497|7505956
gart	Cell Transformation, Neoplastic	MESH:D002471	GART	2618	Cancer|Pathology (process)		Ethanol	89.25		29769550
gart	Cell Transformation, Neoplastic	MESH:D002471	GART	2618	Cancer|Pathology (process)		Fulvestrant	89.25		27366082
gart	Cell Transformation, Neoplastic	MESH:D002471	GART	2618	Cancer|Pathology (process)		Hydrogen Peroxide	89.25		27655674
gart	Cell Transformation, Neoplastic	MESH:D002471	GART	2618	Cancer|Pathology (process)		Nanotubes, Carbon	89.25		23634900|33652123
gart	Cell Transformation, Neoplastic	MESH:D002471	GART	2618	Cancer|Pathology (process)		Nickel	89.25		22410783|26780400
gart	Cell Transformation, Neoplastic	MESH:D002471	GART	2618	Cancer|Pathology (process)		Particulate Matter	89.25		18353537
gart	Cell Transformation, Neoplastic	MESH:D002471	GART	2618	Cancer|Pathology (process)		perfluorooctanoic acid	89.25		29502166
gart	Cell Transformation, Neoplastic	MESH:D002471	GART	2618	Cancer|Pathology (process)		Phenobarbital	89.25		11690565
gart	Cell Transformation, Neoplastic	MESH:D002471	GART	2618	Cancer|Pathology (process)		Plant Extracts	89.25		18245498
gart	Cell Transformation, Neoplastic	MESH:D002471	GART	2618	Cancer|Pathology (process)		Resveratrol	89.25		10370867|12687016|26969377|28533128
gart	Cell Transformation, Neoplastic	MESH:D002471	GART	2618	Cancer|Pathology (process)		sodium arsenite	89.25		12115494|16456883|17384772|19524636|19933942|20045430|20056578|20375080|21268130|21292642|21726611|21954225|22472196|22662215|22692362|22714537|23069812|23333640|23396744|23549458|24431212|24782466|26091798|26101800|26409248|26735578|27224422|27459794|27908234|28888487|28972549|29175454|29207610|29216394|29277653|30090327|30167605|30334557|31120745|32645460|32682831|33261869|34953898
gart	Cell Transformation, Neoplastic	MESH:D002471	GART	2618	Cancer|Pathology (process)		sodium bichromate	89.25		19556603|26091798|28624442
gart	Cell Transformation, Neoplastic	MESH:D002471	GART	2618	Cancer|Pathology (process)		Tetradecanoylphorbol Acetate	89.25		11808923|16647178|18245498|18353537|20172950|20584749|24782466|28108223|2982513|31181187|32135139|6732984|8777434|9067545|9703276
gart	Cell Transformation, Neoplastic	MESH:D002471	GART	2618	Cancer|Pathology (process)		Thioacetamide	89.25		23318833|28903497
gart	Cell Transformation, Neoplastic	MESH:D002471	GART	2618	Cancer|Pathology (process)		Tobacco Smoke Pollution	89.25		29501572|29626521
gart	Cell Transformation, Neoplastic	MESH:D002471	GART	2618	Cancer|Pathology (process)		Tretinoin	89.25		8777434
gart	Cell Transformation, Neoplastic	MESH:D002471	GART	2618	Cancer|Pathology (process)		Vehicle Emissions	89.25		18353537
gart	Central Nervous System Diseases	MESH:D002493	GART	2618	Nervous system disease		Air Pollutants, Occupational	38.92		24679086
gart	Central Nervous System Diseases	MESH:D002493	GART	2618	Nervous system disease		Carbamazepine	38.92		8156964
gart	Central Nervous System Diseases	MESH:D002493	GART	2618	Nervous system disease		Ethanol	38.92		22298809
gart	Central Nervous System Diseases	MESH:D002493	GART	2618	Nervous system disease		Formaldehyde	38.92		18333987
gart	Central Nervous System Diseases	MESH:D002493	GART	2618	Nervous system disease		Indomethacin	38.92		3329590|8222739
gart	Central Nervous System Diseases	MESH:D002493	GART	2618	Nervous system disease		Methamphetamine	38.92		15249736|1810626|8341891
gart	Central Nervous System Diseases	MESH:D002493	GART	2618	Nervous system disease		Methotrexate	38.92		11241435|11771523|1457577|1579351|19449473|20470218|3288222|3858436|6602269|6893169|7776773
gart	Central Nervous System Diseases	MESH:D002493	GART	2618	Nervous system disease		Oxaliplatin	38.92		32544411
gart	Central Nervous System Diseases	MESH:D002493	GART	2618	Nervous system disease		Phenobarbital	38.92		188784|4080065
gart	Central Nervous System Diseases	MESH:D002493	GART	2618	Nervous system disease		Tretinoin	38.92		22262565
gart	Central Nervous System Diseases	MESH:D002493	GART	2618	Nervous system disease		Valproic Acid	38.92		386704
gart	Central Nervous System Diseases	MESH:D002493	GART	2618	Nervous system disease		Vincristine	38.92		1895154
gart	Central Nervous System Infections	MESH:D002494	GART	2618	Nervous system disease		Cyclosporine	3.13		8971384
gart	Central Nervous System Neoplasms	MESH:D016543	GART	2618	Cancer|Nervous system disease		Methotrexate	12.64		10963643|11902300|11992760|12026238|15003295|15753437|16418334|16864853|18504579|18953065|2214347|24488444|3359561|78242
gart	Central Nervous System Neoplasms	MESH:D016543	GART	2618	Cancer|Nervous system disease		Tretinoin	12.64		17852441
gart	Central Nervous System Neoplasms	MESH:D016543	GART	2618	Cancer|Nervous system disease		Vincristine	12.64		10963643|3359561
gart	Cerebellar Ataxia	MESH:D002524	GART	2618	Nervous system disease|Signs and symptoms		Carbamazepine	18.38		9008782
gart	Cerebellar Ataxia	MESH:D002524	GART	2618	Nervous system disease|Signs and symptoms		Fluorouracil	18.38		4099631|6385604|9332695
gart	Cerebellar Ataxia	MESH:D002524	GART	2618	Nervous system disease|Signs and symptoms		Folic Acid	18.38		4022349
gart	Cerebellar Ataxia	MESH:D002524	GART	2618	Nervous system disease|Signs and symptoms		Oxaliplatin	18.38		18945862
gart	Cerebellar Ataxia	MESH:D002524	GART	2618	Nervous system disease|Signs and symptoms		Tamoxifen	18.38		1359155
gart	Cerebellar Diseases	MESH:D002526	GART	2618	Nervous system disease		Carbamazepine	35.78		7831181
gart	Cerebellar Diseases	MESH:D002526	GART	2618	Nervous system disease		Ethanol	35.78		25511929
gart	Cerebellar Diseases	MESH:D002526	GART	2618	Nervous system disease		Fluorouracil	35.78		10669184|6336975|9528059
gart	Cerebellar Diseases	MESH:D002526	GART	2618	Nervous system disease		Haloperidol	35.78		3054982|9296146
gart	Cerebellar Diseases	MESH:D002526	GART	2618	Nervous system disease		Methotrexate	35.78		12707728
gart	Cerebellar Diseases	MESH:D002526	GART	2618	Nervous system disease		Tamoxifen	35.78		6486599
gart	Cerebellar Diseases	MESH:D002526	GART	2618	Nervous system disease		Tretinoin	35.78		18495421
gart	Cerebellar Diseases	MESH:D002526	GART	2618	Nervous system disease		Valproic Acid	35.78		10840175|7574471
gart	Cerebellar Diseases	MESH:D002526	GART	2618	Nervous system disease		Vincristine	35.78		12401321
gart	Cerebellar Hypoplasia	MESH:C562568	GART	2618	Congenital abnormality|Mental disorder|Nervous system disease		Ethanol	4.16		12700235
gart	Cerebral Hemorrhage	MESH:D002543	GART	2618	Cardiovascular disease|Nervous system disease|Pathology (process)		Air Pollutants	43.06		31153356
gart	Cerebral Hemorrhage	MESH:D002543	GART	2618	Cardiovascular disease|Nervous system disease|Pathology (process)		Cyclosporine	43.06		11100753
gart	Cerebral Hemorrhage	MESH:D002543	GART	2618	Cardiovascular disease|Nervous system disease|Pathology (process)		Dexamethasone	43.06		15500570|19887028
gart	Cerebral Hemorrhage	MESH:D002543	GART	2618	Cardiovascular disease|Nervous system disease|Pathology (process)		Ethanol	43.06		12507409|17645627
gart	Cerebral Hemorrhage	MESH:D002543	GART	2618	Cardiovascular disease|Nervous system disease|Pathology (process)		Indomethacin	43.06		16223416|8885773|9521382
gart	Cerebral Hemorrhage	MESH:D002543	GART	2618	Cardiovascular disease|Nervous system disease|Pathology (process)		Methamphetamine	43.06		1712924|19132558|3219243|3790361|5416024|6848096|8137834|9182220
gart	Cerebral Hemorrhage	MESH:D002543	GART	2618	Cardiovascular disease|Nervous system disease|Pathology (process)		Methotrexate	43.06		16615061|18953065
gart	Cerebral Hemorrhage	MESH:D002543	GART	2618	Cardiovascular disease|Nervous system disease|Pathology (process)		Particulate Matter	43.06		31153356|34678400
gart	Cerebral Hemorrhage	MESH:D002543	GART	2618	Cardiovascular disease|Nervous system disease|Pathology (process)		Phenobarbital	43.06		3588144
gart	Cerebral Hemorrhage	MESH:D002543	GART	2618	Cardiovascular disease|Nervous system disease|Pathology (process)		Plant Extracts	43.06		18310985
gart	Cerebral Hemorrhage	MESH:D002543	GART	2618	Cardiovascular disease|Nervous system disease|Pathology (process)		Tamoxifen	43.06		11320192
gart	Cerebral Hemorrhage	MESH:D002543	GART	2618	Cardiovascular disease|Nervous system disease|Pathology (process)		Tretinoin	43.06		12016812|8156857
gart	Cerebral Hemorrhage	MESH:D002543	GART	2618	Cardiovascular disease|Nervous system disease|Pathology (process)		Vincristine	43.06		7931469
gart	Cerebral Hemorrhage, Traumatic	MESH:D020202	GART	2618	Cardiovascular disease|Nervous system disease|Wounds and injuries		Dexamethasone	3.88		12760484
gart	Cerebral Infarction	MESH:D002544	GART	2618	Cardiovascular disease|Nervous system disease|Pathology (process)		Dexamethasone	19.36		2739598
gart	Cerebral Infarction	MESH:D002544	GART	2618	Cardiovascular disease|Nervous system disease|Pathology (process)		Ethinyl Estradiol	19.36		7034891
gart	Cerebral Infarction	MESH:D002544	GART	2618	Cardiovascular disease|Nervous system disease|Pathology (process)		Fluorouracil	19.36		12773866
gart	Cerebral Infarction	MESH:D002544	GART	2618	Cardiovascular disease|Nervous system disease|Pathology (process)		Methamphetamine	19.36		2915804
gart	Cerebral Infarction	MESH:D002544	GART	2618	Cardiovascular disease|Nervous system disease|Pathology (process)		Methotrexate	19.36		12773866
gart	Cerebral Infarction	MESH:D002544	GART	2618	Cardiovascular disease|Nervous system disease|Pathology (process)		Resveratrol	19.36		16321402|19027723|23371441|23612842
gart	Cerebral Palsy	MESH:D002547	GART	2618	Nervous system disease		Cadmium	7.2		16943593
gart	Cerebral Palsy	MESH:D002547	GART	2618	Nervous system disease		Dexamethasone	7.2		11745009|12042559|19204058
gart	Cerebral Ventriculitis	MESH:D058565	GART	2618	Nervous system disease		Methotrexate	4.11		305325
gart	Cerebrovascular Disorders	MESH:D002561	GART	2618	Cardiovascular disease|Nervous system disease		Air Pollutants	16.67		21695220|27805624|29114965
gart	Cerebrovascular Disorders	MESH:D002561	GART	2618	Cardiovascular disease|Nervous system disease		Cyclosporine	16.67		8971384
gart	Cerebrovascular Disorders	MESH:D002561	GART	2618	Cardiovascular disease|Nervous system disease		Methamphetamine	16.67		18368606|19604654|32956829|4980784
gart	Cerebrovascular Disorders	MESH:D002561	GART	2618	Cardiovascular disease|Nervous system disease		Particulate Matter	16.67		21695220|26496744|27805624|29114965|32620124
gart	Cerebrovascular Disorders	MESH:D002561	GART	2618	Cardiovascular disease|Nervous system disease		Testosterone	16.67		16006544|3945252
gart	Ceroid lipofuscinosis, neuronal 1, infantile	MESH:C537948	GART	2618	Genetic disease (inborn)|Metabolic disease|Nervous system disease		Resveratrol	3.03		21224254
gart	Ceroid Lipofuscinosis, Neuronal, 6	MESH:C566627	GART	2618	Genetic disease (inborn)|Metabolic disease|Nervous system disease		Copper	7.88		23516525
gart	Ceroid Lipofuscinosis, Neuronal, 6	MESH:C566627	GART	2618	Genetic disease (inborn)|Metabolic disease|Nervous system disease		Zinc	7.88		23516525
gart	Charcot-Marie-Tooth Disease	MESH:D002607	GART	2618	Congenital abnormality|Genetic disease (inborn)|Nervous system disease		Vincristine	3.73		10519723|12679647|12756314|15382281|18837430|8600343
gart	Cheilitis	MESH:D002613	GART	2618	Mouth disease		Tretinoin	3.63		8487058
gart	Chemical and Drug Induced Liver Injury	MESH:D056486	GART	2618	Digestive system disease		1,2-Dimethylhydrazine	194.3		28782499|29155087|32387197
gart	Chemical and Drug Induced Liver Injury	MESH:D056486	GART	2618	Digestive system disease		2,2',4,4'-tetrabromodiphenyl ether	194.3		25639565|29523931
gart	Chemical and Drug Induced Liver Injury	MESH:D056486	GART	2618	Digestive system disease		2,4-dinitrotoluene	194.3		18551238|21346803
gart	Chemical and Drug Induced Liver Injury	MESH:D056486	GART	2618	Digestive system disease		2,6-dinitrotoluene	194.3		18551238|21346803
gart	Chemical and Drug Induced Liver Injury	MESH:D056486	GART	2618	Digestive system disease		4,4'-hexafluorisopropylidene diphenol	194.3		25213402|35690219
gart	Chemical and Drug Induced Liver Injury	MESH:D056486	GART	2618	Digestive system disease		4-amino-2,6-dinitrotoluene	194.3		21346803
gart	Chemical and Drug Induced Liver Injury	MESH:D056486	GART	2618	Digestive system disease		Acetaminophen	194.3		10092726|10389295|10529635|10663392|10752809|10774834|10915739|10975018|11006363|11019995|11032766|11209028|11287661|11315774|11343246|11346894|11394653|11421492|11438806|11461765|11529661|11739529|11743745|11812892|11890740|11956504|12005112|12051994|12051997|12060523|12153990|12170538|12184014|12387966|12392966|12540782|12594235|12601353|12654133|12683084|12705907|12755473|12958197|14550746|146…
gart	Chemical and Drug Induced Liver Injury	MESH:D056486	GART	2618	Digestive system disease		aristolochic acid I	194.3		35850572
gart	Chemical and Drug Induced Liver Injury	MESH:D056486	GART	2618	Digestive system disease		Arsenic	194.3		10828279|10930056|17366768|21864513|21983427|22120977|22229868|22688006|22719926|24295472|24866292|27847431|31301545|33026618|33518152|7586214
gart	Chemical and Drug Induced Liver Injury	MESH:D056486	GART	2618	Digestive system disease		Arsenic Trioxide	194.3		10552940|16207595|18022205|19822495|19850784|23023136|23168069|24549004|25542264|25815309|26184899|27561292|27713174|28978146|29095437|29130132|29569195|29571380|30362509|30677399|31473893
gart	Chemical and Drug Induced Liver Injury	MESH:D056486	GART	2618	Digestive system disease		arsenite	194.3		20725942|22688006|31513886|31546213|32385600
gart	Chemical and Drug Induced Liver Injury	MESH:D056486	GART	2618	Digestive system disease		Benzo(a)pyrene	194.3		20719421|35378083
gart	Chemical and Drug Induced Liver Injury	MESH:D056486	GART	2618	Digestive system disease		Benztropine	194.3		6886037
gart	Chemical and Drug Induced Liver Injury	MESH:D056486	GART	2618	Digestive system disease		bis(4-hydroxyphenyl)sulfone	194.3		29199064|30660906
gart	Chemical and Drug Induced Liver Injury	MESH:D056486	GART	2618	Digestive system disease		bisphenol A	194.3		24625398|24981242|26450347|27925325|28689058|28959593|29933238|30057697|30997025|31319301|31470036|33265944|35648353|35690219
gart	Chemical and Drug Induced Liver Injury	MESH:D056486	GART	2618	Digestive system disease		bisphenol F	194.3		35690219
gart	Chemical and Drug Induced Liver Injury	MESH:D056486	GART	2618	Digestive system disease		Cadmium	194.3		11750084|16169029|17698948|17897638|19409769|20371971|21627960|28433638|31639282|31862506|34952138|36718047|8378928
gart	Chemical and Drug Induced Liver Injury	MESH:D056486	GART	2618	Digestive system disease		Cadmium Chloride	194.3		11961226|17023062|17882470|17949884|17950719|19748544|20719421|21134734|21540277|22659462|22677785|23717155|23961183|24549004|25265456|26790433|29116755|33338565|33359024|35183672|9020510
gart	Chemical and Drug Induced Liver Injury	MESH:D056486	GART	2618	Digestive system disease		Carbamazepine	194.3		10022661|10383724|10599404|10907977|11143408|11431905|11837721|11918515|12005248|12352223|15229826|16204911|17465707|17724898|19995690|20305608|2074067|2144387|22331495|22790970|2279511|23397584|24085192|24752500|25111975|25231249|27485346|28138970|28437613|3143551|3161347|33814510|3568943|3628894|3821638|6462508|6698343|7247130|7315533|7806846|8067500|8398372|8600877|908993
gart	Chemical and Drug Induced Liver Injury	MESH:D056486	GART	2618	Digestive system disease		Carbon Tetrachloride	194.3		10092053|10915739|11006362|11195212|11315500|11566570|12060674|1440512|15027814|15968718|15998439|16140478|16177239|16227642|16871587|171822|17383642|17420222|17522070|17569349|1802361|18045581|18435715|18622026|18930782|18989868|19085960|19110028|19336974|19393728|19481104|19646978|19793341|19911120|19913046|20005281|20070855|20079818|20097184|20100483|20130021|20227401|20438794|20589743|2077526…
gart	Chemical and Drug Induced Liver Injury	MESH:D056486	GART	2618	Digestive system disease		chromium hexavalent ion	194.3		20348018|20494564|22710416|28321998|30974164|31756458
gart	Chemical and Drug Induced Liver Injury	MESH:D056486	GART	2618	Digestive system disease		Clozapine	194.3		10950478|11307364|15671137|17316346|21165382|22166485|22331495|23152190|23397584|24085192|24185126|2884090|33814510|7694924|7840371|9669191
gart	Chemical and Drug Induced Liver Injury	MESH:D056486	GART	2618	Digestive system disease		cobaltous chloride	194.3		19819122|28303633|6683666|839448|851123
gart	Chemical and Drug Induced Liver Injury	MESH:D056486	GART	2618	Digestive system disease		Copper	194.3		21121362|21781943|25134866|25813056|26033743|30336314
gart	Chemical and Drug Induced Liver Injury	MESH:D056486	GART	2618	Digestive system disease		Copper Sulfate	194.3		19715684|29569195|32027963
gart	Chemical and Drug Induced Liver Injury	MESH:D056486	GART	2618	Digestive system disease		Cyclosporine	194.3		1415200|17461432|17927767|18648179|22258563|22331495|24014644|24085192|25448281|25934330|26881866|27765674|3290520|33710703|3544376|35708773
gart	Chemical and Drug Induced Liver Injury	MESH:D056486	GART	2618	Digestive system disease		decabromobiphenyl ether	194.3		20686340|21901812|23640034|30743236
gart	Chemical and Drug Induced Liver Injury	MESH:D056486	GART	2618	Digestive system disease		Dexamethasone	194.3		15824971|16815962|16924418|19879934|19922765|21546349|21951872|22185406|26271896|28088388|33359579|35866224
gart	Chemical and Drug Induced Liver Injury	MESH:D056486	GART	2618	Digestive system disease		dibenzothiophene	194.3		2744279
gart	Chemical and Drug Induced Liver Injury	MESH:D056486	GART	2618	Digestive system disease		Dibutyl Phthalate	194.3		33508418|35378083
gart	Chemical and Drug Induced Liver Injury	MESH:D056486	GART	2618	Digestive system disease		Diclofenac	194.3		10414481|10916496|11394653|12763371|15066135|15122773|15674093|1582111|16165719|1752473|18524759|1872757|18818036|19000659|2033230|21295044|22285467|22331495|22841776|2307831|23152190|23397584|23506792|23939143|24014644|24085192|24185126|24552538|24747151|24752500|25663337|25772430|25934330|2602249|26609140|26921665|27130197|27183920|27313093|27485346|27671914|28069987|28138970|28437613|28762043|…
gart	Chemical and Drug Induced Liver Injury	MESH:D056486	GART	2618	Digestive system disease		Diethylnitrosamine	194.3		16111025|16144695|19107877|19446540|21607683|22197969|22393308|24012840|24954034|25051504|25242409|26881866|27058323|27553677|27565560|27746196|28100771|28341137|28693887|28804948|28943392|29698782|29859236|29923357|30920066|31129132|32805337|33290806|34726822|35437842|36113623|36442531
gart	Chemical and Drug Induced Liver Injury	MESH:D056486	GART	2618	Digestive system disease		Ethanol	194.3		11032766|11331107|11566570|12508366|12829987|14871588|16540368|1828327|18304714|20116195|20637825|20923693|21414402|22056766|22484158|22627062|23692951|23994557|24144995|24569067|24769256|24892905|25645596|25859307|25881548|26033013|26747958|26769846|26858005|27688165|27795452|27984176|27989594|28419832|28442378|28545106|28689299|28935932|28964808|29044621|29085585|29317476|30248482|30976847|3171…
gart	Chemical and Drug Induced Liver Injury	MESH:D056486	GART	2618	Digestive system disease		Ethinyl Estradiol	194.3		22331495|25051504|26881866|27818225|34058177
gart	Chemical and Drug Induced Liver Injury	MESH:D056486	GART	2618	Digestive system disease		ethylene dichloride	194.3		27301210|2862719|28960355|31520740
gart	Chemical and Drug Induced Liver Injury	MESH:D056486	GART	2618	Digestive system disease		Fluorouracil	194.3		17541943|31129132|33814510
gart	Chemical and Drug Induced Liver Injury	MESH:D056486	GART	2618	Digestive system disease		Folic Acid	194.3		15338491|20548288|23374533|35124148
gart	Chemical and Drug Induced Liver Injury	MESH:D056486	GART	2618	Digestive system disease		Formaldehyde	194.3		17283889|20207655
gart	Chemical and Drug Induced Liver Injury	MESH:D056486	GART	2618	Digestive system disease		Gallic Acid	194.3		32278740
gart	Chemical and Drug Induced Liver Injury	MESH:D056486	GART	2618	Digestive system disease		Haloperidol	194.3		33814510|6886037|9035996|9265911
gart	Chemical and Drug Induced Liver Injury	MESH:D056486	GART	2618	Digestive system disease		hexabromocyclododecane	194.3		24291159
gart	Chemical and Drug Induced Liver Injury	MESH:D056486	GART	2618	Digestive system disease		Hydrogen Peroxide	194.3		16924418|23220588|29463041
gart	Chemical and Drug Induced Liver Injury	MESH:D056486	GART	2618	Digestive system disease		Indomethacin	194.3		18227818|22107987|24014644|24085192|25051504|27485346|30252991|33814510|3442185|3602573|6071328|7654905
gart	Chemical and Drug Induced Liver Injury	MESH:D056486	GART	2618	Digestive system disease		Methamphetamine	194.3		23820845|28341135|30450033|35688268
gart	Chemical and Drug Induced Liver Injury	MESH:D056486	GART	2618	Digestive system disease		Methotrexate	194.3		10206466|11083289|11167689|11851839|1282715|1361285|1390139|1450620|14673972|14871278|14970366|15338491|15787813|1629819|16443079|16679477|16696812|16912244|17400583|18173932|1828327|18381794|18502557|18551038|19060002|19273538|19449473|19648163|19922765|20448084|20816014|21219404|22131085|22166485|22331495|2287073|23424212|2369419|2388211|24085192|2445154|24752500|2585411|27605418|2774596|284141…
gart	Chemical and Drug Induced Liver Injury	MESH:D056486	GART	2618	Digestive system disease		methylmercuric chloride	194.3		22269903
gart	Chemical and Drug Induced Liver Injury	MESH:D056486	GART	2618	Digestive system disease		Methyltestosterone	194.3		26881866|33814510|4117807
gart	Chemical and Drug Induced Liver Injury	MESH:D056486	GART	2618	Digestive system disease		Nanotubes, Carbon	194.3		20737426|22293422|32856799
gart	Chemical and Drug Induced Liver Injury	MESH:D056486	GART	2618	Digestive system disease		Nickel	194.3		18405891|31639282
gart	Chemical and Drug Induced Liver Injury	MESH:D056486	GART	2618	Digestive system disease		Oxaliplatin	194.3		24908156
gart	Chemical and Drug Induced Liver Injury	MESH:D056486	GART	2618	Digestive system disease		Paraquat	194.3		22331495|23159886|24523768|24799198|24912633|25169090|25943564|29723724|32064027|34214573
gart	Chemical and Drug Induced Liver Injury	MESH:D056486	GART	2618	Digestive system disease		Particulate Matter	194.3		26419227|28391149
gart	Chemical and Drug Induced Liver Injury	MESH:D056486	GART	2618	Digestive system disease		perfluoro-n-nonanoic acid	194.3		22387981
gart	Chemical and Drug Induced Liver Injury	MESH:D056486	GART	2618	Digestive system disease		perfluorooctanoic acid	194.3		20686339|22289616|23458897|26054880|26879310|32074459
gart	Chemical and Drug Induced Liver Injury	MESH:D056486	GART	2618	Digestive system disease		Phenobarbital	194.3		10817630|1530819|16815962|17574447|18336983|19433268|19797861|22331495|25242409|28058446|28495587|3105904|31270302|33814510|616978|7377592|7699230|839448|8563032
gart	Chemical and Drug Induced Liver Injury	MESH:D056486	GART	2618	Digestive system disease		Plant Extracts	194.3		15878355|16010985|17250630|17385802|18834914|19000663|19403290|19428342|19446540|19770483|20211157|20355050|20589743|20737424|20884815|20930461|21061460|21189914|21224420|21939360|22054305|23279844|23485615|23542512|23850985|23961183|23993977|23994094|24478546|24647110|24973642|25265456|25270677|26085057|26177929|26615121|26732703|27723467|27795452|27916511|29129047|29923357|30236599|30626086|310…
gart	Chemical and Drug Induced Liver Injury	MESH:D056486	GART	2618	Digestive system disease		Pyrogallol	194.3		18789925|20362636
gart	Chemical and Drug Induced Liver Injury	MESH:D056486	GART	2618	Digestive system disease		Resveratrol	194.3		18812229|20816014|22627169|23424212|24041027|25418378|25956474|26286521|32894639|34044072
gart	Chemical and Drug Induced Liver Injury	MESH:D056486	GART	2618	Digestive system disease		sodium arsenite	194.3		17658681|17882470|19428342|20830294|20851731|21094152|21129479|21605584|21986897|22750630|23603382|23724280|23871787|24347089|24478546|24620584|24970117|25869292|26085057|26349760|26485141|27723467|28283972|28757890|28879625|29278859|29459688|29657918|29755549|29854073|29935397|30066062|30302732|30612929|33290778|34272803|9020510
gart	Chemical and Drug Induced Liver Injury	MESH:D056486	GART	2618	Digestive system disease		sodium bichromate	194.3		25270677
gart	Chemical and Drug Induced Liver Injury	MESH:D056486	GART	2618	Digestive system disease		Sodium Fluoride	194.3		21986897|29743442|30225638|30920066|34089294
gart	Chemical and Drug Induced Liver Injury	MESH:D056486	GART	2618	Digestive system disease		Tamoxifen	194.3		10638597|11843860|15167162|22258563|22331495|22841776|23397584|25663337|27765674|28138993|28437613|30672060|33814510
gart	Chemical and Drug Induced Liver Injury	MESH:D056486	GART	2618	Digestive system disease		Testosterone	194.3		33814510
gart	Chemical and Drug Induced Liver Injury	MESH:D056486	GART	2618	Digestive system disease		tetrabromobisphenol A	194.3		16716481
gart	Chemical and Drug Induced Liver Injury	MESH:D056486	GART	2618	Digestive system disease		Tetrachlorodibenzodioxin	194.3		20420201|20702594|20935161|21095216|21602190|21890736|22564538|2465810|25975270|26278112|26455773|27693115|27713108|28302560|28487374|28536482|29873790|32387183
gart	Chemical and Drug Induced Liver Injury	MESH:D056486	GART	2618	Digestive system disease		Thioacetamide	194.3		12963478|17383642|19182433|19389872|20036707|20600801|21076499|21885874|22157104|22563491|22564261|22841776|23586759|24614237|25051504|26011634|26222700|26558461|26957569|26961609|27052460|27349771|27363783|27605418|28440100|28560358|28800171|28943392|29738702|29763686|30380640|30500344|30526075|31102694|31935363|31967703|32278740|32721574|33503444|33522075|34436826|34492290|3947399|5135827
gart	Chemical and Drug Induced Liver Injury	MESH:D056486	GART	2618	Digestive system disease		Tretinoin	194.3		7955929
gart	Chemical and Drug Induced Liver Injury	MESH:D056486	GART	2618	Digestive system disease		Tunicamycin	194.3		29027487|32407927
gart	Chemical and Drug Induced Liver Injury	MESH:D056486	GART	2618	Digestive system disease		Valproic Acid	194.3		10403231|10937350|10950478|11737171|12721699|1304235|1491708|15517829|15625224|15858223|16787750|17168987|17201699|1733752|17994530|18208989|19535489|19641884|20138553|21175036|22331495|24085192|24442146|25934330|26921665|27765674|28437613|2858698|28762043|28853863|29501571|30273971|3110642|3145514|33814510|3922731|3935422|6410977|6412580|6769734|6819143|7925143|8099687|8157021|8479774|9175586|92…
gart	Chemical and Drug Induced Liver Injury	MESH:D056486	GART	2618	Digestive system disease		Vehicle Emissions	194.3		26419227
gart	Chemical and Drug Induced Liver Injury	MESH:D056486	GART	2618	Digestive system disease		Vincristine	194.3		6937637
gart	Chemical and Drug Induced Liver Injury	MESH:D056486	GART	2618	Digestive system disease		Vitamin K 3	194.3		19362101|22331495
gart	Chemical and Drug Induced Liver Injury	MESH:D056486	GART	2618	Digestive system disease		Zinc	194.3		12204545|21424224|26335259
gart	Chemical and Drug Induced Liver Injury, Chronic	MESH:D056487	GART	2618	Digestive system disease|Pathology (process)		Acetaminophen	23.34		19426721
gart	Chemical and Drug Induced Liver Injury, Chronic	MESH:D056487	GART	2618	Digestive system disease|Pathology (process)		Carbon Tetrachloride	23.34		27318789
gart	Chemical and Drug Induced Liver Injury, Chronic	MESH:D056487	GART	2618	Digestive system disease|Pathology (process)		Diclofenac	23.34		2611118
gart	Chemical and Drug Induced Liver Injury, Chronic	MESH:D056487	GART	2618	Digestive system disease|Pathology (process)		Ethanol	23.34		22525864
gart	Chemical and Drug Induced Liver Injury, Chronic	MESH:D056487	GART	2618	Digestive system disease|Pathology (process)		Plant Extracts	23.34		22525864
gart	Chemically-Induced Disorders	MESH:D064419	GART	2618			bisphenol A	2.22		35999755
gart	Chest Pain	MESH:D002637	GART	2618	Signs and symptoms		Carbamazepine	16.64		16283138
gart	Chest Pain	MESH:D002637	GART	2618	Signs and symptoms		Clozapine	16.64		11230003|11476122|11561489|11718172|11929456|12075045|12544384|12755667|18499836
gart	Chest Pain	MESH:D002637	GART	2618	Signs and symptoms		Diclofenac	16.64		15834531
gart	Chest Pain	MESH:D002637	GART	2618	Signs and symptoms		Fluorouracil	16.64		11734065|12402434|12405579|14976858|15452381|16369751|16567310|16981070|17177034|19287123|19300240|19353811|19779118|2092285|2205312|2344152|2705734|3187073|3300968|3319758|3661619|3826112|3946274|3952818|630214|647321|7343380|7555374|9015489
gart	Chest Pain	MESH:D002637	GART	2618	Signs and symptoms		Methamphetamine	16.64		18091405|19081702
gart	Chest Pain	MESH:D002637	GART	2618	Signs and symptoms		Tretinoin	16.64		20060166|8230749
gart	Child Behavior Disorders	MESH:D002653	GART	2618	Mental disorder		bisphenol A	24.19		22707478
gart	Child Behavior Disorders	MESH:D002653	GART	2618	Mental disorder		Carbamazepine	24.19		1513924|19921623|2919698
gart	Child Behavior Disorders	MESH:D002653	GART	2618	Mental disorder		Haloperidol	24.19		2340455
gart	Child Behavior Disorders	MESH:D002653	GART	2618	Mental disorder		methylmercuric chloride	24.19		36055519
gart	Child Behavior Disorders	MESH:D002653	GART	2618	Mental disorder		Phenobarbital	24.19		662511|8252516
gart	Child Behavior Disorders	MESH:D002653	GART	2618	Mental disorder		Valproic Acid	24.19		11501681
gart	Child Development Disorders, Pervasive	MESH:D002659	GART	2618	Mental disorder		Valproic Acid	2.7		15491979|20633039
gart	Chills	MESH:D023341	GART	2618	Signs and symptoms		Methamphetamine	6.13		848798
gart	Chills	MESH:D023341	GART	2618	Signs and symptoms		Methotrexate	6.13		8651964
gart	Chloracne	MESH:D054506	GART	2618	Skin disease		Tetrachlorodibenzodioxin	2.14		21410761|21998131|23152189|24161567
gart	Cholangiocarcinoma	MESH:D018281	GART	2618	Cancer		2,3',4,4',5-pentachlorobiphenyl	21.66		21383778
gart	Cholangiocarcinoma	MESH:D018281	GART	2618	Cancer		Diethylnitrosamine	21.66		12597444|19052882|28943392|3607743
gart	Cholangiocarcinoma	MESH:D018281	GART	2618	Cancer		Methotrexate	21.66		1849410
gart	Cholangiocarcinoma	MESH:D018281	GART	2618	Cancer		Phenobarbital	21.66		12597444
gart	Cholangiocarcinoma	MESH:D018281	GART	2618	Cancer		Tetrachlorodibenzodioxin	21.66		16835633|20959002
gart	Cholangiocarcinoma	MESH:D018281	GART	2618	Cancer		Thioacetamide	21.66		18291259|22810956|28943392
gart	Cholangitis	MESH:D002761	GART	2618	Digestive system disease		Carbamazepine	10.06		10022661|10383724|3568943|7247130
gart	Cholangitis	MESH:D002761	GART	2618	Digestive system disease		Dexamethasone	10.06		11677951
gart	Cholangitis	MESH:D002761	GART	2618	Digestive system disease		Phenobarbital	10.06		17574447
gart	Cholangitis, Sclerosing	MESH:D015209	GART	2618	Digestive system disease		Fluorouracil	11.31		16633109|2060745|2506836|9382546
gart	Cholangitis, Sclerosing	MESH:D015209	GART	2618	Digestive system disease		Tobacco Smoke Pollution	11.31		25783671
gart	Cholangitis, Sclerosing	MESH:D015209	GART	2618	Digestive system disease		Tretinoin	11.31		8695172
gart	Cholecystitis	MESH:D002764	GART	2618	Digestive system disease		Fluorouracil	7.29		2935378|6225318
gart	Cholecystitis	MESH:D002764	GART	2618	Digestive system disease		Indomethacin	7.29		11181007
gart	Cholecystolithiasis	MESH:D041761	GART	2618	Digestive system disease		Diclofenac	4.45		15752411
gart	Choledochal Cyst	MESH:D015529	GART	2618	Cancer|Congenital abnormality|Digestive system disease		Tetrachlorodibenzodioxin	2.67		20959002
gart	Cholelithiasis	MESH:D002769	GART	2618	Digestive system disease		Cyclosporine	2.57		19541577|3544376
gart	Cholestasis	MESH:D002779	GART	2618	Digestive system disease		Acetaminophen	47.08		11315774|8104298|9183313
gart	Cholestasis	MESH:D002779	GART	2618	Digestive system disease		Carbamazepine	47.08		11837721|11918515|16204911|2279511|3568943|6698343|7806846|8600877
gart	Cholestasis	MESH:D002779	GART	2618	Digestive system disease		Carbon Tetrachloride	47.08		12923366
gart	Cholestasis	MESH:D002779	GART	2618	Digestive system disease		Clozapine	47.08		2884090
gart	Cholestasis	MESH:D002779	GART	2618	Digestive system disease		Cyclosporine	47.08		1570353|1644096|1904494|19486331|21163907|23830897|24713091|24973091|25448281|26881866|27344345|27989131|28188341|35708773|8020669|8724029|8895755
gart	Cholestasis	MESH:D002779	GART	2618	Digestive system disease		Diclofenac	47.08		10916496|26934552|27313093|7612373|9654706
gart	Cholestasis	MESH:D002779	GART	2618	Digestive system disease		Diethylnitrosamine	47.08		36442531
gart	Cholestasis	MESH:D002779	GART	2618	Digestive system disease		Ethanol	47.08		6872919
gart	Cholestasis	MESH:D002779	GART	2618	Digestive system disease		Ethinyl Estradiol	47.08		10221822|10945241|11473529|11677210|11879983|12071332|12187295|1226954|12507762|15539232|1562282|1570353|15843489|15861022|16105132|16554370|16919318|17110522|17227448|17333356|17357127|17681005|18683753|19085910|19619254|22841776|2554925|26881866|27344345|27818225|34058177|3945969|4067253|4746769|5787150|6295906|6481215|6704418|6712817|6832571|6884706|6891234|7081580|7100632|7379963|7450400|7871…
gart	Cholestasis	MESH:D002779	GART	2618	Digestive system disease		Indomethacin	47.08		3047224
gart	Cholestasis	MESH:D002779	GART	2618	Digestive system disease		Methamphetamine	47.08		18633333|35688268
gart	Cholestasis	MESH:D002779	GART	2618	Digestive system disease		Methotrexate	47.08		1775433
gart	Cholestasis	MESH:D002779	GART	2618	Digestive system disease		Methyltestosterone	47.08		26881866|27344345|9487641
gart	Cholestasis	MESH:D002779	GART	2618	Digestive system disease		perfluoro-n-nonanoic acid	47.08		29112762
gart	Cholestasis	MESH:D002779	GART	2618	Digestive system disease		Phenobarbital	47.08		1283232|3105904|3740671
gart	Cholestasis	MESH:D002779	GART	2618	Digestive system disease		Resveratrol	47.08		22086758|25418378
gart	Cholestasis	MESH:D002779	GART	2618	Digestive system disease		Tamoxifen	47.08		17244373
gart	Cholestasis	MESH:D002779	GART	2618	Digestive system disease		Valproic Acid	47.08		19239041|20388938|9028861
gart	Cholestasis, Extrahepatic	MESH:D001651	GART	2618	Digestive system disease		Zinc	2.82		27501764
gart	Cholestasis, Intrahepatic	MESH:D002780	GART	2618	Digestive system disease		Carbamazepine	20.89		7925147
gart	Cholestasis, Intrahepatic	MESH:D002780	GART	2618	Digestive system disease		Cyclosporine	20.89		23956101
gart	Cholestasis, Intrahepatic	MESH:D002780	GART	2618	Digestive system disease		Ethinyl Estradiol	20.89		19002567|23956101|2511971|3619634|9862868
gart	Cholestasis, Intrahepatic	MESH:D002780	GART	2618	Digestive system disease		Haloperidol	20.89		7095372
gart	Cholestasis, Intrahepatic	MESH:D002780	GART	2618	Digestive system disease		Indomethacin	20.89		1084454|1250131
gart	Cholestasis, Intrahepatic	MESH:D002780	GART	2618	Digestive system disease		Phenobarbital	20.89		18032408|565979|7160524|995842
gart	Cholestasis, Intrahepatic	MESH:D002780	GART	2618	Digestive system disease		Valproic Acid	20.89		8099687
gart	Cholestasis, progressive familial intrahepatic 3	MESH:C535935	GART	2618	Digestive system disease		Plant Extracts	4.08		22824087
gart	Chondrocalcinosis	MESH:D002805	GART	2618	Musculoskeletal disease		Indomethacin	4.09		620153
gart	Chondrosarcoma	MESH:D002813	GART	2618	Cancer		Methotrexate	4.11		666479
gart	Chordoma	MESH:D002817	GART	2618	Cancer		Vincristine	4.27		4528471
gart	Chorea	MESH:D002819	GART	2618	Nervous system disease|Signs and symptoms		Benztropine	23.34		15321589|6879286
gart	Chorea	MESH:D002819	GART	2618	Nervous system disease|Signs and symptoms		Clozapine	23.34		12815666
gart	Chorea	MESH:D002819	GART	2618	Nervous system disease|Signs and symptoms		Haloperidol	23.34		3382897|8026137
gart	Chorea	MESH:D002819	GART	2618	Nervous system disease|Signs and symptoms		Methamphetamine	23.34		7978734
gart	Chorea	MESH:D002819	GART	2618	Nervous system disease|Signs and symptoms		Methotrexate	23.34		19738521
gart	Chorea	MESH:D002819	GART	2618	Nervous system disease|Signs and symptoms		Valproic Acid	23.34		12018966|17074608|8018044
gart	Chorea	MESH:D002819	GART	2618	Nervous system disease|Signs and symptoms		Vincristine	23.34		6316187
gart	Choriocarcinoma	MESH:D002822	GART	2618	Cancer|Pregnancy complication		Tretinoin	4.18		16461808
gart	Choroidal Neovascularization	MESH:D020256	GART	2618	Eye disease|Pathology (process)		Resveratrol	3.57		24729934
gart	Choroid Diseases	MESH:D015862	GART	2618	Eye disease		Tamoxifen	3.59		8522365
gart	Chromosomal Instability	MESH:D043171	GART	2618	Pathology (process)		chromium hexavalent ion	3.24		26293554
gart	Chromosome Aberrations	MESH:D002869	GART	2618	Pathology (process)		Air Pollutants, Occupational	97.96		10706450|20637790|7679193
gart	Chromosome Aberrations	MESH:D002869	GART	2618	Pathology (process)		Arsenic	97.96		17176674|23174854|31350662|32920123
gart	Chromosome Aberrations	MESH:D002869	GART	2618	Pathology (process)		arsenite	97.96		28688901
gart	Chromosome Aberrations	MESH:D002869	GART	2618	Pathology (process)		Benzo(a)pyrene	97.96		23333640|24120900|25374376|27235710|28233961
gart	Chromosome Aberrations	MESH:D002869	GART	2618	Pathology (process)		bis(4-hydroxyphenyl)sulfone	97.96		27472198
gart	Chromosome Aberrations	MESH:D002869	GART	2618	Pathology (process)		bisphenol A	97.96		21059909|24085620|27472198|28178864|28597690|31852725
gart	Chromosome Aberrations	MESH:D002869	GART	2618	Pathology (process)		Cadmium	97.96		17176674
gart	Chromosome Aberrations	MESH:D002869	GART	2618	Pathology (process)		Chlordecone	97.96		29980752
gart	Chromosome Aberrations	MESH:D002869	GART	2618	Pathology (process)		chromium hexavalent ion	97.96		20585393
gart	Chromosome Aberrations	MESH:D002869	GART	2618	Pathology (process)		decabromobiphenyl ether	97.96		28597690
gart	Chromosome Aberrations	MESH:D002869	GART	2618	Pathology (process)		ethylene dichloride	97.96		21255676
gart	Chromosome Aberrations	MESH:D002869	GART	2618	Pathology (process)		Fluorouracil	97.96		27129209
gart	Chromosome Aberrations	MESH:D002869	GART	2618	Pathology (process)		Formaldehyde	97.96		20047218|20193773|21360194|23649840
gart	Chromosome Aberrations	MESH:D002869	GART	2618	Pathology (process)		Fulvestrant	97.96		21059909
gart	Chromosome Aberrations	MESH:D002869	GART	2618	Pathology (process)		Hydrogen Peroxide	97.96		22539617|31294882
gart	Chromosome Aberrations	MESH:D002869	GART	2618	Pathology (process)		Methotrexate	97.96		16918715|19426680
gart	Chromosome Aberrations	MESH:D002869	GART	2618	Pathology (process)		Methyl Methanesulfonate	97.96		30439388
gart	Chromosome Aberrations	MESH:D002869	GART	2618	Pathology (process)		Nickel	97.96		17176674
gart	Chromosome Aberrations	MESH:D002869	GART	2618	Pathology (process)		Paraquat	97.96		31294882
gart	Chromosome Aberrations	MESH:D002869	GART	2618	Pathology (process)		Particulate Matter	97.96		21269926
gart	Chromosome Aberrations	MESH:D002869	GART	2618	Pathology (process)		Plant Extracts	97.96		22907900
gart	Chromosome Aberrations	MESH:D002869	GART	2618	Pathology (process)		sodium arsenite	97.96		16338954|16406784|23333640|25395496
gart	Chromosome Aberrations	MESH:D002869	GART	2618	Pathology (process)		Sodium Fluoride	97.96		28962382
gart	Chromosome Aberrations	MESH:D002869	GART	2618	Pathology (process)		Vehicle Emissions	97.96		25370840
gart	Chromosome Aberrations	MESH:D002869	GART	2618	Pathology (process)		Vitamin K 3	97.96		31294882
gart	Chromosome Breakage	MESH:D019457	GART	2618	Pathology (process)		1,2-Dimethylhydrazine	90.86		29155087
gart	Chromosome Breakage	MESH:D019457	GART	2618	Pathology (process)		Arsenic Trioxide	90.86		23023949|24004876|27592447|30368975
gart	Chromosome Breakage	MESH:D019457	GART	2618	Pathology (process)		Benzo(a)pyrene	90.86		26809139|29502735
gart	Chromosome Breakage	MESH:D019457	GART	2618	Pathology (process)		bisphenol A	90.86		25933419|27299659|29192164|32027964
gart	Chromosome Breakage	MESH:D019457	GART	2618	Pathology (process)		Cadmium Chloride	90.86		29502735
gart	Chromosome Breakage	MESH:D019457	GART	2618	Pathology (process)		chromium hexavalent ion	90.86		30496737
gart	Chromosome Breakage	MESH:D019457	GART	2618	Pathology (process)		cobaltous chloride	90.86		21968949|23326189
gart	Chromosome Breakage	MESH:D019457	GART	2618	Pathology (process)		Copper Sulfate	90.86		23268349
gart	Chromosome Breakage	MESH:D019457	GART	2618	Pathology (process)		Diethylnitrosamine	90.86		16332721|8093813
gart	Chromosome Breakage	MESH:D019457	GART	2618	Pathology (process)		Ethyl Methanesulfonate	90.86		29282847
gart	Chromosome Breakage	MESH:D019457	GART	2618	Pathology (process)		Fluorouracil	90.86		23573231
gart	Chromosome Breakage	MESH:D019457	GART	2618	Pathology (process)		Hydrogen Peroxide	90.86		20575081|20589741|21543585|22902249|24987704|26231820|27634759|30019796
gart	Chromosome Breakage	MESH:D019457	GART	2618	Pathology (process)		Indomethacin	90.86		30252991
gart	Chromosome Breakage	MESH:D019457	GART	2618	Pathology (process)		Methyl Methanesulfonate	90.86		18347083|29502735|35690182
gart	Chromosome Breakage	MESH:D019457	GART	2618	Pathology (process)		Nanotubes, Carbon	90.86		22271384|27725195
gart	Chromosome Breakage	MESH:D019457	GART	2618	Pathology (process)		Nickel	90.86		23591161
gart	Chromosome Breakage	MESH:D019457	GART	2618	Pathology (process)		Paraquat	90.86		31385236
gart	Chromosome Breakage	MESH:D019457	GART	2618	Pathology (process)		Particulate Matter	90.86		33964422
gart	Chromosome Breakage	MESH:D019457	GART	2618	Pathology (process)		Phenobarbital	90.86		8093813
gart	Chromosome Breakage	MESH:D019457	GART	2618	Pathology (process)		Plant Extracts	90.86		24595819|26332274|30597948
gart	Chromosome Breakage	MESH:D019457	GART	2618	Pathology (process)		Resveratrol	90.86		22902249
gart	Chromosome Breakage	MESH:D019457	GART	2618	Pathology (process)		sodium arsenite	90.86		24004876|27774770|28283972|29705342
gart	Chromosome Breakage	MESH:D019457	GART	2618	Pathology (process)		Tobacco Smoke Pollution	90.86		27589885
gart	Chromosome Breakage	MESH:D019457	GART	2618	Pathology (process)		Topotecan	90.86		24345465
gart	Chromosome Breakage	MESH:D019457	GART	2618	Pathology (process)		Triclosan	90.86		29350491
gart	Chronic Disease	MESH:D002908	GART	2618	Pathology (process)		Air Pollutants, Occupational	14.55		32737337
gart	Chronic Disease	MESH:D002908	GART	2618	Pathology (process)		Arsenic	14.55		20646756
gart	Chronic Disease	MESH:D002908	GART	2618	Pathology (process)		Tobacco Smoke Pollution	14.55		26646160
gart	Chronic Kidney Disease-Mineral and Bone Disorder	MESH:D012080	GART	2618	Endocrine system disease|Metabolic disease|Musculoskeletal disease|Nutrition disorder|Pathology (process)|Urogenital disease (female)|Urogenital disease (male)		Calcitriol	3.75		11305809|1585935|17984431|3626302|6760236|6897822
gart	Chronobiology Disorders	MESH:D021081	GART	2618	Nervous system disease		Resveratrol	7.31		25640840
gart	Chronobiology Disorders	MESH:D021081	GART	2618	Nervous system disease		Tetrachlorodibenzodioxin	7.31		23291558
gart	Churg-Strauss Syndrome	MESH:D015267	GART	2618	Cardiovascular disease|Immune system disease|Lymphatic disease|Skin disease		Acetaminophen	7.23		15942102
gart	Churg-Strauss Syndrome	MESH:D015267	GART	2618	Cardiovascular disease|Immune system disease|Lymphatic disease|Skin disease		Carbamazepine	7.23		2918954
gart	Cicatrix	MESH:D002921	GART	2618	Pathology (process)		Fluorouracil	4.08		16113371|20633010
gart	Ciliophora Infections	MESH:D016770	GART	2618	Parasitic disease		Formaldehyde	3.26		12113305
gart	Clear-cell metastatic renal cell carcinoma	MESH:C538445	GART	2618	Cancer|Urogenital disease (female)|Urogenital disease (male)		Arsenic	3.63		27292127
gart	Cleft Lip	MESH:D002971	GART	2618	Congenital abnormality|Mouth disease		Carbamazepine	32.75		2492459
gart	Cleft Lip	MESH:D002971	GART	2618	Congenital abnormality|Mouth disease		Ethanol	32.75		15513904
gart	Cleft Lip	MESH:D002971	GART	2618	Congenital abnormality|Mouth disease		Folic Acid	32.75		11096168|21254359
gart	Cleft Lip	MESH:D002971	GART	2618	Congenital abnormality|Mouth disease		Particulate Matter	32.75		15987727
gart	Cleft Lip	MESH:D002971	GART	2618	Congenital abnormality|Mouth disease		Phenobarbital	32.75		2492459
gart	Cleft Lip	MESH:D002971	GART	2618	Congenital abnormality|Mouth disease		Tetrachlorodibenzodioxin	32.75		10048154
gart	Cleft Lip	MESH:D002971	GART	2618	Congenital abnormality|Mouth disease		Tretinoin	32.75		9535508
gart	Cleft Lip	MESH:D002971	GART	2618	Congenital abnormality|Mouth disease		Valproic Acid	32.75		15794725|2492459
gart	Cleft Palate	MESH:D002972	GART	2618	Congenital abnormality|Mouth disease|Musculoskeletal disease		Carbamazepine	38.64		2492459
gart	Cleft Palate	MESH:D002972	GART	2618	Congenital abnormality|Mouth disease|Musculoskeletal disease		Ethanol	38.64		15513904|31690747
gart	Cleft Palate	MESH:D002972	GART	2618	Congenital abnormality|Mouth disease|Musculoskeletal disease		Fluorouracil	38.64		9299594
gart	Cleft Palate	MESH:D002972	GART	2618	Congenital abnormality|Mouth disease|Musculoskeletal disease		Folic Acid	38.64		21254359|8946559
gart	Cleft Palate	MESH:D002972	GART	2618	Congenital abnormality|Mouth disease|Musculoskeletal disease		Methotrexate	38.64		16470853
gart	Cleft Palate	MESH:D002972	GART	2618	Congenital abnormality|Mouth disease|Musculoskeletal disease		Particulate Matter	38.64		15987727
gart	Cleft Palate	MESH:D002972	GART	2618	Congenital abnormality|Mouth disease|Musculoskeletal disease		Phenobarbital	38.64		2492459
gart	Cleft Palate	MESH:D002972	GART	2618	Congenital abnormality|Mouth disease|Musculoskeletal disease		Tetrachlorodibenzodioxin	38.64		10048155|10048156|11091363|11399798|12520078|12621046|15340226|15668235|16354765|16545771|21807577|2260090|27163630|2718176|27284320|2734791|2763295|29043426|2998748|32283119|33812962|7864861|8697196
gart	Cleft Palate	MESH:D002972	GART	2618	Congenital abnormality|Mouth disease|Musculoskeletal disease		Tobacco Smoke Pollution	38.64		32582827
gart	Cleft Palate	MESH:D002972	GART	2618	Congenital abnormality|Mouth disease|Musculoskeletal disease		Tretinoin	38.64		21807577|2260090|2718176|33493612|33823233|7864861|9407595|9535508
gart	Cleft Palate	MESH:D002972	GART	2618	Congenital abnormality|Mouth disease|Musculoskeletal disease		Valproic Acid	38.64		15794725|2284927|2492459|3142446
gart	Clinical Deterioration	MESH:D000075902	GART	2618	Pathology (process)		Carbon Tetrachloride	2.81		34990082
gart	Cluster Headache	MESH:D003027	GART	2618	Nervous system disease		Indomethacin	3.06		16601942
gart	Cocaine-Related Disorders	MESH:D019970	GART	2618	Mental disorder|Substance-related disorder		Cadmium	19.76		15288517
gart	Cocaine-Related Disorders	MESH:D019970	GART	2618	Mental disorder|Substance-related disorder		Carbamazepine	19.76		12233988
gart	Cocaine-Related Disorders	MESH:D019970	GART	2618	Mental disorder|Substance-related disorder		Clozapine	19.76		10891628
gart	Cocaine-Related Disorders	MESH:D019970	GART	2618	Mental disorder|Substance-related disorder		Ethanol	19.76		10708326|12186111|19631491
gart	Cocaine-Related Disorders	MESH:D019970	GART	2618	Mental disorder|Substance-related disorder		Haloperidol	19.76		15837586|16052248|18721669
gart	Cocaine-Related Disorders	MESH:D019970	GART	2618	Mental disorder|Substance-related disorder		Methamphetamine	19.76		17071819|19058926
gart	Cocaine-Related Disorders	MESH:D019970	GART	2618	Mental disorder|Substance-related disorder		Testosterone	19.76		20932851
gart	Cocaine-Related Disorders	MESH:D019970	GART	2618	Mental disorder|Substance-related disorder		Tretinoin	19.76		27899881
gart	Cocaine-Related Disorders	MESH:D019970	GART	2618	Mental disorder|Substance-related disorder		trichostatin A	19.76		18799668
gart	Cocaine-Related Disorders	MESH:D019970	GART	2618	Mental disorder|Substance-related disorder		Valproic Acid	19.76		11718321|15643110|15904719|16814474|19328817
gart	Cognition Disorders	MESH:D003072	GART	2618	Mental disorder		4,4'-hexafluorisopropylidene diphenol	116.76		34134381
gart	Cognition Disorders	MESH:D003072	GART	2618	Mental disorder		Air Pollutants	116.76		32569800
gart	Cognition Disorders	MESH:D003072	GART	2618	Mental disorder		aristolochic acid I	116.76		33186629
gart	Cognition Disorders	MESH:D003072	GART	2618	Mental disorder		Arsenic	116.76		15345348
gart	Cognition Disorders	MESH:D003072	GART	2618	Mental disorder		Benzo(a)pyrene	116.76		34979192
gart	Cognition Disorders	MESH:D003072	GART	2618	Mental disorder		bisphenol A	116.76		20169576|21971502
gart	Cognition Disorders	MESH:D003072	GART	2618	Mental disorder		Cadmium	116.76		32735850
gart	Cognition Disorders	MESH:D003072	GART	2618	Mental disorder		Cadmium Chloride	116.76		20829427
gart	Cognition Disorders	MESH:D003072	GART	2618	Mental disorder		Carbamazepine	116.76		11422333|16116141|16315636|19371260|19921623|20002063|20667451|2492459|9888492
gart	Cognition Disorders	MESH:D003072	GART	2618	Mental disorder		Clozapine	116.76		1527237|17123785|7782488|8137103
gart	Cognition Disorders	MESH:D003072	GART	2618	Mental disorder		Cyclosporine	116.76		9427854
gart	Cognition Disorders	MESH:D003072	GART	2618	Mental disorder		Dexamethasone	116.76		10864049|10864051|1499965|15044641|16406151|29111458|32494933|34189720|9565440
gart	Cognition Disorders	MESH:D003072	GART	2618	Mental disorder		Ethanol	116.76		10881254|12151022|16019965|18571546|23422878|30372842|9589271
gart	Cognition Disorders	MESH:D003072	GART	2618	Mental disorder		Fluorouracil	116.76		10669184|11410695|18835334
gart	Cognition Disorders	MESH:D003072	GART	2618	Mental disorder		Folic Acid	116.76		15824266|16315636|23690582|30153273
gart	Cognition Disorders	MESH:D003072	GART	2618	Mental disorder		Formaldehyde	116.76		30395894
gart	Cognition Disorders	MESH:D003072	GART	2618	Mental disorder		Haloperidol	116.76		10350027|11806303|15169686|16146185|17875112|2544823|8617710
gart	Cognition Disorders	MESH:D003072	GART	2618	Mental disorder		Indomethacin	116.76		2084459
gart	Cognition Disorders	MESH:D003072	GART	2618	Mental disorder		Methamphetamine	116.76		11000918|11751032|11831501|11831502|12724464|14706488|15488342|15644446|15851720|16163532|17035931|17060582|17291662|17493054|17992686|18493748|18541986|19028488|19037812|19339145|19394959|19397848|19900489|19968830|20198527|20409426|20640405|25290377|25313882|30742852|8564732
gart	Cognition Disorders	MESH:D003072	GART	2618	Mental disorder		Methotrexate	116.76		11979456|12105306|1512162|15794179|17355553|17854921|18398226|18835334|19117694|19738521|20332001|20828582|24345882|7989937
gart	Cognition Disorders	MESH:D003072	GART	2618	Mental disorder		methylmercuric chloride	116.76		19409459|29258870
gart	Cognition Disorders	MESH:D003072	GART	2618	Mental disorder		methylparaben	116.76		23068419
gart	Cognition Disorders	MESH:D003072	GART	2618	Mental disorder		Nanotubes, Carbon	116.76		26327526
gart	Cognition Disorders	MESH:D003072	GART	2618	Mental disorder		Paraquat	116.76		32169474
gart	Cognition Disorders	MESH:D003072	GART	2618	Mental disorder		Particulate Matter	116.76		32569800|33971107
gart	Cognition Disorders	MESH:D003072	GART	2618	Mental disorder		Phenobarbital	116.76		18760938|19398681|19507301|20667451|2492459|381616|4836373|8652013
gart	Cognition Disorders	MESH:D003072	GART	2618	Mental disorder		Plant Extracts	116.76		10940574|20466044|24486960
gart	Cognition Disorders	MESH:D003072	GART	2618	Mental disorder		Resveratrol	116.76		12270754|17135773|17581637|23422878|26936125|34614429
gart	Cognition Disorders	MESH:D003072	GART	2618	Mental disorder		sodium arsenite	116.76		20829427|31712840
gart	Cognition Disorders	MESH:D003072	GART	2618	Mental disorder		Sodium Fluoride	116.76		19900517|30130557
gart	Cognition Disorders	MESH:D003072	GART	2618	Mental disorder		Tamoxifen	116.76		11005221|11194452|14745746|18777410|19085975|20142601|20336566
gart	Cognition Disorders	MESH:D003072	GART	2618	Mental disorder		Tetrachlorodibenzodioxin	116.76		20302886|24060430
gart	Cognition Disorders	MESH:D003072	GART	2618	Mental disorder		Thioacetamide	116.76		30500344
gart	Cognition Disorders	MESH:D003072	GART	2618	Mental disorder		Valproic Acid	116.76		10776488|11201978|12673616|12791341|15491979|15781806|16190799|16221398|16453247|17049311|17101920|17150108|17201721|17397449|17412645|18446695|19326700|19398681|19507301|19766605|20398172|24614773|2492459|3117347|6772435|7574471|7782488|8797455|9578009
gart	Cognition Disorders	MESH:D003072	GART	2618	Mental disorder		Vehicle Emissions	116.76		33971107
gart	Cognitive Dysfunction	MESH:D060825	GART	2618	Mental disorder		Arsenic	11.13		33249123
gart	Cognitive Dysfunction	MESH:D060825	GART	2618	Mental disorder		Paraquat	11.13		36394833
gart	Cognitive Dysfunction	MESH:D060825	GART	2618	Mental disorder		Plant Extracts	11.13		25037167
gart	Colic	MESH:D003085	GART	2618	Infant-newborn disease		Fluorouracil	8.04		12702522
gart	Colic	MESH:D003085	GART	2618	Infant-newborn disease		Methotrexate	8.04		12702522
gart	Colitis	MESH:D003092	GART	2618	Digestive system disease		Arsenic Trioxide	29.92		20693187
gart	Colitis	MESH:D003092	GART	2618	Digestive system disease		Benzo(a)pyrene	29.92		34998820
gart	Colitis	MESH:D003092	GART	2618	Digestive system disease		Cadmium Chloride	29.92		17292349
gart	Colitis	MESH:D003092	GART	2618	Digestive system disease		Ethanol	29.92		10830784
gart	Colitis	MESH:D003092	GART	2618	Digestive system disease		Indomethacin	29.92		11137876
gart	Colitis	MESH:D003092	GART	2618	Digestive system disease		Methotrexate	29.92		5410994
gart	Colitis	MESH:D003092	GART	2618	Digestive system disease		Plant Extracts	29.92		21989142|25449198|26631293
gart	Colitis	MESH:D003092	GART	2618	Digestive system disease		Resveratrol	29.92		16474422|19228061|19940103|20155626|20866032|21807089|22029500|24548422|30844440
gart	Colitis	MESH:D003092	GART	2618	Digestive system disease		Tetrachlorodibenzodioxin	29.92		21131560|21858153
gart	Colitis	MESH:D003092	GART	2618	Digestive system disease		Tretinoin	29.92		10741706|17035595
gart	Colitis, Ischemic	MESH:D017091	GART	2618	Cardiovascular disease|Digestive system disease		Methamphetamine	3.13		1761842|2054019|9800164
gart	Colitis, Ulcerative	MESH:D003093	GART	2618	Digestive system disease		bisphenol A	16.59		35999755
gart	Colitis, Ulcerative	MESH:D003093	GART	2618	Digestive system disease		Cyclosporine	16.59		26276312
gart	Colitis, Ulcerative	MESH:D003093	GART	2618	Digestive system disease		Dinitrochlorobenzene	16.59		17373747|19159591
gart	Colitis, Ulcerative	MESH:D003093	GART	2618	Digestive system disease		perfluorooctanoic acid	16.59		23735465
gart	Colitis, Ulcerative	MESH:D003093	GART	2618	Digestive system disease		Plant Extracts	16.59		15976189|29518435|35595039
gart	Colitis, Ulcerative	MESH:D003093	GART	2618	Digestive system disease		Resveratrol	16.59		20132809|20637373|26074695
gart	Colonic Diseases	MESH:D003108	GART	2618	Digestive system disease		1,2-Dimethylhydrazine	6.83		21453689
gart	Colonic Diseases	MESH:D003108	GART	2618	Digestive system disease		bisphenol A	6.83		31394344
gart	Colonic Neoplasms	MESH:D003110	GART	2618	Cancer|Digestive system disease		1,2-Dimethylhydrazine	45.54		10503899|1113308|12351152|12628520|12800193|1358165|15884131|1617211|16293270|16338953|16377080|16733082|16774945|18155637|1933837|19497424|19723570|20660995|21427588|21554931|22326950|22982865|25321483|25824412|28782499|29108773|29155087|29879413|30194994|3353523|34541749|3945967|7226115|9484814
gart	Colonic Neoplasms	MESH:D003110	GART	2618	Cancer|Digestive system disease		Acetaminophen	45.54		11917207
gart	Colonic Neoplasms	MESH:D003110	GART	2618	Cancer|Digestive system disease		arsenite	45.54		15037631
gart	Colonic Neoplasms	MESH:D003110	GART	2618	Cancer|Digestive system disease		Benzo(a)pyrene	45.54		26271895
gart	Colonic Neoplasms	MESH:D003110	GART	2618	Cancer|Digestive system disease		chlorophyllin	45.54		12628520
gart	Colonic Neoplasms	MESH:D003110	GART	2618	Cancer|Digestive system disease		Dexamethasone	45.54		15824018
gart	Colonic Neoplasms	MESH:D003110	GART	2618	Cancer|Digestive system disease		Diclofenac	45.54		12894507|21427588
gart	Colonic Neoplasms	MESH:D003110	GART	2618	Cancer|Digestive system disease		Diethylnitrosamine	45.54		12079509
gart	Colonic Neoplasms	MESH:D003110	GART	2618	Cancer|Digestive system disease		Fluorouracil	45.54		10099659|10458263|10752665|11139434|11286589|11478694|15001691|15205214|15228453|15575259|16340194|1637134|16510598|17016597|17018589|17166623|17169374|17172411|17287894|17725105|18772588|20844880|2112726|2345070|25824412|28599477|2932908|3093413|3155925|4099631|6603024|7747017|7763018|7885561|8031402|8455395|8625249|868978|9296206|9412948
gart	Colonic Neoplasms	MESH:D003110	GART	2618	Cancer|Digestive system disease		Hydrogen Peroxide	45.54		17192441
gart	Colonic Neoplasms	MESH:D003110	GART	2618	Cancer|Digestive system disease		Indomethacin	45.54		11260862|15625704|15637740|15786552|15936596|15963497
gart	Colonic Neoplasms	MESH:D003110	GART	2618	Cancer|Digestive system disease		Methotrexate	45.54		6603024
gart	Colonic Neoplasms	MESH:D003110	GART	2618	Cancer|Digestive system disease		Oxaliplatin	45.54		16004971|16024531|16333678|16510598|20708607
gart	Colonic Neoplasms	MESH:D003110	GART	2618	Cancer|Digestive system disease		Plant Extracts	45.54		23911803|25449198
gart	Colonic Neoplasms	MESH:D003110	GART	2618	Cancer|Digestive system disease		Resveratrol	45.54		11481417|16338953|16733082|20504360|21355597|23530649
gart	Colonic Neoplasms	MESH:D003110	GART	2618	Cancer|Digestive system disease		Topotecan	45.54		21388138|21795476
gart	Colonic Neoplasms	MESH:D003110	GART	2618	Cancer|Digestive system disease		trichostatin A	45.54		23770000
gart	Colonic Polyps	MESH:D003111	GART	2618	Pathology (anatomical condition)		Resveratrol	3.29		24817032
gart	Colorectal Neoplasms	MESH:D015179	GART	2618	Cancer|Digestive system disease		1,2-Dimethylhydrazine	39.11		15271505|22206623|26388957|33548266|34627785
gart	Colorectal Neoplasms	MESH:D015179	GART	2618	Cancer|Digestive system disease		2,3',4,4',5-pentachlorobiphenyl	39.11		15531428
gart	Colorectal Neoplasms	MESH:D015179	GART	2618	Cancer|Digestive system disease		Air Pollutants	39.11		21435200
gart	Colorectal Neoplasms	MESH:D015179	GART	2618	Cancer|Digestive system disease		Arsenic	39.11		22552367
gart	Colorectal Neoplasms	MESH:D015179	GART	2618	Cancer|Digestive system disease		Arsenic Trioxide	39.11		19771260|20501625|20530422
gart	Colorectal Neoplasms	MESH:D015179	GART	2618	Cancer|Digestive system disease		bisphenol A	39.11		34182385
gart	Colorectal Neoplasms	MESH:D015179	GART	2618	Cancer|Digestive system disease		Calcitriol	39.11		16886663
gart	Colorectal Neoplasms	MESH:D015179	GART	2618	Cancer|Digestive system disease		chromium hexavalent ion	39.11		22552367
gart	Colorectal Neoplasms	MESH:D015179	GART	2618	Cancer|Digestive system disease		Copper	39.11		20035423
gart	Colorectal Neoplasms	MESH:D015179	GART	2618	Cancer|Digestive system disease		Fluorouracil	39.11		11166918|11432626|12680161|14970324|15148649|15274380|15289873|15746067|16282729|16303861|16317265|16331619|16391804|16491956|16524972|17000684|17016601|17094418|17255274|17401013|17405895|17430663|17454858|17594712|17695437|18288408|18383874|18448328|18509181|18802399|18842611|18949393|20003335|20501625|26544897|2934584|3524189|6327928|6457698|6491697|7040929|7503095|7583711|7738622|7960606|8026…
gart	Colorectal Neoplasms	MESH:D015179	GART	2618	Cancer|Digestive system disease		Folic Acid	39.11		16963246|16985020|17087956|17116713|17245555|22206623
gart	Colorectal Neoplasms	MESH:D015179	GART	2618	Cancer|Digestive system disease		Indomethacin	39.11		11197048|12606626|17054584|18059344|20035423
gart	Colorectal Neoplasms	MESH:D015179	GART	2618	Cancer|Digestive system disease		Methotrexate	39.11		6327928|7040929
gart	Colorectal Neoplasms	MESH:D015179	GART	2618	Cancer|Digestive system disease		Oxaliplatin	39.11		11432626|15274380|16317265|17255274|17401013|17405895|17430663|17594712|17695437|18448328|18509181|18945862|19833683|20462981|20979931|21048041|21114776|24908156
gart	Colorectal Neoplasms	MESH:D015179	GART	2618	Cancer|Digestive system disease		Resveratrol	39.11		16550006|23536519|25280562
gart	Colorectal Neoplasms	MESH:D015179	GART	2618	Cancer|Digestive system disease		Vincristine	39.11		7960606
gart	Color Vision Defects	MESH:D003117	GART	2618	Eye disease|Nervous system disease|Signs and symptoms		Carbamazepine	19.34		10343150|10811079|12059879|7715759|9153479
gart	Color Vision Defects	MESH:D003117	GART	2618	Eye disease|Nervous system disease|Signs and symptoms		Folic Acid	19.34		15937433
gart	Color Vision Defects	MESH:D003117	GART	2618	Eye disease|Nervous system disease|Signs and symptoms		Methotrexate	19.34		15937433
gart	Color Vision Defects	MESH:D003117	GART	2618	Eye disease|Nervous system disease|Signs and symptoms		Tamoxifen	19.34		18415107
gart	Color Vision Defects	MESH:D003117	GART	2618	Eye disease|Nervous system disease|Signs and symptoms		Valproic Acid	19.34		15939631
gart	Coma	MESH:D003128	GART	2618	Nervous system disease|Signs and symptoms		Acetaminophen	55.56		10092726|11438806|1455612
gart	Coma	MESH:D003128	GART	2618	Nervous system disease|Signs and symptoms		Benztropine	55.56		5676585
gart	Coma	MESH:D003128	GART	2618	Nervous system disease|Signs and symptoms		Carbamazepine	55.56		10464538|11002387|15841619|2231833
gart	Coma	MESH:D003128	GART	2618	Nervous system disease|Signs and symptoms		Carbon Tetrachloride	55.56		6516898
gart	Coma	MESH:D003128	GART	2618	Nervous system disease|Signs and symptoms		Clozapine	55.56		11430560|12527549|1538209
gart	Coma	MESH:D003128	GART	2618	Nervous system disease|Signs and symptoms		Cyclosporine	55.56		1350835|8832009
gart	Coma	MESH:D003128	GART	2618	Nervous system disease|Signs and symptoms		Ethanol	55.56		6862465|8115696|8693299
gart	Coma	MESH:D003128	GART	2618	Nervous system disease|Signs and symptoms		Fluorouracil	55.56		19031966|7858459|9020500|9816193
gart	Coma	MESH:D003128	GART	2618	Nervous system disease|Signs and symptoms		Haloperidol	55.56		762029
gart	Coma	MESH:D003128	GART	2618	Nervous system disease|Signs and symptoms		Indomethacin	55.56		3921582
gart	Coma	MESH:D003128	GART	2618	Nervous system disease|Signs and symptoms		Ivermectin	55.56		25419811
gart	Coma	MESH:D003128	GART	2618	Nervous system disease|Signs and symptoms		Methotrexate	55.56		1389541|15162903|17170721|18782177|2023567|2297635|4504035|7502368|81379
gart	Coma	MESH:D003128	GART	2618	Nervous system disease|Signs and symptoms		Oxaliplatin	55.56		19031966
gart	Coma	MESH:D003128	GART	2618	Nervous system disease|Signs and symptoms		Phenobarbital	55.56		19671890|3746988
gart	Coma	MESH:D003128	GART	2618	Nervous system disease|Signs and symptoms		Tamoxifen	55.56		314575
gart	Coma	MESH:D003128	GART	2618	Nervous system disease|Signs and symptoms		Valproic Acid	55.56		11002387|11430560|11581089|11945099|12906346|1414247|15528922|1564483|15647953|16288075|16908754|17414255|2121122|2502706|3110642|384297|3934575|6420146|6431599|6819249|7625483|7993403|8112241|8347908
gart	Coma	MESH:D003128	GART	2618	Nervous system disease|Signs and symptoms		Vincristine	55.56		4512319|4758426|6573227
gart	Common Cold	MESH:D003139	GART	2618	Respiratory tract disease|Viral disease		Plant Extracts	3.19		23246826
[truncated: 35,227 more rows]
