# Supplementary material for: Identification of Potential Biomarkers for Patients with DWI-Negative Ischemic Stroke
Source: J Mol Neurosci. 2024 Jul 12;74(3):68. doi: 10.1007/s12031-024-02229-z (PMC11245437; doi:10.1007/s12031-024-02229-z)
Supplement: Supplementary file 20 — Supplementary file20 (XLSX 7 KB) [file 12031_2024_2229_MOESM20_ESM.xlsx]

## Sheet: Sheet 1
mRNA
