# Supplementary material for: Identification of Potential Biomarkers for Patients with DWI-Negative Ischemic Stroke
Source: J Mol Neurosci. 2024 Jul 12;74(3):68. doi: 10.1007/s12031-024-02229-z (PMC11245437; doi:10.1007/s12031-024-02229-z)
Supplement: Supplementary file 21 — Supplementary file21 (XLS 20 KB) [file 12031_2024_2229_MOESM21_ESM.xls]

## Sheet: Sheet1
hub gene	correspondence miRNA
GART	hsa-mir-320a
CTPS1	hsa-mir-320a、hsa-let-7i-5p、hsa-mir-186-5p、hsa-let-7a-5p、hsa-let-7d-5p、hsa-mir-122-5p、hsa-mir-98-5p、hsa-let-7g-5p、hsa-let-7c-5p、hsa-let-7f-5p、hsa-let-7b-5p
PAICS	hsa-mir-19a-3p、hsa-mir-30a-5p、hsa-mir-10a-5p、hsa-mir-10b-5p、hsa-mir-607、hsa-mir-19b-3p、hsa-mir-766-3p
PPAT	hsa-mir-98-5p、hsa-mir-192-5p、hsa-mir-26b-5p
TYMS	hsa-let-7b-5p、hsa-mir-193b-3p、hsa-mir-99a-5p、hsa-mir-34a-5p、hsa-mir-26b-5p
