# Supplementary material for: Identification of Potential Biomarkers for Patients with DWI-Negative Ischemic Stroke
Source: J Mol Neurosci. 2024 Jul 12;74(3):68. doi: 10.1007/s12031-024-02229-z (PMC11245437; doi:10.1007/s12031-024-02229-z)
Supplement: Supplementary file 24 — Supplementary file24 (XLS 23 KB) [file 12031_2024_2229_MOESM24_ESM.xls]

## Sheet: Sheet1
CTPS1
DWI positive	DWI negative
1	1.46409
0.876606	1.69349
1.89212	4.50023
1.26576	2.41162
15.0324	1.44393
9.38268	2.71321
2.96905	1.86607
7.94474	2.37841
0.392292	0.795536
28.84	0.687771
1.76541	1.71713
5.42642	0.806642
1.44393	0.473029
2.42839	0.334482
1.6245	2.17347
GART
DWI positive	DWI negative
1	19.2929
0.858565	1.95884
3.18215	0.19751
0.846745	1.41421
8.72019	4.19887
1.30134	0.320856
1.59107	0.238159
0.732043	0.752623
1.48452	0.702222
0.291183	1.22094
1.91853	0.020193
8.1681	0.931037
2.2974	0.29184
2.82843	0.0555527
1.86607	0.0126914
PAICS
DWI positive	DWI negative
1	2.49666
9.40053	3.86375
15.014	1.3566
3.50642	1.57897
26.7228	6.40856
5.88884	1.36604
5.93809	0.420448
3.38698	3.11666
0.858565	2.17347
3.31728	3.70635
2.41162	0.384219
4.59479	0.168404
2.80889	0.590496
4.02782	0.260616
2.92817	1.20581
PPAT
DWI positive	DWI negative
1	0.556063
12.1287	5.65685
5.84675	0.12611
3.68075	8.9383
30.539	16.2767
1.86607	1.55574
15.6707	7.4127
14.9285	10.6407
13.8467	6.86852
7.6071	0.007486
9.94531	2.28132
8.81524	6.55143
9.00047	1.73705
15.9794	3.00433
32.2226	11.723
TYMS
DWI positive	DWI negative
1	2.65737
0.882703	2.78949
2.32947	4.02782
1.98618	2.96905
2.31338	3.75809
1.85318	1.93187
4.95883	4.72397
3.24901	6.9644
0.532185	2.36199
3.09513	3.05252
2.01391	3.55537
3.45815	2.88786
1.86607	1.55833
3.43426	1.14076
1.75321	2.14355
